# Supplementary material for: NMS-873 Leads to Dysfunctional Glycometabolism in A p97-Independent Manner in HCT116 Colon Cancer Cells
Source: Pharmaceutics. 2022 Mar 31;14(4):764. doi: 10.3390/pharmaceutics14040764 (PMC9024726; doi:10.3390/pharmaceutics14040764)
Supplement: Supplementary file 1 [file pharmaceutics-14-00764-s001.zip]

Archive with 8 entries (8 files):
- pharmaceutics-1631960 SM.pdf
- Table S1.xlsx
- Table S2.xlsx
- Table S3. PISA T assay 1.xlsx
- Table S4. PISA T assay 2.xlsx
- Table S5. Functional enrichment analysis of DS.xlsx
- Table S6. Mitochondrial complexes DS proteins.xlsx
- Table S7. DS proteins in both PISA T.xlsx
