# Supplementary material for: NMS-873 Leads to Dysfunctional Glycometabolism in A p97-Independent Manner in HCT116 Colon Cancer Cells
Source: Pharmaceutics. 2022 Mar 31;14(4):764. doi: 10.3390/pharmaceutics14040764 (PMC9024726; doi:10.3390/pharmaceutics14040764)
Supplement: Supplementary file 1 [file pharmaceutics-14-00764-s001.zip › Table S1.xlsx]

## Sheet: MG132 DEPs
DE proteins of 6h 1μM MG132 treatment compared to DMSO control (p < 0.05)
Accession	Gene Symbol	Abundance Ratio (log2): (MG132 6h) / (DMSO 6h)	Abundance Ratio P-Value: (MG132 6h) / (DMSO 6h)
P18847	ATF3	2.17	1e-17
P04035	HMGCR	1.72	1e-17
O75807	PPP1R15A	2.54	1e-17
Q15011	HERPUD1	2	1e-17
P58004	SESN2	1.85	1e-17
P24522	GADD45A	4.64	1e-17
Q13794	PMAIP1	2.57	1e-17
Q16828	DUSP6	1.65	1e-17
P49454		1.39	1e-17
Q9BXS6	NUSAP1	1.25	1e-17
Q9NQW6	ANLN	1.03	1e-17
Q9ULW0	TPX2	1.44	1e-17
P14635	CCNB1	1.35	1e-17
O76080	ZFAND5	1.22	1e-17
P38936	CDKN1A	1.95	1e-17
Q9NX09	DDIT4	4.44	1e-17
O75330	HMMR	1.07	1e-17
O14977	AZIN1	2.87	1e-17
P04264	KRT1	1.54	1e-17
O95997	PTTG1	1.4	6.66134e-16
P02768	ALB	1.69	1.77636e-15
P61587	RND3	1.68	7.54952e-15
Q9BW19	KIFC1	1.03	1.53211e-14
P01100	FOS	2.51	4.37428e-14
O14965	AURKA	1.45	8.21565e-14
P36956	SREBF1	1.65	1.76303e-13
P22736	NR4A1	1.43	1.82743e-13
O75531	BANF1	-0.97	1.98952e-13
Q8WWK9	CKAP2	0.95	2.16271e-13
O60566	BUB1B	0.8	2.69118e-13
O43663	PRC1	1.04	3.53717e-13
O00622	CYR61	1.35	4.12559e-13
O00458	IFRD1	2.27	6.2661e-13
P04183	TK1	0.64	6.89448e-13
Q07352	ZFP36L1	1.33	7.50067e-13
P53350	PLK1	1.02	9.88765e-13
P04114	APOB	1.56	5.7927e-12
Q13887	KLF5	1.33	6.41731e-12
P46695	IER3	2.32	8.07643e-12
O43155	FLRT2	1.27	8.34999e-12
P11908	PRPS2	-1.1	8.66218e-12
P0DMV9	HSPA1B; HSPA1A	0.55	1.79079e-11
O95235	KIF20A	1.17	1.86573e-11
P31350	RRM2	0.55	2.25451e-11
O95817	BAG3	0.77	4.93356e-11
P35638	DDIT3	1.72	6.29408e-11
P05412	JUN	1.5	7.02731e-11
Q12834	CDC20	0.81	1.1249e-10
O43683	BUB1	1.24	1.22174e-10
Q8NGA1	OR1M1	-1.05	1.11184e-09
P53814	SMTN	0.83	1.44476e-09
Q9Y6A5	TACC3	0.79	3.01972e-09
Q15398	DLGAP5	0.84	3.88793e-09
O95067	CCNB2	1.15	4.44539e-09
Q15014	MORF4L2	0.68	4.51076e-09
P35527	KRT9	1.6	4.68484e-09
Q86V86	PIM3	1.34	6.60026e-09
Q8IZ52	CHPF	0.74	8.55709e-09
Q07820	MCL1	1.33	9.71647e-09
Q13421	MSLN	-1	1.42958e-08
Q8N8Y2	ATP6V0D2	-0.91	3.66549e-08
Q9UDY4	DNAJB4	0.7	4.49022e-08
Q14494	NFE2L1	1.66	4.75292e-08
Q12815	TROAP	1.3	4.97607e-08
O95503	CBX6	0.86	5.93909e-08
P08865	RPSA	-0.49	6.59167e-08
P12109	COL6A1	-0.91	7.18749e-08
Q56NI9	ESCO2	1.15	7.47921e-08
Q99729	HNRNPAB	-0.53	8.19195e-08
P52732	KIF11	0.63	9.83906e-08
P13645	KRT10	1.03	1.02743e-07
Q16236	NFE2L2	1.8	1.38493e-07
Q9H009	NACA2	-1.05	1.98499e-07
Q07343	PDE4B	1.22	2.00278e-07
P68104	EEF1A1	-0.47	2.04943e-07
Q93096	PTP4A1	1.02	2.08488e-07
Q9Y2J4	AMOTL2	1.21	2.18681e-07
P60520	GABARAPL2	-0.65	2.56386e-07
Q9NT68	TENM2	-0.88	4.03469e-07
Q9P0J1	PDP1	-0.54	4.33072e-07
Q96QD8	SLC38A2	0.74	5.02379e-07
P08910	ABHD2	1.52	5.85856e-07
P05121	SERPINE1	1.46	5.87094e-07
O14983	ATP2A1	-1.81	6.88879e-07
Q53EZ4	CEP55	0.71	7.10402e-07
Q9Y5V3	MAGED1	0.85	7.1736e-07
Q9UHD9	UBQLN2	-0.86	7.38133e-07
Q9P0S9	TMEM14C	-0.96	1.00603e-06
Q07817	BCL2L1	-0.82	1.1472e-06
Q9H0H5	RACGAP1	0.65	1.24121e-06
P56556	NDUFA6	-0.59	1.27478e-06
P17676	CEBPB	0.91	1.38826e-06
P11388	TOP2A	0.39	1.40805e-06
P10909	CLU	0.7	1.68483e-06
Q14807	KIF22	0.93	2.01917e-06
P18065	IGFBP2	-0.86	2.1073e-06
Q5JTD0	TJAP1	-1.73	2.76444e-06
P33981	TTK	0.66	2.92488e-06
Q8IYA6	CKAP2L	1.13	3.63602e-06
P62979	RPS27A	0.37	3.8931e-06
Q9H8V3	ECT2	0.67	4.08002e-06
Q8TBQ9	TMEM167A	-0.77	4.24307e-06
Q9Y3B1	SLMO2; PRELID3B	-0.92	4.73234e-06
Q8WV24	PHLDA1	0.67	4.73761e-06
P23458	JAK1	0.66	4.85241e-06
Q8TB40	ABHD4	1.33	5.18106e-06
P37268	FDFT1	0.59	5.25232e-06
Q9NQS7	INCENP	0.66	6.32082e-06
P01033	TIMP1	-1.37	6.83552e-06
P00395	COX1	-0.89	7.49898e-06
Q9NTJ3	SMC4	0.35	9.43161e-06
Q96GD4	AURKB	0.87	9.4972e-06
Q9Y4A8	NFE2L3	1.29	9.72164e-06
Q15126	PMVK	-0.58	1.01387e-05
Q53EL6	PDCD4	0.63	1.06028e-05
Q9NYY3	PLK2	1.9	1.10239e-05
Q96CS7	PLEKHB2	1.1	1.42346e-05
Q9H7F0	ATP13A3	-0.57	1.54866e-05
Q99618	CDCA3	0.78	1.88058e-05
Q9UI42	CPA4	-0.74	1.90999e-05
O75911	DHRS3	0.76	1.94381e-05
Q96CD2	PPCDC	-0.79	1.94958e-05
Q9H4H8	FAM83D	0.62	1.963e-05
Q9UGU5	HMGXB4	1.01	2.11259e-05
O00767	SCD	0.52	2.18956e-05
Q9P1F3	ABRACL	-0.84	2.24438e-05
Q9Y3C4	TPRKB	-0.54	2.35133e-05
Q9Y6H1	CHCHD2	-0.76	2.47921e-05
Q16763	UBE2S	0.61	2.60911e-05
Q99661	KIF2C	0.59	3.13711e-05
Q8WUY9	DEPDC1B	0.88	3.32549e-05
O95985	TOP3B	-0.54	3.44692e-05
Q9NR31	SAR1A	-0.39	3.74295e-05
P13646	KRT13	0.61	3.78365e-05
O14777	NDC80	0.56	4.04783e-05
Q6NUQ1	RINT1	-0.5	4.16306e-05
Q5T2R2	PDSS1	-1.29	4.23913e-05
O75496	GMNN	0.87	4.31008e-05
Q0VF49	LOC100652824; KIAA2012	-1.48	4.40462e-05
P55209	NAP1L1	-0.49	4.41103e-05
P01034	CST3	-0.81	4.79414e-05
Q69YH5	CDCA2	0.57	5.22475e-05
P26447	S100A4	-0.43	5.32707e-05
P06746	POLB	-0.75	5.41219e-05
Q14116	IL18	-0.44	5.51228e-05
O95229	ZWINT	0.87	5.60431e-05
P15408	FOSL2	1.14	5.796e-05
P28562	DUSP1	1.4	5.9573e-05
P36575	ARR3	-1.18	6.38953e-05
Q9Y5Y2	NUBP2	-0.59	7.859e-05
Q05DH4	FAM160A1	-1.53	7.87659e-05
Q15828	CST6	-0.71	8.47901e-05
Q86VW0	SESTD1	0.93	9.98913e-05
Q15165		-0.69	0.000100637
Q96FQ6	S100A16	-0.49	0.00010448
Q5JWF2	GNAS	0.46	0.000113679
Q9UBS3	DNAJB9	1.38	0.00011643
P55039	DRG2	-0.47	0.000120482
Q86SQ0	PHLDB2	0.44	0.000121261
Q9HBE1	PATZ1	-1.55	0.000125164
Q5R3I4	TTC38	-0.86	0.000135
P03891	ND2	-0.48	0.000171239
Q9BZM5	ULBP2	-0.62	0.000177645
Q13155	AIMP2	-0.42	0.000186629
Q13838	DDX39B	-0.38	0.00019808
Q562F6	SGOL2; SGO2	0.96	0.0001997
Q9HCU9	BRMS1	0.79	0.000203108
P45877	PPIC	-0.49	0.000203712
Q96E29	MTERFD1; MTERF3	-0.48	0.000205955
P30532	CHRNA5	1.45	0.000213669
P30307	CDC25C	0.88	0.00025292
P30085	CMPK1	-0.46	0.000270247
P11926	ODC1	-0.47	0.00028827
Q9BPX3	NCAPG	0.34	0.00029508
Q9UPY5	SLC7A11	0.91	0.000330974
Q15067	ACOX1	-0.44	0.000350808
P68402	PAFAH1B2	-0.6	0.00036886
O14763	TNFRSF10B	0.85	0.00037617
P02794	FTH1	0.52	0.000382752
Q13151	HNRNPA0	-0.43	0.000390891
Q9Y297	BTRC	0.66	0.000404345
Q96PZ2	FAM111A	-0.5	0.00041998
O43660	PLRG1	0.48	0.000442632
Q9Y689	ARL5A	-0.66	0.000479339
P02538	KRT6A	0.52	0.000485176
Q53HL2	CDCA8	0.52	0.00048629
Q15181	PPA1	-0.32	0.000509167
Q9Y2K7	KDM2A	0.5	0.000531437
P58557	YBEY	-0.67	0.000584797
Q8WVX9	FAR1	0.45	0.000592779
Q8TE76	MORC4	1.37	0.00059376
A5D8V6	VPS37C	-0.66	0.000599487
Q86UK7	ZNF598	-0.43	0.000646344
P99999	CYCS	-0.4	0.000654397
Q5RI15	COX20	-0.43	0.000655124
Q9UBP6	METTL1	-0.4	0.000703123
Q9NYP3	DONSON	1.1	0.000719033
P98179	RBM3	-0.53	0.000735365
O75718	CRTAP	-0.6	0.000778694
Q6PL18	ATAD2	0.4	0.000799967
Q9BTT0	ANP32E	-0.43	0.000804421
Q9BQI3	EIF2AK1	0.8	0.000823412
P04181	OAT	-0.38	0.000839947
O15525	MAFG	0.5	0.00087958
Q9BYN0	SRXN1	0.5	0.000882783
Q8NBK3	SUMF1	-0.83	0.000892376
Q96R05	RBP7	-0.42	0.000925242
Q08050	FOXM1	1.22	0.000943473
P53539	FOSB	0.78	0.000961755
Q86TS9	MRPL52	-0.75	0.000989892
P60891	PRPS1	-0.32	0.000995971
E9PAV3	NACA	-0.35	0.00103561
Q9H0R4	HDHD2	-0.54	0.00104215
Q5TH69	KIAA1244; ARFGEF3	-0.63	0.00104792
Q9BZQ6	EDEM3	-0.62	0.00106237
Q9Y448	C15orf23; KNSTRN	0.47	0.0011785
Q504T8	MIDN	0.69	0.00119665
P20248	CCNA2	0.48	0.00119784
Q92995	USP13	-0.53	0.0012214
O75190	DNAJB6	0.44	0.00122477
Q6KB66	KRT80	-0.56	0.00125762
Q9NWX6	THG1L	-0.61	0.00125815
Q330K2	NDUFAF6	-1.07	0.00126578
Q92625	ANKS1A	-0.61	0.00130167
P54725	RAD23A	-0.39	0.00133816
O00754	MAN2B1	-0.37	0.00134606
Q70EK8	USP53	0.77	0.00136037
Q9NU02	ANKEF1; ANKRD5	0.81	0.00138345
P16035	TIMP2	-1.35	0.00140516
P55011	SLC12A2	0.48	0.00143552
Q96DV4	MRPL38	-0.4	0.00143848
P15880	RPS2	-0.3	0.00144569
P39060	COL18A1	-0.61	0.00146175
Q9UNN8	PROCR	-0.57	0.00147255
Q14680	MELK	1.1	0.00148024
Q9NYZ3	GTSE1	0.7	0.00149794
Q9HCN4	GPN1	-0.4	0.00152098
P68133	ACTA1	-0.35	0.00161322
O76061	STC2	0.76	0.00162417
P46013	MKI67	0.24	0.00164215
Q6ZRV2	FAM83H	0.46	0.00172838
Q9BT40	INPP5K	-0.4	0.00176378
Q08380	LGALS3BP	-0.33	0.00177308
P01106	MYC	1.22	0.00183425
Q92624	APPBP2	0.57	0.00183985
O75884	RBBP9	-0.52	0.0018694
Q99715	COL12A1	-0.52	0.0019145
P52888	THOP1	-0.29	0.00192285
Q5TKA1	LIN9	-1.04	0.00195425
Q92876	KLK6	-0.84	0.00207464
P84077	ARF1	-0.29	0.00209855
Q96FF9	CDCA5	0.64	0.00210462
Q13501	SQSTM1	0.44	0.00211413
P35222	CTNNB1	0.24	0.00214418
Q9Y3D6	FIS1	-0.4	0.00215859
Q99741	CDC6	0.62	0.00216214
Q5MIZ7	SMEK2; PPP4R3B	-0.9	0.00222836
Q9HBM1	SPC25	-0.4	0.00231142
O15392	BIRC5	0.63	0.00233603
Q14697	GANAB	-0.28	0.00235347
P62906	RPL10A	-0.28	0.00238842
Q9BVL4	SELO; SELENOO	-0.77	0.00245859
Q9UMX0	UBQLN1	-0.37	0.0025963
P07996	THBS1	0.5	0.00262388
Q9BWS9	CHID1	-0.38	0.00265497
Q14CB8	ARHGAP19	1.22	0.00273533
Q9NSI2	FAM207A	-0.38	0.00277291
P12277	CKB	-0.28	0.00281024
Q502W6	VWA3B	-0.49	0.00287064
Q9BQI0	AIF1L	-0.37	0.0029036
P31153	MAT2A	-0.29	0.0029721
Q9BS26	ERP44	-0.3	0.00310261
A6NNX1	RIIAD1	-1.03	0.00317377
Q9C005	DPY30	-0.54	0.00320107
P15407	FOSL1	0.48	0.00337393
P02649	APOE	1.03	0.00362627
P0CG30	GSTT2; GSTT2B	-0.37	0.00368528
O60673	REV3L	-0.56	0.00380578
Q5XKP0	C19orf70	-0.45	0.00391732
O95391	SLU7	0.42	0.00395959
P05386	RPLP1	-0.37	0.00405219
P47897	QARS	-0.27	0.00405764
P50225	SULT1A1	-0.36	0.00406282
P48735	IDH2	-0.28	0.00406899
Q9UHP3	USP25	-0.57	0.00406964
Q13772	NCOA4	0.62	0.00407165
Q9UMR2	DDX19B	-0.45	0.00412727
P49069	CAMLG	-1.14	0.00417197
Q9P0W2	HMG20B	0.58	0.00428309
Q96R06	SPAG5	0.56	0.00436375
Q92643	PIGK	-0.62	0.00436922
O60936	NOL3	-0.52	0.00444238
P25685	DNAJB1	0.25	0.0044652
Q9P0M9	MRPL27	-0.35	0.00448253
P07108	DBI	-0.34	0.00448372
P0DI82	TRAPPC2; TRAPPC2P1; TRAPPC2B; ZNF547	-0.54	0.00457527
Q9Y6M5	SLC30A1	-0.47	0.00461216
Q9UNY4	TTF2	0.5	0.00470372
Q9UNW9	NOVA2	-0.52	0.00476546
O15084	ANKRD28	-0.33	0.00480236
Q9H6F5	CCDC86	0.34	0.00481299
Q96C34	RUNDC1	-0.6	0.00482602
Q99717	SMAD5	0.42	0.00492558
Q14315	FLNC	0.22	0.00492675
O95563	MPC2	-0.56	0.00492689
Q05639	EEF1A2	-0.33	0.00504619
Q9NQ84	GPRC5C	1.25	0.00506615
O15260	SURF4	-0.43	0.00515328
Q9Y312	AAR2	-0.34	0.00521373
Q8WVP5	TNFAIP8L1	1	0.00532074
Q8NFU3	TSTD1	-0.51	0.00551177
Q86Y91		0.69	0.0055422
Q9HBR0	SLC38A10	0.39	0.00555002
P18085	ARF4	-0.35	0.00561763
P30260	CDC27	0.26	0.00571867
Q4ADV7	KIAA1432; RIC1	-0.79	0.00578375
O43286	B4GALT5	-0.6	0.00597764
P21675	TAF1	-0.98	0.0060944
Q8N2K1	UBE2J2	0.57	0.00610258
Q9NZJ7	MTCH1	0.41	0.00614676
P05067	APP	-0.33	0.00616506
Q9NPQ8	RIC8A	-0.4	0.00618569
Q8TCD5	NT5C	-0.35	0.00619518
Q16659	MAPK6	1.12	0.00624675
O95471	CLDN7	-0.34	0.00628065
P55268	LAMB2	0.69	0.00631304
Q9H5K3	POMK; SGK196	-0.41	0.00631523
Q96Q89	KIF20B	0.65	0.00637229
Q92968	PEX13	-1.1	0.00638195
P53611	RABGGTB	-0.52	0.00639282
O15264	MAPK13	-0.41	0.00644325
Q92598	HSPH1	0.21	0.00648905
Q9NQP4	PFDN4	-0.31	0.00683552
P49796	RGS3	-1.03	0.00687432
Q9BRK4	LZTS2	0.68	0.00688477
Q8IVP5	FUNDC1	-0.91	0.00689141
Q6P0N0	MIS18BP1	0.66	0.00711021
Q9NP72	RAB18	-0.32	0.00729944
Q9UNT1	RABL2B	-0.51	0.0074509
Q7Z3U7	MON2	-0.33	0.00751026
O60216	RAD21	0.31	0.00757221
P07948	LYN	-0.34	0.00760207
Q8NG31	CASC5; KNL1	0.4	0.00767383
P41273	TNFSF9	1.11	0.00769787
O95298	NDUFC2; NDUFC2-KCTD14	0.33	0.00783247
Q9NSE4	IARS2	-0.25	0.00791042
Q6NUI2	GPAT2	0.39	0.00793626
Q7Z4G4	TRMT11	-0.47	0.00809089
P61962	DCAF7	0.32	0.00809334
P62987	UBA52	0.95	0.00817224
O00762	UBE2C	0.4	0.00819084
Q9ULA0	DNPEP	-0.33	0.00820742
Q86W34	AMZ2	-0.52	0.00825623
Q9HCM1	KIAA1551	0.65	0.00838242
P51788	CLCN2	-0.69	0.00849876
P02795	MT2A	-0.33	0.00862279
O76075	DFFB	-0.34	0.00863246
O15460	P4HA2	0.33	0.00872346
Q8IYR2	SMYD4	-1	0.00876727
P62330	ARF6	-0.31	0.00877792
Q15583	TGIF1	0.65	0.00890408
Q9Y5X0	SNX10	0.57	0.00890568
Q3T8J9	GON4L	0.94	0.00911258
Q96AB3	ISOC2	-0.46	0.00931633
P14174	MIF	-0.42	0.00948377
Q15262	PTPRK	-0.9	0.00951505
Q9H7H0	METTL17	-0.3	0.00973239
Q9Y324	FCF1	-0.42	0.00982219
Q9UJM3	ERRFI1	0.44	0.00991853
P21953	BCKDHB	-0.48	0.00994446
Q9UPT5	EXOC7	0.24	0.00994518
O94826	TOMM70A; TOMM70	0.2	0.0100544
O95271	TNKS	0.56	0.0100691
Q9UPZ3	HPS5	-0.79	0.0101803
Q99755	PIP5K1A	0.51	0.0102141
Q9Y6I8	PXMP4	0.65	0.010255
Q7L3T8	PARS2	-0.33	0.0103123
P62244	RPS15A	-0.25	0.0105247
P48200		-0.48	0.0105481
Q9NRZ9	HELLS	0.28	0.0106078
Q96RD7	PANX1	-0.39	0.0107622
O95456	PSMG1	-0.37	0.0110044
Q96EK6	GNPNAT1	-0.31	0.0110965
O75394	MRPL33	-0.29	0.0111194
Q9UKK3	PARP4	0.19	0.0111652
Q13907	IDI1	-0.33	0.01125
Q969L2	MAL2	-0.61	0.0114214
P17844	DDX5	-0.24	0.0114451
Q9Y520	PRRC2C	0.19	0.0115429
P35613	BSG	0.21	0.0116472
Q9NPH2	ISYNA1	-0.25	0.0119486
Q6ZS17	FAM65A; RIPOR1	0.63	0.012043
O75298	RTN2	-0.46	0.0121232
O95926	SYF2	0.51	0.0122352
Q6ZMK1	CYHR1	-0.76	0.0124215
Q8WUX2	CHAC2	-0.4	0.0125128
P13929	ENO3	-0.98	0.0125203
Q9UDX3	SEC14L4	-0.47	0.0125663
Q92522	H1FX	0.34	0.012877
P52747	ZNF143	0.52	0.0129259
Q86YN1	DOLPP1	-0.8	0.0129843
Q9P2L0	WDR35	-0.8	0.0131477
O94955	RHOBTB3	0.62	0.0134726
Q6NYC1	JMJD6	-0.32	0.0135126
Q13127	REST	0.67	0.0135408
Q7L8L6	FASTKD5	-0.4	0.0135722
Q9UGH3	SLC23A2	-0.87	0.0135913
Q92688	ANP32B	-0.31	0.0136162
P09651	HNRNPA1	-0.25	0.0137537
P20936	RASA1	-0.39	0.0138392
P26006	ITGA3	0.19	0.0139385
Q9NQR4	NIT2	-0.29	0.0140123
Q9Y394	DHRS7	-0.3	0.0142037
Q53EP0	FNDC3B	0.38	0.0142139
P00568	AK1	-0.29	0.0142852
P16403	HIST1H1C	0.18	0.0143659
Q9BQE4	VIMP; SELENOS	0.51	0.0145586
P62277	RPS13	-0.24	0.0145594
Q9NVN8	GNL3L	0.34	0.0145709
Q9H649	NSUN3	-0.68	0.0147419
Q6P2P2	PRMT10; PRMT9	-0.63	0.0150453
P31939	ATIC	-0.23	0.015198
Q5ST30	VARS2	-0.65	0.015221
P54132	BLM	0.42	0.0154632
Q9BSJ6	FAM64A; PIMREG	1.01	0.0155164
Q9H063	MAF1	0.6	0.0155957
P30419	NMT1	-0.28	0.0156216
Q969N2	PIGT	0.37	0.0156424
O95568	METTL18	-0.38	0.0157005
Q8NDZ4	C3orf58	-0.64	0.015726
Q5SWA1	PPP1R15B	0.73	0.0157884
Q9UFF9	CNOT8	0.54	0.015865
Q9H0E2	TOLLIP	-0.3	0.0159806
A1L3X0	ELOVL7	-0.3	0.0159823
Q9UJW0	DCTN4	0.28	0.0160696
P55042	RRAD	0.88	0.0161627
Q96FW1	OTUB1	-0.28	0.0165664
Q9UNA4	POLI	-0.9	0.0165786
Q8WW22	DNAJA4	0.29	0.0168558
P04844	RPN2	0.18	0.0170569
P62701	RPS4X	-0.23	0.0171365
P30041	PRDX6	-0.23	0.0172218
Q14849	STARD3	-0.45	0.0172239
O43290	SART1	0.2	0.0172693
Q9H6H4	REEP4	0.37	0.0174528
Q9H0R6	QRSL1	-0.36	0.0176702
Q16342	PDCD2	-0.87	0.0177693
Q9NPD3	EXOSC4	-0.27	0.0178325
O75157	TSC22D2	0.36	0.0179404
O00519	FAAH	-0.34	0.0179483
P06732	CKM	-0.81	0.0180326
Q92817	EVPL	0.26	0.0181462
Q6QNY1	BLOC1S2	0.44	0.0182598
Q8TEY7	USP33	0.48	0.0183071
Q6UXV4	APOOL	0.35	0.0183168
Q9Y2G3	ATP11B	-0.55	0.0185472
Q8N3R9	MPP5	0.6	0.0185613
P42898	MTHFR	-0.53	0.0188126
Q9Y4C2	FAM115A; TCAF1	0.3	0.0188234
P60953	CDC42	-0.26	0.0190761
P62081	RPS7	-0.24	0.0191098
P30520	ADSS	-0.24	0.0191729
Q9UBN6	TNFRSF10D	0.63	0.0193506
O95487	SEC24B	-0.3	0.0194044
Q9BZ23	PANK2	1.06	0.019533
Q9UKA9	PTBP2	-0.8	0.0195976
Q9Y4G2	PLEKHM1	0.71	0.0197223
Q06323	PSME1	-0.22	0.019726
P82930	MRPS34	-0.37	0.0197658
O00255	MEN1	0.52	0.0199047
P13639	EEF2	-0.22	0.0199208
O75792	RNASEH2A	0.3	0.0199533
P09601	HMOX1	0.59	0.0200046
P00749	PLAU	-0.41	0.0200966
Q12899	TRIM26	0.35	0.0200987
Q9NRC8	SIRT7	-0.61	0.0201829
O43493		-0.4	0.020185
Q9NZ42	PSENEN	0.58	0.0203817
O15085	ARHGEF11	-0.49	0.0205926
P04732	MT1E	-0.3	0.020944
Q14CZ7	FASTKD3	-0.86	0.0212596
Q96EU6	RRP36	0.46	0.0212796
Q8IUX4	APOBEC3F	-0.36	0.0212981
Q96D05	C10orf35; FAM241B	0.63	0.021337
Q9Y547	HSPB11	-0.31	0.0213902
Q9BWM7	SFXN3	0.44	0.02148
Q96PK6	RBM14; RBM14-RBM4	0.18	0.0215096
Q8NCS4	ZMYM6NB; TMEM35B	-0.6	0.021513
Q9Y217	MTMR6	-0.41	0.0215456
P55211	CASP9	-0.41	0.0216871
P55085	F2RL1	0.45	0.0218146
Q9H6R7	C2orf44; WDCP	-0.39	0.0218964
Q71RC2	LARP4	0.21	0.0219183
Q9ULD0	OGDHL	-0.73	0.0220038
Q13112	CHAF1B	0.29	0.0220938
O95758	PTBP3	-0.33	0.022109
P15529	CD46	0.34	0.0221897
P54274	TERF1	0.5	0.0222964
Q9HCL2	GPAM	-0.48	0.0225033
Q8TD55	PLEKHO2	-0.47	0.022573
P0C7X5	ZNF806	-0.38	0.0226998
Q99614	TTC1	0.22	0.0229169
P68371	TUBB4B	-0.25	0.0230338
Q8WU67	ABHD3	0.9	0.02305
Q8IZ73	RPUSD2	-0.28	0.0230629
P50914	RPL14	-0.25	0.023113
Q96GG9	DCUN1D1	-0.29	0.0231234
Q68CQ7	GLT8D1	-0.42	0.0232856
P42574	CASP3	-0.28	0.0233496
Q8NHP6	MOSPD2	-0.44	0.0233821
Q7Z7H8	MRPL10	-0.39	0.0234834
P04792	HSPB1	0.17	0.0238179
Q92802	N4BP2L2	0.93	0.0239106
Q9GZQ8	MAP1LC3B	-0.47	0.0239722
P84098	RPL19	-0.22	0.0239736
Q9HD33	MRPL47	-0.28	0.0239802
Q8N3Y3	GYLTL1B; LARGE2	-0.77	0.0240063
Q9UFN0	NIPSNAP3A	-0.27	0.024127
P46934	NEDD4	-0.46	0.0242593
Q14011	CIRBP	-0.25	0.0244123
Q9BX10	GTPBP2	-0.85	0.0246077
Q9Y316	MEMO1	-0.28	0.0246783
Q9BPY3	FAM118B	-0.4	0.0247354
Q9P2W9	STX18	0.34	0.0248792
P05556	ITGB1	0.17	0.0249316
Q6P1L5	FAM117B	0.47	0.0249717
P42858	HTT	-0.38	0.0251589
O60869	EDF1	0.27	0.0251603
Q92673	SORL1	-0.36	0.0252171
Q9UJA5	TRMT6	-0.27	0.0253206
O75494	SRSF10; LOC100996657	-0.33	0.0254177
Q9H9J2	MRPL44	-0.24	0.025465
Q01432	AMPD3	-0.35	0.0256498
P09132	SRP19	-0.28	0.0257404
O94817	ATG12	0.34	0.0257617
P16083	NQO2	-0.25	0.0257784
Q9ULJ3	ZBTB21; ZNF295	-0.41	0.0258033
Q15042	RAB3GAP1	0.24	0.0260232
Q13428	TCOF1	0.17	0.0260281
P30291	WEE1	0.71	0.0260709
O00584	RNASET2	-0.35	0.0260829
P22234	PAICS	-0.21	0.0261558
P28290	SSFA2	0.17	0.0261944
Q9NPA0	EMC7	0.35	0.0265199
Q8WWX9	SELM; SELENOM	-0.43	0.0266243
Q99523	SORT1	-0.42	0.0270444
Q5JVS0	HABP4	0.44	0.027045
Q8TCY9	URGCP	-0.33	0.0273341
B1AK53	ESPN	-0.36	0.0273593
Q9NP92	MRPS30	-0.24	0.027544
Q96KN1	FAM84B	0.47	0.027706
Q15637	SF1	0.21	0.027868
Q8N448	LNX2	-0.64	0.0279535
Q96JJ7	TMX3	-0.37	0.0279587
Q8N350	C19orf26; CBARP	-0.8	0.0280158
Q9UK39	CCRN4L; NOCT	0.43	0.0280518
Q92896	GLG1	-0.21	0.0281377
Q92997	DVL3	-0.87	0.0282731
Q3LXA3	DAK; TKFC	-0.22	0.0283129
Q14493	SLBP	0.29	0.0285008
O14561	NDUFAB1	-0.27	0.0285248
P62910	RPL32	-0.22	0.0286392
Q05481	ZNF91	0.46	0.0286934
P27448		0.34	0.0287132
Q5QJE6	DNTTIP2	0.2	0.0289458
Q9NTJ4	MAN2C1	-0.75	0.0289806
Q9Y5Q8	GTF3C5	0.33	0.0290372
Q8WV22	NSMCE1	0.39	0.0290426
Q9UJ70	NAGK	-0.32	0.0292857
Q9H2H9	SLC38A1	0.28	0.029725
Q16540	MRPL23	-0.3	0.0297663
O00410	IPO5	-0.21	0.0298558
Q8TCD1	C18orf32	0.33	0.0302035
P23469	PTPRE	-0.4	0.030262
O60518	RANBP6	-0.34	0.030433
Q86YV9	HPS6	-0.32	0.0305019
Q16539	MAPK14	-0.26	0.0305581
Q9ULC5	ACSL5	-0.21	0.0307021
Q9ULL1	PLEKHG1	0.55	0.0308643
Q14332	FZD2	0.55	0.0309841
Q96B97	SH3KBP1	0.16	0.0311778
Q9BQ52	ELAC2	-0.24	0.0311818
O00625	PIR	-0.26	0.031216
Q9BV20	MRI1	-0.25	0.0312302
P25398	RPS12	-0.21	0.0312475
Q8NCE2	MTMR14	-0.33	0.0312861
Q70Z53	FRA10AC1	-0.26	0.0312942
Q9NRX1	PNO1	-0.25	0.0313016
O00232	PSMD12	0.16	0.0315686
P11940	PABPC1	-0.21	0.0316233
Q16762	TST	-0.26	0.0316291
Q7L2Z9	CENPQ	0.55	0.0316697
Q03519	TAP2	0.44	0.0321064
Q8N2G8	GHDC	0.55	0.032183
Q96T76	MMS19	-0.27	0.0321865
O60637	TSPAN3	0.48	0.0322106
Q9H939	PSTPIP2	-0.25	0.032234
P33316	DUT	-0.26	0.0322579
P36405	ARL3	-0.25	0.0323613
Q01085	TIAL1	0.21	0.0323941
Q5SRE5	NUP188	0.26	0.032456
O14967	CLGN	-0.84	0.0326192
P16930	FAH	-0.24	0.0326923
Q9NWZ5	UCKL1	-0.32	0.0329857
P57076	C21orf59	0.33	0.0331253
Q9NS86	LANCL2	-0.26	0.0331424
Q14653	IRF3	-0.32	0.0331713
Q14008	CKAP5	0.16	0.0333052
Q9BTW9	TBCD	-0.21	0.0333461
Q9H2F5	EPC1	-0.38	0.0334548
Q9BUK6	MSTO1	-0.35	0.0334607
Q5T9L3	WLS	0.32	0.0336781
Q9UKL3	CASP8AP2	0.95	0.0339812
Q9UHA4	LAMTOR3	-0.39	0.0340045
Q14966	ZNF638	0.2	0.0341015
Q10472	GALNT1	-0.25	0.0343465
Q9Y263	PLAA	0.2	0.0343638
P53007	SLC25A1	0.16	0.0344625
Q13464	ROCK1	0.2	0.0349071
Q8N8R5	C2orf69	-0.26	0.0350789
O43242	PSMD3	0.16	0.0351149
Q8NEG4	FAM83F	-0.34	0.0351439
P33552	CKS2	0.33	0.0352436
Q9Y282	ERGIC3	0.32	0.0352778
P62841	RPS15	-0.26	0.035715
P06454	PTMA	-0.27	0.0358154
Q96BD0	SLCO4A1	0.44	0.03601
Q53LP3	SOWAHC	-0.59	0.036134
Q9BXV9	C14orf142; GON7	-0.37	0.0361797
Q6P1X6	C8orf82	-0.37	0.0362275
P18146	EGR1	0.96	0.0362322
Q9NNW7	TXNRD2	-0.36	0.0363057
Q14789	GOLGB1	0.15	0.0363117
O94913	PCF11	-0.24	0.0369658
P10412	HIST1H1E	0.25	0.0369716
P61619	SEC61A1	0.19	0.0370574
Q15118	PDK1	0.95	0.0371489
Q8WVK7	SKA2	0.56	0.0375213
Q13257	MAD2L1	0.25	0.037587
Q15021	NCAPD2	0.15	0.0377439
Q92828	CORO2A	-0.37	0.0377809
P40616	ARL1	-0.34	0.0379812
P11717	IGF2R	0.15	0.0383026
Q92520	FAM3C; WNT16	-0.2	0.0387938
Q8WXI9	GATAD2B	0.3	0.0390646
Q9H0W9	C11orf54	-0.24	0.0390678
P31431	SDC4	-0.3	0.0390696
O94901	SUN1	0.25	0.0390845
Q13137	CALCOCO2	-0.25	0.039116
Q8IXM6	NRM	-0.58	0.039267
Q96AZ6	ISG20	0.51	0.0392743
P51665	PSMD7	-0.22	0.0394037
Q86YT6	MIB1	0.32	0.039778
Q96GX5	MASTL	-0.63	0.0398118
O75175	CNOT3	0.26	0.0398258
Q9Y385	UBE2J1	-0.43	0.0398308
Q14562	DHX8	0.28	0.0399632
Q15003	NCAPH	0.25	0.0401105
Q5J8M3	EMC4	0.52	0.0401972
P22413	ENPP1	-0.59	0.0402521
Q9BXP2	SLC12A9	-0.36	0.0402622
Q9BUR5	APOO	-0.27	0.0403374
O94827	PLEKHG5	0.63	0.040369
P05387	RPLP2	-0.22	0.0407862
Q13107	USP4	-0.37	0.0407883
P63173	RPL38	-0.25	0.0409505
Q96SN8	CDK5RAP2	0.5	0.0409677
Q8IX90	SKA3	0.31	0.0409815
Q02952	AKAP12	0.15	0.041132
Q9H5V9	CXorf56	0.3	0.0411608
Q5T5X7	BEND3	-0.36	0.041305
Q7Z3E2	C10orf118; CCDC186	0.38	0.0413213
P15104	GLUL	0.4	0.0414131
Q14181	POLA2	-0.3	0.0417258
P42338	PIK3CB	-0.36	0.041922
Q71F23	MLF1IP; CENPU	0.52	0.0419767
P35237	SERPINB6	-0.21	0.0420007
Q14318	FKBP8	0.32	0.0420983
Q9P2D3	HEATR5B	-0.61	0.0422063
Q9H2K0	MTIF3	-0.31	0.0422419
Q9Y2S7	POLDIP2	-0.26	0.0424602
O60256	PRPSAP2	-0.24	0.0424907
Q9P2E9		0.15	0.0425197
P00156	CYTB	0.31	0.0425486
P18084	ITGB5	-0.22	0.0426743
O95759	TBC1D8	-0.42	0.042689
P48454	PPP3CC	-0.64	0.0427081
O14579	COPE	-0.3	0.0429996
P04156	PRNP	0.43	0.0434546
O14787	TNPO2	-0.25	0.0435017
O14730	RIOK3	0.31	0.0436336
O60888	CUTA	-0.25	0.0437476
Q9BQE5	APOL2	0.42	0.0437962
Q9BTT4	MED10	0.31	0.0440596
P61106	RAB14	-0.21	0.0441956
Q96AD5	PNPLA2	0.68	0.0442008
Q9Y3Q3	TMED3	0.54	0.0443803
P58340	MLF1	0.7	0.0443926
O00257	CBX4	0.47	0.0444596
Q6P4R8	NFRKB	0.52	0.0445638
P04818	TYMS	0.3	0.0447799
Q9H967	WDR76	0.51	0.0448077
Q15628	TRADD	-0.41	0.0450642
P27635	RPL10	-0.2	0.0451011
Q9H2G2	SLK	0.19	0.0451251
Q9BRJ2	MRPL45	-0.25	0.0454132
P13693	TPT1	-0.22	0.0454746
Q15773	MLF2	0.43	0.0454797
Q9UBV8	PEF1	-0.32	0.0455895
Q96KP4	CNDP2	-0.22	0.0457329
Q53GS7	GLE1	0.3	0.0458307
P15291	B4GALT1	-0.43	0.0462143
Q15120	PDK3	-0.36	0.0464629
Q6UW63	KDELC1	-0.75	0.0464664
Q9UQE7	SMC3	0.15	0.0465892
Q9UKI8	TLK1	0.52	0.0467029
Q14566	MCM6	-0.19	0.0468884
Q96BI1	SLC22A18	0.51	0.0470178
Q52LR7	EPC2	-0.56	0.0471794
P14923	JUP	0.15	0.0472938
O95881	TXNDC12	-0.24	0.0473952
P15531	NME1	-0.2	0.0475193
Q9ULC4	MCTS1	-0.21	0.0478472
O15417	TNRC18	0.54	0.0478609
Q5SGD2	PPM1L	-0.49	0.0479553
Q5T3J3	LRIF1	0.31	0.0480271
Q02241	KIF23	0.24	0.0480301
Q9H974	QTRTD1; QTRT2	-0.35	0.0481271
Q86Y56	HEATR2; DNAAF5	-0.21	0.0482108
P11117	ACP2	-0.31	0.0483461
Q13541	EIF4EBP1	0.58	0.0486863
Q9UPR3	SMG5	-0.37	0.0491171
P10599	TXN	-0.19	0.0493517
Q99615	DNAJC7	0.15	0.0493855
Q9BW61	DDA1	0.41	0.0495333
O43716	GATC	-0.28	0.0496733
O43681	ASNA1	-0.24	0.0497231
Q9H1E5	TMX4	-0.32	0.0498429
O00411	POLRMT	-0.23	0.049937

## Sheet: CB-5083 DEPs
DE proteins of 6h 2μM CB-5083 treatment compared to DMSO control (p < 0.05)
Accession	Gene Symbol	Abundance Ratio (log2): (CB5083 6h) / (DMSO 6h)	Abundance Ratio P-Value: (CB5083 6h) / (DMSO 6h)
O76061	STC2	1.31	1e-17
P08910	ABHD2	2.21	1e-17
P18847	ATF3	1.81	1e-17
P04035	HMGCR	1.54	1e-17
O75807	PPP1R15A	2.23	1e-17
O00622	CYR61	1.67	1e-17
O00458	IFRD1	2.2	1e-17
Q14494	NFE2L1	1.92	1e-17
P07996	THBS1	1.42	1e-17
Q15011	HERPUD1	2.49	1e-17
P58004	SESN2	1.57	1e-17
P55061	TMBIM6	1.47	1e-17
P24385	CCND1	-1.39	1e-17
P35638	DDIT3	2.96	1e-17
P24522	GADD45A	2.26	1e-17
Q13794	PMAIP1	1.75	1e-17
Q8IZ52	CHPF	0.84	1e-17
Q15828	CST6	-1.38	1e-17
P01100	FOS	2.01	1e-17
P60520	GABARAPL2	-0.83	1e-17
Q9ULW0	TPX2	0.63	1e-17
Q8N0T1	C8orf59	-1.68	1e-17
Q9NX09	DDIT4	1.88	1e-17
O14977	AZIN1	1.28	1e-17
P46695	IER3	2.05	1e-17
P15104	GLUL	1.23	1e-17
Q13137	CALCOCO2	-1.12	1e-17
P22736	NR4A1	1.48	1e-17
Q9Y3B1	SLMO2; PRELID3B	-1.64	1e-17
P01033	TIMP1	-1.77	2.22045e-16
Q13501	SQSTM1	-0.77	2.22045e-16
P18146	EGR1	2.12	2.22045e-16
Q93096	PTP4A1	0.87	6.66134e-16
Q9Y6H1	CHCHD2	-1.05	6.66134e-16
P00156	CYTB	0.66	1.77636e-15
Q9Y4A8	NFE2L3	1.38	8.43769e-15
Q9Y287	ITM2B	-1.02	9.99201e-15
Q8WVX9	FAR1	0.63	2.53131e-14
P49454		0.64	3.10862e-14
P30305	CDC25B	-1.12	3.33067e-14
Q5SWA1	PPP1R15B	1.18	6.4615e-14
Q53GA4	PHLDA2	-0.69	1.41887e-13
P0CG47	UBB	-1.13	3.28404e-13
Q9NT68	TENM2	-0.76	3.57714e-13
P05412	JUN	1.15	5.55112e-13
P36956	SREBF1	1.04	5.65992e-13
P05067	APP	-0.83	7.47624e-13
O75531	BANF1	-0.64	9.41247e-13
Q5JTD0	TJAP1	-2.12	2.45315e-12
Q96FZ2	C3orf37; HMCES	-0.58	3.33178e-12
Q99729	HNRNPAB	-0.39	6.09823e-12
P43357	MAGEA3; MAGEA6	-1.08	6.25899e-12
P60059	SEC61G	0.98	9.9889e-12
Q13421	MSLN	-0.73	1.33129e-11
Q06481	APLP2	-0.9	1.54601e-11
O95997	PTTG1	-0.89	1.68976e-11
Q9UNW9	NOVA2	-0.97	2.11227e-11
Q13887	KLF5	0.82	7.84319e-11
Q8IVM0	CCDC50	-0.6	9.59748e-11
Q9P2E3	ZNFX1	-0.75	1.20634e-10
P11908	PRPS2	-0.66	1.80349e-10
P61587	RND3	0.89	2.25204e-10
Q13751	LAMB3	0.53	2.52703e-10
Q08380	LGALS3BP	-0.46	4.71793e-10
P35052	GPC1	-1.52	6.36192e-10
Q5RI15	COX20	-0.63	9.07046e-10
P15408	FOSL2	1.06	1.40867e-09
Q4KWH8	PLCH1	0.51	2.04637e-09
P98179	RBM3	-0.72	2.08159e-09
Q6YHK3	CD109	-0.47	2.5606e-09
Q9BXS6	NUSAP1	0.51	2.99447e-09
P68104	EEF1A1	-0.34	3.32574e-09
P13051	UNG	-0.56	3.40193e-09
Q9BWS9	CHID1	-0.48	3.97383e-09
O14925	TIMM23	-0.52	7.39098e-09
Q16763	UBE2S	0.48	8.76055e-09
O75330	HMMR	0.48	1.40601e-08
Q96QD8	SLC38A2	0.58	1.63461e-08
Q502W6	VWA3B	0.58	1.79221e-08
P10909	CLU	-0.53	1.93491e-08
P18065	IGFBP2	-0.71	2.29088e-08
Q07820	MCL1	0.77	2.47689e-08
Q96H35	RBM18	-0.76	2.67071e-08
P17676	CEBPB	0.58	3.43706e-08
Q9UBZ4	APEX2	-0.77	3.4462e-08
P12110	COL6A2	0.45	6.08409e-08
Q14534	SQLE	0.45	6.16171e-08
Q92522	H1FX	0.45	1.31287e-07
Q9UBS3	DNAJB9	1.23	1.55374e-07
O43291	SPINT2	-1.07	1.69569e-07
Q8N8Y2	ATP6V0D2	-0.57	1.71493e-07
O00488	ZNF593	-0.78	1.87474e-07
P21741	MDK	-1.29	1.87964e-07
P01034	CST3	-0.72	1.96662e-07
P06454	PTMA	-0.42	2.13551e-07
P48730	CSNK1D	-0.42	2.43426e-07
Q92896	GLG1	-0.3	2.46092e-07
Q5J8M3	EMC4	0.72	3.84729e-07
Q9NQX7	ITM2C	-1	4.01603e-07
P56556	NDUFA6	-0.36	4.49532e-07
Q08345	DDR1	-0.56	4.55589e-07
Q9BW19	KIFC1	0.42	5.16858e-07
O94782	USP1	-0.98	5.39863e-07
Q9Y3C4	TPRKB	-0.48	6.14708e-07
P39060	COL18A1	-0.7	7.02136e-07
Q9NVN8	GNL3L	-0.41	7.38945e-07
Q9NSI2	FAM207A	-0.4	8.39087e-07
P78312	FAM193A	-1.58	1.01668e-06
Q14517	FAT1	0.29	1.09186e-06
P08581	MET	-0.38	1.25542e-06
Q58FF6	HSP90AB4P	0.5	1.40931e-06
Q5T2R2	PDSS1	-1.12	1.51702e-06
Q9P2K6	KLHDC5; KLHL42	-1.16	1.60433e-06
Q8WV24	PHLDA1	0.43	1.70315e-06
Q01664	TFAP4	-0.71	1.89437e-06
O76080	ZFAND5	-0.45	2.10398e-06
O75575	CRCP	-1.63	2.30141e-06
Q9UHD9	UBQLN2	-0.57	2.48778e-06
P55268	LAMB2	0.72	2.57612e-06
O75911	DHRS3	0.55	2.66277e-06
Q13247	SRSF6	-0.28	2.78055e-06
Q07817	BCL2L1	-0.52	2.92908e-06
Q12834	CDC20	-0.38	2.96408e-06
Q9NU53	GINM1	-1.57	3.18916e-06
Q96DV4	MRPL38	-0.41	3.27316e-06
P28799	GRN	-0.97	3.44373e-06
P24928	POLR2A	0.27	3.71448e-06
Q96BY9	TMEM66; SARAF	0.68	4.02889e-06
Q9BXK1	KLF16	-0.74	4.33681e-06
Q13438	OS9	0.4	4.62186e-06
P62987	UBA52	-1.43	5.7693e-06
Q9BZL1	UBL5	-0.63	6.18474e-06
Q8NBJ4	GOLM1	-0.33	7.76012e-06
P84101	SERF2	-0.59	8.57181e-06
O95271	TNKS	0.58	8.89908e-06
Q92973	TNPO1	-0.26	9.19506e-06
Q96FQ6	S100A16	-0.39	9.99495e-06
Q9BZM5	ULBP2	-0.49	1.03085e-05
P11021	HSPA5	0.26	1.12927e-05
Q9ULX9	MAFF	0.61	1.30841e-05
P17844	DDX5	-0.25	1.4468e-05
O60220	TIMM8A	-0.48	1.47983e-05
Q93063	EXT2	0.46	1.55988e-05
Q68CR1	SEL1L3	0.51	1.56363e-05
Q9H0A8	COMMD4	-0.36	1.57574e-05
Q15773	MLF2	-0.56	1.60461e-05
Q9UKT4	FBXO5	-0.83	1.6611e-05
Q9UGU5	HMGXB4	0.67	2.0858e-05
P35613	BSG	0.25	2.48663e-05
Q9UJM3	ERRFI1	0.46	2.5164e-05
P48729	CSNK1A1	-0.28	2.69347e-05
Q8N2K1	UBE2J2	0.44	3.08397e-05
Q8WWK9	CKAP2	0.37	3.09899e-05
Q96G28	CCDC104; CFAP36	-0.61	3.77633e-05
P16070	CD44	-0.28	4.36185e-05
O95985	TOP3B	-0.36	4.47587e-05
P54725	RAD23A	-0.3	4.59165e-05
P00395	COX1	-0.63	4.69908e-05
P57054	PIGP	1.1	4.83714e-05
Q5JPE7	NOMO2	0.24	5.51047e-05
Q9P2X3	IMPACT	-0.44	5.56698e-05
P31350	RRM2	-0.23	5.96252e-05
Q9UI42	CPA4	-0.48	6.10193e-05
Q13243	SRSF5	-0.27	6.62828e-05
P00374	DHFR; DHFRP1	-0.25	7.0252e-05
Q86VP1	TAX1BP1	-0.62	7.11566e-05
P06746	POLB	-0.59	7.43201e-05
Q9UBN6	TNFRSF10D	-0.82	8.30403e-05
O00767	SCD	0.31	8.34546e-05
O43493		-0.52	8.88845e-05
P10586	PTPRF	-0.44	0.000100324
P62249	RPS16	0.23	0.000103588
Q9Y617	PSAT1	0.23	0.00010427
Q9HCS2		0.51	0.000104345
Q8TBQ9	TMEM167A	-0.44	0.000108569
Q9P0J1	PDP1	-0.27	0.000115649
P53539	FOSB	0.54	0.000122143
P19878	NCF2	-0.61	0.000125645
P50613	CDK7	-0.27	0.000127515
P06732	CKM	-1.17	0.000127615
Q15155	NOMO1	0.51	0.000130457
Q9P0S9	TMEM14C	-0.51	0.000138183
P09629	HOXB7	-1.19	0.000139679
Q5SRE5	NUP188	0.28	0.000150542
P33552	CKS2	-0.36	0.000156543
Q9Y282	ERGIC3	0.37	0.00015756
Q15038	DAZAP2	-0.58	0.000168126
Q96PD2	DCBLD2	-0.3	0.000176802
Q5T9L3	WLS	0.35	0.000179243
Q14116	IL18	-0.25	0.000193082
P31153	MAT2A	-0.22	0.000201217
Q0VF49	LOC100652824; KIAA2012	-1.06	0.000256867
O95235	KIF20A	0.38	0.000309169
Q9NPA0	EMC7	0.36	0.000314486
O75534	CSDE1	-0.21	0.000317258
Q86VW0	SESTD1	0.5	0.000327964
Q14493	SLBP	-0.29	0.00035012
P11926	ODC1	-0.28	0.000350507
P30532	CHRNA5	1.01	0.00035142
P36941	LTBR	-0.69	0.000353739
P60228	EIF3E	-0.2	0.000400413
Q9H3R5	CENPH	-0.55	0.000403684
Q5VV67	PPRC1	-0.56	0.000423904
P18077	RPL35A	0.22	0.000429433
Q13155	AIMP2	-0.25	0.000438254
Q9HBR0	SLC38A10	0.29	0.000441049
Q9Y4C2	FAM115A; TCAF1	0.25	0.000455716
P04264	KRT1	-0.45	0.000541662
Q99622	C12orf57	-0.4	0.000566224
P61962	DCAF7	0.25	0.000572942
Q9H6U8	ALG9	0.67	0.000601276
Q9HC78	ZBTB20	0.45	0.000601657
P31431	SDC4	-0.4	0.000606398
Q96E29	MTERFD1; MTERF3	-0.34	0.00061726
Q9UQ35	SRRM2	-0.2	0.000643736
P20290	BTF3	-0.26	0.000653298
Q9H2G4	TSPYL2	0.48	0.000666807
Q6ZRV2	FAM83H	-0.3	0.000667754
P62136	PPP1CA	-0.2	0.000682836
Q5W0B1	RNF219	-0.43	0.000697763
Q14566	MCM6	-0.19	0.000724168
Q9Y5Y2	NUBP2	-0.35	0.000729209
P15514	AREG; AREGB	-0.47	0.000738126
O00257	CBX4	0.44	0.000820889
Q9H8M1	COQ10B	-0.56	0.000829543
Q02388	COL7A1	0.33	0.000829556
Q9Y259	CHKB	0.39	0.000869642
Q9NVH6	TMLHE	0.55	0.000918079
Q16626	MEA1	-0.55	0.000922569
Q9NP50	FAM60A; SINHCAF	-0.51	0.000932495
Q8WU67	ABHD3	0.78	0.0010073
O15392	BIRC5	-0.46	0.00107569
P12109	COL6A1	-0.36	0.00107896
Q9BVK2	ALG8	0.47	0.0011036
P39656	DDOST	0.25	0.00112341
Q03405	PLAUR	0.37	0.00119574
P33908	MAN1A1	-0.69	0.00120636
Q8IYR2	SMYD4	-1.04	0.00123265
O60337	MARCH6	0.47	0.00125554
Q99618	CDCA3	0.34	0.00132321
Q15126	PMVK	-0.31	0.00138285
O14545	TRAFD1	-0.35	0.00139613
O43660	PLRG1	0.26	0.00139995
O60637	TSPAN3	-0.47	0.00143619
P11388	TOP2A	0.19	0.00146009
Q00534	CDK6	-0.67	0.00155208
Q7Z2Z1	TICRR	0.44	0.00158963
P11940	PABPC1	-0.18	0.00160365
Q66K64	DCAF15	0.78	0.00169507
Q9Y5N6	ORC6	-0.42	0.0017692
Q14CB8	ARHGAP19	0.92	0.0020016
Q9UMX0	UBQLN1	-0.26	0.00200162
P08865	RPSA	-0.18	0.00200844
P07948	LYN	-0.25	0.00203212
Q9NYV6	RRN3	-0.37	0.00205087
P36575	ARR3	-0.64	0.00205133
Q15165		-0.36	0.00206858
P62979	RPS27A	0.18	0.00213092
Q9UHP3	USP25	-0.49	0.00217677
Q99683	MAP3K5	0.45	0.00217831
Q6IBW4	NCAPH2	-1.1	0.00223633
P57678	GEMIN4	-0.22	0.00223975
O60890	OPHN1	0.87	0.00224718
Q9H6R4	NOL6	0.24	0.0022698
Q9Y4B6	VPRBP; DCAF1	0.19	0.00235703
Q96KN1	FAM84B	0.33	0.00239476
P47897	QARS	-0.17	0.00243256
A2RUS2	DENND3	0.81	0.00250631
P63172	DYNLT1	-0.27	0.00250728
Q5T6F0	DCAF12	0.68	0.00257337
Q9BQE4	VIMP; SELENOS	0.32	0.00259106
Q15649	ZNHIT3	-0.6	0.00264696
Q9C075	KRT23	0.4	0.00268752
Q9UBX3	SLC25A10	0.22	0.00281899
Q96BI1	SLC22A18	0.44	0.00282086
Q9UNY4	TTF2	0.34	0.00295024
Q6IQ32	ADNP2	0.27	0.0029919
Q969N2	PIGT	0.3	0.00301629
P13196	ALAS1	-0.28	0.00306173
Q6P4E1		-0.27	0.00310001
Q13115	DUSP4	0.57	0.00317293
Q8N9B5	JMY	0.31	0.00325489
P04732	MT1E	-0.24	0.00330508
Q7Z6J6	FRMD5	0.26	0.00333693
Q8NDV7	TNRC6A	-0.53	0.00334736
P26447	S100A4	-0.21	0.00341669
P17568	NDUFB7	-0.24	0.00342242
P15291	B4GALT1	-0.49	0.00342362
Q96CD2	PPCDC	-0.43	0.00342973
Q8TCD1	C18orf32	0.28	0.00343278
P30825	SLC7A1	0.22	0.00343905
Q96R06	SPAG5	0.31	0.00343991
O43278	SPINT1	-0.24	0.00345319
P30260	CDC27	0.19	0.00345954
Q6NUQ1	RINT1	-0.28	0.00349445
Q15048	LRRC14	-0.99	0.00353474
Q6RFH5	WDR74	-0.24	0.00354125
P41567	EIF1	-0.23	0.00357576
Q92673	SORL1	-0.31	0.00360388
P16083	NQO2	-0.2	0.00364628
P62841	RPS15	-0.3	0.00381344
Q96GC9	VMP1	0.38	0.00381406
P23588	EIF4B	-0.17	0.003868
Q96AG3	SLC25A46	0.67	0.00394399
Q9Y6I8	PXMP4	0.46	0.00396818
Q9BVG8	KIFC3	0.31	0.0040875
Q8TEY7	USP33	0.34	0.00417387
Q9NZ42	PSENEN	0.42	0.00418201
Q9HCU9	BRMS1	0.38	0.00418717
P25398	RPS12	-0.16	0.00419723
Q6P5R6	RPL22L1	-0.23	0.00421624
Q96AC1	FERMT2	0.22	0.00421752
Q14674	ESPL1	0.56	0.0042491
Q8IYU8	EFHA1; MICU2	-0.71	0.0042584
P62277	RPS13	-0.18	0.0043401
Q9NZJ7	MTCH1	0.25	0.00434171
Q53EL6	PDCD4	0.24	0.00449865
Q96P11	NSUN5	-0.2	0.00452626
Q13685	AAMP	0.22	0.00460451
Q86TS9	MRPL52	-0.46	0.00470217
Q99523	SORT1	-0.41	0.00471187
Q9NUQ6	SPATS2L	-0.21	0.00474874
Q8IXY8	PPIL6	-0.47	0.00495365
Q99755	PIP5K1A	0.3	0.00498278
Q9NXX6	NSMCE4A	0.4	0.00503177
Q96E22	NUS1	0.35	0.00510487
Q6UXV4	APOOL	0.26	0.00513082
O75494	SRSF10; LOC100996657	-0.33	0.00513092
Q9P0S2	COX16	-0.56	0.00515752
Q15437	SEC23B	0.16	0.00523657
Q96GE4	CEP95	-0.63	0.00525793
Q8N4C8	MINK1	0.23	0.00538041
Q9P0T7	TMEM9	0.39	0.00540769
Q16540	MRPL23	-0.31	0.00544074
Q8TAD4	SLC30A5	0.29	0.00545868
Q9Y605	MRFAP1	-0.51	0.0055083
P24863	CCNC	0.53	0.00555889
P78559	MAP1A	-0.46	0.00557842
Q9HBH0	RHOF	0.24	0.0056267
Q9NV79	PCMTD2	0.36	0.00563806
Q8N6L1	KRTCAP2	0.42	0.00582588
Q2TAC2		0.4	0.00586012
Q9BUE6	ISCA1	-0.3	0.00610023
Q9UKA9	PTBP2	-0.73	0.0061839
Q9P021	CRIPT	-0.3	0.00624827
Q9Y639	NPTN	0.24	0.00625782
O75496	GMNN	-0.42	0.0062694
Q8N1F8		0.87	0.00634698
Q02818	NUCB1	-0.15	0.00647807
Q9Y689	ARL5A	-0.38	0.00657536
Q9NZM5	GLTSCR2; NOP53	-0.22	0.0066438
Q969M1	TOMM40L	-0.92	0.00671479
Q8IYA6	CKAP2L	0.48	0.0067282
P62081	RPS7	-0.16	0.00684977
Q86X83	COMMD2	-0.41	0.0069315
P35716	SOX11	0.38	0.00698502
O43155	FLRT2	0.35	0.0072321
Q9P2G9	KLHL8	-0.4	0.00725321
O60566	BUB1B	0.2	0.0072841
P62714	PPP2CB	0.21	0.00728497
Q86W34	AMZ2	-0.43	0.00730764
Q9H4I3	TRABD	0.31	0.00731909
Q9UPY5	SLC7A11	0.45	0.0076008
O95630	STAMBP	-0.2	0.00770798
O00716	E2F3	-0.5	0.00772387
Q96EI5	TCEAL4	-0.53	0.00773512
Q9HD67	MYO10	0.32	0.00778848
Q8IYB3	SRRM1	-0.19	0.00781014
Q96I45	TMEM141	-0.42	0.00804945
Q99439	CNN2	-0.16	0.0080525
Q9H9J2	MRPL44	-0.19	0.00814811
Q9GZM5	YIPF3	0.31	0.00817349
P51571	SSR4	0.23	0.0081879
O00400	SLC33A1	0.34	0.00830699
Q9UGH3	SLC23A2	-0.83	0.00832225
Q86U90	YRDC	-0.36	0.00835335
Q92520	FAM3C; WNT16	-0.15	0.00836447
Q86YQ8	CPNE8	0.29	0.00839555
P37268	FDFT1	-0.21	0.00844186
Q8NI77	KIF18A	0.58	0.00851547
P57078	RIPK4	0.81	0.00855081
Q5JVS0	HABP4	0.28	0.00863465
Q9Y5Q0	FADS3	0.39	0.00863906
P05387	RPLP2	-0.18	0.00869868
Q13888	GTF2H2; GTF2H2C	-0.21	0.00870075
P13929	ENO3	0.74	0.00886115
P04844	RPN2	0.15	0.00886157
Q9NQC3	RTN4	0.17	0.00895471
P60891	PRPS1	-0.16	0.00895561
P09651	HNRNPA1	-0.15	0.00907923
P08243	ASNS	0.15	0.00911648
O14734	ACOT8	0.41	0.00918034
Q7Z404	TMC4	0.39	0.00920225
P30085	CMPK1	-0.2	0.00932568
Q9BQ90	KLHDC3	0.35	0.00935141
O75787	ATP6AP2	0.24	0.00939724
Q13772	NCOA4	-0.39	0.00940526
Q8N954		-0.68	0.00949662
Q8TEQ8	PIGO	0.36	0.00950595
P13995	MTHFD2	-0.15	0.00953404
Q9NQW6	ANLN	0.2	0.00956441
Q14011	CIRBP	-0.25	0.00961492
Q9BVL4	SELO; SELENOO	-0.45	0.00961753
O15460	P4HA2	0.2	0.00975241
O95470	SGPL1	0.2	0.00975403
Q9Y4L1	HYOU1	0.15	0.00990736
Q13107	USP4	-0.4	0.0100382
Q9NPL8	TIMMDC1	-0.24	0.010041
Q92876	KLK6	-0.52	0.010064
O43504	LAMTOR5	-0.29	0.0100679
Q13151	HNRNPA0	-0.18	0.0102035
P19838	NFKB1	-0.2	0.0102283
Q9UKA4	AKAP11	-0.67	0.0102448
Q9NVA1	UQCC; UQCC1	0.21	0.010248
Q15742	NAB2	-0.3	0.0102652
Q92968	PEX13	-0.89	0.0103441
Q92624	APPBP2	0.29	0.0103881
Q6Q0C0	TRAF7	-0.38	0.0105097
Q92575	UBXN4	0.22	0.0105305
Q99805	TM9SF2	-0.18	0.0105439
Q14240	EIF4A2	0.2	0.0108011
P63027	VAMP2	0.4	0.01088
P30533	LRPAP1	0.15	0.0109751
Q7LBR1	CHMP1B	0.22	0.0110117
O14548	COX7A2L	-0.21	0.0110153
Q6ICB0	DESI1	-0.35	0.0110451
O60725	ICMT	-0.26	0.0112109
Q14807	KIF22	0.29	0.0114626
Q5T4B2	CERCAM	0.59	0.0115661
Q9NX02	NLRP2	-0.14	0.0117857
Q86XI2	NCAPG2	0.22	0.0118348
Q9ULL1	PLEKHG1	0.38	0.0119173
Q86UP3	ZFHX4	0.81	0.0121355
P38571	LIPA	-0.24	0.0121857
Q02952	AKAP12	0.15	0.012203
P07305	H1F0	0.14	0.0122776
Q9BY41	HDAC8	0.35	0.0123778
Q8TAA9	VANGL1	0.28	0.0124562
O95926	SYF2	-0.29	0.0124707
P13693	TPT1	-0.17	0.0125077
O00255	MEN1	0.32	0.0126273
P52789	HK2	-0.14	0.0126424
Q9NSD9	FARSB	-0.15	0.0126594
O14733	MAP2K7	-0.4	0.012707
Q9Y4Y9	LSM5	-0.53	0.0129641
P36873	PPP1CC	-0.31	0.0129688
Q8N766	EMC1	0.19	0.0129918
P52732	KIF11	0.2	0.0130157
Q8N9V7	TOPAZ1	0.33	0.0131394
P46379	BAG6	-0.15	0.0131745
Q16850	CYP51A1	0.19	0.0132543
Q9UNX4	WDR3	0.15	0.0133204
Q9H6R7	C2orf44; WDCP	-0.35	0.013365
Q9Y6D0	SELK; SELENOK	0.46	0.0133741
Q14435	GALNT3	0.23	0.0134187
Q9NP97	DYNLRB1	-0.2	0.0134882
Q9BPZ3	PAIP2	-0.34	0.0134973
P46013	MKI67	0.15	0.0136931
Q9H5Q4	TFB2M	-0.2	0.0140302
O00267	SUPT5H	0.17	0.0142078
Q8IVD9	NUDCD3	-0.18	0.0142105
Q9H6K1	C6orf106	-0.68	0.0143457
P53680	AP2S1	-0.2	0.0144022
P28562	DUSP1	0.58	0.0144024
Q96EQ0	SGTB	0.19	0.0144615
Q96SB4	SRPK1	-0.2	0.0145116
Q13595	TRA2A	0.26	0.0146554
Q9NP72	RAB18	-0.17	0.0147701
P61247	RPS3A	-0.14	0.0148299
Q7Z5L9	IRF2BP2	0.25	0.0149674
Q5R3I4	TTC38	-0.39	0.0150372
P24468	NR2F2	-0.27	0.0150961
Q9Y6K5	OAS3	-0.19	0.0152141
Q13308	PTK7	-0.19	0.0152192
Q9Y5J6	FXC1; TIMM10B	-0.41	0.0152863
Q9NX46	ADPRHL2	0.2	0.0154741
Q9H467	CUEDC2	-0.62	0.0155493
Q04760	GLO1	0.14	0.0156403
Q9NP84	TNFRSF12A	-0.4	0.0157491
Q86TM6	SYVN1	0.26	0.0157979
Q04323	UBXN1	-0.2	0.0159455
O95568	METTL18	-0.27	0.0160008
Q86X55	CARM1	0.19	0.0161317
Q8NDI1	EHBP1	0.23	0.0161444
Q16864	ATP6V1F	-0.23	0.0161593
Q9BY50	SEC11C	0.31	0.016492
Q96SY0	VWA9; INTS14	-0.19	0.0165081
P05121	SERPINE1	0.46	0.0165998
Q9H6X2	ANTXR1	-0.69	0.0166609
Q8NGA1	OR1M1	-0.29	0.0167162
Q9UNN8	PROCR	-0.3	0.0167274
O75127	PTCD1	-0.28	0.0168168
Q9HD15	SRA1	-0.19	0.0169029
Q70CQ2	USP34	0.27	0.0170038
Q5TKA1	LIN9	-0.62	0.0170319
P55039	DRG2	-0.19	0.0170549
O43286	B4GALT5	-0.4	0.0170717
Q9Y297	BTRC	0.26	0.0170921
O00562	PITPNM1	0.45	0.0170983
Q53FV1	ORMDL2	0.25	0.0171996
P01040	CSTA	0.28	0.0172686
Q68CZ2	TNS3	-0.48	0.0173221
Q07352	ZFP36L1	0.31	0.0173244
Q9NTJ5	SACM1L	0.2	0.0173424
Q9Y5B0	CTDP1	0.18	0.0173955
P25686	DNAJB2	-0.32	0.0174182
Q05639	EEF1A2	-0.19	0.017705
P85299	PRR5	0.67	0.0178342
Q9NQS7	INCENP	0.23	0.0178903
Q9Y6E2	BZW2	-0.14	0.0179507
Q7KZ85	SUPT6H	0.14	0.0179942
Q9UBV2	SEL1L	0.22	0.0180011
Q5SR56	HIATL1; MFSD14B	0.32	0.018094
Q9NYY3	PLK2	0.8	0.0181449
P15880	RPS2	-0.13	0.0181817
Q6P1N0	CC2D1A	0.26	0.0183117
P04439	HLA-A	-0.19	0.0183252
P55209	NAP1L1	-0.16	0.0184639
O94901	SUN1	0.17	0.0185185
O00469	PLOD2	-0.25	0.0185626
O95071	UBR5	0.19	0.0185651
P60510	PPP4C	0.22	0.018629
Q9UJP4	KLHL21	-0.31	0.0186705
Q969H8	C19orf10; MYDGF	0.15	0.0187727
Q9UDY4	DNAJB4	0.2	0.0188148
Q13049	TRIM32	-0.19	0.0193621
P28702	RXRB	-0.47	0.0194969
Q9Y5X0	SNX10	-0.36	0.0195517
P67775	PPP2CA	0.21	0.0195754
Q9ULX3	NOB1	-0.19	0.0197326
Q86V86	PIM3	0.32	0.0197766
P30876	POLR2B	0.16	0.0199693
Q8WW12	PCNP	-0.19	0.0201246
Q8WTS6	SETD7	0.17	0.0202187
P18085	ARF4	-0.19	0.0202493
Q9NX07	TRNAU1AP	-0.22	0.0203905
Q9H0C5	BTBD1	0.2	0.0204154
P11166	SLC2A1	-0.18	0.0204644
Q9Y217	MTMR6	-0.35	0.0207572
Q96DC9	OTUB2	0.33	0.0207624
Q9H3Q1	CDC42EP4	0.29	0.0208216
Q9P0M9	MRPL27	-0.19	0.0208726
Q8IV08	PLD3	-0.28	0.0212307
Q9UMY1	NOL7	0.22	0.0212451
Q15398	DLGAP5	0.21	0.0213388
Q9HBM1	SPC25	-0.18	0.0214379
O75843	AP1G2	0.2	0.0214503
Q6ZT12	UBR3	0.26	0.0214863
P63173	RPL38	-0.19	0.0215744
E9PAV3	NACA	-0.16	0.0217839
Q96NW4	ANKRD27	-0.46	0.0218761
Q8NAV1	PRPF38A	-0.2	0.0218859
P02768	ALB	0.3	0.0219332
O95793	STAU1	-0.13	0.0220335
Q8TEL6	TRPC4AP	0.3	0.0221802
Q8WYP3	RIN2	0.13	0.0223017
O43598	C6orf108; DNPH1	-0.26	0.0224973
P55042	RRAD	0.53	0.0225209
Q6ZNC4	ZNF704	-0.74	0.0226042
Q9UK59	DBR1	0.19	0.0227874
Q9BYX4	IFIH1	0.34	0.022864
Q96K31	C8orf76; ZHX1-C8ORF76	-0.58	0.0229673
Q8N2G8	GHDC	0.31	0.0231301
Q7Z736	PLEKHH3	0.6	0.02336
P25098	ADRBK1; GRK2	-0.17	0.0234217
Q9NRC8	SIRT7	-0.45	0.0235307
Q9H2H9	SLC38A1	0.17	0.0237341
Q9Y5J9	TIMM8B	-0.18	0.0237367
P11802	CDK4	-0.3	0.0240249
P43034	PAFAH1B1	0.16	0.02408
Q6ZRP7	QSOX2	-0.16	0.0242326
P01130	LDLR	0.29	0.0243327
Q15013	MAD2L1BP	-0.29	0.0246451
O95197	RTN3	0.2	0.0247683
Q9BWH2	FUNDC2	0.31	0.0247694
Q712K3	UBE2R2	0.35	0.0247852
Q9Y5A9	YTHDF2	-0.16	0.0248375
Q9BQI0	AIF1L	-0.19	0.0248691
P17900	GM2A	-0.19	0.0252468
Q9H939	PSTPIP2	-0.2	0.0252687
P23528	CFL1	-0.13	0.0253356
P82932	MRPS6	-0.18	0.0253754
Q9UIL1	SCOC	-0.63	0.0253931
Q03519	TAP2	0.27	0.0255043
Q7L5N7	LPCAT2	0.25	0.0255454
Q86VY9	TMEM200A	-0.3	0.025715
P41091	EIF2S3	0.13	0.0258613
Q9P1Z2	CALCOCO1	-0.5	0.0259577
Q9NUW8	TDP1	-0.35	0.026138
Q5VIR6	VPS53	0.17	0.0264671
Q9Y4P1	ATG4B	-0.21	0.0264984
Q9H3L0	MMADHC	-0.77	0.0267839
Q15904	ATP6AP1	0.2	0.0271464
Q10472	GALNT1	-0.21	0.0272112
P62701	RPS4X	-0.13	0.0272383
Q15814	TBCC	-0.3	0.0272983
Q8N5M4	TTC9C	-0.32	0.0273669
Q14145	KEAP1	-0.26	0.0274065
O95373	IPO7	-0.12	0.0274782
Q99704	DOK1	-0.37	0.0274904
P16403	HIST1H1C	0.13	0.0275112
Q14697	GANAB	-0.13	0.0275241
Q6ZMZ3	SYNE3	0.53	0.0276471
P51946	CCNH	-0.26	0.0276551
Q86UA6		0.31	0.0277785
P03891	ND2	-0.2	0.0278871
A6NJ78	METTL15	-0.24	0.0279209
Q99541	PLIN2	-0.34	0.0280307
Q96AA3	RFT1	0.21	0.0280751
Q92766	RREB1	0.23	0.0283
P48506	GCLC	0.12	0.0283047
P18084	ITGB5	-0.21	0.0286305
Q9NVP2	ASF1B	-0.3	0.0289164
P33981	TTK	0.24	0.0290102
Q02224	CENPE	-0.33	0.0292106
Q9GZQ3	COMMD5	-0.24	0.0296949
Q9UK76	HN1; JPT1	-0.2	0.0298215
P51784	USP11	-0.18	0.0299789
Q9UGI8	TES	0.13	0.0300009
O75845	SC5D; SC5DL	0.3	0.0300528
Q14318	FKBP8	0.19	0.0300839
P42892	ECE1	-0.23	0.0301614
Q3T8J9	GON4L	0.49	0.0302372
O00519	FAAH	-0.25	0.0303941
Q9NVM9	ASUN; INTS13	-0.17	0.0303991
Q8IVV7	GID4	-0.56	0.0305524
Q9NP64	ZCCHC17	0.4	0.0306528
Q8N6S5	ARL6IP6	0.62	0.0307215
O60493	SNX3	-0.18	0.0307516
P49588	AARS	0.13	0.030859
P42696	RBM34	-0.17	0.030944
Q14680	MELK	0.47	0.0310484
P19086	GNAZ	0.31	0.0311484
Q9UBQ5	EIF3K	-0.15	0.0318761
Q9NZJ5	EIF2AK3	0.39	0.0318877
Q8WUH2	TGFBRAP1	-0.46	0.03194
Q8N4Z0		0.28	0.0320518
Q9Y237	PIN4	-0.2	0.032223
Q9HCY8	S100A14	-0.15	0.0322632
Q9Y597	KCTD3	0.28	0.0326612
O14802	POLR3A	0.17	0.0327679
Q5XKP0	C19orf70	-0.25	0.0327719
Q9HCM7	FBRSL1	0.42	0.0329621
Q96Q15	SMG1	0.18	0.0331813
Q01469	FABP5	-0.15	0.033182
Q15652	JMJD1C	0.19	0.0332042
Q9BRQ8	AIFM2	0.24	0.0332541
Q96GN5	CDCA7L	-0.32	0.0333668
Q14315	FLNC	0.13	0.0334863
P62857	RPS28	-0.23	0.0335223
Q9UEY8	ADD3	0.18	0.0335853
Q6R327	RICTOR	0.24	0.0339005
Q9Y4A5	TRRAP	0.15	0.0340471
Q96H20	SNF8	-0.24	0.0344364
Q15067	ACOX1	-0.17	0.0345524
Q99661	KIF2C	0.19	0.0347926
Q13257	MAD2L1	-0.16	0.03495
Q99797	MIPEP	-0.15	0.0350535
P04181	OAT	-0.15	0.0351147
Q969L2	MAL2	-0.36	0.0351489
P55011	SLC12A2	0.2	0.0354658
P54819	AK2	0.12	0.0354762
Q9NPF0	CD320	-0.55	0.0357091
Q8NBZ7	UXS1	-0.22	0.0357997
Q5THJ4	VPS13D	0.23	0.03581
P50748	KNTC1	0.18	0.0358721
Q06210	GFPT1	0.12	0.0359572
Q99728	BARD1	0.29	0.0360595
Q15417	CNN3	-0.15	0.0365774
Q8N448	LNX2	-0.46	0.0365941
Q0PNE2	ELP6	0.25	0.0368401
Q96NC0	ZMAT2	-0.32	0.0369065
P10619	CTSA	-0.15	0.036951
P61927	RPL37	-0.23	0.0371378
P50225	SULT1A1	-0.18	0.0371602
O95273	CCNDBP1	-0.34	0.037172
Q14181	POLA2	-0.25	0.0372424
P18074	ERCC2	-0.3	0.0373753
P54252		-0.24	0.0373889
Q16401	PSMD5	-0.15	0.0374715
Q6ZW49	PAXIP1	0.41	0.0382226
Q9NS73	MBIP	-0.41	0.0382275
Q8NBU5	ATAD1	-0.17	0.0383443
P52926	HMGA2	0.16	0.038607
Q9UET6	FTSJ1	-0.23	0.0386659
Q04206	RELA	-0.17	0.0386813
P46734	MAP2K3	-0.15	0.0387248
Q8TB03	CXorf38	0.32	0.0387249
Q9BSC4	NOL10	0.15	0.0387284
Q13671	RIN1	-0.17	0.039036
P51788	CLCN2	-0.37	0.0392175
Q96J42	TXNDC15	0.28	0.0392848
P57081	WDR4	0.22	0.0393279
Q9NZV5	SEPN1; SELENON	0.44	0.0394222
O95999	BCL10	0.2	0.0394339
Q9Y4F3	KIAA0430; MARF1	0.54	0.039485
O15371	EIF3D	-0.12	0.0396513
Q9Y6A5	TACC3	0.18	0.0400235
Q9UBQ0	VPS29	0.15	0.0401229
Q9GZY8	MFF	-0.22	0.0401771
Q96PE2	ARHGEF17	-0.56	0.0404332
P14927	UQCRB	0.19	0.0406269
Q8NBF6	AVL9	0.17	0.04068
Q9H3H1	TRIT1	-0.42	0.0407406
Q9NR31	SAR1A	-0.12	0.0407651
Q9BUR5	APOO	-0.21	0.0409116
Q8WX93	PALLD	-0.15	0.0409625
Q13105	ZBTB17	0.45	0.0410844
P23458	JAK1	-0.23	0.0413642
Q9NPQ8	RIC8A	-0.22	0.0414518
Q6RW13	AGTRAP	0.36	0.0414561
Q9NWM8	FKBP14	0.22	0.0415958
Q9HBG6	IFT122	0.42	0.0416118
O60884	DNAJA2	-0.12	0.0417601
P25054	APC	0.31	0.0418431
Q96T76	MMS19	-0.16	0.0420159
Q9UN36	NDRG2	0.23	0.0421737
Q9NNW5	WDR6	0.18	0.0426063
Q9NXG6	P4HTM	0.27	0.0426185
Q9UPQ3	AGAP1	0.37	0.0428375
Q05469	LIPE	0.28	0.0428426
Q15572	TAF1C	0.27	0.0428446
A0JNW5	UHRF1BP1L	0.22	0.0429452
Q9Y2W1	THRAP3	0.12	0.0431806
Q13347	EIF3I	-0.11	0.0433311
O15498	YKT6	0.13	0.0433783
Q9GZT6	CCDC90B	0.34	0.0434535
P27348	YWHAQ	-0.12	0.0435493
Q6UW63	KDELC1	-0.66	0.0439355
Q15031	LARS2	-0.14	0.0441059
P48436	SOX9	-0.31	0.044134
P14373	TRIM27	0.22	0.0445206
Q8N9M1	C19orf47	0.34	0.0446001
Q16514	TAF12	-0.27	0.0446656
P62308	SNRPG	-0.15	0.0446967
Q12770	SCAP	0.45	0.0449104
Q9BUW7	C9orf16	-0.45	0.0450361
Q9UHE8	STEAP1	0.23	0.0453443
Q15041	ARL6IP1	0.17	0.0455041
Q68DQ2	CRYBG3	0.45	0.0456035
Q6UXD5	SEZ6L2	-0.32	0.0459706
Q9BQG2	NUDT12	-0.17	0.0465558
Q9UL33	TRAPPC2L	-0.3	0.0466346
Q5TZA2	CROCC	0.27	0.0466795
Q14156	EFR3A	-0.22	0.0467617
Q9H0U9	TSPYL1	-0.23	0.0469316
P60002	ELOF1	-0.44	0.0469737
Q9NRN9	METTL5	0.24	0.0469778
P14209	CD99	-0.33	0.0469818
Q9Y4P8	WIPI2	0.19	0.0473321
Q8N4N3	KLHL36	0.37	0.0473335
P55081	MFAP1	-0.23	0.0473971
Q6PII3	CCDC174	0.27	0.0476046
Q9H063	MAF1	0.27	0.047614
P07919	UQCRH	-0.16	0.0477935
Q6ZS17	FAM65A; RIPOR1	0.3	0.048435
Q15118	PDK1	0.64	0.0484657
Q14249	ENDOG	-0.33	0.0486809
P78310	CXADR	-0.18	0.049125
Q9UBI1	COMMD3	-0.24	0.0494104
Q17RY0	CPEB4	-0.29	0.0496584
O43741	LOC101060511; PRKAB2	-0.69	0.0497403

## Sheet: NMS-873 DEPs
DE proteins of 6h 4μM NMS-873 treatment compared to DMSO control (p < 0.05)
Accession	Gene Symbol	Abundance Ratio (log2): (NMS873 6h) / (DMSO 6h)	Abundance Ratio P-Value: (NMS873 6h) / (DMSO 6h)
Q5JTD0	TJAP1	-2.63	4.44089e-16
Q8N0T1	C8orf59	-2.16	1e-17
Q0VF49	LOC100652824; KIAA2012	-1.81	3.65829e-08
P24385	CCND1	-1.75	1e-17
Q9Y3B1	SLMO2; PRELID3B	-1.68	1e-17
Q9NU53	GINM1	-1.57	1.38682e-05
P30305	CDC25B	-1.56	1e-17
P09629	HOXB7	-1.55	6.19527e-06
P43357	MAGEA3; MAGEA6	-1.48	6.66134e-16
Q13137	CALCOCO2	-1.42	1e-17
P01033	TIMP1	-1.4	2.70391e-09
Q15828	CST6	-1.39	1e-17
Q6ZNC4	ZNF704	-1.39	0.000146093
O00391	QSOX1	-1.37	0.000278605
O94782	USP1	-1.29	3.67568e-09
Q9Y287	ITM2B	-1.21	1.33227e-15
Q92968	PEX13	-1.19	0.00168151
O95997	PTTG1	-1.18	6.27121e-12
Q9NQX7	ITM2C	-1.18	5.47832e-08
O00488	ZNF593	-1.15	4.56257e-11
O75575	CRCP	-1.15	0.00184243
Q9UKT4	FBXO5	-1.1	1.00066e-07
P60520	GABARAPL2	-1.09	1e-17
Q13421	MSLN	-1.08	4.50751e-14
P01106	MYC	-1.06	0.00553974
Q13501	SQSTM1	-1.04	1e-17
Q8IVP5	FUNDC1	-1.03	0.000392132
Q9BZL1	UBL5	-1.02	3.23374e-10
Q9NP50	FAM60A; SINHCAF	-1.02	5.01889e-08
Q9Y605	MRFAP1	-1.02	1.34512e-06
Q86UD0	SAPCD2	-0.99	0.00236051
Q13772	NCOA4	-0.98	1.82065e-07
Q96G01	BICD1	-0.98	0.00182821
Q6UWW8	CES3	-0.97	0.00967284
Q969M1	TOMM40L	-0.94	0.0117138
P36575	ARR3	-0.93	0.000103188
Q96K31	C8orf76; ZHX1-C8ORF76	-0.93	0.000979378
P35052	GPC1	-0.92	0.000349595
Q96D70	R3HDM4	-0.92	0.00515036
Q8N2H4	SYS1	-0.92	0.0106916
Q5VV67	PPRC1	-0.91	7.09545e-07
Q06481	APLP2	-0.9	1.72215e-08
P19878	NCF2	-0.9	1.241e-06
Q96H35	RBM18	-0.89	2.73488e-07
Q9P2K6	KLHDC5; KLHL42	-0.89	0.000720027
Q9UIL1	SCOC	-0.89	0.00366315
Q9UBZ4	APEX2	-0.88	4.28072e-07
O60513	B4GALT4	-0.88	0.0194492
Q9UBN6	TNFRSF10D	-0.87	0.00019256
P0C7T5	ATXN1L	-0.87	0.0216295
Q01664	TFAP4	-0.86	9.86584e-07
P98179	RBM3	-0.85	5.70225e-09
Q16566	CAMK4	-0.85	0.000651517
O43741	LOC101060511; PRKAB2	-0.85	0.0290417
P33908	MAN1A1	-0.84	0.00074242
P11908	PRPS2	-0.83	1.8513e-11
Q8NCH0	CHST14	-0.82	0.0282761
P05067	APP	-0.81	1.0367e-09
Q8WUJ0	STYX	-0.8	0.0243337
Q9UNA4	POLI	-0.8	0.0246976
Q9HAW0	BRF2	-0.79	0.0146364
Q9NPF0	CD320	-0.78	0.00727077
Q15544	TAF11	-0.78	0.0484155
P84101	SERF2	-0.77	5.5452e-07
Q15038	DAZAP2	-0.77	3.04353e-05
Q9NPA3	MID1IP1	-0.77	6.39823e-05
Q14CZ7	FASTKD3	-0.77	0.028469
Q8N8Y2	ATP6V0D2	-0.76	3.2381e-07
P02794	FTH1	-0.75	4.98603e-08
P36941	LTBR	-0.75	0.000118775
Q9NYA4	MTMR4	-0.75	0.00209163
Q4LDG9	DNAL1	-0.75	0.0259789
Q9UHD9	UBQLN2	-0.74	5.3348e-07
P01034	CST3	-0.74	1.64917e-05
P18065	IGFBP2	-0.73	5.00466e-07
Q86VP1	TAX1BP1	-0.73	0.000115712
Q8IXQ3	C9orf40	-0.73	0.0472486
Q15043	SLC39A14	-0.72	3.3671e-06
Q96GN5	CDCA7L	-0.72	4.53602e-05
Q9P2E3	ZNFX1	-0.71	8.37633e-08
P13051	UNG	-0.7	7.2106e-10
Q9Y4Y9	LSM5	-0.7	0.00365431
Q6PI78	TMEM65	-0.7	0.0305899
P11926	ODC1	-0.69	6.30584e-12
Q9Y5X0	SNX10	-0.68	0.000219528
P00395	COX1	-0.68	0.000335595
Q5TKA1	LIN9	-0.68	0.019283
Q9BXK1	KLF16	-0.67	0.000356278
Q9UJP4	KLHL21	-0.66	2.33745e-05
Q16626	MEA1	-0.65	0.000361639
Q9BUW7	C9orf16	-0.65	0.00774948
O75496	GMNN	-0.64	0.000847278
Q05DH4	FAM160A1	-0.64	0.049299
P0CG47	UBB	-0.63	0.00106109
Q96Q45	TMEM237	-0.63	0.0298256
O75531	BANF1	-0.62	2.45104e-10
Q96G28	CCDC104; CFAP36	-0.62	0.000394965
Q9HB09	BCL2L12	-0.62	0.0102389
Q5T2R2	PDSS1	-0.62	0.0114844
P33552	CKS2	-0.61	2.11108e-08
Q9BZM5	ULBP2	-0.61	1.14351e-05
P06746	POLB	-0.61	0.00046944
P28799	GRN	-0.61	0.00598439
Q9Y3C4	TPRKB	-0.6	5.11183e-08
Q08345	DDR1	-0.6	3.29849e-05
Q12834	CDC20	-0.59	2.61692e-09
Q9UI42	CPA4	-0.59	5.21483e-05
P15291	B4GALT1	-0.59	0.00151352
Q96EI5	TCEAL4	-0.59	0.0111182
Q96GE4	CEP95	-0.59	0.0162242
Q8IVM0	CCDC50	-0.58	6.14826e-09
Q96FZ2	C3orf37; HMCES	-0.58	7.3482e-09
Q9NYV6	RRN3	-0.58	8.67135e-05
Q8IXY8	PPIL6	-0.58	0.00195202
Q9H649	NSUN3	-0.58	0.0125685
Q08380	LGALS3BP	-0.57	2.45404e-12
Q14118	DAG1	-0.57	7.83055e-05
Q15583	TGIF1	-0.57	0.00246324
Q9UHP3	USP25	-0.57	0.0025194
P06454	PTMA	-0.56	2.77732e-08
Q5W0B1	RNF219	-0.56	0.000115209
O43291	SPINT2	-0.56	0.00744062
Q9H467	CUEDC2	-0.56	0.0477636
P41567	EIF1	-0.55	8.21241e-08
P31431	SDC4	-0.55	0.000108711
Q96CD2	PPCDC	-0.55	0.0015157
P17707	AMD1	-0.54	0.000231626
P39060	COL18A1	-0.54	0.00130642
Q6ICB0	DESI1	-0.54	0.00141993
O95273	CCNDBP1	-0.54	0.00446797
Q9P1Z2	CALCOCO1	-0.54	0.0304782
Q9NW75	GPATCH2	-0.53	0.00416722
Q9NSP4	CENPM	-0.53	0.0362248
P10909	CLU	-0.52	1.16499e-06
O43502	RAD51C	-0.52	0.00640035
Q5RI15	COX20	-0.51	3.7681e-06
Q9H0U9	TSPYL1	-0.51	0.000273603
Q8TBQ9	TMEM167A	-0.51	0.000647019
Q9Y5N6	ORC6	-0.51	0.00101396
Q9P0S9	TMEM14C	-0.51	0.00164704
Q9H3R5	CENPH	-0.51	0.00809869
Q8N448	LNX2	-0.51	0.0411669
P00374	DHFR; DHFRP1	-0.5	5.74003e-09
Q9BVL4	SELO; SELENOO	-0.5	0.00941859
P51825	AFF1	-0.5	0.0304096
Q9NVN8	GNL3L	-0.49	2.92718e-07
Q99622	C12orf57	-0.49	0.000558402
Q07817	BCL2L1	-0.49	0.000790214
P51788	CLCN2	-0.49	0.0110671
Q6YHK3	CD109	-0.48	1.10412e-06
O15392	BIRC5	-0.48	0.00553717
P78559	MAP1A	-0.48	0.00969037
Q96S16		-0.48	0.0221672
Q9NSI2	FAM207A	-0.47	5.42826e-07
Q99541	PLIN2	-0.47	0.0133283
P0C2W1	FBXO45	-0.47	0.0195251
Q15014	MORF4L2	-0.46	1.25313e-06
P10586	PTPRF	-0.46	0.00172009
Q9NYR9	NKIRAS2	-0.46	0.00791179
Q9NUW8	TDP1	-0.46	0.0182786
Q9NVR0	KLHL11	-0.46	0.0251336
O95625	ZBTB11	-0.46	0.0483099
Q14493	SLBP	-0.45	4.22286e-06
Q96FQ6	S100A16	-0.45	4.87703e-06
Q14181	POLA2	-0.45	0.00161295
Q9NT68	TENM2	-0.45	0.0019486
Q92625	ANKS1A	-0.45	0.0105955
Q86W34	AMZ2	-0.45	0.0197653
P48730	CSNK1D	-0.44	6.37015e-06
Q15773	MLF2	-0.44	0.00197933
O43286	B4GALT5	-0.44	0.0208092
Q9BY42	RTFDC1	-0.44	0.0264135
O15417	TNRC18	-0.44	0.0457447
Q04771	ACVR1	-0.43	0.00264609
Q9UPT9	USP22	-0.43	0.00539312
Q96CM3	RPUSD4	-0.43	0.00798189
P58557	YBEY	-0.43	0.0112303
Q2TBE0	CWF19L2	-0.43	0.0438854
O95985	TOP3B	-0.42	2.23072e-05
Q9H0A8	COMMD4	-0.42	5.01651e-05
P04732	MT1E	-0.42	6.02045e-05
P51946	CCNH	-0.42	0.00315845
Q9P021	CRIPT	-0.42	0.00484186
Q9NVP2	ASF1B	-0.42	0.00576012
P42575	CASP2	-0.42	0.0233405
Q9Y385	UBE2J1	-0.42	0.0311043
P68104	EEF1A1	-0.41	6.24177e-07
Q99729	HNRNPAB	-0.41	1.36594e-06
P08581	MET	-0.41	1.01756e-05
P24468	NR2F2	-0.41	0.00521152
Q9Y5J6	FXC1; TIMM10B	-0.41	0.0311633
P13473	LAMP2	-0.41	0.0340125
Q9H3J6	C12orf65	-0.41	0.0366449
P56556	NDUFA6	-0.4	1.89391e-06
O43683	BUB1	-0.4	0.0199403
Q86TS9	MRPL52	-0.4	0.0358263
O15287	FANCG	-0.4	0.0411587
P78395	PRAME	-0.4	0.0440331
O15318	POLR3G	-0.4	0.0451462
P54725	RAD23A	-0.39	5.23603e-06
Q53GA4	PHLDA2	-0.39	0.000106568
Q9Y689	ARL5A	-0.39	0.0178025
O60637	TSPAN3	-0.39	0.0262973
Q9UBU8	MORF4L1	-0.38	8.22335e-05
Q15126	PMVK	-0.38	0.000354278
O60725	ICMT	-0.38	0.0010318
Q9H7Z6	KAT8	-0.38	0.0452626
Q6UXD5	SEZ6L2	-0.38	0.0477311
Q15165		-0.37	0.0103162
Q92673	SORL1	-0.37	0.0113642
Q86U90	YRDC	-0.37	0.016912
P11802	CDK4	-0.37	0.0259491
P34059	GALNS	-0.37	0.0345649
Q9Y3C7	MED31	-0.37	0.0494552
P16083	NQO2	-0.36	3.14008e-05
O95926	SYF2	-0.36	0.0116705
O95503	CBX6	-0.36	0.0124419
Q92973	TNPO1	-0.35	1.5992e-05
P69905	HBA2; HBA1	-0.35	0.00172111
Q9Y5Y2	NUBP2	-0.35	0.00175156
Q7L266	ASRGL1	-0.35	0.0161124
Q9BPZ3	PAIP2	-0.35	0.0434736
P20290	BTF3	-0.34	0.000285225
P30085	CMPK1	-0.34	0.000338776
P63172	DYNLT1	-0.34	0.000729492
Q8NGA1	OR1M1	-0.34	0.014995
O43493		-0.34	0.0198475
P38935	IGHMBP2	-0.34	0.020317
Q96B45		-0.34	0.0393035
P50613	CDK7	-0.33	8.81885e-05
Q13247	SRSF6	-0.33	8.88425e-05
O76080	ZFAND5	-0.33	0.00121491
O75494	SRSF10; LOC100996657	-0.33	0.0230816
O14545	TRAFD1	-0.33	0.0242962
O60936	NOL3	-0.33	0.0352388
Q9NNW7	TXNRD2	-0.33	0.0493871
Q13243	SRSF5	-0.32	0.000235069
P55039	DRG2	-0.32	0.000648004
P62633	CNBP	-0.32	0.00141364
Q6NUQ1	RINT1	-0.32	0.00219517
Q8IV08	PLD3	-0.32	0.0239491
P12109	COL6A1	-0.32	0.0249626
Q15013	MAD2L1BP	-0.32	0.0277709
Q14145	KEAP1	-0.32	0.0299954
P41440	SLC19A1	-0.32	0.0338258
Q14116	IL18	-0.31	0.000144537
P31153	MAT2A	-0.31	0.000177479
O75534	CSDE1	-0.31	0.000183416
P05387	RPLP2	-0.31	0.000323984
P33316	DUT	-0.31	0.00169335
O95297	MPZL1	-0.31	0.00218058
Q9NVQ4	FAIM	-0.31	0.0289959
O00519	FAAH	-0.31	0.0300091
Q92995	USP13	-0.31	0.0301863
P55209	NAP1L1	-0.3	0.000301598
P02795	MT2A	-0.3	0.00145567
Q96DV4	MRPL38	-0.3	0.00199005
P07948	LYN	-0.3	0.00274991
Q96E29	MTERFD1; MTERF3	-0.3	0.00529006
P23458	JAK1	-0.3	0.0156677
O95456	PSMG1	-0.3	0.017441
O43504	LAMTOR5	-0.3	0.0193997
Q86UA1	PRPF39	-0.3	0.0320898
Q9UBI1	COMMD3	-0.3	0.0355381
Q8WX93	PALLD	-0.29	0.000273011
P17844	DDX5	-0.29	0.000477395
P31350	RRM2	-0.29	0.000483933
O60493	SNX3	-0.29	0.00367487
Q9UK76	HN1; JPT1	-0.29	0.00624411
Q14011	CIRBP	-0.29	0.00686862
Q9NX07	TRNAU1AP	-0.29	0.00810129
P62841	RPS15	-0.29	0.00852608
O60220	TIMM8A	-0.29	0.040697
Q9UET6	FTSJ1	-0.29	0.0418095
Q14653	IRF3	-0.29	0.0423707
P26447	S100A4	-0.28	0.000871085
Q9NZM5	GLTSCR2; NOP53	-0.28	0.00306182
P68402	PAFAH1B2	-0.28	0.0348454
P36873	PPP1CC	-0.28	0.0475833
Q13155	AIMP2	-0.27	0.000915641
P48729	CSNK1A1	-0.27	0.00103004
P07602	PSAP	-0.27	0.00112649
P13693	TPT1	-0.27	0.00135381
Q96GA3	LTV1	-0.27	0.00420628
Q13308	PTK7	-0.27	0.00458152
Q9H7H0	METTL17	-0.27	0.00968402
P78310	CXADR	-0.27	0.00973558
Q9Y4P1	ATG4B	-0.27	0.0124599
O15344	MID1	-0.27	0.0168196
P62857	RPS28	-0.27	0.0251043
P63313	TMSB10	-0.27	0.0334687
O95568	METTL18	-0.27	0.0476418
Q9NUG6	PDRG1	-0.27	0.0485398
P16070	CD44	-0.26	0.00229541
Q9BQI0	AIF1L	-0.26	0.00532141
Q9HD15	SRA1	-0.26	0.00549702
Q04323	UBXN1	-0.26	0.00563595
Q96PD2	DCBLD2	-0.26	0.0080998
Q9Y316	MEMO1	-0.26	0.0107631
Q6NYC1	JMJD6	-0.26	0.0185588
P42892	ECE1	-0.26	0.0278365
Q02818	NUCB1	-0.25	0.00168662
P30041	PRDX6	-0.25	0.00249001
Q8NBJ4	GOLM1	-0.25	0.00275482
P27348	YWHAQ	-0.25	0.00282511
Q9HBM1	SPC25	-0.25	0.00818816
Q9UMX0	UBQLN1	-0.25	0.00864452
Q8NAV1	PRPF38A	-0.25	0.0100542
P82094	TMF1	-0.25	0.011798
Q8TBB5	KLHDC4	-0.25	0.0131859
P35754	GLRX	-0.25	0.0157819
Q9Y237	PIN4	-0.25	0.0199255
Q9UHQ1	NARF	-0.25	0.0200579
Q92530	PSMF1	-0.25	0.0277289
Q969T9	WBP2	-0.25	0.0400082
P25398	RPS12	-0.24	0.0033503
P63173	RPL38	-0.24	0.0131228
Q6P4E1		-0.24	0.021466
Q16540	MRPL23	-0.24	0.043381
Q01469	FABP5	-0.23	0.00360722
P60891	PRPS1	-0.23	0.00486795
P08865	RPSA	-0.23	0.00573227
Q9NP72	RAB18	-0.23	0.00582488
P60228	EIF3E	-0.23	0.006622
Q14566	MCM6	-0.23	0.00706312
P11940	PABPC1	-0.23	0.00712405
O14925	TIMM23	-0.23	0.0139241
P18085	ARF4	-0.23	0.0164981
P35080	PFN2	-0.23	0.0169702
O75792	RNASEH2A	-0.23	0.0199089
Q9BTT0	ANP32E	-0.23	0.0203513
P38571	LIPA	-0.23	0.0294842
Q9NZJ9	NUDT4	-0.23	0.031805
Q16864	ATP6V1F	-0.23	0.0320744
Q70Z53	FRA10AC1	-0.23	0.0348846
P27105	STOM	-0.23	0.0380327
P46379	BAG6	-0.22	0.00574671
P62937	PPIA	-0.22	0.00967852
Q13888	GTF2H2; GTF2H2C	-0.22	0.0150402
P53602	MVD	-0.22	0.0164255
O75503	CLN5	-0.22	0.0172257
P17900	GM2A	-0.22	0.0205423
P36507	MAP2K2	-0.22	0.0206339
Q9NQR4	NIT2	-0.22	0.0214245
Q96T76	MMS19	-0.22	0.0315676
P61769	B2M	-0.22	0.0482917
Q8IVD9	NUDCD3	-0.21	0.0075092
P57678	GEMIN4	-0.21	0.00932562
Q16401	PSMD5	-0.21	0.0102656
Q06830	PRDX1	-0.21	0.0103267
Q96FW1	OTUB1	-0.21	0.0109959
Q9NR31	SAR1A	-0.21	0.0113878
E9PAV3	NACA	-0.21	0.0114452
P23528	CFL1	-0.21	0.0119274
P11142	HSPA8	-0.21	0.0141298
P51452	DUSP3	-0.21	0.0201337
O95817	BAG3	-0.21	0.0229079
Q99808	SLC29A1	-0.21	0.0246511
Q05639	EEF1A2	-0.21	0.0250276
Q9H0E2	TOLLIP	-0.21	0.0251692
P25098	ADRBK1; GRK2	-0.21	0.0258751
O60684	KPNA6	-0.21	0.0270822
Q6RFH5	WDR74	-0.21	0.0271315
O75794	CDC123	-0.21	0.0282077
Q9BWS9	CHID1	-0.21	0.0299626
Q6P5R6	RPL22L1	-0.21	0.034169
Q9UI30	TRMT112	-0.21	0.034552
Q9NX02	NLRP2	-0.2	0.0121556
P31949	S100A11	-0.2	0.0141934
Q96KB5	PBK	-0.2	0.0142443
P12277	CKB	-0.2	0.0158007
Q9Y6E2	BZW2	-0.2	0.0165085
Q96SB4	SRPK1	-0.2	0.026572
P19838	NFKB1	-0.2	0.0286225
P62875	POLR2L	-0.2	0.035529
P40763	STAT3	-0.2	0.0397593
Q9UNW1	MINPP1	-0.2	0.0435343
P52292	KPNA2	-0.19	0.0174292
P47897	QARS	-0.19	0.0210207
Q15417	CNN3	-0.19	0.0210956
P84077	ARF1	-0.19	0.0215768
P23588	EIF4B	-0.19	0.0232058
P62136	PPP1CA	-0.19	0.0234452
O00429	DNM1L	-0.19	0.0235111
P60981	DSTN	-0.19	0.0246881
P48739	PITPNB	-0.19	0.0247933
O95630	STAMBP	-0.19	0.0255235
P0DMV9	HSPA1B; HSPA1A	-0.19	0.025558
P06703	S100A6	-0.19	0.0269147
P61086	UBE2K	-0.19	0.0271226
P31689	DNAJA1	-0.19	0.0278609
Q6ZRV2	FAM83H	-0.19	0.0368039
Q9NP97	DYNLRB1	-0.19	0.0376957
Q96SY0	VWA9; INTS14	-0.19	0.0392807
Q9ULX3	NOB1	-0.19	0.0437993
O15511	ARPC5	-0.19	0.043881
Q8TCF1	ZFAND1	-0.19	0.0438895
Q12972	PPP1R8	-0.19	0.0459875
Q01130	SRSF2	-0.19	0.0463813
P49137	MAPKAPK2	-0.19	0.0466131
Q9Y5A9	YTHDF2	-0.18	0.0186833
P68371	TUBB4B	-0.18	0.0243852
O95801	TTC4	-0.18	0.0253629
P32119	PRDX2	-0.18	0.0274027
P31939	ATIC	-0.18	0.0295122
Q9H773	DCTPP1	-0.18	0.0298501
P07339	CTSD	-0.18	0.0299751
P63241	EIF5A	-0.18	0.0314586
P33993	MCM7	-0.18	0.0344854
O00754	MAN2B1	-0.18	0.0417607
Q8TD16	BICD2	-0.18	0.0488262
Q96IJ6	GMPPA	-0.17	0.0259942
Q13151	HNRNPA0	-0.17	0.0292293
P62269	RPS18	-0.17	0.0309705
P62081	RPS7	-0.17	0.0333625
Q9HAB8	PPCS	-0.17	0.0350534
Q99471	PFDN5	-0.17	0.0381231
Q6FI81	CIAPIN1	-0.17	0.0409226
Q9BQ52	ELAC2	-0.17	0.0411282
P13639	EEF2	-0.17	0.0481099
P10619	CTSA	-0.16	0.034723
Q9H9Y6	POLR1B	-0.16	0.0369053
Q13823	GNL2	-0.16	0.0372611
P30626	SRI	-0.16	0.0393405
P62330	ARF6	-0.16	0.0451337
Q7Z2W4	ZC3HAV1	-0.16	0.0459987
P62277	RPS13	-0.16	0.0474217
P18858	LIG1	-0.15	0.0475377
Q96A33	CCDC47	0.15	0.0428244
P28290	SSFA2	0.15	0.0491146
P84243	H3F3A; H3F3AP4; H3F3B	0.16	0.0376484
P26006	ITGA3	0.16	0.0396476
Q9NYF8	BCLAF1	0.16	0.0401081
Q09666	AHNAK	0.16	0.0402527
P62979	RPS27A	0.16	0.0435377
Q8NI36	WDR36	0.16	0.0441046
P24539	ATP5F1	0.16	0.0477485
Q8N3C0	ASCC3	0.17	0.0272628
P05556	ITGB1	0.17	0.0321918
P62805	HIST1H4A; HIST1H4F; HIST1H4D; HIST1H4J; HIST2H4A; HIST2H4B; HIST1H4H; HIST1H4C; HIST4H4; HIST1H4E; HIST1H4I; HIST1H4B; HIST1H4K; HIST1H4L	0.17	0.0333436
P04843	RPN1	0.17	0.0357223
Q9NVI1	FANCI	0.17	0.0499908
P41091	EIF2S3	0.18	0.023007
Q12797	ASPH	0.19	0.0166287
P30260	CDC27	0.19	0.0281015
O60437	PPL	0.19	0.0341416
P08240	SRPR; SRPRA	0.19	0.0387249
Q99986	VRK1	0.19	0.0423611
P49916	LIG3	0.19	0.0483933
Q9Y2W1	THRAP3	0.2	0.00913423
P11388	TOP2A	0.2	0.00922262
Q00325	SLC25A3	0.2	0.0113143
P16403	HIST1H1C	0.2	0.0131892
O94826	TOMM70A; TOMM70	0.2	0.0134472
Q9Y4B6	VPRBP; DCAF1	0.2	0.0194166
Q6NUK1	SLC25A24	0.2	0.0202922
Q6Y1H2	PTPLB; HACD2	0.2	0.0250725
Q86X55	CARM1	0.2	0.0310158
O95071	UBR5	0.2	0.036684
Q9H0C5	BTBD1	0.2	0.0416701
Q9UP95	SLC12A4	0.2	0.043867
P53007	SLC25A1	0.21	0.00753451
Q8NBQ5	HSD17B11	0.21	0.0223528
P61962	DCAF7	0.21	0.0224197
P56385	ATP5I	0.21	0.0268597
Q9BSC4	NOL10	0.21	0.0269322
O95197	RTN3	0.21	0.0332877
Q9UFC0	LRWD1	0.21	0.0363492
O75381	PEX14	0.21	0.0476355
Q9UNX4	WDR3	0.22	0.00495462
Q5VIR6	VPS53	0.22	0.0126334
P10412	HIST1H1E	0.22	0.0136149
Q6PL18	ATAD2	0.22	0.0141614
Q15904	ATP6AP1	0.22	0.0246191
P05496	ATP5G1	0.22	0.0305771
Q86YT6	MIB1	0.22	0.0316073
Q96AC1	FERMT2	0.22	0.0317448
Q9Y2X0	MED16	0.22	0.031877
O95298	NDUFC2; NDUFC2-KCTD14	0.22	0.0344963
O75027	ABCB7	0.22	0.0422983
Q14728	MFSD10	0.22	0.0445487
P30536	TSPO	0.22	0.0490194
P11021	HSPA5	0.23	0.00450945
P61619	SEC61A1	0.23	0.012836
Q12788	TBL3	0.23	0.0157922
Q14435	GALNT3	0.23	0.0245419
P07919	UQCRH	0.23	0.0277881
Q96MU7	YTHDC1	0.23	0.0307433
Q9H1E3	NUCKS1	0.23	0.0345681
Q9UKR5	C14orf1; ERG28	0.23	0.0480177
Q96ET8	FAM18B2; TVP23C; FAM18B2-CDRT4; TVP23C-CDRT4	0.23	0.0495777
P07305	H1F0	0.24	0.00187329
Q9Y4C2	FAM115A; TCAF1	0.24	0.0113319
Q14318	FKBP8	0.24	0.013065
Q2PZI1	DPY19L1	0.24	0.0144422
Q3SXM5	HSDL1	0.24	0.016496
O15460	P4HA2	0.24	0.0225959
Q6IQ32	ADNP2	0.24	0.0227566
Q9UBD5	ORC3	0.24	0.0236186
O75592		0.24	0.0263807
Q9UM00		0.24	0.0465255
P29317	EPHA2	0.25	0.00170277
Q12996	CSTF3	0.25	0.00517044
P50416	CPT1A	0.25	0.00631372
P30825	SLC7A1	0.25	0.0129308
O43660	PLRG1	0.25	0.0166803
Q9UBV2	SEL1L	0.25	0.0191794
Q4KMQ2	ANO6	0.25	0.0231672
P35613	BSG	0.26	0.000763392
Q5JPE7	NOMO2	0.26	0.00119418
P61513	RPL37A	0.26	0.00394676
P39656	DDOST	0.26	0.00403251
Q9H3K2	GHITM	0.26	0.00404419
P52732	KIF11	0.26	0.00533873
P51608	MECP2	0.26	0.00695254
Q9Y639	NPTN	0.26	0.00786422
Q8N4C8	MINK1	0.26	0.0103956
Q969X5	ERGIC1	0.26	0.0105637
Q8IY17		0.26	0.0125143
Q9NTJ5	SACM1L	0.26	0.0137661
Q8N2F6	ARMC10	0.26	0.0163318
Q9C004	SPRY4	0.26	0.0209796
Q16831	UPP1	0.26	0.0222056
Q8N766	EMC1	0.27	0.00315687
Q9BTX1	NDC1; TMEM48	0.27	0.0094923
O43677	NDUFC1	0.27	0.0102689
Q86UY8	NT5DC3	0.27	0.0340739
P52926	HMGA2	0.28	0.00324139
Q8NDI1	EHBP1	0.28	0.00637252
Q16763	UBE2S	0.28	0.00724649
P82912	MRPS11	0.28	0.00779409
P21397	MAOA	0.28	0.0135378
Q5THJ4	VPS13D	0.28	0.0424096
Q6P4A7	SFXN4	0.28	0.0461034
Q96A57	TMEM230	0.28	0.0495046
P04844	RPN2	0.29	0.000219122
Q5SRE5	NUP188	0.29	0.000967378
Q15398	DLGAP5	0.29	0.00527255
Q53FV1	ORMDL2	0.29	0.0416775
Q70CQ2	USP34	0.29	0.0478899
Q9NQC3	RTN4	0.3	0.000623939
Q86XI2	NCAPG2	0.3	0.00628077
Q96AA3	RFT1	0.3	0.00761716
Q9NQS7	INCENP	0.3	0.00779867
Q6R327	RICTOR	0.3	0.029398
Q96EL2	MRPS24	0.3	0.0343478
Q8TEY7	USP33	0.3	0.0363269
Q9NQW6	ANLN	0.31	0.000728704
P13196	ALAS1	0.31	0.00158156
Q86YQ8	CPNE8	0.31	0.0220393
Q96FF9	CDCA5	0.31	0.0258027
Q9NV79	PCMTD2	0.31	0.0438731
Q14517	FAT1	0.32	6.25749e-05
Q16850	CYP51A1	0.32	0.000331386
O95470	SGPL1	0.32	0.00046933
Q9H6R4	NOL6	0.32	0.00195042
Q9NRK6	ABCB10	0.32	0.00610494
Q9BRQ8	AIFM2	0.32	0.0209636
P56589	PEX3	0.32	0.0249425
Q8TAD4	SLC30A5	0.32	0.0270383
Q9Y6A9	SPCS1	0.32	0.0278604
Q86TM6	SYVN1	0.32	0.0322389
O94901	SUN1	0.33	0.000140287
Q02978	SLC25A11	0.33	0.000242922
P51571	SSR4	0.33	0.00145302
Q02388	COL7A1	0.33	0.00444599
Q8TAA9	VANGL1	0.33	0.00816984
Q8N9B5	JMY	0.33	0.021587
Q93096	PTP4A1	0.33	0.0292401
Q9HCU9	BRMS1	0.33	0.0393749
O14734	ACOT8	0.33	0.0447354
Q96CQ1	SLC25A36	0.33	0.0453828
P18077	RPL35A	0.34	4.98473e-05
O00767	SCD	0.34	0.000223908
Q5T9L3	WLS	0.34	0.00107315
Q15041	ARL6IP1	0.34	0.00124615
Q9Y3E5	PTRH2	0.34	0.00164652
Q9HBH0	RHOF	0.34	0.00174522
P17275	JUNB	0.34	0.0150244
Q8N2K1	UBE2J2	0.34	0.0151968
Q8N9M1	C19orf47	0.34	0.042691
P04114	APOB	0.34	0.0439074
Q8N9V7	TOPAZ1	0.34	0.0448118
Q8TEQ8	PIGO	0.34	0.0470622
P62249	RPS16	0.35	1.1171e-05
O75787	ATP6AP2	0.35	0.000415051
Q8TCD1	C18orf32	0.35	0.00170889
Q9BYG5	PARD6B	0.35	0.0221691
O94952	FBXO21	0.35	0.0343355
P30414	NKTR	0.35	0.0379227
Q8WV24	PHLDA1	0.36	0.000318927
Q13438	OS9	0.36	0.000743161
Q9NZJ7	MTCH1	0.36	0.000821491
O75815	BCAR3	0.36	0.00249626
Q8NFJ5	GPRC5A	0.36	0.00985272
Q96KN1	FAM84B	0.36	0.0104061
Q92624	APPBP2	0.36	0.0134367
Q9Y259	CHKB	0.36	0.0134727
Q96GC9	VMP1	0.36	0.0220996
Q9P0T7	TMEM9	0.36	0.0319322
O60337	MARCH6	0.36	0.0332551
Q9NVA1	UQCC; UQCC1	0.37	0.00018629
Q7Z6J6	FRMD5	0.37	0.000194499
Q9HBR0	SLC38A10	0.37	0.000323933
Q9Y282	ERGIC3	0.37	0.000402277
P00846	ATP6	0.37	0.00634802
Q6ZT12	UBR3	0.37	0.00658333
Q9P2D0	IBTK	0.37	0.00956777
Q969P6	TOP1MT	0.37	0.0314289
P14927	UQCRB	0.38	6.36064e-05
Q9Y4C1	KDM3A	0.38	0.0121093
Q9UPY5	SLC7A11	0.38	0.0222297
Q9NUU6	FAM105A	0.38	0.0226632
Q9BWH2	FUNDC2	0.38	0.0228024
Q9BY41	HDAC8	0.38	0.0238864
P08574	CYC1	0.39	0.00019163
Q9BW19	KIFC1	0.39	0.000392415
Q969N2	PIGT	0.39	0.000512737
Q7Z589	C11orf30; EMSY	0.39	0.0466906
Q9NPA0	EMC7	0.4	0.000406685
Q5JVS0	HABP4	0.4	0.00626405
Q9BQT8	SLC25A21	0.4	0.0108594
Q8N4Z0		0.4	0.0117469
Q9H6R6	ZDHHC6	0.4	0.0131115
O43155	FLRT2	0.4	0.0133009
Q9H2G4	TSPYL2	0.4	0.0172276
P17535	JUND	0.4	0.0207772
Q6UXV4	APOOL	0.41	3.01355e-05
Q53EL6	PDCD4	0.41	8.75307e-05
Q8WWK9	CKAP2	0.41	8.86856e-05
Q9UNY4	TTF2	0.41	0.00211355
P35716	SOX11	0.41	0.0156097
Q9Y6I8	PXMP4	0.41	0.0160294
O14763	TNFRSF10B	0.41	0.0162196
Q99618	CDCA3	0.42	0.00602507
Q01581	HMGCS1	0.43	7.71095e-07
Q9UBX3	SLC25A10	0.43	9.35085e-07
Q9BW04	C1orf116	0.43	0.0023608
Q14807	KIF22	0.43	0.00274009
Q9H2D1	SLC25A32	0.43	0.0116987
Q32NB8	PGS1	0.43	0.0127338
Q9Y5Q0	FADS3	0.43	0.0131568
Q7Z404	TMC4	0.43	0.0133178
O75845	SC5D; SC5DL	0.43	0.0141674
O95235	KIF20A	0.44	0.0019802
O15484	CAPN5	0.44	0.0339874
P12110	COL6A2	0.45	9.06074e-06
P00749	PLAU	0.45	0.00358752
Q99728	BARD1	0.45	0.00688368
O15551	CLDN3	0.46	0.0318156
Q3T8J9	GON4L	0.46	0.0459716
O00400	SLC33A1	0.47	0.00191196
Q9C075	KRT23	0.47	0.00322948
P29279	CTGF	0.47	0.0141034
O00562	PITPNM1	0.47	0.0177941
Q99683	MAP3K5	0.48	0.00547134
Q8N6L1	KRTCAP2	0.48	0.00665055
Q00587	CDC42EP1	0.48	0.0198554
Q9H6U8	ALG9	0.48	0.0217949
Q6NT16	SLC18B1	0.48	0.0235127
Q9NZV5	SEPN1; SELENON	0.48	0.0329978
Q92522	H1FX	0.49	1.19505e-06
O95271	TNKS	0.5	0.00111495
Q9H1C4	UNC93B1	0.5	0.00176599
Q13541	EIF4EBP1	0.5	0.00237859
O75712	GJB3	0.5	0.00301521
Q96BI1	SLC22A18	0.5	0.0041334
Q9BVG8	KIFC3	0.51	8.17861e-06
Q9NZJ5	EIF2AK3	0.51	0.00285489
P06732	CKM	0.51	0.022065
Q66K64	DCAF15	0.51	0.0494342
Q93063	EXT2	0.53	0.000222967
Q68CR1	SEL1L3	0.54	0.000107511
Q9BVK2	ALG8	0.54	0.00159683
Q96BY9	TMEM66; SARAF	0.54	0.00261832
Q96QD8	SLC38A2	0.56	1.6966e-06
Q15155	NOMO1	0.56	0.000351025
P36956	SREBF1	0.56	0.00128735
Q96H22	CENPN	0.56	0.044083
P49454		0.57	1.04163e-07
Q16760	DGKD	0.57	0.0127621
O75330	HMMR	0.58	1.35483e-08
P30291	WEE1	0.58	0.00344221
Q9Y4H2	IRS2	0.58	0.0206269
Q14534	SQLE	0.59	1.01077e-08
Q502W6	VWA3B	0.59	2.68766e-07
O75911	DHRS3	0.6	2.04468e-05
Q86UB9	TMEM135	0.6	0.015407
Q7Z3D4	LYSMD3	0.61	0.00762795
Q96BW1	UPRT	0.61	0.018972
Q9Y4F3	KIAA0430; MARF1	0.61	0.019106
P17676	CEBPB	0.62	1.43991e-05
O00257	CBX4	0.62	7.81915e-05
Q8NBP7	PCSK9	0.62	0.0186547
Q6YI46	TMEM64	0.62	0.036779
Q9HBG6	IFT122	0.63	0.00465053
Q5T4B2	CERCAM	0.63	0.01094
P15407	FOSL1	0.64	1.7061e-08
Q8N6S5	ARL6IP6	0.64	0.0207552
P63027	VAMP2	0.65	0.000232516
P02768	ALB	0.65	0.000306312
O15455	TLR3	0.65	0.0146865
Q4KWH8	PLCH1	0.66	1.18665e-11
Q5J8M3	EMC4	0.66	9.12461e-05
P55268	LAMB2	0.66	0.000144852
Q12770	SCAP	0.66	0.00514303
Q8WVX9	FAR1	0.67	1.47123e-10
Q7Z403	TMC6	0.67	0.00453685
Q9BXS6	NUSAP1	0.68	7.30793e-12
Q15118	PDK1	0.68	0.0279459
Q8IZ52	CHPF	0.69	4.57701e-12
Q9BZ23	PANK2	0.69	0.0282138
Q9ULW0	TPX2	0.7	1.55431e-15
Q5SWA1	PPP1R15B	0.7	7.25031e-05
P35527	KRT9	0.7	0.00138243
Q8WU67	ABHD3	0.7	0.00580966
Q8N0S6	CENPL	0.71	0.0140695
Q07352	ZFP36L1	0.72	2.84588e-06
Q8IYA6	CKAP2L	0.73	1.3536e-05
P61587	RND3	0.74	3.97714e-05
Q9HCS2		0.76	9.2221e-07
Q03405	PLAUR	0.79	2.95031e-12
P05121	SERPINE1	0.79	0.000167219
P13929	ENO3	0.8	0.0038261
Q96AG3	SLC25A46	0.81	0.000618822
Q13751	LAMB3	0.83	1.55431e-15
Q9UJM3	ERRFI1	0.85	1.64313e-14
P15104	GLUL	0.85	2.3137e-13
Q07820	MCL1	0.86	2.42122e-06
P00156	CYTB	0.88	1e-17
Q9ULX9	MAFF	0.88	3.33641e-08
Q9HC78	ZBTB20	0.9	1.4866e-08
P60059	SEC61G	0.96	1.8274e-07
Q9UGU5	HMGXB4	0.97	5.83955e-08
P15408	FOSL2	0.98	2.47545e-08
P98155	VLDLR	0.99	3.12963e-08
P53539	FOSB	1.07	4.33684e-11
P30532	CHRNA5	1.07	9.15342e-05
Q9Y4A8	NFE2L3	1.14	8.62761e-10
O76061	STC2	1.16	2.45102e-11
Q13887	KLF5	1.19	4.44089e-16
P57054	PIGP	1.19	1.00825e-05
Q13115	DUSP4	1.23	3.09752e-12
P01130	LDLR	1.29	1e-17
P05412	JUN	1.33	1.35447e-13
P55061	TMBIM6	1.34	1.22791e-13
Q14494	NFE2L1	1.36	7.98837e-11
P22736	NR4A1	1.4	1e-17
P28562	DUSP1	1.41	3.09301e-09
Q9NQ84	GPRC5C	1.48	1.59945e-06
Q9UBS3	DNAJB9	1.51	1.46832e-10
P18847	ATF3	1.64	1e-17
P58004	SESN2	1.94	1e-17
Q9NX09	DDIT4	1.99	1e-17
Q13794	PMAIP1	2	1e-17
O00458	IFRD1	2.07	1e-17
P24522	GADD45A	2.08	1e-17
O75807	PPP1R15A	2.15	1e-17
P08910	ABHD2	2.2	1e-17
P04035	HMGCR	2.29	1e-17
P46695	IER3	2.33	1e-17
P07996	THBS1	2.35	1e-17
O00622	CYR61	2.44	1e-17
Q15011	HERPUD1	2.54	1e-17
P01100	FOS	2.96	1e-17
P35638	DDIT3	3.05	1e-17
P18146	EGR1	3.05	1e-17

## Sheet: NMS-873 unique DEPs
Table of DE proteins which were only found in NMS-873 treatment samples but not in CB-5083 or MG132 treatments samples.
Accession	Gene Symbol	MG132 logFC	CB-5083 logFC	NMS-873 logFC
O00391	QSOX1	-0.42	-0.25	-1.37
Q86UD0	SAPCD2	-0.16	-0.18	-0.99
Q96G01	BICD1	-0.05	-0.55	-0.98
Q6UWW8	CES3	-0.62	-0.04	-0.97
Q96D70	R3HDM4	0.16	-0.07	-0.92
Q8N2H4	SYS1	-0.6	-0.51	-0.92
O60513	B4GALT4	-0.67	-0.59	-0.88
P0C7T5	ATXN1L	-0.43	0.2	-0.87
Q16566	CAMK4	-0.52	-0.44	-0.85
Q8NCH0	CHST14	0.1	-0.29	-0.82
Q8WUJ0	STYX	-0.58	-0.44	-0.8
Q9HAW0	BRF2	0.01	-0.17	-0.79
Q15544	TAF11	0.51	0.21	-0.78
Q9NPA3	MID1IP1	0.04	-0.25	-0.77
Q9NYA4	MTMR4	-0.27	-0.43	-0.75
Q4LDG9	DNAL1	-0.47	-0.35	-0.75
Q8IXQ3	C9orf40	-0.34	-0.53	-0.73
Q15043	SLC39A14	0.09	-0.03	-0.72
Q6PI78	TMEM65	-0.27	-0.51	-0.7
Q96Q45	TMEM237	0.3	-0.27	-0.63
Q9HB09	BCL2L12	0.24	-0.33	-0.62
Q14118	DAG1	0.04	-0.2	-0.57
P17707	AMD1	-0.26	-0.16	-0.54
Q9NW75	GPATCH2	0.03	-0.02	-0.53
Q9NSP4	CENPM	0.18	-0.32	-0.53
O43502	RAD51C	-0.13	-0.27	-0.52
P51825	AFF1	0.02	-0.08	-0.5
Q96S16	JMJD8	-0.32	-0.36	-0.48
P0C2W1	FBXO45	-0.15	-0.2	-0.47
Q9NYR9	NKIRAS2	-0.32	-0.27	-0.46
Q9NVR0	KLHL11	-0.17	-0.28	-0.46
O95625	ZBTB11	0.06	-0.11	-0.46
Q9BY42	RTFDC1	0.07	-0.27	-0.44
Q04771	ACVR1	0.13	-0.19	-0.43
Q9UPT9	USP22	0.2	-0.03	-0.43
Q96CM3	RPUSD4	0.04	-0.19	-0.43
Q2TBE0	CWF19L2	-0.07	-0.27	-0.43
P42575	CASP2	-0.24	-0.21	-0.42
P13473	LAMP2	-0.06	-0.24	-0.41
Q9H3J6	C12orf65	-0.07	-0.28	-0.41
O15287	FANCG	-0.27	-0.28	-0.4
P78395	PRAME	-0.07	-0.08	-0.4
O15318	POLR3G	-0.2	-0.15	-0.4
Q9UBU8	MORF4L1	0.21	-0.12	-0.38
Q9H7Z6	KAT8	-0.38	-0.33	-0.38
P34059	GALNS	-0.19	-0.19	-0.37
Q9Y3C7	MED31	0.2	-0.23	-0.37
P69905	HBA1	-0.18	0	-0.35
Q7L266	ASRGL1	-0.2	-0.13	-0.35
P38935	IGHMBP2	-0.29	-0.2	-0.34
Q96B45	BORCS7	0.18	-0.21	-0.34
P62633	CNBP	0.15	-0.13	-0.32
P41440	SLC19A1	0.31	-0.1	-0.32
O95297	MPZL1	0.17	-0.11	-0.31
Q9NVQ4	FAIM	0.08	-0.21	-0.31
Q86UA1	PRPF39	-0.27	-0.21	-0.3
P07602	PSAP	0.02	-0.04	-0.27
Q96GA3	LTV1	-0.02	-0.14	-0.27
O15344	MID1	-0.22	-0.2	-0.27
P63313	TMSB10	-0.15	-0.11	-0.27
Q9NUG6	PDRG1	0.19	-0.24	-0.27
P82094	TMF1	0.16	-0.03	-0.25
Q8TBB5	KLHDC4	-0.24	-0.14	-0.25
P35754	GLRX	-0.11	-0.07	-0.25
Q9UHQ1	NARF	0.09	-0.09	-0.25
Q92530	PSMF1	-0.14	-0.16	-0.25
Q969T9	WBP2	0.14	-0.19	-0.25
P35080	PFN2	0	-0.14	-0.23
Q9NZJ9	NUDT4	0.08	-0.1	-0.23
P27105	STOM	0.11	-0.15	-0.23
P62937	PPIA	-0.17	-0.09	-0.22
P53602	MVD	-0.18	-0.12	-0.22
O75503	CLN5	-0.07	-0.09	-0.22
P36507	MAP2K2	-0.11	-0.15	-0.22
P61769	B2M	0.01	-0.18	-0.22
Q06830	PRDX1	-0.06	-0.07	-0.21
P11142	HSPA8	-0.05	-0.1	-0.21
P51452	DUSP3	-0.11	-0.08	-0.21
Q99808	SLC29A1	-0.13	-0.12	-0.21
O60684	KPNA6	-0.22	-0.12	-0.21
O75794	CDC123	0.07	-0.04	-0.21
Q9UI30	TRMT112	-0.08	-0.11	-0.21
P31949	S100A11	-0.15	0	-0.2
Q96KB5	PBK	-0.1	-0.11	-0.2
P62875	POLR2L	-0.19	-0.09	-0.2
P40763	STAT3	-0.19	-0.12	-0.2
Q9UNW1	MINPP1	-0.17	-0.11	-0.2
P52292	KPNA2	0.18	-0.13	-0.19
O00429	DNM1L	-0.05	-0.09	-0.19
P60981	DSTN	-0.14	-0.05	-0.19
P48739	PITPNB	-0.14	-0.11	-0.19
P06703	S100A6	-0.07	-0.04	-0.19
P61086	UBE2K	-0.21	-0.09	-0.19
P31689	DNAJA1	0.13	-0.08	-0.19
O15511	ARPC5	0.06	-0.13	-0.19
Q8TCF1	ZFAND1	0.02	-0.14	-0.19
Q12972	PPP1R8	-0.15	-0.14	-0.19
Q01130	SRSF2	0.01	-0.07	-0.19
P49137	MAPKAPK2	-0.03	-0.12	-0.19
O95801	TTC4	-0.1	-0.13	-0.18
P32119	PRDX2	-0.16	-0.07	-0.18
Q9H773	DCTPP1	-0.02	-0.04	-0.18
P07339	CTSD	0.06	-0.04	-0.18
P63241	EIF5A	-0.19	-0.1	-0.18
P33993	MCM7	0.03	-0.1	-0.18
Q8TD16	BICD2	0.11	-0.05	-0.18
Q96IJ6	GMPPA	-0.12	-0.12	-0.17
P62269	RPS18	-0.14	-0.11	-0.17
Q9HAB8	PPCS	-0.16	-0.11	-0.17
Q99471	PFDN5	-0.09	-0.09	-0.17
Q6FI81	CIAPIN1	-0.06	-0.12	-0.17
Q9H9Y6	POLR1B	-0.13	-0.12	-0.16
Q13823	GNL2	-0.01	-0.11	-0.16
P30626	SRI	-0.09	-0.05	-0.16
Q7Z2W4	ZC3HAV1	-0.13	-0.14	-0.16
P18858	LIG1	-0.02	-0.07	-0.15
Q96A33	CCDC47	0.03	0.08	0.15
P84243	H3F3B	0.13	0.07	0.16
Q9NYF8	BCLAF1	0.09	0.09	0.16
Q09666	AHNAK	0.09	0.07	0.16
Q8NI36	WDR36	0.07	0.1	0.16
P24539	ATP5F1	0.01	-0.03	0.16
Q8N3C0	ASCC3	0.13	0.07	0.17
P62805	HIST1H4A	0.03	0.07	0.17
P04843	RPN1	0.07	0.09	0.17
Q9NVI1	FANCI	0.03	0.11	0.17
Q12797	ASPH	-0.03	0.09	0.19
O60437	PPL	0.12	0.08	0.19
P08240	SRPRA	0.08	0.08	0.19
Q99986	VRK1	0.16	0.08	0.19
P49916	LIG3	0.17	0.12	0.19
Q00325	SLC25A3	0.06	0.06	0.2
Q6NUK1	SLC25A24	0.08	0.12	0.2
Q6Y1H2	HACD2	0.18	0.14	0.2
Q9UP95	SLC12A4	0.19	0.14	0.2
Q8NBQ5	HSD17B11	0	0.08	0.21
P56385	ATP5I	0.11	0.05	0.21
Q9UFC0	LRWD1	0.11	0.16	0.21
O75381	PEX14	0.16	0.1	0.21
P05496	ATP5G1	0.06	0.01	0.22
Q9Y2X0	MED16	0.27	0.16	0.22
O75027	ABCB7	0.15	0.12	0.22
Q14728	MFSD10	0.2	0.15	0.22
P30536	TSPO	0.21	0.11	0.22
Q12788	TBL3	0.13	0.13	0.23
Q96MU7	YTHDC1	0.07	0.15	0.23
Q9H1E3	NUCKS1	0.1	0.11	0.23
Q9UKR5	ERG28	0.27	0.11	0.23
Q96ET8	TVP23C	-0.02	0.14	0.23
Q2PZI1	DPY19L1	0.11	0.09	0.24
Q3SXM5	HSDL1	0.17	0.14	0.24
Q9UBD5	ORC3	0.08	0.07	0.24
O75592	MYCBP2	0.15	0.13	0.24
Q9UM00	TMCO1	0.24	0.19	0.24
P29317	EPHA2	-0.09	0.11	0.25
Q12996	CSTF3	0.13	0.11	0.25
P50416	CPT1A	0.1	0.13	0.25
Q4KMQ2	ANO6	0.06	0.09	0.25
P61513	RPL37A	0.13	0.14	0.26
Q9H3K2	GHITM	-0.01	-0.08	0.26
P51608	MECP2	0.13	0.14	0.26
Q969X5	ERGIC1	0.19	0.08	0.26
Q8IY17	PNPLA6	0.13	0.16	0.26
Q8N2F6	ARMC10	0.26	0.11	0.26
Q9C004	SPRY4	0.24	0.04	0.26
Q16831	UPP1	0.11	0.19	0.26
Q9BTX1	NDC1	0.19	0.17	0.27
O43677	NDUFC1	0.21	0.07	0.27
Q86UY8	NT5DC3	0	0.18	0.27
P82912	MRPS11	0.01	0.15	0.28
P21397	MAOA	0.1	0.12	0.28
Q6P4A7	SFXN4	0.16	0.17	0.28
Q96A57	TMEM230	0.2	0.11	0.28
Q96EL2	MRPS24	0.05	0.14	0.3
Q9NRK6	ABCB10	0.21	0.2	0.32
P56589	PEX3	0.11	0.17	0.32
Q9Y6A9	SPCS1	0.11	0.2	0.32
Q02978	SLC25A11	0.13	0.12	0.33
Q96CQ1	SLC25A36	0.22	0.25	0.33
Q9Y3E5	PTRH2	0.14	0.16	0.34
P17275	JUNB	0.41	-0.1	0.34
Q9BYG5	PARD6B	0.4	0.2	0.35
O94952	FBXO21	0.33	0.21	0.35
P30414	NKTR	0.37	0.17	0.35
O75815	BCAR3	0.09	0.02	0.36
Q8NFJ5	GPRC5A	0.19	0.2	0.36
P00846	ATP6	-0.11	0.15	0.37
Q9P2D0	IBTK	0.37	0.24	0.37
Q969P6	TOP1MT	0.17	0.06	0.37
Q9Y4C1	KDM3A	0.36	0.2	0.38
Q9NUU6	FAM105A	0.08	0.14	0.38
P08574	CYC1	0.07	0.06	0.39
Q7Z589	EMSY	0.23	0.38	0.39
Q9BQT8	SLC25A21	0.24	0.24	0.4
Q9H6R6	ZDHHC6	0.21	0.23	0.4
P17535	JUND	0.3	0.33	0.4
Q01581	HMGCS1	0.1	0.09	0.43
Q9BW04	C1orf116	0.19	0.14	0.43
Q9H2D1	SLC25A32	-0.19	-0.11	0.43
Q32NB8	PGS1	0.01	0.26	0.43
O15484	CAPN5	0.15	0.26	0.44
O15551	CLDN3	0.05	0.19	0.46
P29279	CTGF	0.03	-0.02	0.47
Q00587	CDC42EP1	0.41	0.26	0.48
Q6NT16	SLC18B1	0.52	0.38	0.48
Q9H1C4	UNC93B1	-0.2	0.03	0.5
O75712	GJB3	0.23	0.05	0.5
Q96H22	CENPN	0.37	0.3	0.56
Q16760	DGKD	0.36	0.23	0.57
Q9Y4H2	IRS2	0.62	0.33	0.58
Q86UB9	TMEM135	0.38	0.23	0.6
Q7Z3D4	LYSMD3	0.32	0.42	0.61
Q96BW1	UPRT	-0.27	0.47	0.61
Q8NBP7	PCSK9	-0.43	0.1	0.62
Q6YI46	TMEM64	0.6	0.56	0.62
O15455	TLR3	0.21	0.2	0.65
Q7Z403	TMC6	0.37	0.32	0.67
Q8N0S6	CENPL	0.44	0.41	0.71
P98155	VLDLR	0.29	0.18	0.99
