# Supplementary material for: NMS-873 Leads to Dysfunctional Glycometabolism in A p97-Independent Manner in HCT116 Colon Cancer Cells
Source: Pharmaceutics. 2022 Mar 31;14(4):764. doi: 10.3390/pharmaceutics14040764 (PMC9024726; doi:10.3390/pharmaceutics14040764)
Supplement: Supplementary file 1 [file pharmaceutics-14-00764-s001.zip › Table S2.xlsx]

## Sheet: raw
Table S2 Proteomic data of NMS-873 treated HCT116 and NMS-R2 detected by TMT16pro
The differential expression (DE) analysis was performed using the normalized abundance.
Checked	Protein FDR Confidence: Combined	Master	Accession	Description	Exp. q-value: Combined	Sum PEP Score	Coverage [%]	# Peptides	# PSMs	# Unique Peptides	# AAs	MW [kDa]	calc. pI	Score Sequest HT: Sequest HT	# Peptides (by Search Engine): Sequest HT	Biological Process	Cellular Component	Molecular Function	Pfam IDs	Entrez Gene ID	Ensembl Gene ID	Gene Symbol	Chromosome	WikiPathways	KEGG Pathways	Reactome Pathways	# Protein Pathway Groups	# Razor Peptides	Abundances (Normalized): F1: 126, Control, HCT116_DMSO	Abundances (Normalized): F1: 127N, Sample, HCT116_DMSO	Abundances (Normalized): F1: 127C, Sample, HCT116_DMSO	Abundances (Normalized): F1: 128N, Sample, HCT116_DMSO	Abundances (Normalized): F1: 128C, Sample, HCT116_NMS	Abundances (Normalized): F1: 129N, Sample, HCT116_NMS	Abundances (Normalized): F1: 129C, Sample, HCT116_NMS	Abundances (Normalized): F1: 130N, Sample, HCT116_NMS	Abundances (Normalized): F1: 130C, Sample, NMS-R2_DMSO	Abundances (Normalized): F1: 131N, Sample, NMS-R2_DMSO	Abundances (Normalized): F1: 131C, Sample, NMS-R2_DMSO	Abundances (Normalized): F1: 132N, Sample, NMS-R2_DMSO	Abundances (Normalized): F1: 132C, Sample, NMS-R2_NMS	Abundances (Normalized): F1: 133N, Sample, NMS-R2_NMS	Abundances (Normalized): F1: 133C, Sample, NMS-R2_NMS	Abundances (Normalized): F1: 134N, Sample, NMS-R2_NMS	Found in Sample: [S1] F1: 126, Control, HCT116_DMSO	Found in Sample: [S2] F1: 127N, Sample, HCT116_DMSO	Found in Sample: [S3] F1: 127C, Sample, HCT116_DMSO	Found in Sample: [S4] F1: 128N, Sample, HCT116_DMSO	Found in Sample: [S5] F1: 128C, Sample, HCT116_NMS
FALSE	High	Master Protein	Q15149	Plectin OS=Homo sapiens OX=9606 GN=PLEC PE=1 SV=3	0	1482.78	63	274	551	5	4684	531.5	5.96	1794.89	274	cell organization and biogenesis	cytoplasm;cytoskeleton;cytosol;membrane	protein binding;RNA binding;structural molecule activity	Pf00307, Pf00681, Pf03501, Pf07812	5339	ENSG00000178209.14	PLEC	8			Assembly of collagen fibrils and other multimeric structures; Caspase-mediated cleavage of cytoskeletal proteins; Type I hemidesmosome assembly	11	295	51718.4	50491	52486.2	49534.2	52939.5	51482.1	50332.2	52113.6	52393.6	52710.9	51380.9	50693.3	54275.1	52767.6	53651.2	53493.1	High	High	High	High	High
FALSE	High	Master Protein	Q15149-3	Isoform 3 of Plectin OS=Homo sapiens OX=9606 GN=PLEC	0	1470.35	64	269	540	2	4570	517.7	5.74	1769.98	269	cell organization and biogenesis	cytoplasm;cytoskeleton;cytosol;membrane	protein binding;RNA binding;structural molecule activity	Pf00307, Pf00681, Pf07812	5339	ENSG00000178209.14	PLEC	8				0	0	192.8	119.4	235.7	100.3	180.4	189.7	194.4	200.6	127	205.4	162.5	165.5	215.6	204.3	220	235.2	High	High	High	High	High
FALSE	High	Master Protein	Q15149-4	Isoform 4 of Plectin OS=Homo sapiens OX=9606 GN=PLEC	0	1467.49	64	269	543	1	4547	515.9	5.8	1774.23	269	cell organization and biogenesis	cytoplasm;cytoskeleton;cytosol;membrane	protein binding;RNA binding;structural molecule activity	Pf00307, Pf00681, Pf07812	5339	ENSG00000178209.14	PLEC	8				0	0	93.6	78.8	94	71.6	42.5	64.1	69.5	50.8	92.4	105.5	93.1	109.1	86.3	85.4	99.8	108.3	High	High	High	High	High
FALSE	High	Master Protein	Q15149-8	Isoform 8 of Plectin OS=Homo sapiens OX=9606 GN=PLEC	0	1463.22	64	269	543	1	4525	513.4	5.76	1775.92	269	cell organization and biogenesis	cytoplasm;cytoskeleton;cytosol;membrane	protein binding;RNA binding;structural molecule activity	Pf00307, Pf00681, Pf07812	5339	ENSG00000178209.14	PLEC	8				0	0	42.4	43.9	52.8	42.7	55	43.7	38.7	38.4	52.7	43.6	51.5	51.1	43	37.7	53.2	51.7	High	High	High	High	High
FALSE	High	Master Protein	Q09666	Neuroblast differentiation-associated protein AHNAK OS=Homo sapiens OX=9606 GN=AHNAK PE=1 SV=2	0	1143.39	66	209	398	209	5890	628.7	6.15	1278.68	209	cell organization and biogenesis;regulation of biological process	cytoplasm;cytoskeleton;cytosol;membrane;nucleus	protein binding;RNA binding;structural molecule activity		79026	ENSG00000124942.13	AHNAK	11				0	0	26210.3	25491.1	28283.9	25750.6	27936.7	27333.1	26699.6	27503.3	27793.6	28606.2	27847.6	27077.3	28789.5	28094.3	28868.9	28771.3	High	High	High	High	High
FALSE	High	Master Protein	Q14204	Cytoplasmic dynein 1 heavy chain 1 OS=Homo sapiens OX=9606 GN=DYNC1H1 PE=1 SV=5	0	976.755	48	188	301	188	4646	532.1	6.4	955.52	188	cell division;cell organization and biogenesis;cellular component movement;regulation of biological process;transport	cytoplasm;cytoskeleton;cytosol;extracellular;membrane;organelle lumen	catalytic activity;motor activity;nucleotide binding;protein binding;RNA binding	Pf00769, Pf03028, Pf03915, Pf04156, Pf07246, Pf07728, Pf08385, Pf08393, Pf12774, Pf12775, Pf12777, Pf12780, Pf12781, Pf13173, Pf13207, Pf13401	1778	ENSG00000197102.10	DYNC1H1	14		Vasopressin-regulated water reabsorption; Phagosome; Salmonella infection	COPI-independent Golgi-to-ER retrograde traffic; Regulation of PLK1 Activity at G2/M Transition; AURKA Activation by TPX2; Anchoring of the basal body to the plasma membrane; Recruitment of NuMA to mitotic centrosomes; Recruitment of mitotic centrosome proteins and complexes; Loss of Nlp from mitotic centrosomes; Amplification of signal from unattached kinetochores via a MAD2 inhibitory signal; N…	50	0	21794.2	21810	21579.5	22037.1	22314.2	22572.6	22654.2	22119.5	22464.3	21872.7	22229.1	22073.1	21974.3	22730	22199.1	22187.9	High	High	High	High	High
FALSE	High	Master Protein	P78527	DNA-dependent protein kinase catalytic subunit OS=Homo sapiens OX=9606 GN=PRKDC PE=1 SV=3	0	911.555	47	172	334	172	4128	468.8	7.12	1073.84	172	cell death;cell differentiation;cell organization and biogenesis;cell proliferation;defense response;metabolic process;regulation of biological process;response to stimulus	cytosol;membrane;nucleus	catalytic activity;DNA binding;nucleotide binding;protein binding;RNA binding	Pf00454, Pf02259, Pf02260, Pf08163	5591	ENSG00000253729.7	PRKDC	8	miRNA Regulation of DNA Damage Response; Cell Cycle; Retinoblastoma (RB) in Cancer; Fas Ligand (FasL) pathway and Stress induction of Heat Shock Proteins (HSP) regulation; Pathways Affected in Adenoid Cystic Carcinoma; ATM Signaling Network in Development and Disease; Non-homologous end joining; DNA Damage Response	Cell cycle; Non-homologous end-joining	Nonhomologous End-Joining (NHEJ); E3 ubiquitin ligases ubiquitinate target proteins; IRF3-mediated induction of type I IFN	22	0	31319.3	30958.7	29992.6	29987	30090.1	30514.8	31274	30241.8	33928.2	33026.5	33760	34890.2	32354.2	34145.8	32972.5	33045.9	High	High	High	High	High
FALSE	High	Master Protein	P35579	Myosin-9 OS=Homo sapiens OX=9606 GN=MYH9 PE=1 SV=4	0	758.465	58	111	371	91	1960	226.4	5.6	1314.1	111	cell differentiation;cell organization and biogenesis;cellular component movement;metabolic process;regulation of biological process;response to stimulus;transport	cytoplasm;cytoskeleton;cytosol;extracellular;membrane;nucleus	catalytic activity;motor activity;nucleotide binding;protein binding;RNA binding;transporter activity	Pf00063, Pf01442, Pf01496, Pf01576, Pf01765, Pf02736, Pf03962, Pf04111, Pf04156, Pf05911, Pf06637, Pf07888, Pf09731, Pf11068, Pf11559, Pf12128, Pf13094	4627	ENSG00000100345.20	MYH9	22	Primary Focal Segmental Glomerulosclerosis FSGS; VEGFA-VEGFR2 Signaling Pathway	Regulation of actin cytoskeleton; Salmonella infection; Tight junction	RHO GTPases activate PAKs; EPHA-mediated growth cone collapse; RHO GTPases Activate ROCKs; Sema4D induced cell migration and growth-cone collapse; Regulation of actin dynamics for phagocytic cup formation; RHO GTPases activate CIT; RHO GTPases activate PKNs	23	22	25216.5	24278.9	25627.1	23284.9	25415.7	25529	25827.7	26090.9	26530.2	27766.3	26544.7	26307.9	28815.3	27461.4	29698.3	28862.9	High	High	High	High	High
FALSE	High	Master Protein	P49327	Fatty acid synthase OS=Homo sapiens OX=9606 GN=FASN PE=1 SV=3	0	722.275	55	102	326	102	2511	273.3	6.44	1117.04	102	cell differentiation;metabolic process;regulation of biological process;response to stimulus	cytoplasm;cytosol;Golgi;membrane;mitochondrion	catalytic activity;nucleotide binding;protein binding;RNA binding	Pf00106, Pf00107, Pf00108, Pf00109, Pf00698, Pf00975, Pf02801, Pf08242, Pf08659, Pf13602, Pf14765	2194	ENSG00000169710.8	FASN	17	AMP-activated Protein Kinase (AMPK) Signaling; Sterol Regulatory Element-Binding Proteins (SREBP) signalling; SREBF and miR33 in cholesterol and lipid homeostasis; Liver X Receptor Pathway; Fatty Acid Biosynthesis; Angiopoietin Like Protein 8 Regulatory Pathway	Insulin signaling pathway; AMPK signaling pathway; Metabolic pathways; Fatty acid biosynthesis; Fatty acid metabolism	ChREBP activates metabolic gene expression; Fatty acyl-CoA biosynthesis; Vitamin B5 (pantothenate) metabolism; Activation of gene expression by SREBF (SREBP)	23	0	26094.9	25696.5	24662.5	25060.2	25786.9	24922.5	25382.2	25122.3	21909.1	20716.6	21073.2	20430.1	21475.8	21585.4	21344.4	20827.1	High	High	High	High	High
FALSE	High	Master Protein	P21333	Filamin-A OS=Homo sapiens OX=9606 GN=FLNA PE=1 SV=4	0	693.515	62	116	249	102	2647	280.6	6.06	844.86	116	cell organization and biogenesis;cellular component movement;metabolic process;regulation of biological process;response to stimulus;transport	cytoplasm;cytoskeleton;cytosol;extracellular;membrane;nucleus	protein binding;RNA binding;signal transducer activity	Pf00307, Pf00630	2316	ENSG00000196924.14	FLNA	X	Androgen receptor signaling pathway; Prolactin Signaling Pathway; Focal Adhesion; Hypothesized Pathways in Pathogenesis of Cardiovascular Disease; MAPK Signaling Pathway; IL-4 Signaling Pathway	Proteoglycans in cancer; MAPK signaling pathway; Salmonella infection; Focal adhesion	Platelet degranulation ; RHO GTPases activate PAKs; Cell-extracellular matrix interactions; GP1b-IX-V activation signalling	22	15	22352.6	22727.1	22235.6	22678	25328	23916.1	23425.2	24624.7	21776.6	21872.5	21207.1	20475.1	22328.3	21571.1	22456.4	21646.4	High	High	High	High	High
FALSE	High	Master Protein	O75369	Filamin-B OS=Homo sapiens OX=9606 GN=FLNB PE=1 SV=2	0	654.623	59	108	195	1	2602	278	5.73	650.4	108	cell differentiation;cell organization and biogenesis;development;regulation of biological process;response to stimulus	cytoplasm;cytoskeleton;cytosol;membrane;nucleus	protein binding;RNA binding	Pf00307, Pf00630	2317	ENSG00000136068.14	FLNB	3	VEGFA-VEGFR2 Signaling Pathway	Proteoglycans in cancer; MAPK signaling pathway; Salmonella infection; Focal adhesion	ISG15 antiviral mechanism	10	0	13.7	20.3	22.5	16.6	20.6	18.5	20.5	18.3	18.7	23.4	21.8	20.4	26.5	20	20.6	20.6	High	High	High	High	High
FALSE	High	Master Protein	O75369-8	Isoform 8 of Filamin-B OS=Homo sapiens OX=9606 GN=FLNB	0	649.616	57	108	195	1	2633	281.5	5.71	647.64	108	cell organization and biogenesis;regulation of biological process;response to stimulus	cytoplasm;cytoskeleton;cytosol;membrane;nucleus	protein binding;RNA binding	Pf00307, Pf00630	2317	ENSG00000136068.14	FLNB	3	VEGFA-VEGFR2 Signaling Pathway			1	109	10051.9	10021.9	10621.8	10519.7	10653	10373.6	10316.3	10449.4	11690.5	11366	11676.9	11355.2	11777.2	11523.5	11541.7	11858	High	High	High	High	High
FALSE	High	Master Protein	Q9Y490	Talin-1 OS=Homo sapiens OX=9606 GN=TLN1 PE=1 SV=3	0	644.52	60	118	190	104	2541	269.6	6.07	626.56	118	cell organization and biogenesis;cellular component movement;regulation of biological process;response to stimulus;transport	cell surface;cytoplasm;cytoskeleton;cytosol;extracellular;membrane	protein binding;structural molecule activity	Pf00373, Pf01608, Pf02174, Pf08913, Pf09141, Pf09379	7094	ENSG00000137076.20	TLN1	9	Integrin-mediated Cell Adhesion; Primary Focal Segmental Glomerulosclerosis FSGS; Focal Adhesion	Platelet activation; HTLV-I infection; Focal adhesion; Rap1 signaling pathway	SEMA3A-Plexin repulsion signaling by inhibiting Integrin adhesion; Signaling by BRAF and RAF fusions; MAP2K and MAPK activation; Smooth Muscle Contraction; XBP1(S) activates chaperone genes; GRB2:SOS provides linkage to MAPK signaling for Integrins ; Signaling by RAS mutants; Signaling by high-kinase activity BRAF mutants; Signaling by moderate kinase activity BRAF mutants; p130Cas linkage to MAP…	43	15	13889.4	13900.8	13494	14020.8	14610.1	14230.7	14283.7	14407.4	15589.3	15766.1	15602.4	15473.6	15852.5	15884.1	16073.9	15922.6	High	High	High	High	High
FALSE	High	Master Protein	Q13813	Spectrin alpha chain, non-erythrocytic 1 OS=Homo sapiens OX=9606 GN=SPTAN1 PE=1 SV=3	0	617.622	57	115	180	115	2472	284.4	5.35	592.63	115	cell organization and biogenesis;cellular component movement;metabolic process;regulation of biological process;response to stimulus;transport	cytoplasm;cytoskeleton;cytosol;extracellular;membrane;organelle lumen	metal ion binding;protein binding;structural molecule activity	Pf00018, Pf00036, Pf00435, Pf07653, Pf08239, Pf08726, Pf13405, Pf13499, Pf14604	6709	ENSG00000197694.15	SPTAN1	9	Fas Ligand (FasL) pathway and Stress induction of Heat Shock Proteins (HSP) regulation	Apoptosis; Tight junction	Interaction between L1 and Ankyrins; Caspase-mediated cleavage of cytoskeletal proteins; NCAM signaling for neurite out-growth; Nephrin family interactions; Neutrophil degranulation; COPI-mediated anterograde transport; RAF/MAP kinase cascade; Interleukin-20 family signaling	33	0	10553.3	10327.2	11542.5	10645.4	10498.6	10529.5	10356.4	10569.2	11756.7	12027	11841.6	12006	11885.8	11794.1	11843.9	12078.9	High	High	High	High	High
FALSE	High	Master Protein	P46013	Proliferation marker protein Ki-67 OS=Homo sapiens OX=9606 GN=MKI67 PE=1 SV=2	0	584.597	49	130	207	11	3256	358.5	9.45	621.1	130	cell proliferation;metabolic process;regulation of biological process;response to stimulus	chromosome;cytoplasm;membrane;nucleus	DNA binding;nucleotide binding;protein binding;RNA binding	Pf00498, Pf08065, Pf15276	4288	ENSG00000148773.13	MKI67	10	Primary Focal Segmental Glomerulosclerosis FSGS			1	124	20736.5	20392.6	21016.3	20245.3	20423.3	20287.7	19740.9	20360.3	16587.9	16891.8	16541.1	16210.2	16838.6	16435.5	16782.4	16734	High	High	High	High	High
FALSE	High	Master Protein	Q02952	A-kinase anchor protein 12 OS=Homo sapiens OX=9606 GN=AKAP12 PE=1 SV=4	0	577.88	69	83	236	83	1782	191.4	4.41	830.48	83	regulation of biological process;response to stimulus;transport	cytoplasm;cytoskeleton;cytosol;membrane	protein binding	Pf03832	9590	ENSG00000131016.16	AKAP12	6	G Protein Signaling Pathways			1	0	17133	16423.2	18735.1	16601.8	18803.5	18762.9	18659.2	18837.2	14142	14589.6	14011.6	13876.8	16246.9	14908.7	16001.1	16348.9	High	High	High	High	High
FALSE	High	Master Protein	P15924	Desmoplakin OS=Homo sapiens OX=9606 GN=DSP PE=1 SV=3	0	569.573	52	129	171	129	2871	331.6	6.81	535.82	129	cell death;cell differentiation;cell organization and biogenesis;metabolic process;regulation of biological process;response to stimulus;transport	cytoplasm;cytoskeleton;membrane;nucleus	catalytic activity;motor activity;protein binding;RNA binding;structural molecule activity	Pf00038, Pf00681, Pf01540, Pf01576, Pf02463, Pf04111, Pf04156, Pf05483, Pf05557, Pf05622, Pf06008, Pf06160, Pf06637, Pf07888, Pf10174, Pf12072, Pf12128, Pf13166	1832	ENSG00000096696.13	DSP	6	Arrhythmogenic Right Ventricular Cardiomyopathy; Lung fibrosis	Arrhythmogenic right ventricular cardiomyopathy (ARVC)	Apoptotic cleavage of cell adhesion proteins; Formation of the cornified envelope; Neutrophil degranulation	14	0	10958.2	10635.2	11298.1	11022.9	10347.4	10688.9	10198.4	10491.7	9898.2	10185.7	10015.3	9886.1	9516	9513	9830.4	9744.2	High	High	High	High	High
FALSE	High	Master Protein	Q92616	eIF-2-alpha kinase activator GCN1 OS=Homo sapiens OX=9606 GN=GCN1 PE=1 SV=6	0	564.08	51	118	182	118	2671	292.6	7.47	564.43	118	cell communication;metabolic process;regulation of biological process;response to stimulus	cytoplasm;cytosol;membrane;ribosome	enzyme regulator activity;protein binding;RNA binding	Pf12074, Pf13646	10985		GCN1L1; GCN1	12				0	0	14075.2	14350.9	13242.8	14145.7	13959.2	14123.2	13822.2	13701.2	13887.2	13569.1	13702.2	13815.7	13395.6	13738.2	13429.8	13309.9	High	High	High	High	High
FALSE	High	Master Protein	P46013-2	Isoform Short of Proliferation marker protein Ki-67 OS=Homo sapiens OX=9606 GN=MKI67	0	549.133	52	120	194	1	2896	319.2	9.51	591.25	120	cell proliferation;metabolic process;regulation of biological process;response to stimulus	chromosome;cytoplasm;membrane;nucleus	DNA binding;nucleotide binding;protein binding;RNA binding	Pf00498, Pf08065, Pf15276	4288	ENSG00000148773.13	MKI67	10	Primary Focal Segmental Glomerulosclerosis FSGS			1	0	87.3	93.8	115.5	116.6	92.3	96.5	77.5	78.8	70.6	68	65.1	68.4	67.4	71.5	68.2	71.1	High	High	High	High	High
FALSE	High	Master Protein	Q01082	Spectrin beta chain, non-erythrocytic 1 OS=Homo sapiens OX=9606 GN=SPTBN1 PE=1 SV=2	0	526.527	54	100	153	11	2364	274.4	5.57	499.72	100	cell organization and biogenesis;cellular component movement;metabolic process;regulation of biological process;response to stimulus;transport	cytoplasm;cytoskeleton;cytosol;membrane;nucleus	protein binding;RNA binding;structural molecule activity	Pf00169, Pf00307, Pf00435, Pf11971, Pf12128, Pf15410	6711	ENSG00000115306.15	SPTBN1	2	TGF-beta Signaling Pathway; Sudden Infant Death Syndrome (SIDS) Susceptibility Pathways		Nephrin family interactions; Interaction between L1 and Ankyrins; COPI-mediated anterograde transport; RAF/MAP kinase cascade; NCAM signaling for neurite out-growth; Interleukin-20 family signaling	25	95	9519.2	9253.3	10353.4	9374.1	9357	9261.4	9153.3	9130	9849.6	10162.6	10078	10238.4	10102.4	9946	9974.1	10228.2	High	High	High	High	High
FALSE	High	Master Protein	H3BPE1	Microtubule-actin cross-linking factor 1, isoforms 1/2/3/5 OS=Homo sapiens OX=9606 GN=MACF1 PE=1 SV=1	0	523.279	20	125	145	2	7555	856.3	5.39	430.72	125	regulation of biological process;response to stimulus	cytoplasm;cytoskeleton	catalytic activity;metal ion binding;motor activity;protein binding	Pf00036, Pf00307, Pf00435, Pf00681, Pf01576, Pf02187, Pf10498, Pf11971, Pf13499, Pf13514, Pf13833		ENSG00000127603.23		1	Mesodermal Commitment Pathway			1	123	5184.4	5029.1	5692.2	5344.1	5085.5	5272.3	5319.9	5267	5437.5	5485	5650	5664.6	5314.8	5470.2	5523.4	5636	High	High	High	High	High
FALSE	High	Master Protein	Q9UPN3	Microtubule-actin cross-linking factor 1, isoforms 1/2/3/5 OS=Homo sapiens OX=9606 GN=MACF1 PE=1 SV=4	0	511.527	20	123	143	1	7388	837.8	5.39	423.44	123	cell organization and biogenesis;regulation of biological process;response to stimulus;transport	cytoplasm;cytoskeleton;Golgi;membrane	catalytic activity;metal ion binding;motor activity;protein binding;RNA binding	Pf00036, Pf00307, Pf00435, Pf00681, Pf01576, Pf02187, Pf10498, Pf11971, Pf13499, Pf13514, Pf13833	23499	ENSG00000127603.23	MACF1	1	Mesodermal Commitment Pathway		Signaling by BRAF and RAF fusions	5	0	205	207.2	191.6	226.8	258.5	268	244.7	255.4	256.9	244.6	261.7	249.3	269.9	264.1	280.6	262.3	Medium	Medium	Medium	Medium	Medium
FALSE	High	Master Protein	Q6P2Q9	Pre-mRNA-processing-splicing factor 8 OS=Homo sapiens OX=9606 GN=PRPF8 PE=1 SV=2	0	511.445	51	95	158	95	2335	273.4	8.84	504.6	95	cell organization and biogenesis;metabolic process;response to stimulus	membrane;nucleus;spliceosomal complex	catalytic activity;protein binding;RNA binding	Pf01398, Pf08082, Pf08083, Pf08084, Pf10596, Pf10597, Pf10598, Pf12134	10594	ENSG00000174231.16; ENSG00000274442.2	PRPF8	17; CHR_HSCHR17_1_CTG2	mRNA Processing	Spliceosome	mRNA Splicing - Major Pathway; mRNA Splicing - Minor Pathway	7	0	10995	10695.4	10467.1	10575.9	10309	10704.4	11212.9	10372.5	11184.3	10729.3	11008.3	11314.6	10563.3	11276.1	10670.7	10693.6	High	High	High	High	High
FALSE	High	Master Protein	Q5T4S7	E3 ubiquitin-protein ligase UBR4 OS=Homo sapiens OX=9606 GN=UBR4 PE=1 SV=1	0	506.641	29	118	153	118	5183	573.5	6.04	466.33	118	metabolic process;transport	cytoplasm;cytoskeleton;cytosol;membrane;nucleus	catalytic activity;metal ion binding;protein binding	Pf02207, Pf13764	23352	ENSG00000127481.14	UBR4	1		Viral carcinogenesis	Neutrophil degranulation; Antigen processing: Ubiquitination & Proteasome degradation	7	0	6496.5	6721.5	6405.4	6855.7	6561.8	6714.2	6787	6795.7	7144.1	7016.4	7243.5	7488.6	6938.8	7142.9	6912.4	6915	High	High	High	High	High
FALSE	High	Master Protein	A0A087WVQ6	Clathrin heavy chain OS=Homo sapiens OX=9606 GN=CLTC PE=1 SV=1	0	486.236	56	75	193	57	1679	191.9	5.69	682.42	75	cell differentiation;cell division;cell organization and biogenesis;cellular component movement;metabolic process;regulation of biological process;response to stimulus;transport	cytosol;endosome;membrane;mitochondrion;vacuole	protein binding;RNA binding;structural molecule activity	Pf00637, Pf01394, Pf04053, Pf09268, Pf13838	1213	ENSG00000141367.11	CLTC	17	Synaptic Vesicle Pathway; VEGFA-VEGFR2 Signaling Pathway; Complement and Coagulation Cascades			3	21	15704.4	15299.4	14676.8	14854.2	14939.3	14533.6	15652.8	14528.2	15868	14970.9	15268.1	15418.9	15180.2	15749.3	15054.9	14857.8	High	High	High	High	High
FALSE	High	Master Protein	Q9NZM1	Myoferlin OS=Homo sapiens OX=9606 GN=MYOF PE=1 SV=1	0	484.59	57	97	159	97	2061	234.6	6.18	513.95	97	cell organization and biogenesis;regulation of biological process;response to stimulus	membrane;nucleus	protein binding	Pf00168, Pf08150, Pf08151, Pf08165	26509	ENSG00000138119.16	MYOF	10	Aryl Hydrocarbon Receptor Pathway; Hepatitis C and Hepatocellular Carcinoma			2	0	11170.1	11193.6	11168.6	11145.2	10987.3	11269	11077.7	11084.7	13539.5	13413.5	13519.1	13448.3	13702.7	13780.8	13677.6	13550.6	High	High	High	High	High
FALSE	High	Master Protein	Q14980-2	Isoform 2 of Nuclear mitotic apparatus protein 1 OS=Homo sapiens OX=9606 GN=NUMA1	0	478.591	53	92	138	1	2101	236.4	5.8	447.31	92	cell differentiation;cell division;cell organization and biogenesis;metabolic process;regulation of biological process	chromosome;cytosol;membrane;nucleus	protein binding;structural molecule activity	Pf04111, Pf07888, Pf12128	4926	ENSG00000137497.17	NUMA1	11	Ectoderm Differentiation			1	0	24.7	35.2	40.8	33.4	31.6	35.1	31.5	31.4	30.8	32.5	31.7	36.6	31.7	30.2	31.5	33.7	High	High	High	High	High
FALSE	High	Master Protein	Q14980	Nuclear mitotic apparatus protein 1 OS=Homo sapiens OX=9606 GN=NUMA1 PE=1 SV=2	0	476.477	53	93	139	2	2115	238.1	5.78	449.74	93	cell differentiation;cell division;cell organization and biogenesis;metabolic process;regulation of biological process	chromosome;cytoplasm;cytoskeleton;cytosol;membrane;nucleus	protein binding;structural molecule activity	Pf04111, Pf07888, Pf12128	4926	ENSG00000137497.17	NUMA1	11	Ectoderm Differentiation		Mitotic Prophase; Recruitment of NuMA to mitotic centrosomes	7	95	7936.4	7790.8	8543	7885.9	8105.6	8159.4	7949.1	8183.9	8223.7	8550	8440.8	8317.9	8454.3	8279.2	8547.5	8648	High	High	High	High	High
FALSE	High	Master Protein	P49792	E3 SUMO-protein ligase RanBP2 OS=Homo sapiens OX=9606 GN=RANBP2 PE=1 SV=2	0	475.143	40	108	151	87	3224	358	6.2	446.17	108	cell organization and biogenesis;metabolic process;regulation of biological process;response to stimulus;transport	cytoplasm;cytosol;membrane;mitochondrion;nucleus	catalytic activity;enzyme regulator activity;metal ion binding;protein binding;RNA binding	Pf00160, Pf00515, Pf00638, Pf00641, Pf07719, Pf12185, Pf13414, Pf13432, Pf14559	5903	ENSG00000153201.15	RANBP2	2		RNA transport	Rev-mediated nuclear export of HIV RNA; ISG15 antiviral mechanism; NEP/NS2 Interacts with the Cellular Export Machinery; Separation of Sister Chromatids; tRNA processing in the nucleus; Transcriptional regulation by small RNAs; Nuclear Pore Complex (NPC) Disassembly; Regulation of Glucokinase by Glucokinase Regulatory Protein; Vpr-mediated nuclear import of PICs; Regulation of HSF1-mediated heat …	77	21	10930.1	10840.9	10986.8	11214.7	10946	11050.9	10729.9	11118.3	11013.1	10960.3	10938.5	10826.4	10754.8	10499.7	10638.6	10468.2	High	High	High	High	High
FALSE	High	Master Protein	O75643	U5 small nuclear ribonucleoprotein 200 kDa helicase OS=Homo sapiens OX=9606 GN=SNRNP200 PE=1 SV=2	0	474.15	46	83	147	83	2136	244.4	6.06	510.93	83	cell differentiation;cell organization and biogenesis;metabolic process	membrane;nucleus;spliceosomal complex	catalytic activity;DNA binding;nucleotide binding;protein binding;RNA binding	Pf00270, Pf00271, Pf02889, Pf04851	23020	ENSG00000144028.14	SNRNP200	2		Spliceosome	mRNA Splicing - Major Pathway; mRNA Splicing - Minor Pathway	6	0	10800.3	10645.9	10655.7	10470.4	10972.4	11233	11139.4	10976.2	11011.2	10880	11071.6	10941.6	10949.9	10865.1	11077	10859.2	High	High	High	High	High
FALSE	High	Master Protein	P46940	Ras GTPase-activating-like protein IQGAP1 OS=Homo sapiens OX=9606 GN=IQGAP1 PE=1 SV=1	0	460.76	60	72	139	70	1657	189.1	6.48	528.47	72	cell growth;regulation of biological process;response to stimulus;transport	cytoplasm;cytoskeleton;cytosol;membrane;nucleus	enzyme regulator activity;metal ion binding;protein binding	Pf00307, Pf00397, Pf00616, Pf03836, Pf11016	8826	ENSG00000140575.12	IQGAP1	15	VEGFA-VEGFR2 Signaling Pathway; EGF/EGFR Signaling Pathway; Regulation of Actin Cytoskeleton; G13 Signaling Pathway	Proteoglycans in cancer; Regulation of actin cytoskeleton; Adherens junction	Signaling by BRAF and RAF fusions; MAP2K and MAPK activation; RHO GTPases activate IQGAPs; Glucagon-like Peptide-1 (GLP1) regulates insulin secretion; Signaling by RAS mutants; Signaling by high-kinase activity BRAF mutants; Signaling by moderate kinase activity BRAF mutants; Nephrin family interactions; Paradoxical activation of RAF signaling by kinase inactive BRAF; Neutrophil degranulation; In…	35	3	9854.8	9481	9520.7	9337.7	9554.1	9841.2	9609.6	9652	9936.7	9776.9	9857.8	9771.9	9944.5	10156.7	10046	10168.1	High	High	High	High	High
FALSE	High	Master Protein	Q01082-3	Isoform 2 of Spectrin beta chain, non-erythrocytic 1 OS=Homo sapiens OX=9606 GN=SPTBN1	0	460.582	52	90	137	1	2155	251.2	5.53	443.35	90	cell organization and biogenesis;cellular component movement;metabolic process;regulation of biological process;response to stimulus;transport	cytoplasm;cytoskeleton;cytosol	protein binding;RNA binding;structural molecule activity	Pf00307, Pf00435, Pf11971, Pf12128	6711	ENSG00000115306.15	SPTBN1	2	TGF-beta Signaling Pathway; Sudden Infant Death Syndrome (SIDS) Susceptibility Pathways			2	0	5.2	6.2	8.2	7.8	6.5	6.6	9.5	6.3	8.1	7.2	6.1	6.4	2.7	5.7	4.7	3.5	High	High	High	High	High
FALSE	High	Master Protein	P27708	CAD protein OS=Homo sapiens OX=9606 GN=CAD PE=1 SV=3	0	456.591	50	76	132	74	2225	242.8	6.46	453.88	76	metabolic process	cytoplasm;cytosol;membrane;nucleus	catalytic activity;metal ion binding;nucleotide binding;protein binding	Pf00117, Pf00185, Pf00289, Pf00988, Pf01979, Pf02142, Pf02222, Pf02729, Pf02786, Pf02787, Pf07478, Pf07722, Pf13147, Pf13535, Pf13594, Pf15632	790	ENSG00000084774.13	CAD	2	Endothelin Pathways; Amino Acid metabolism	Metabolic pathways; Pyrimidine metabolism; Alanine, aspartate and glutamate metabolism	Pyrimidine biosynthesis	9	2	8833.9	8748.1	8325.4	8859.6	8565.5	8730.2	8792.5	8772.8	9094.2	9056.8	8945.2	8995.1	8928.5	9118.9	8926.2	8786.3	High	High	High	High	High
FALSE	High	Master Protein	P42704	Leucine-rich PPR motif-containing protein, mitochondrial OS=Homo sapiens OX=9606 GN=LRPPRC PE=1 SV=3	0	417.194	63	73	155	73	1394	157.8	6.13	497.22	73	cellular component movement;metabolic process;regulation of biological process;transport	chromosome;cytoplasm;cytoskeleton;membrane;mitochondrion;nucleus	catalytic activity;DNA binding;protein binding;RNA binding	Pf12854, Pf13041, Pf13812	10128	ENSG00000138095.18	LRPPRC	2			TP53 Regulates Metabolic Genes; Respiratory electron transport	9	0	17568.4	17031.3	17757	16693.1	17346.1	17012.9	16734.3	16972.1	10738.2	10616.4	10232.1	10374	10573.4	10406.5	10365.5	10514.2	High	High	High	High	High
FALSE	High	Master Protein	O43707	Alpha-actinin-4 OS=Homo sapiens OX=9606 GN=ACTN4 PE=1 SV=2	0	410.492	73	60	241	41	911	104.8	5.44	808.69	60	cell organization and biogenesis;cellular component movement;regulation of biological process;response to stimulus;transport	cytoplasm;cytoskeleton;cytosol;extracellular;nucleus;organelle lumen	DNA binding;metal ion binding;protein binding;RNA binding	Pf00307, Pf00435, Pf08726, Pf11971, Pf13499	81	ENSG00000282844.1; ENSG00000130402.11	ACTN4	19; CHR_HG26_PATCH	Arrhythmogenic Right Ventricular Cardiomyopathy; Primary Focal Segmental Glomerulosclerosis FSGS; Striated Muscle Contraction	Arrhythmogenic right ventricular cardiomyopathy (ARVC); Regulation of actin cytoskeleton; Tight junction; Viral carcinogenesis; Systemic lupus erythematosus; Adherens junction; Leukocyte transendothelial migration; Focal adhesion; Amoebiasis	Platelet degranulation ; Nephrin family interactions	18	19	17254.1	16728.6	18212.1	16694.7	17240.4	17588	17557.7	17359.6	17564.6	18424.5	18051.8	17899	18871.5	18882.3	18932.5	19243.1	High	High	High	High	High
FALSE	High	Master Protein	Q14315	Filamin-C OS=Homo sapiens OX=9606 GN=FLNC PE=1 SV=3	0	404.979	43	89	126	75	2725	290.8	5.97	403.51	89	cell organization and biogenesis	cytoplasm;cytoskeleton;cytosol;membrane	protein binding	Pf00307, Pf00630	2318	ENSG00000128591.15	FLNC	7		Focal adhesion; Salmonella infection; Proteoglycans in cancer; MAPK signaling pathway	Cell-extracellular matrix interactions	7	0	5226.6	5333.8	5434.3	5408.2	5498.6	5649	5331	5534.4	4159.7	4321	4272.8	4304.8	4228.3	4299.9	4207.9	4327.5	High	High	High	High	High
FALSE	High	Master Protein	P35580	Myosin-10 OS=Homo sapiens OX=9606 GN=MYH10 PE=1 SV=3	0	399.004	43	75	123	58	1976	228.9	5.54	411.46	75	cell organization and biogenesis;cellular component movement;metabolic process;regulation of biological process;transport	cytoplasm;cytosol;nucleus	catalytic activity;motor activity;nucleotide binding;protein binding;transporter activity	Pf00063, Pf00769, Pf01496, Pf01576, Pf02736, Pf04111, Pf05622, Pf05911, Pf06637, Pf07888, Pf09726, Pf12128, Pf13094, Pf13514	4628	ENSG00000133026.12	MYH10	17	Regulation of Actin Cytoskeleton	Tight junction; Regulation of actin cytoskeleton; Salmonella infection	RHO GTPases activate PAKs; EPHA-mediated growth cone collapse; RHO GTPases Activate ROCKs; Sema4D induced cell migration and growth-cone collapse; RHO GTPases activate CIT; RHO GTPases activate PKNs	18	1	4103	4039.7	4528.3	4151.1	4171.2	4297.3	4077.3	4212.9	4341.2	4590	4496.7	4575.4	4445.5	4407.1	4419.7	4714	High	High	High	High	High
FALSE	High	Master Protein	P18206	Vinculin OS=Homo sapiens OX=9606 GN=VCL PE=1 SV=4	0	397.864	67	68	149	68	1134	123.7	5.66	448.5	68	cell growth;cell organization and biogenesis;cellular component movement;regulation of biological process;transport	cytoplasm;cytoskeleton;cytosol;extracellular;membrane;organelle lumen	protein binding;structural molecule activity	Pf01044	7414	ENSG00000035403.17	VCL	10	Integrin-mediated Cell Adhesion; Primary Focal Segmental Glomerulosclerosis FSGS; Focal Adhesion; VEGFA-VEGFR2 Signaling Pathway; Regulation of Actin Cytoskeleton	Leukocyte transendothelial migration; Focal adhesion; Shigellosis; Regulation of actin cytoskeleton; Amoebiasis; Bacterial invasion of epithelial cells; Adherens junction	Signaling by BRAF and RAF fusions; MAP2K and MAPK activation; Smooth Muscle Contraction; Signaling by RAS mutants; Signaling by high-kinase activity BRAF mutants; Signaling by moderate kinase activity BRAF mutants; Platelet degranulation ; Paradoxical activation of RAF signaling by kinase inactive BRAF; Neutrophil degranulation; Interleukin-20 family signaling	37	0	10880.1	10751.5	10825.2	10890.5	11695.6	11845.1	11478.5	12038.4	10644.1	10846.9	10435.4	10268.8	10952.8	10843.5	11456.4	10936.3	High	High	High	High	High
FALSE	High	Master Protein	P12270	Nucleoprotein TPR OS=Homo sapiens OX=9606 GN=TPR PE=1 SV=3	0	397.524	42	88	134	88	2363	267.1	5.02	406.88	88	cell division;cell organization and biogenesis;metabolic process;regulation of biological process;response to stimulus;transport	chromosome;cytoplasm;cytoskeleton;membrane;nucleus	catalytic activity;motor activity;protein binding;RNA binding;structural molecule activity;transporter activity	Pf00038, Pf01496, Pf01576, Pf02463, Pf03961, Pf04111, Pf05911, Pf07888, Pf07926, Pf09726, Pf12128, Pf13166, Pf13514	7175	ENSG00000047410.13	TPR	1		RNA transport; Thyroid cancer; Pathways in cancer	Rev-mediated nuclear export of HIV RNA; ISG15 antiviral mechanism; NEP/NS2 Interacts with the Cellular Export Machinery; tRNA processing in the nucleus; Transcriptional regulation by small RNAs; Defective TPR may confer susceptibility towards thyroid papillary carcinoma (TPC); Nuclear Pore Complex (NPC) Disassembly; Regulation of Glucokinase by Glucokinase Regulatory Protein; Vpr-mediated nuclear…	69	0	10013.8	10064.6	10699.2	10150.2	10463	10595.9	10272.6	10573.8	9746.9	10355.9	10214.1	10156.2	10323.2	10031.6	10418.1	10400.7	High	High	High	High	High
FALSE	High	Master Protein	P08238	Heat shock protein HSP 90-beta OS=Homo sapiens OX=9606 GN=HSP90AB1 PE=1 SV=4	0	397.292	61	40	656	27	724	83.2	5.03	2257.79	40	cell organization and biogenesis;metabolic process;regulation of biological process;response to stimulus;transport	cell surface;cytoplasm;cytosol;extracellular;membrane;mitochondrion;nucleus;organelle lumen	enzyme regulator activity;nucleotide binding;protein binding;RNA binding	Pf00183, Pf02518, Pf13589	3326	ENSG00000096384.19	HSP90AB1	6	NRF2 pathway; Focal Adhesion-PI3K-Akt-mTOR-signaling pathway	Protein processing in endoplasmic reticulum; Progesterone-mediated oocyte maturation; PI3K-Akt signaling pathway; Prostate cancer; NOD-like receptor signaling pathway; Antigen processing and presentation; Estrogen signaling pathway; Pathways in cancer	Sema3A PAK dependent Axon repulsion; HSF1 activation; Attenuation phase; Neutrophil degranulation; Aryl hydrocarbon receptor signalling; Uptake and function of diphtheria toxin; Regulation of actin dynamics for phagocytic cup formation; The NLRP3 inflammasome; HSP90 chaperone cycle for steroid hormone receptors (SHR); The role of GTSE1 in G2/M progression after G2 checkpoint	42	15	36232	35377.2	37239.6	36083.2	35856.5	34882.8	34609.9	34506.7	34053.4	33827.6	33616.5	33336.9	34874.1	34712.4	32949.2	34576.1	High	High	High	High	High
FALSE	High	Master Protein	P07814	Bifunctional glutamate/proline--tRNA ligase OS=Homo sapiens OX=9606 GN=EPRS PE=1 SV=5	0	396.074	56	64	126	64	1512	170.5	7.33	432.96	64	cell organization and biogenesis;metabolic process;regulation of biological process;response to stimulus	cytoplasm;cytosol;membrane	catalytic activity;metal ion binding;nucleotide binding;protein binding;RNA binding	Pf00458, Pf00587, Pf00749, Pf01406, Pf03129, Pf03950, Pf09180, Pf14497	2058	ENSG00000136628.17	EPRS	1	Parkinsons Disease Pathway; Amino Acid metabolism	Aminoacyl-tRNA biosynthesis; Metabolic pathways; Porphyrin and chlorophyll metabolism	tRNA modification in the nucleus and cytosol; Cytosolic tRNA aminoacylation; SeMet incorporation into proteins	16	0	9352.9	9353	9415.1	9366.7	9759.5	9650.5	9903.1	9581.2	9288.6	9235.9	9110.3	9195.2	9566.7	9265.5	9656.1	9542.8	High	High	High	High	High
FALSE	High	Master Protein	Q9P2E9	Ribosome-binding protein 1 OS=Homo sapiens OX=9606 GN=RRBP1 PE=1 SV=5	0	385.498	67	75	127	75	1410	152.4	8.6	388.51	75												0	0	10595.1	10686.2	10458.3	10699.2	11823.6	11440.3	10791.5	11940.3	13738.4	14535.2	13526.2	13723.6	14453.2	14020.9	14604.6	14387.9	High	High	High	High	High
FALSE	High	Master Protein	P10809	60 kDa heat shock protein, mitochondrial OS=Homo sapiens OX=9606 GN=HSPD1 PE=1 SV=2	0	378.93	74	34	460	34	573	61	5.87	1525.82	34	cell organization and biogenesis;cell proliferation;metabolic process;regulation of biological process;response to stimulus;transport	cell surface;cytoplasm;cytosol;endosome;membrane;mitochondrion;organelle lumen	catalytic activity;DNA binding;nucleotide binding;protein binding;RNA binding	Pf00118	3329	ENSG00000144381.16	HSPD1	2	Apoptosis-related network due to altered Notch3 in ovarian cancer; Sudden Infant Death Syndrome (SIDS) Susceptibility Pathways	RNA degradation; Legionellosis; Type I diabetes mellitus; Tuberculosis	TFAP2A acts as a transcriptional repressor during retinoic acid induced cell differentiation; Mitochondrial protein import; Metabolism of proteins	13	0	24670.1	23957	24865.1	23013.1	24687.4	23645.4	23738.8	23548.7	25942.3	25144	24840.3	25276	26934.6	25358.3	25217.6	26951.3	High	High	High	High	High
FALSE	High	Master Protein	Q14573	Inositol 1,4,5-trisphosphate receptor type 3 OS=Homo sapiens OX=9606 GN=ITPR3 PE=1 SV=2	0	360.455	40	81	101	73	2671	303.9	6.48	302.45	81	cell organization and biogenesis;cellular homeostasis;regulation of biological process;response to stimulus;transport	cytoplasm;endoplasmic reticulum;membrane;nucleus	metal ion binding;protein binding;receptor activity;signal transducer activity;transporter activity	Pf00520, Pf01027, Pf01365, Pf02815, Pf03772, Pf08454, Pf08709	3710	ENSG00000096433.10	ITPR3	6	Alzheimers Disease; Myometrial Relaxation and Contraction Pathways; MFAP5-mediated ovarian cancer cell motility and invasiveness; GPR40 PATHWAY; Calcium Regulation in the Cardiac Cell	Glucagon signaling pathway; Calcium signaling pathway; Long-term potentiation; Salivary secretion; cGMP-PKG signaling pathway; Aldosterone synthesis and secretion; Dopaminergic synapse; Pancreatic secretion; Phosphatidylinositol signaling system; Estrogen signaling pathway; Oxytocin signaling pathway; Oocyte meiosis; Vascular smooth muscle contraction; Alzheimer's disease; Insulin secretion; Infl…	Ion homeostasis; FCERI mediated Ca+2 mobilization; PLC beta mediated events; Ca2+ pathway; DAG and IP3 signaling; Glucagon-like Peptide-1 (GLP1) regulates insulin secretion; Elevation of cytosolic Ca2+ levels; Effects of PIP2 hydrolysis; Gastrin-CREB signalling pathway via PKC and MAPK; VEGFR2 mediated cell proliferation; CLEC7A (Dectin-1) induces NFAT activation; Antigen activates B Cell Recepto…	79	8	5434.2	5529.5	5386.9	5594.1	5046.3	5243.3	5389.7	5122.7	6204.1	6157.7	6472.2	6333.3	5922.2	6102.8	6002.6	6113.9	High	High	High	High	High
FALSE	High	Master Protein	P07900	Heat shock protein HSP 90-alpha OS=Homo sapiens OX=9606 GN=HSP90AA1 PE=1 SV=5	0	358.007	61	39	640	25	732	84.6	5.02	2150.92	39	cell organization and biogenesis;metabolic process;regulation of biological process;response to stimulus;transport	cytoplasm;cytosol;extracellular;membrane;nucleus;organelle lumen	catalytic activity;enzyme regulator activity;nucleotide binding;protein binding;RNA binding	Pf00183, Pf02518, Pf13589	3320	ENSG00000080824.18	HSP90AA1	14	Nucleotide-binding Oligomerization Domain (NOD) pathway; TNF alpha Signaling Pathway; Corticotropin-releasing hormone signaling pathway; Aryl Hydrocarbon Receptor; EBV LMP1 signaling; Aryl Hydrocarbon Receptor Pathway; Constitutive Androstane Receptor Pathway; NRF2 pathway; VEGFA-VEGFR2 Signaling Pathway; Focal Adhesion-PI3K-Akt-mTOR-signaling pathway	Prostate cancer; NOD-like receptor signaling pathway; Estrogen signaling pathway; Pathways in cancer; Antigen processing and presentation; Protein processing in endoplasmic reticulum; Progesterone-mediated oocyte maturation; PI3K-Akt signaling pathway	Sema3A PAK dependent Axon repulsion; Regulation of PLK1 Activity at G2/M Transition; Recruitment of NuMA to mitotic centrosomes; Loss of Nlp from mitotic centrosomes; Scavenging by Class F Receptors; Neutrophil degranulation; Uptake and function of diphtheria toxin; Regulation of actin dynamics for phagocytic cup formation; The role of GTSE1 in G2/M progression after G2 checkpoint; HSP90 chaperon…	86	2	18928.3	18750.1	18186.8	18876.8	19087.8	18802.1	18129.4	18570.3	18629.3	18335.5	17646.4	17586.1	18976.2	18752.8	18078.4	18592.5	High	High	High	High	High
FALSE	High	Master Protein	A0A494C1L5	Lipopolysaccharide-responsive and beige-like anchor protein OS=Homo sapiens OX=9606 GN=LRBA PE=4 SV=1	0	352.863	35	79	105	79	2852	317.6	5.57	331.14	79												0	0	5970.3	6070.9	5881.5	6287.6	6410.1	6292.5	6370.4	6565.7	6569.7	6670	6575.4	6626.1	6340.8	6601.4	6334.8	6268.9	High	High	High	High	High
FALSE	High	Master Protein	Q9NU22	Midasin OS=Homo sapiens OX=9606 GN=MDN1 PE=1 SV=2	0	347.618	19	88	99	88	5596	632.4	5.68	286.65	88	cell organization and biogenesis;metabolic process	cytoplasm;cytoskeleton;cytosol;membrane;nucleus	catalytic activity;nucleotide binding;protein binding	Pf00004, Pf00092, Pf02367, Pf07726, Pf07728, Pf13401, Pf13671	23195	ENSG00000112159.11	MDN1	6		Ribosome biogenesis in eukaryotes		1	0	6320.6	6421.8	6425.7	6613.9	7046.1	6866.5	6910.1	7004.3	6911.9	6807.7	6885.2	6997	6647.2	8097.4	5802.7	7072.7	High	High	High	High	High
FALSE	High	Master Protein	P05787	Keratin, type II cytoskeletal 8 OS=Homo sapiens OX=9606 GN=KRT8 PE=1 SV=7	0	345.486	70	36	391	29	483	53.7	5.59	1171.37	36	cell death;cell differentiation;cell organization and biogenesis;regulation of biological process;response to stimulus	cytoplasm;cytoskeleton;cytosol;membrane;nucleus	catalytic activity;motor activity;protein binding;structural molecule activity	Pf00038, Pf01576, Pf13166, Pf15003	3856	ENSG00000170421.12	KRT8	12	Primary Focal Segmental Glomerulosclerosis FSGS		Formation of the cornified envelope	4	8	36788.2	36711.9	36495.8	36589.2	37464.8	37051	34700.3	37135.1	38433.3	39005.3	36526.2	37472.3	36815.5	39197.4	37894.4	38385.1	High	High	High	High	High
FALSE	High	Master Protein	P12814	Alpha-actinin-1 OS=Homo sapiens OX=9606 GN=ACTN1 PE=1 SV=2	0	344.217	67	52	161	33	892	103	5.41	520.74	52	cell differentiation;cell organization and biogenesis;regulation of biological process;transport	cytoplasm;cytoskeleton;cytosol;extracellular;membrane;organelle lumen	metal ion binding;protein binding;RNA binding	Pf00036, Pf00307, Pf00435, Pf08726, Pf11971, Pf13405, Pf13499	87	ENSG00000072110.13	ACTN1	14	Arrhythmogenic Right Ventricular Cardiomyopathy; Focal Adhesion; Regulation of Actin Cytoskeleton	Viral carcinogenesis; Systemic lupus erythematosus; Adherens junction; Arrhythmogenic right ventricular cardiomyopathy (ARVC); Leukocyte transendothelial migration; Focal adhesion; Amoebiasis; Regulation of actin cytoskeleton; Tight junction	Platelet degranulation ; Nephrin family interactions; Regulation of cytoskeletal remodeling and cell spreading by IPP complex components; Syndecan interactions	24	0	4583.3	4386.9	4789.2	4492	4180.6	4477.8	4611.1	4297.1	5115.1	5049.9	5214.6	5070.5	5204	5133	5379.8	5293.2	High	High	High	High	High
FALSE	High	Master Protein	A0A2U3TZM0	Chromodomain-helicase-DNA-binding protein 4 OS=Homo sapiens OX=9606 GN=CHD4 PE=1 SV=1	0	336.998	44	67	110	56	1902	216.7	6	334.61	67												0	13	8089	8392.7	8038.6	8386.4	8195.1	8221.5	8076.2	8255	8205.4	7958.4	8147.6	8061.4	7796.9	7993.1	7886.3	7692.1	High	High	High	High	High
FALSE	High	Master Protein	P13639	Elongation factor 2 OS=Homo sapiens OX=9606 GN=EEF2 PE=1 SV=4	0	331.774	71	47	349	46	858	95.3	6.83	1114.73	47	cell differentiation;cell proliferation;metabolic process;regulation of biological process;response to stimulus;transport	cytoplasm;cytosol;extracellular;membrane;nucleus;organelle lumen;ribosome	catalytic activity;nucleotide binding;protein binding;RNA binding	Pf00009, Pf00679, Pf03144, Pf03764, Pf14492	1938	ENSG00000167658.15	EEF2	19	Translation Factors; AMP-activated Protein Kinase (AMPK) Signaling; Brain-Derived Neurotrophic Factor (BDNF) signaling pathway	AMPK signaling pathway; Oxytocin signaling pathway	Peptide chain elongation; Protein methylation; Synthesis of diphthamide-EEF2; Neutrophil degranulation; Uptake and function of diphtheria toxin	20	0	26972.9	26580.3	25430.9	26699.8	25625.6	25414.2	24957.7	25100.6	24373.5	23698.4	23450.6	22870.1	22482	22631.6	22625.6	22057.7	High	High	High	High	High
FALSE	High	Master Protein	Q03001	Dystonin OS=Homo sapiens OX=9606 GN=DST PE=1 SV=4	0	331.459	15	97	107	91	7570	860.1	5.25	259.91	97	cell organization and biogenesis;cellular component movement;regulation of biological process;response to stimulus;transport	cytoplasm;cytoskeleton;cytosol;endoplasmic reticulum;membrane;nucleus	metal ion binding;protein binding	Pf00307, Pf00435, Pf00681, Pf02187, Pf11971, Pf13499, Pf13833	667		DST	6			Type I hemidesmosome assembly	3	0	3246.6	3210	3490.3	3381.7	3196.1	3273.9	3374.7	3317	3725.7	3752.7	3818.5	3856.8	3690.3	3742.7	3710.2	3840.1	High	High	High	High	High
FALSE	High	Master Protein	Q9ULT8	E3 ubiquitin-protein ligase HECTD1 OS=Homo sapiens OX=9606 GN=HECTD1 PE=1 SV=3	0	325.072	33	69	79	69	2610	289.2	5.35	240.56	69	metabolic process	cytoplasm	catalytic activity;metal ion binding;protein binding	Pf00023, Pf00632, Pf00754, Pf06701, Pf07738, Pf12796, Pf13606, Pf13637, Pf13857	25831		HECTD1	14			Antigen processing: Ubiquitination & Proteasome degradation	4	0	5527.5	5699.1	5662.6	5776.8	5441.8	5733.3	5720.6	5506.9	4841.7	4922.8	4880.7	4834.1	4808.4	4804	4906.5	4770.1	High	High	High	High	High
FALSE	High	Master Protein	O00410	Importin-5 OS=Homo sapiens OX=9606 GN=IPO5 PE=1 SV=4	0	324.378	60	47	105	44	1097	123.6	4.94	366.26	47	regulation of biological process;response to stimulus;transport	cytoplasm;membrane;nucleus	enzyme regulator activity;protein binding;RNA binding;transporter activity	Pf02985, Pf12755, Pf13513, Pf13646	3843	ENSG00000065150.18	IPO5	13			vRNP Assembly	6	4	7349.9	7161.7	7130	6865.9	6130.4	6313.1	6576.7	5765.8	6212.5	5778	6150.5	6162.1	5621.2	5937.1	5728.3	5908.7	High	High	High	High	High
FALSE	High	Master Protein	Q7Z6Z7	E3 ubiquitin-protein ligase HUWE1 OS=Homo sapiens OX=9606 GN=HUWE1 PE=1 SV=3	0	323.519	23	77	84	77	4374	481.6	5.22	252.33	77	cell differentiation;cell organization and biogenesis;metabolic process;response to stimulus;transport	cytoplasm;cytosol;extracellular;membrane;nucleus;organelle lumen	catalytic activity;DNA binding;protein binding;RNA binding	Pf00632, Pf02825, Pf06012, Pf06025, Pf14377	10075	ENSG00000086758.15	HUWE1	X		Ubiquitin mediated proteolysis	Neutrophil degranulation; Antigen processing: Ubiquitination & Proteasome degradation	7	0	5596.2	5566.1	5443.8	5574.9	5305.4	5305.9	5536.5	5481.9	6016.7	6125	6178.3	6248.5	5791.1	6086	5862.7	5878.2	High	High	High	High	High
FALSE	High	Master Protein	P11142	Heat shock cognate 71 kDa protein OS=Homo sapiens OX=9606 GN=HSPA8 PE=1 SV=1	0	318.436	65	34	318	13	646	70.9	5.52	973.32	34	cell communication;cell organization and biogenesis;metabolic process;regulation of biological process;response to stimulus;transport	cytoplasm;cytosol;endosome;extracellular;membrane;nucleus;organelle lumen;spliceosomal complex	catalytic activity;nucleotide binding;protein binding;RNA binding	Pf00012, Pf02463, Pf06723	3312	ENSG00000109971.13	HSPA8	11	Parkin-Ubiquitin Proteasomal System pathway; MAPK Signaling Pathway; Exercise-induced Circadian Regulation	Protein processing in endoplasmic reticulum; Epstein-Barr virus infection; Legionellosis; Measles; MAPK signaling pathway; Longevity regulating pathway - multiple species; Antigen processing and presentation; Influenza A; Estrogen signaling pathway; Toxoplasmosis; Spliceosome; Endocytosis	Protein methylation; Clathrin-mediated endocytosis; Regulation of HSF1-mediated heat shock response; Golgi Associated Vesicle Biogenesis; GABA synthesis, release, reuptake and degradation; Lysosome Vesicle Biogenesis; CHL1 interactions; AUF1 (hnRNP D0) binds and destabilizes mRNA; Attenuation phase; Neutrophil degranulation; mRNA Splicing - Major Pathway; Interleukin-4 and 13 signaling; HSP90 cha…	52	26	30459.6	29507.7	30835	28207.5	30349.3	29368.5	27865.5	29418.5	25664.9	26329.1	24690.4	24302.6	25922.2	24922.6	25752.2	25402.6	High	High	High	High	High
FALSE	High	Master Protein	P14618	Pyruvate kinase PKM OS=Homo sapiens OX=9606 GN=PKM PE=1 SV=4	0	314.703	73	33	336	5	531	57.9	7.84	1030.76	33	cell death;cell organization and biogenesis;metabolic process;response to stimulus;transport	cytoplasm;cytosol;extracellular;mitochondrion;nucleus;organelle lumen	catalytic activity;metal ion binding;nucleotide binding;protein binding;RNA binding	Pf00224, Pf02887	5315	ENSG00000067225.17	PKM	15	Photodynamic therapy-induced HIF-1 survival signaling; Amino Acid metabolism; Glycolysis and Gluconeogenesis	Biosynthesis of amino acids; Type II diabetes mellitus; Carbon metabolism; Metabolic pathways; Glucagon signaling pathway; Purine metabolism; Viral carcinogenesis; Glycolysis / Gluconeogenesis; Pyruvate metabolism; Central carbon metabolism in cancer	Glycolysis; Neutrophil degranulation	20	37	17558.5	17990.6	16678.8	18325.6	18171.6	18244.6	19048.7	18353.3	20532.8	20416.3	20244.9	20626.3	21563.8	21195.6	22107.8	21771.5	High	High	High	High	High
FALSE	High	Master Protein	Q14008	Cytoskeleton-associated protein 5 OS=Homo sapiens OX=9606 GN=CKAP5 PE=1 SV=3	0	314.512	39	73	99	73	2032	225.4	7.8	291.94	73	cell division;cell organization and biogenesis;regulation of biological process;transport	chromosome;cytoplasm;cytoskeleton;cytosol;membrane	protein binding	Pf12348	9793	ENSG00000175216.14	CKAP5	11			Regulation of PLK1 Activity at G2/M Transition; AURKA Activation by TPX2; Anchoring of the basal body to the plasma membrane; Recruitment of NuMA to mitotic centrosomes; Recruitment of mitotic centrosome proteins and complexes; Loss of Nlp from mitotic centrosomes; Amplification of signal from unattached kinetochores via a MAD2 inhibitory signal; Separation of Sister Chromatids; Resolution of Sis…	28	0	6700.1	6682.1	6944.4	6767.9	6811.5	6818.9	6768.5	6653.6	5494.9	5511	5416.4	5451.4	5504.6	5317.8	5448.6	5444.3	High	High	High	High	High
FALSE	High	Master Protein	P78371	T-complex protein 1 subunit beta OS=Homo sapiens OX=9606 GN=CCT2 PE=1 SV=4	0	307.324	82	34	173	34	535	57.5	6.46	600.41	34	cell organization and biogenesis;metabolic process;regulation of biological process;transport	cytoplasm;cytosol;extracellular;organelle lumen	nucleotide binding;protein binding	Pf00118	10576	ENSG00000166226.12	CCT2	12			BBSome-mediated cargo-targeting to cilium; Prefoldin mediated transfer of substrate to CCT/TriC; Cooperation of PDCL (PhLP1) and TRiC/CCT in G-protein beta folding; Association of TriC/CCT with target proteins during biosynthesis; Neutrophil degranulation; Folding of actin by CCT/TriC; Formation of tubulin folding intermediates by CCT/TriC	16	0	9647.1	9469.9	9484.7	9471.7	9528.1	9153.2	9268.6	9154.9	9004	8527	8669.8	8695.2	8796.8	8777	8623.7	8656.7	High	High	High	High	High
FALSE	High	Master Protein	Q14152	Eukaryotic translation initiation factor 3 subunit A OS=Homo sapiens OX=9606 GN=EIF3A PE=1 SV=1	0	307.042	50	66	141	66	1382	166.5	6.79	388.88	66	cell organization and biogenesis;metabolic process;regulation of biological process	cytoplasm;cytosol;membrane;nucleus	protein binding;RNA binding;structural molecule activity	Pf01399	8661	ENSG00000107581.12	EIF3A	10	Translation Factors	RNA transport	Formation of the ternary complex, and subsequently, the 43S complex; L13a-mediated translational silencing of Ceruloplasmin expression; Translation initiation complex formation; GTP hydrolysis and joining of the 60S ribosomal subunit; Formation of a pool of free 40S subunits; Ribosomal scanning and start codon recognition	13	0	13766.9	13401.9	13864.6	13027	13903	14092.4	13836.9	14237.8	12098.7	12521.6	12015.4	11902.9	12695.3	11865.1	12772.7	12510.3	High	High	High	High	High
FALSE	High	Master Protein	P58107	Epiplakin OS=Homo sapiens OX=9606 GN=EPPK1 PE=1 SV=3	0	305.865	41	63	89	56	5088	555.3	5.62	275.39	63												0	0	2412.2	2341.7	2653.5	2472.7	2379.7	2395.3	2412.6	2408.5	2734	2810.4	2818.4	2778.2	2755	2770.8	2750.5	2780.6	High	High	High	High	High
FALSE	High	Master Protein	O75533	Splicing factor 3B subunit 1 OS=Homo sapiens OX=9606 GN=SF3B1 PE=1 SV=3	0	304.955	56	52	105	52	1304	145.7	7.09	367.63	52	cell organization and biogenesis;metabolic process;regulation of biological process;response to stimulus	nucleus;spliceosomal complex	DNA binding;protein binding;receptor activity;RNA binding;signal transducer activity	Pf02161, Pf08920, Pf12815, Pf13513	23451	ENSG00000115524.15	SF3B1	2	mRNA Processing	Spliceosome	B-WICH complex positively regulates rRNA expression; mRNA Splicing - Major Pathway; mRNA Splicing - Minor Pathway	11	0	4654.7	4545.2	4823.5	4563.1	4777.1	4718.9	4610.5	4702.1	4593.6	4600.6	4673.7	4633.3	4533.2	4701.6	4661.5	4684.4	High	High	High	High	High
FALSE	High	Master Protein	Q9P2J5	Leucine--tRNA ligase, cytoplasmic OS=Homo sapiens OX=9606 GN=LARS PE=1 SV=2	0	301.534	49	49	93	49	1176	134.4	7.3	321.6	49	cell communication;cell organization and biogenesis;metabolic process;regulation of biological process;response to stimulus;transport	cytoplasm;cytosol;endoplasmic reticulum;vacuole	catalytic activity;enzyme regulator activity;nucleotide binding;protein binding	Pf00133, Pf01406, Pf08264, Pf09334	51520	ENSG00000133706.17	LARS	5		Aminoacyl-tRNA biosynthesis	Cytosolic tRNA aminoacylation; SeMet incorporation into proteins	9	0	7517.2	7631.7	7400.9	7674.4	7162.8	7522.9	7495.9	7159.6	8011.6	7669.3	7682.5	8001.5	7631.3	7627.8	7751.9	7701.8	High	High	High	High	High
FALSE	High	Master Protein	Q14517	Protocadherin Fat 1 OS=Homo sapiens OX=9606 GN=FAT1 PE=1 SV=2	0	300.622	20	74	87	73	4588	506	5	255.17	74	cell communication;cell organization and biogenesis;cellular component movement	cell surface;cytoplasm;membrane;nucleus	metal ion binding;protein binding	Pf00008, Pf00028, Pf00054, Pf02210, Pf05444, Pf06247, Pf07645, Pf12947, Pf13385	2195	ENSG00000083857.13	FAT1	4	Primary Focal Segmental Glomerulosclerosis FSGS			1	1	5602.3	5785.5	5442.1	6079.5	7005	7009.7	6799.6	7121.5	4075.4	4076.2	4135.7	4161.4	4227.8	4304.9	4195.9	4192.2	High	High	High	High	High
FALSE	High	Master Protein	Q9H583	HEAT repeat-containing protein 1 OS=Homo sapiens OX=9606 GN=HEATR1 PE=1 SV=3	0	300.419	38	68	87	68	2144	242.2	6.54	277.5	68	metabolic process;regulation of biological process	membrane;mitochondrion;nucleus	protein binding;RNA binding	Pf08146, Pf12397	55127	ENSG00000119285.10	HEATR1	1		Ribosome biogenesis in eukaryotes	Major pathway of rRNA processing in the nucleolus and cytosol; rRNA modification in the nucleus and cytosol	6	0	6637.8	6785.2	6204.2	6344.3	6209	6240.2	6452.2	6076.8	6418.1	6065	6556.7	6312	5993	6190.9	5982.3	6049.1	High	High	High	High	High
FALSE	High	Master Protein	Q08211	ATP-dependent RNA helicase A OS=Homo sapiens OX=9606 GN=DHX9 PE=1 SV=4	0	296.481	48	49	128	49	1270	140.9	6.84	419.35	49	cell death;cell differentiation;cell organization and biogenesis;defense response;metabolic process;regulation of biological process;response to stimulus;transport	cytoplasm;cytoskeleton;cytosol;membrane;nucleus;ribosome	catalytic activity;DNA binding;metal ion binding;nucleotide binding;protein binding;RNA binding	Pf00035, Pf00270, Pf00271, Pf04408, Pf07717	1660	ENSG00000135829.16	DHX9	1	mRNA Processing		TRAF6 mediated NF-kB activation; TAK1 activates NFkB by phosphorylation and activation of IKKs complex; RIP-mediated NFkB activation via ZBP1; Activated TLR4 signalling; Interleukin-1 family signaling; mRNA Splicing - Major Pathway; DEx/H-box helicases activate type I IFN and inflammatory cytokines production	34	0	9618.3	9184.4	9473.6	9299.6	10202	9995.3	10837.4	10764.1	10306.9	10632	10439.2	10221.1	11442.3	11060.8	11095.9	11269.9	High	High	High	High	High
FALSE	High	Master Protein	Q14690	Protein RRP5 homolog OS=Homo sapiens OX=9606 GN=PDCD11 PE=1 SV=3	0	295.587	37	59	95	59	1871	208.6	8.87	319.7	59	metabolic process	cytosol;nucleus	protein binding;RNA binding	Pf00575, Pf13424, Pf13432	22984	ENSG00000148843.13	PDCD11	10			Major pathway of rRNA processing in the nucleolus and cytosol; rRNA modification in the nucleus and cytosol	5	0	7079.1	7130.7	7191.8	7037.5	6948.7	6902.7	7051.3	7044.2	7021.8	6893	7065.8	6949.6	7019.5	6921.9	6928.1	6877.8	High	High	High	High	High
FALSE	High	Master Protein	Q15029	116 kDa U5 small nuclear ribonucleoprotein component OS=Homo sapiens OX=9606 GN=EFTUD2 PE=1 SV=1	0	294.561	68	50	105	49	972	109.4	5	320.56	50	cell organization and biogenesis;metabolic process;response to stimulus	cytosol;membrane;nucleus;spliceosomal complex	catalytic activity;nucleotide binding;protein binding;RNA binding	Pf00009, Pf00679, Pf03144, Pf03764, Pf14492	9343	ENSG00000108883.12	EFTUD2	17	mRNA Processing	Spliceosome	mRNA Splicing - Major Pathway; mRNA Splicing - Minor Pathway	7	1	5875	6165.9	5812.4	6346.4	6371.8	6175.8	6424.3	6292.7	6084.3	5953.1	6095.5	6151.3	6211.8	6120.5	5965.9	5906.7	High	High	High	High	High
FALSE	High	Master Protein	P06576	ATP synthase subunit beta, mitochondrial OS=Homo sapiens OX=9606 GN=ATP5F1B PE=1 SV=3	0	292.867	68	23	144	23	529	56.5	5.4	490.12	23	cell differentiation;cell organization and biogenesis;cellular homeostasis;metabolic process;regulation of biological process;transport	cell surface;membrane;mitochondrion;nucleus;organelle lumen	catalytic activity;nucleotide binding;protein binding;transporter activity	Pf00006, Pf00306, Pf02874	506	ENSG00000110955.8	ATP5B	12	Electron Transport Chain; Oxidative phosphorylation	Oxidative phosphorylation; Huntington's disease; Metabolic pathways; Parkinson's disease; Alzheimer's disease	Transcriptional activation of mitochondrial biogenesis; Cristae formation; Mitochondrial protein import; Formation of ATP by chemiosmotic coupling; Metabolism of proteins	17	0	7671.7	7404.4	7356.3	7445.5	7340.3	7360.5	7580.1	7348.2	8938.5	8843.5	9111.7	9425.1	8982.7	9444.3	8946.6	9290.4	High	High	High	High	High
FALSE	High	Master Protein	Q14789-2	Isoform 2 of Golgin subfamily B member 1 OS=Homo sapiens OX=9606 GN=GOLGB1	0	292.479	27	74	85	74	3269	376.9	5	247.57	74	cell organization and biogenesis;metabolic process;regulation of biological process;transport	Golgi;membrane	catalytic activity;DNA binding;motor activity;protein binding;RNA binding;transporter activity	Pf01496, Pf01576, Pf04111, Pf07888, Pf09726	2804	ENSG00000173230.15	GOLGB1	3				0	0	2601.6	2692.9	2950.1	2792.5	2723.5	2779.7	2687.2	2787	3053.2	3125.2	3153.9	3227.5	3118.5	3094.4	3084	3220.2	High	High	High	High	High
FALSE	High	Master Protein	P53621	Coatomer subunit alpha OS=Homo sapiens OX=9606 GN=COPA PE=1 SV=2	0	290.787	58	58	92	58	1224	138.3	7.66	305.48	58	regulation of biological process;transport	cytoplasm;cytosol;extracellular;Golgi;membrane	protein binding;structural molecule activity	Pf00400, Pf04053, Pf06957	1314	ENSG00000122218.14	COPA	1			COPI-dependent Golgi-to-ER retrograde traffic; COPI-mediated anterograde transport	11	0	6881.4	6839.7	6789.7	6788.3	7044.6	7013.4	6790.2	7064.8	6944.2	6779.9	6833.8	6688	6693.2	7047.8	6738.7	6590.3	High	High	High	High	High
FALSE	High	Master Protein	P33176	Kinesin-1 heavy chain OS=Homo sapiens OX=9606 GN=KIF5B PE=1 SV=1	0	289.98	59	52	96	40	963	109.6	6.51	335.55	52	cell differentiation;cell organization and biogenesis;cellular component movement;metabolic process;regulation of biological process;transport	cytoplasm;cytoskeleton;cytosol;membrane	catalytic activity;motor activity;nucleotide binding;protein binding	Pf00225, Pf01576, Pf02463, Pf03999, Pf04111, Pf04156, Pf05483, Pf05557, Pf05622, Pf06160, Pf07111, Pf07888, Pf10174, Pf12128, Pf13514, Pf13851, Pf14915	3799	ENSG00000170759.10	KIF5B	10	Insulin Signaling	Endocytosis; Dopaminergic synapse	COPI-dependent Golgi-to-ER retrograde traffic; Kinesins; RHO GTPases activate KTN1; Insulin processing; MHC class II antigen presentation	21	14	6409.6	6179.5	6832.3	6207.3	6353.5	6587.6	6477.3	6564.2	6179.7	6693.6	6466.9	6485.7	6595.1	6393.4	6781.9	6645.9	High	High	High	High	High
FALSE	High	Master Protein	P22314	Ubiquitin-like modifier-activating enzyme 1 OS=Homo sapiens OX=9606 GN=UBA1 PE=1 SV=3	0	289.442	53	44	124	44	1058	117.8	5.76	431.17	44	metabolic process;response to stimulus	cytoplasm;cytosol;membrane;mitochondrion;nucleus	catalytic activity;nucleotide binding;protein binding;RNA binding	Pf00899, Pf02134, Pf09358, Pf10585	7317	ENSG00000130985.16	UBA1	X	Proteasome Degradation; Parkin-Ubiquitin Proteasomal System pathway; Parkinsons Disease Pathway	Parkinson's disease; Ubiquitin mediated proteolysis	Synthesis of active ubiquitin: roles of E1 and E2 enzymes; Antigen processing: Ubiquitination & Proteasome degradation	13	0	9359.5	9028.8	9547.9	9016.5	9962.5	9724.3	9472.6	9743.8	10976.4	11335.9	10705.8	10601.4	11652.6	11298	11869	11641.9	High	High	High	High	High
FALSE	High	Master Protein	P34932	Heat shock 70 kDa protein 4 OS=Homo sapiens OX=9606 GN=HSPA4 PE=1 SV=4	0	288.626	65	44	102	41	840	94.3	5.19	335.29	44	cell organization and biogenesis;response to stimulus;transport	cytoplasm;cytosol	nucleotide binding;protein binding	Pf00012, Pf06723	3308	ENSG00000170606.14	HSPA4	5	Parkin-Ubiquitin Proteasomal System pathway	Antigen processing and presentation	Regulation of HSF1-mediated heat shock response	6	4	7957.9	7841.1	8166.6	7908.3	8253.1	8200.8	7878.2	8127.1	7766.6	7842.8	7475.8	7613.7	8020.2	7552.2	7817.4	7771.4	High	High	High	High	High
FALSE	High	Master Protein	P06733	Alpha-enolase OS=Homo sapiens OX=9606 GN=ENO1 PE=1 SV=2	0	287.602	71	24	386	20	434	47.1	7.39	1269.89	24	metabolic process;regulation of biological process;response to stimulus	cell surface;cytoplasm;cytosol;membrane;nucleus	catalytic activity;DNA binding;metal ion binding;protein binding;RNA binding	Pf00113, Pf03952, Pf13378	2023	ENSG00000074800.13	ENO1	1	Glycolysis and Gluconeogenesis	RNA degradation; HIF-1 signaling pathway; Metabolic pathways; Glycolysis / Gluconeogenesis; Biosynthesis of amino acids; Carbon metabolism	Gluconeogenesis; Glycolysis	12	4	23496.8	23888.7	22631	21678.1	23236.8	22251.6	23052.1	22337.8	25642.7	25065.9	24287.6	25353.7	27604.8	25259.1	24920.2	27848.2	High	High	High	High	High
FALSE	High	Master Protein	Q92598	Heat shock protein 105 kDa OS=Homo sapiens OX=9606 GN=HSPH1 PE=1 SV=1	0	284.515	64	40	91	2	858	96.8	5.39	327.87	40	metabolic process;regulation of biological process;response to stimulus;transport	cytoplasm;cytosol;extracellular;nucleus;organelle lumen	enzyme regulator activity;nucleotide binding;protein binding	Pf00012	10808	ENSG00000120694.19	HSPH1	13		Protein processing in endoplasmic reticulum	Scavenging by Class F Receptors; Regulation of HSF1-mediated heat shock response	8	43	6564.5	6203.3	6836.2	6282.2	6483.7	6674.6	6653.8	6343.2	6912	7044.9	6878	6998.2	7319.7	7223.2	7666.1	7589	High	High	High	High	High
FALSE	High	Master Protein	P14618-2	Isoform M1 of Pyruvate kinase PKM OS=Homo sapiens OX=9606 GN=PKM	0	283.941	70	31	291	3	531	58	7.71	875.53	31	cell death;cell organization and biogenesis;metabolic process;response to stimulus;transport	cytoplasm;cytosol;extracellular;mitochondrion;nucleus;organelle lumen	catalytic activity;metal ion binding;nucleotide binding;protein binding;RNA binding	Pf00224, Pf02887	5315	ENSG00000067225.17	PKM	15	Photodynamic therapy-induced HIF-1 survival signaling; Amino Acid metabolism; Glycolysis and Gluconeogenesis		Glycolysis	7	0	481.9	432.5	467	445.3	440.4	450.2	439.1	439.2	564.7	577	557.7	562.9	549.8	515.7	545.2	547.4	High	High	High	High	High
FALSE	High	Master Protein	P63261	Actin, cytoplasmic 2 OS=Homo sapiens OX=9606 GN=ACTG1 PE=1 SV=1	0	283.782	73	19	429	1	375	41.8	5.48	1294.44	19	cell organization and biogenesis;cellular component movement;regulation of biological process;response to stimulus	cytoplasm;cytoskeleton;cytosol;membrane;nucleus	nucleotide binding;protein binding;structural molecule activity	Pf00022	71	ENSG00000184009.9	ACTG1	17	Arrhythmogenic Right Ventricular Cardiomyopathy; Pathogenic Escherichia coli infection; Common Pathways Underlying Drug Addiction; Myometrial Relaxation and Contraction Pathways; Focal Adhesion; Fas Ligand (FasL) pathway and Stress induction of Heat Shock Proteins (HSP) regulation; Striated Muscle Contraction; Regulation of Actin Cytoskeleton	Proteoglycans in cancer; Oxytocin signaling pathway; Pathogenic Escherichia coli infection; Shigellosis; Adherens junction; Vibrio cholerae infection; Apoptosis; Hippo signaling pathway; Arrhythmogenic right ventricular cardiomyopathy (ARVC); Hypertrophic cardiomyopathy (HCM); Thyroid hormone signaling pathway; Regulation of actin cytoskeleton; Viral myocarditis; Rap1 signaling pathway; Salmonell…	Signaling by BRAF and RAF fusions; Formation of annular gap junctions; Cell-extracellular matrix interactions; MAP2K and MAPK activation; Clathrin-mediated endocytosis; Interaction between L1 and Ankyrins; VEGFA-VEGFR2 Pathway; RHO GTPases activate IQGAPs; Signaling by RAS mutants; Recycling pathway of L1; Signaling by high-kinase activity BRAF mutants; Signaling by moderate kinase activity BRAF …	80	29	17712.5	17427.4	18177.6	17684.3	17533.6	17095.8	17180.2	17486.5	16559.1	16457.1	16448	16528.2	16902.2	16463.8	16576	16812.5	High	High	High	High	High
FALSE	High	Master Protein	P52272	Heterogeneous nuclear ribonucleoprotein M OS=Homo sapiens OX=9606 GN=HNRNPM PE=1 SV=3	0	282.787	71	42	173	17	730	77.5	8.7	444.85	42	metabolic process;regulation of biological process;response to stimulus	membrane;nucleus;spliceosomal complex	protein binding;RNA binding	Pf00076, Pf11532, Pf11608, Pf13893, Pf14259	4670	ENSG00000099783.11	HNRNPM	19	mRNA Processing	Spliceosome	mRNA Splicing - Major Pathway; FGFR2 alternative splicing	11	41	18393.4	18563.3	17695	19057.1	18792.2	18740.5	18954.9	19446.7	20004.8	20439.6	20018.7	19882.7	20265.1	20000.7	20316.8	19854.9	High	High	High	High	High
FALSE	High	Master Protein	Q92621	Nuclear pore complex protein Nup205 OS=Homo sapiens OX=9606 GN=NUP205 PE=1 SV=3	0	282.361	35	58	75	58	2012	227.8	6.19	250.15	58	cell organization and biogenesis;metabolic process;regulation of biological process;transport	membrane;nucleus	protein binding;structural molecule activity	Pf11894	23165	ENSG00000155561.14	NUP205	7		RNA transport	Rev-mediated nuclear export of HIV RNA; ISG15 antiviral mechanism; NEP/NS2 Interacts with the Cellular Export Machinery; tRNA processing in the nucleus; Transcriptional regulation by small RNAs; Nuclear Pore Complex (NPC) Disassembly; Regulation of Glucokinase by Glucokinase Regulatory Protein; Vpr-mediated nuclear import of PICs; Regulation of HSF1-mediated heat shock response; snRNP Assembly; S…	64	0	3892.8	3827.7	3862.1	3775.6	4049.6	3891.7	4112.3	3951.1	3840.9	3736.1	3809.5	3748.2	3755.7	3840.2	3702	3675.6	High	High	High	High	High
FALSE	High	Master Protein	P05023	Sodium/potassium-transporting ATPase subunit alpha-1 OS=Homo sapiens OX=9606 GN=ATP1A1 PE=1 SV=1	0	279.941	49	42	102	26	1023	112.8	5.49	338.12	42	cell communication;cellular homeostasis;metabolic process;regulation of biological process;response to stimulus;transport	endoplasmic reticulum;endosome;Golgi;membrane	catalytic activity;metal ion binding;nucleotide binding;protein binding;transporter activity	Pf00122, Pf00689, Pf00690, Pf00702, Pf08282, Pf12710, Pf13246	476	ENSG00000163399.15	ATP1A1	1	Preimplantation Embryo	Pancreatic secretion; Thyroid hormone signaling pathway; Bile secretion; Mineral absorption; Gastric acid secretion; Adrenergic signaling in cardiomyocytes; Protein digestion and absorption; Cardiac muscle contraction; Aldosterone-regulated sodium reabsorption; cGMP-PKG signaling pathway; Thyroid hormone synthesis; cAMP signaling pathway; Insulin secretion; Salivary secretion; Proximal tubule bic…	Ion homeostasis; Ion transport by P-type ATPases	24	20	6908.2	7053.4	6891.8	6969.9	7169.2	7428.9	7123.8	7400.2	7402	7753.1	7421.6	7412.6	7525.6	7312.8	8089.7	7545.2	High	High	High	High	High
FALSE	High	Master Protein	P11586	C-1-tetrahydrofolate synthase, cytoplasmic OS=Homo sapiens OX=9606 GN=MTHFD1 PE=1 SV=3	0	278.246	60	45	95	44	935	101.5	7.3	303.47	45	metabolic process	cytoplasm;cytosol;membrane;mitochondrion	catalytic activity;nucleotide binding;protein binding	Pf00763, Pf01268, Pf02882	4522		MTHFD1	14	Folate Metabolism; One Carbon Metabolism; Trans-sulfuration and one carbon metabolism	One carbon pool by folate; Metabolic pathways	Metabolism of folate and pterines	9	1	7720.9	7662.7	7509.8	7459.6	7612.7	7769.8	7793.5	7683.8	7453.6	7623.9	7503	7325.7	7748.7	7442.2	7855.4	7663.9	High	High	High	High	High
FALSE	High	Master Protein	P55072	Transitional endoplasmic reticulum ATPase OS=Homo sapiens OX=9606 GN=VCP PE=1 SV=4	0	276.314	70	46	95	45	806	89.3	5.26	343.24	46	cell communication;cell organization and biogenesis;metabolic process;regulation of biological process;response to stimulus;transport	cytoplasm;cytosol;endoplasmic reticulum;extracellular;membrane;nucleus;organelle lumen;proteasome	catalytic activity;enzyme regulator activity;nucleotide binding;protein binding;RNA binding	Pf00004, Pf00910, Pf01057, Pf01078, Pf02359, Pf02933, Pf05496, Pf05673, Pf06068, Pf07724, Pf07726, Pf07728, Pf09336, Pf13191, Pf13207, Pf13401	7415	ENSG00000165280.15	VCP	9		Legionellosis; Protein processing in endoplasmic reticulum	Protein methylation; Translesion Synthesis by POLH; N-glycan trimming in the ER and Calnexin/Calreticulin cycle; Josephin domain DUBs; Ovarian tumor domain proteases; ABC-family proteins mediated transport; HSF1 activation; Hh mutants that don't undergo autocatalytic processing are degraded by ERAD; E3 ubiquitin ligases ubiquitinate target proteins; Neutrophil degranulation; Defective CFTR causes…	35	1	6815.2	6763.9	7200.7	6812.6	7471.3	7152	6988	7105.8	7172.9	7364	7077.1	7239.4	7741.2	7344.4	7554.2	7625.6	High	High	High	High	High
FALSE	High	Master Protein	E7EVA0	Microtubule-associated protein OS=Homo sapiens OX=9606 GN=MAP4 PE=1 SV=1	0	275.824	30	50	111	26	2297	245.3	6.23	316.78	50	cell division;cell organization and biogenesis;cellular component movement;regulation of biological process	cytoplasm;cytoskeleton	protein binding;RNA binding;structural molecule activity	Pf00418	4134	ENSG00000047849.21	MAP4	3				0	33	8174.7	8309.6	7810.1	8399.1	8670.3	8886.7	8478.4	9039.3	8853.1	9545.1	8830.1	8916.3	9687.6	8897.4	9817.7	9375.3	High	High	High	High	High
FALSE	High	Master Protein	P02545	Prelamin-A/C OS=Homo sapiens OX=9606 GN=LMNA PE=1 SV=1	0	274.397	64	43	151	42	664	74.1	7.02	475.04	43	cell organization and biogenesis;regulation of biological process;response to stimulus;transport	cytosol;membrane;nucleus	protein binding;structural molecule activity	Pf00038, Pf00932	4000	ENSG00000160789.19	LMNA	1	Arrhythmogenic Right Ventricular Cardiomyopathy; Adipogenesis; Fas Ligand (FasL) pathway and Stress induction of Heat Shock Proteins (HSP) regulation	Hypertrophic cardiomyopathy (HCM); Dilated cardiomyopathy; Apoptosis; Arrhythmogenic right ventricular cardiomyopathy (ARVC)	Signaling by BRAF and RAF fusions; Breakdown of the nuclear lamina; XBP1(S) activates chaperone genes; Initiation of Nuclear Envelope Reformation; Clearance of Nuclear Envelope Membranes from Chromatin; Depolymerisation of the Nuclear Lamina; Deregulated CDK5 triggers multiple neurodegenerative pathways in Alzheimer's disease models	33	1	13799.8	13573.8	14330.5	13347.6	15178.7	14482.7	14060.4	14885	16099.4	16596.9	15672.3	15623.7	17805.6	16579.9	17359.4	17480.8	High	High	High	High	High
FALSE	High	Master Protein	Q9UQ35	Serine/arginine repetitive matrix protein 2 OS=Homo sapiens OX=9606 GN=SRRM2 PE=1 SV=2	0	273.797	24	51	87	51	2752	299.4	12.06	269.4	51	metabolic process	nucleus;spliceosomal complex	nucleotide binding;protein binding;RNA binding		23524	ENSG00000167978.16	SRRM2	16			mRNA Splicing - Major Pathway	4	0	4712.1	4815.9	4806.6	4909	4847.5	4989.8	4929.4	5043.3	4518.7	4735.7	4688.6	4642.8	4584.4	4473.1	4714.2	4717.2	High	High	High	High	High
FALSE	High	Master Protein	P04406-2	Isoform 2 of Glyceraldehyde-3-phosphate dehydrogenase OS=Homo sapiens OX=9606 GN=GAPDH	0	273.577	85	19	320	1	293	31.5	7.61	1087.89	19	cell death;cell organization and biogenesis;defense response;metabolic process;regulation of biological process;response to stimulus	cytoplasm;cytoskeleton;cytosol;membrane;nucleus	catalytic activity;enzyme regulator activity;nucleotide binding;protein binding	Pf00044, Pf02800	2597	ENSG00000111640.14	GAPDH	12	Cori Cycle; Alzheimers Disease; Glycolysis and Gluconeogenesis; Sudden Infant Death Syndrome (SIDS) Susceptibility Pathways			4	0	121.7	150.9	81.4	145	111.9	116.8	92.7	112.7	156.7	107.5	127.5	128.2	80.5	118	84.7	81.7	High	High	High	High	High
FALSE	High	Master Protein	P49588	Alanine--tRNA ligase, cytoplasmic OS=Homo sapiens OX=9606 GN=AARS PE=1 SV=2	0	273.426	54	39	93	39	968	106.7	5.53	316.54	39	metabolic process;regulation of biological process	cytoplasm;cytosol;membrane;mitochondrion	catalytic activity;metal ion binding;nucleotide binding;RNA binding	Pf01411, Pf02272, Pf07973	16	ENSG00000090861.15	AARS	16		Aminoacyl-tRNA biosynthesis	Cytosolic tRNA aminoacylation	5	0	4967.2	5074.8	5070.8	4952	5232.7	5063	5058.9	5022.7	4971.1	4869.7	4797.9	4984.6	4895.6	4900.3	4939.2	4966.4	High	High	High	High	High
FALSE	High	Master Protein	P53396	ATP-citrate synthase OS=Homo sapiens OX=9606 GN=ACLY PE=1 SV=3	0	273.412	52	51	109	51	1101	120.8	7.33	317.52	51	metabolic process;regulation of biological process;transport	cytoplasm;cytosol;extracellular;membrane;organelle lumen	catalytic activity;metal ion binding;nucleotide binding;protein binding	Pf00285, Pf00549, Pf02629, Pf08442	47	ENSG00000131473.16	ACLY	17	Sterol Regulatory Element-Binding Proteins (SREBP) signalling; TCA Cycle and Deficiency of Pyruvate Dehydrogenase complex (PDHc); Fatty Acid Biosynthesis; Amino Acid metabolism	Citrate cycle (TCA cycle); Metabolic pathways	ChREBP activates metabolic gene expression; Fatty acyl-CoA biosynthesis; Neutrophil degranulation	15	0	10236.2	9937.9	10021.7	9749.5	10339.2	10493.4	10071.3	10208.1	8967.4	9203.2	8850.5	8717.9	9310.6	9319	9596.7	9118.4	High	High	High	High	High
FALSE	High	Master Protein	Q92598-2	Isoform Beta of Heat shock protein 105 kDa OS=Homo sapiens OX=9606 GN=HSPH1	0	272.259	63	39	88	1	814	92.1	5.55	313.79	39	metabolic process;regulation of biological process;response to stimulus;transport	cytoplasm;cytosol;extracellular;organelle lumen	enzyme regulator activity;nucleotide binding;protein binding	Pf00012	10808	ENSG00000120694.19	HSPH1	13				0	0	24.1	21.7	19.1	25.8	25.7	27.1	16.2	20.6	28.1	33.7	27.5	32.1	26.6	27.8	30.6	35.6	High	High	High	High	High
FALSE	High	Master Protein	P04406	Glyceraldehyde-3-phosphate dehydrogenase OS=Homo sapiens OX=9606 GN=GAPDH PE=1 SV=3	0	270.541	75	20	329	2	335	36	8.46	1105.2	20	cell death;cell organization and biogenesis;defense response;metabolic process;regulation of biological process;response to stimulus	cytoplasm;cytoskeleton;cytosol;membrane;nucleus	catalytic activity;enzyme regulator activity;nucleotide binding;protein binding	Pf00044, Pf02800	2597	ENSG00000111640.14	GAPDH	12	Cori Cycle; Alzheimers Disease; Glycolysis and Gluconeogenesis; Sudden Infant Death Syndrome (SIDS) Susceptibility Pathways	Glycolysis / Gluconeogenesis; HIF-1 signaling pathway; Metabolic pathways; Alzheimer's disease; Biosynthesis of amino acids; Carbon metabolism	Gluconeogenesis; Glycolysis	15	25	19615.5	19891.3	18419.8	19833.3	19658.3	18784	19927.3	19196.8	21928.2	20612.4	20929.9	21723.9	20421.4	21470.2	20263	21447.6	High	High	High	High	High
FALSE	High	Master Protein	Q8WYP5	Protein ELYS OS=Homo sapiens OX=9606 GN=AHCTF1 PE=1 SV=3	0	269.748	33	59	65	59	2266	252.3	6.6	222.08	59	cell division;cell organization and biogenesis;regulation of biological process;transport	chromosome;cytoplasm;cytosol;membrane;nucleus	DNA binding;protein binding	Pf13934	25909		AHCTF1	1	Gastric cancer network 2		Amplification of signal from unattached kinetochores via a MAD2 inhibitory signal; Separation of Sister Chromatids; Resolution of Sister Chromatid Cohesion; RHO GTPases Activate Formins	17	0	3635.2	3664.8	3664	3628.2	3756.8	3859.8	3742.6	3791	3606.9	3641.5	3774.8	3720.2	3644.3	3573	3605.9	3672.7	High	High	High	High	High
FALSE	High	Master Protein	A5YKK6	CCR4-NOT transcription complex subunit 1 OS=Homo sapiens OX=9606 GN=CNOT1 PE=1 SV=2	0	269.553	35	69	81	69	2376	266.8	7.11	236.47	69	development;metabolic process;regulation of biological process;response to stimulus	cytoplasm;cytosol;membrane;nucleus	catalytic activity;protein binding;RNA binding;structural molecule activity	Pf04054, Pf12842	23019	ENSG00000125107.17	CNOT1	16		RNA degradation	TP53 regulates transcription of additional cell cycle genes whose exact role in the p53 pathway remain uncertain; Deadenylation of mRNA	10	0	4121.7	4061.4	4309.3	3979.9	3895.2	3998.2	4163.9	3967.5	4080.7	3965.8	4871.1	4616.4	4002.5	4095.8	4112.1	4671.1	High	High	High	High	High
FALSE	High	Master Protein	P13010	X-ray repair cross-complementing protein 5 OS=Homo sapiens OX=9606 GN=XRCC5 PE=1 SV=3	0	269.022	67	38	121	30	732	82.7	5.81	401.6	38	cell differentiation;cell organization and biogenesis;cell proliferation;defense response;metabolic process;regulation of biological process;response to stimulus;transport	chromosome;cytoplasm;cytosol;extracellular;membrane;nucleus;organelle lumen	catalytic activity;DNA binding;enzyme regulator activity;nucleotide binding;protein binding;RNA binding	Pf02735, Pf03730, Pf03731, Pf08785	7520	ENSG00000079246.15	XRCC5	2	Non-homologous end joining	Non-homologous end-joining	2-LTR circle formation; Neutrophil degranulation; IRF3-mediated induction of type I IFN; Nonhomologous End-Joining (NHEJ)	18	9	9707.5	9701.3	8725.8	9838.7	9556	9435.9	9618	9326	10772.4	9647.5	10176.8	9610.4	10191	10322.6	10057	9726.5	High	High	High	High	High
FALSE	High	Master Protein	Q99460	26S proteasome non-ATPase regulatory subunit 1 OS=Homo sapiens OX=9606 GN=PSMD1 PE=1 SV=2	0	268.258	52	38	86	38	953	105.8	5.39	273.25	38	metabolic process;regulation of biological process;response to stimulus;transport	cytosol;extracellular;membrane;nucleus;organelle lumen;proteasome	catalytic activity;enzyme regulator activity;protein binding	Pf01851, Pf13513, Pf13646	5707	ENSG00000173692.12	PSMD1	2	Proteasome Degradation; Parkin-Ubiquitin Proteasomal System pathway	Proteasome; Epstein-Barr virus infection	Regulation of RAS by GAPs; CDT1 association with the CDC6:ORC:origin complex; Downstream TCR signaling; UCH proteinases; NIK-->noncanonical NF-kB signaling; Hh mutants that don't undergo autocatalytic processing are degraded by ERAD; SCF-beta-TrCP mediated degradation of Emi1; Neutrophil degranulation; Cross-presentation of soluble exogenous antigens (endosomes); Separation of Sister Chromatids; …	153	0	4650.2	4549.1	4808.7	4527.9	4354.4	4591.2	4509.3	4302.6	4317.3	4226.8	4168.9	4380.3	4244.8	4104	4201.6	4260.8	High	High	High	High	High
FALSE	High	Master Protein	Q15393	Splicing factor 3B subunit 3 OS=Homo sapiens OX=9606 GN=SF3B3 PE=1 SV=4	0	267.677	48	43	86	43	1217	135.5	5.26	267.93	43	cell organization and biogenesis;metabolic process;regulation of biological process	nucleus;spliceosomal complex	protein binding;RNA binding	Pf03178, Pf10433	23450	ENSG00000189091.12	SF3B3	16	mRNA Processing	Spliceosome	mRNA Splicing - Major Pathway; mRNA Splicing - Minor Pathway	7	0	5284.3	5153.2	5710.2	5602.8	6270.6	5774.7	6501.8	5449.1	5532.8	5079.7	5539.8	5753	5721.7	5571.6	4933.4	4881.4	High	High	High	High	High
FALSE	High	Master Protein	P22102	Trifunctional purine biosynthetic protein adenosine-3 OS=Homo sapiens OX=9606 GN=GART PE=1 SV=1	0	267.478	63	45	84	45	1010	107.7	6.7	299.98	45	metabolic process;response to stimulus	cytoplasm;cytosol	catalytic activity;metal ion binding;nucleotide binding	Pf00551, Pf00586, Pf01071, Pf02222, Pf02655, Pf02769, Pf02843, Pf02844, Pf03435, Pf07478, Pf08442, Pf08443, Pf13535, Pf15632	2618	ENSG00000159131.16	GART	21	Folate Metabolism; One Carbon Metabolism	Antifolate resistance; Metabolic pathways; Purine metabolism; One carbon pool by folate	Purine ribonucleoside monophosphate biosynthesis	10	0	6150.1	6020.4	5768.8	5996.6	5834.5	5980.4	6447.1	5673.5	6354.4	6019.7	6238.7	6101.5	6392.6	6462.2	6291.3	6344.4	High	High	High	High	High
FALSE	High	Master Protein	Q13085	Acetyl-CoA carboxylase 1 OS=Homo sapiens OX=9606 GN=ACACA PE=1 SV=2	0	266.272	34	62	75	55	2346	265.4	6.37	237.87	62	cell organization and biogenesis;metabolic process;regulation of biological process;response to stimulus;transport	cytoplasm;cytoskeleton;cytosol;mitochondrion	catalytic activity;metal ion binding;nucleotide binding;protein binding	Pf00289, Pf00364, Pf01039, Pf02222, Pf02655, Pf02785, Pf02786, Pf07478, Pf08326, Pf13535, Pf15632	31	ENSG00000278540.4; ENSG00000275176.4	ACACA	17; CHR_HSCHR17_7_CTG4	AMP-activated Protein Kinase (AMPK) Signaling; Sterol Regulatory Element-Binding Proteins (SREBP) signalling; Leptin signaling pathway; Corticotropin-releasing hormone signaling pathway; Mesodermal Commitment Pathway; Fatty Acid Biosynthesis; VEGFA-VEGFR2 Signaling Pathway; Focal Adhesion-PI3K-Akt-mTOR-signaling pathway; Leptin and adiponectin	Insulin signaling pathway; AMPK signaling pathway; Pyruvate metabolism; Fatty acid metabolism; Glucagon signaling pathway; Metabolic pathways; Fatty acid biosynthesis; Propanoate metabolism	Fatty acyl-CoA biosynthesis; Import of palmitoyl-CoA into the mitochondrial matrix; Activation of gene expression by SREBF (SREBP); Defective HLCS causes multiple carboxylase deficiency; ChREBP activates metabolic gene expression; Biotin transport and metabolism	35	7	4414.5	4549.8	4591.9	4376.2	4156.8	4255.7	4185.9	4074.7	3876	3991.8	4086.4	4169.3	3916.2	3922.4	3870	3881.5	High	High	High	High	High
FALSE	High	Master Protein	P05783	Keratin, type I cytoskeletal 18 OS=Homo sapiens OX=9606 GN=KRT18 PE=1 SV=2	0	265.165	73	31	258	29	430	48	5.45	836.5	31	cell death;cell organization and biogenesis;regulation of biological process;response to stimulus;transport	cytoplasm;cytosol;nucleus	protein binding;RNA binding;structural molecule activity	Pf00038	3875	ENSG00000111057.10	KRT18	12	Pathogenic Escherichia coli infection	Pathogenic Escherichia coli infection	Formation of the cornified envelope	5	0	19728.8	19547	20141.4	19478.7	19976.2	19907.8	19366.5	19821.7	19324.5	20205.2	19405.6	19382.1	20435	20364	20793.7	20800.5	High	High	High	High	High
FALSE	High	Master Protein	P26640	Valine--tRNA ligase OS=Homo sapiens OX=9606 GN=VARS PE=1 SV=4	0	264.352	48	52	107	52	1264	140.4	7.59	344.32	52	metabolic process;regulation of biological process	cytoplasm;cytosol;mitochondrion	catalytic activity;nucleotide binding;protein binding	Pf00043, Pf00133, Pf08264, Pf09334, Pf13603	7407; 57176	ENSG00000096171.14; ENSG00000204394.12; ENSG00000226589.9	VARS; VARS2	6; CHR_HSCHR6_MHC_DBB_CTG1; CHR_HSCHR6_MHC_COX_CTG1	Amino Acid metabolism	Aminoacyl-tRNA biosynthesis	Cytosolic tRNA aminoacylation	6	0	6236.2	6081.5	6496.7	6188.5	6342.3	6206.6	6379.5	6200.8	6674	6610.6	6646.7	6564.4	6712.6	6741.6	6664.1	6578.9	High	High	High	High	High
FALSE	High	Master Protein	Q86UP2	Kinectin OS=Homo sapiens OX=9606 GN=KTN1 PE=1 SV=1	0	263.984	44	52	76	52	1357	156.2	5.64	241.85	52	cellular component movement;metabolic process	endoplasmic reticulum;membrane;organelle lumen	protein binding;RNA binding		3895	ENSG00000126777.17	KTN1	14			Post-translational protein phosphorylation; Regulation of Insulin-like Growth Factor (IGF) transport and uptake by Insulin-like Growth Factor Binding Proteins (IGFBPs); RHO GTPases activate KTN1	8	0	4243	3971.8	4644.9	4053.4	4124.8	4305.2	4176.9	4143.6	4362.1	4472.8	4417.3	4387.7	4471.8	4367	4500	4601	High	High	High	High	High
FALSE	High	Master Protein	Q9NYU2	UDP-glucose:glycoprotein glucosyltransferase 1 OS=Homo sapiens OX=9606 GN=UGGT1 PE=1 SV=3	0	261.262	39	49	73	47	1555	177.1	5.63	229.44	49	metabolic process;regulation of biological process;response to stimulus	endoplasmic reticulum;organelle lumen	catalytic activity;protein binding	Pf06427	56886	ENSG00000136731.12	UGGT1	2		Protein processing in endoplasmic reticulum	ER Quality Control Compartment (ERQC)	7	2	4754.8	4786	4626.7	4721.1	5069.5	5036.8	5028.6	5092.4	5261.9	5335.2	5300.5	5324.1	5608.3	5498.4	5585.7	5491.5	High	High	High	High	High
FALSE	High	Master Protein	Q9Y4A5-2	Isoform 2 of Transformation/transcription domain-associated protein OS=Homo sapiens OX=9606 GN=TRRAP	0	259.373	22	74	75	74	3830	434.1	8.22	210.06	74	cell organization and biogenesis;metabolic process;regulation of biological process;response to stimulus	Golgi;nucleus	catalytic activity;protein binding	Pf00454, Pf02259, Pf02260	8295	ENSG00000196367.12	TRRAP	7				0	0	4147	4565.1	3815.9	4183.1	4030.5	4027.3	4363.1	3987.1	4102.9	3764	4174.9	4172.6	3633.3	4028.6	3600.6	3550.7	High	High	High	High	High
FALSE	High	Master Protein	Q7Z406-2	Isoform 2 of Myosin-14 OS=Homo sapiens OX=9606 GN=MYH14	0	259.265	31	58	77	47	2036	231.9	5.6	238.93	58	cell organization and biogenesis;cellular component movement;regulation of biological process;response to stimulus	cytosol;membrane	catalytic activity;motor activity;nucleotide binding;protein binding	Pf00063, Pf01576	79784	ENSG00000105357.15	MYH14	19				0	0	2332.7	2263	2643.3	2285.1	2255.3	2266.1	2356.7	2265	2599.3	2706.7	2700.2	2746.1	2648.2	2689.2	2601.8	2772.2	High	High	High	High	High
FALSE	High	Master Protein	Q14683	Structural maintenance of chromosomes protein 1A OS=Homo sapiens OX=9606 GN=SMC1A PE=1 SV=2	0	258.669	50	59	85	59	1233	143.1	7.64	235.07	59	cell division;cell organization and biogenesis;metabolic process;regulation of biological process;response to stimulus	chromosome;cytosol;nucleus	nucleotide binding;protein binding;RNA binding	Pf02463, Pf05262, Pf05557, Pf06470, Pf09726, Pf09731, Pf10186, Pf12128, Pf13175, Pf13304, Pf13476, Pf13555, Pf13558	8243	ENSG00000072501.17	SMC1A	X	miRNA Regulation of DNA Damage Response; Cell Cycle; Retinoblastoma (RB) in Cancer; Constitutive Androstane Receptor Pathway; Pathways Affected in Adenoid Cystic Carcinoma; ATM Signaling Network in Development and Disease; mRNA Processing; DNA Damage Response	Cell cycle; Oocyte meiosis	Meiotic synapsis; Separation of Sister Chromatids; Resolution of Sister Chromatid Cohesion; Cohesin Loading onto Chromatin; Establishment of Sister Chromatid Cohesion; SUMOylation of DNA damage response and repair proteins	30	0	6252.6	6406.5	6580.4	6296.2	6502.6	6434.2	6408.4	6505.7	5969.7	6149.1	6156.2	6135.4	6286.1	6056.4	6188.8	6301.2	High	High	High	High	High
FALSE	High	Master Protein	Q7KZ85	Transcription elongation factor SPT6 OS=Homo sapiens OX=9606 GN=SUPT6H PE=1 SV=2	0	258.25	44	56	70	56	1726	198.9	4.91	220.73	56	cell organization and biogenesis;metabolic process;regulation of biological process;transport	nucleus	DNA binding;protein binding;RNA binding	Pf00017, Pf09371, Pf12836, Pf14633, Pf14635, Pf14639, Pf14641, Pf14878	6830	ENSG00000109111.14	SUPT6H	17			Formation of RNA Pol II elongation complex ; RNA Polymerase II Pre-transcription Events	5	0	3100	3044.1	3269.3	3104.7	3183.4	3153.6	3158.5	3236.7	3072.4	3059.9	3103.1	3124.4	3093.6	3053.4	3027.2	3121.5	High	High	High	High	High
FALSE	High	Master Protein	A6NHR9	Structural maintenance of chromosomes flexible hinge domain-containing protein 1 OS=Homo sapiens OX=9606 GN=SMCHD1 PE=1 SV=2	0	255.88	36	63	83	63	2005	226.2	7.3	232.46	63	cell organization and biogenesis;regulation of biological process	chromosome	catalytic activity;nucleotide binding;protein binding	Pf06470, Pf13589	23347	ENSG00000101596.14	SMCHD1	18				0	0	4330.2	4384.3	4219.2	4533.2	4135.6	4182.9	4438.1	3988.9	4674.1	4478.3	4644.3	4737.7	4464.3	4595.7	4470.3	4585.5	High	High	High	High	High
FALSE	High	Master Protein	A0A0G2JIW1	Heat shock 70 kDa protein 1B OS=Homo sapiens OX=9606 GN=HSPA1B PE=1 SV=1	0	255.455	63	33	198	14	642	70.1	5.66	605.32	33	cell organization and biogenesis		nucleotide binding	Pf00012, Pf06723		ENSG00000232804.5; ENSG00000212866.6; ENSG00000224501.5		CHR_HSCHR6_MHC_APD_CTG1; CHR_HSCHR6_MHC_QBL_CTG1; CHR_HSCHR6_MHC_COX_CTG1				0	17	10614.2	10210.3	10966.4	10106.7	9976.3	10648.6	10539.6	9563.2	9303.8	9394.9	9219.7	9078.1	9861.2	9476.5	10296.3	10222.5	High	High	High	High	High
FALSE	High	Master Protein	P38646	Stress-70 protein, mitochondrial OS=Homo sapiens OX=9606 GN=HSPA9 PE=1 SV=2	0	254.454	63	36	142	35	679	73.6	6.16	436.91	36	cell differentiation;cell organization and biogenesis;metabolic process;regulation of biological process;response to stimulus	cytoplasm;mitochondrion;nucleus;organelle lumen	nucleotide binding;protein binding;RNA binding	Pf00012, Pf06723	3313	ENSG00000113013.12	HSPA9	5	Parkin-Ubiquitin Proteasomal System pathway	Tuberculosis; RNA degradation	Gene and protein expression by JAK-STAT signaling after Interleukin-12 stimulation; Mitochondrial protein import; Regulation of HSF1-mediated heat shock response; Interleukin-12 family signaling; Cristae formation; Metabolism of proteins	17	1	13002.4	12675.2	13204.1	12242.1	13017.2	12992.2	12766.4	12888.9	12707	13107	12544.5	12249.5	13481.3	12568.4	13730.5	13307.3	High	High	High	High	High
FALSE	High	Master Protein	O95071	E3 ubiquitin-protein ligase UBR5 OS=Homo sapiens OX=9606 GN=UBR5 PE=1 SV=2	0	252.797	28	60	67	60	2799	309.2	5.85	203.96	60	cell proliferation;metabolic process;regulation of biological process;response to stimulus	cytosol;membrane;nucleus	catalytic activity;metal ion binding;protein binding;RNA binding	Pf00632, Pf00658, Pf02207, Pf11547	51366	ENSG00000104517.12	UBR5	8	Mesodermal Commitment Pathway; Tryptophan metabolism	Ubiquitin mediated proteolysis		3	0	3650.8	3566.1	3489.6	3572.6	3602.3	3823.3	3839.3	3643.7	3311.6	3323.8	3351.5	3419.2	3418.5	3486.6	3425.8	3449	High	High	High	High	High
FALSE	High	Master Protein	Q9NR30	Nucleolar RNA helicase 2 OS=Homo sapiens OX=9606 GN=DDX21 PE=1 SV=5	0	252.522	61	42	97	39	783	87.3	9.28	307.27	42	cell differentiation;metabolic process;regulation of biological process;response to stimulus	cytoplasm;membrane;nucleus	catalytic activity;nucleotide binding;protein binding;RNA binding	Pf00270, Pf00271, Pf08152, Pf14617	9188	ENSG00000165732.12	DDX21	10			Major pathway of rRNA processing in the nucleolus and cytosol; B-WICH complex positively regulates rRNA expression	8	3	7463.3	7579.7	7483.3	7547.1	7848.1	7713.7	7598.9	7801.9	6668.3	6655.3	6782.7	6577.1	6775.5	6575.8	6786.7	6528.7	High	High	High	High	High
FALSE	High	Master Protein	Q9UIG0	Tyrosine-protein kinase BAZ1B OS=Homo sapiens OX=9606 GN=BAZ1B PE=1 SV=2	0	251.758	42	57	79	57	1483	170.8	8.48	247.96	57	cell organization and biogenesis;metabolic process;regulation of biological process;response to stimulus	chromosome;nucleus	catalytic activity;metal ion binding;nucleotide binding;protein binding	Pf00439, Pf00628, Pf10537, Pf15613, Pf15614	9031	ENSG00000009954.10	BAZ1B	7			Recruitment and ATM-mediated phosphorylation of repair and signaling proteins at DNA double strand breaks; B-WICH complex positively regulates rRNA expression	8	0	4654.3	4689.4	4799.7	4784.5	4626.9	4736.2	4748.6	4695.9	4360.4	4635.8	4599.7	4674.5	4541.5	4469.8	4450.3	4592	High	High	High	High	High
FALSE	High	Master Protein	P50990-2	Isoform 2 of T-complex protein 1 subunit theta OS=Homo sapiens OX=9606 GN=CCT8	0	251.123	77	34	154	1	529	57.6	5.39	420.12	34	cell organization and biogenesis;metabolic process;regulation of biological process;transport	cytoplasm;cytoskeleton;cytosol;extracellular;organelle lumen	catalytic activity;nucleotide binding;protein binding	Pf00118	10694	ENSG00000156261.12	CCT8	21				0	0																	High	High	High	High	High
FALSE	High	Master Protein	Q9UQE7	Structural maintenance of chromosomes protein 3 OS=Homo sapiens OX=9606 GN=SMC3 PE=1 SV=2	0	248.721	48	55	77	55	1217	141.5	7.18	237.7	55	cell division;cell organization and biogenesis;metabolic process;regulation of biological process;response to stimulus;transport	chromosome;cytosol;nucleus	catalytic activity;motor activity;nucleotide binding;protein binding;transporter activity	Pf01496, Pf02463, Pf04111, Pf06470, Pf10168, Pf12128, Pf13304, Pf13476, Pf13555	9126	ENSG00000108055.9	SMC3	10	Retinoblastoma (RB) in Cancer; Mecp2 and Associated Rett Syndrome	Cell cycle; Oocyte meiosis	Meiotic synapsis; Separation of Sister Chromatids; Resolution of Sister Chromatid Cohesion; Cohesin Loading onto Chromatin; Establishment of Sister Chromatid Cohesion; SUMOylation of DNA damage response and repair proteins	24	0	5295.9	5316.8	5512.6	5443.2	5461.2	5468.7	5360.3	5647.5	5051.6	5417	5275	5276.2	5413.8	5166.7	5239.5	5328.9	High	High	High	High	High
FALSE	High	Master Protein	P17987	T-complex protein 1 subunit alpha OS=Homo sapiens OX=9606 GN=TCP1 PE=1 SV=1	0	247.919	69	30	121	21	556	60.3	6.11	406.59	30	cell organization and biogenesis;metabolic process;regulation of biological process;response to stimulus;transport	cytoplasm;cytoskeleton;cytosol;Golgi	nucleotide binding;protein binding;RNA binding	Pf00118	6950	ENSG00000120438.11	TCP1	6			BBSome-mediated cargo-targeting to cilium; Prefoldin mediated transfer of substrate to CCT/TriC; Gene and protein expression by JAK-STAT signaling after Interleukin-12 stimulation; Cooperation of PDCL (PhLP1) and TRiC/CCT in G-protein beta folding; Association of TriC/CCT with target proteins during biosynthesis; Folding of actin by CCT/TriC; Formation of tubulin folding intermediates by CCT/TriC…	18	10	7937.7	7715.6	7781.2	7996.9	7690.9	8123.1	7741.5	7938.7	7058.4	7050.7	6897.5	7110.4	7175	6942.7	7185.1	7044	High	High	High	High	High
FALSE	High	Master Protein	Q9Y4L1	Hypoxia up-regulated protein 1 OS=Homo sapiens OX=9606 GN=HYOU1 PE=1 SV=1	0	247.838	53	41	83	1	999	111.3	5.22	273.47	41	regulation of biological process;response to stimulus;transport	endoplasmic reticulum;extracellular;membrane;organelle lumen	nucleotide binding;protein binding	Pf00012	10525	ENSG00000280682.2; ENSG00000149428.18	HYOU1	11; CHR_HG2217_PATCH		Protein processing in endoplasmic reticulum	Scavenging by Class F Receptors; XBP1(S) activates chaperone genes	8	44	6152.5	6139.5	6015.7	5899.6	6975.8	6692.2	6693.9	6744.9	6921.2	6797.8	6826.9	6805.6	7114.1	7119.4	7030.5	7025.6	High	High	High	High	High
FALSE	High	Master Protein	Q9Y5B9	FACT complex subunit SPT16 OS=Homo sapiens OX=9606 GN=SUPT16H PE=1 SV=1	0	247.692	50	46	106	46	1047	119.8	5.66	300.8	46	cell organization and biogenesis;metabolic process;regulation of biological process;response to stimulus	chromosome;nucleus	protein binding;RNA binding	Pf00557, Pf08512, Pf08644, Pf14826	11198	ENSG00000092201.9	SUPT16H	14			HIV elongation arrest and recovery; TP53 Regulates Transcription of DNA Repair Genes; Tat-mediated HIV elongation arrest and recovery; Formation of RNA Pol II elongation complex ; Formation of HIV elongation complex in the absence of HIV Tat; Regulation of TP53 Activity through Phosphorylation; RNA Polymerase II Pre-transcription Events; Pausing and recovery of HIV elongation; Pausing and recover…	24	0	7431.9	7483.5	7534.4	7304	7564.5	7566.1	7644.3	7713.1	7478.4	7334.3	7218.6	7285.9	7382.1	7213	7478.6	7236.1	High	High	High	High	High
FALSE	High	Master Protein	A0A494C039	Hypoxia up-regulated protein 1 OS=Homo sapiens OX=9606 GN=HYOU1 PE=1 SV=1	0	247.635	53	41	83	1	1000	111.3	5.22	272.2	41												0	0	48	48.5	52.8	50.2	45.1	60.1	40	55	46.8	41.8	45.9	37	42.4	40.4	36.2	44.8	High	High	High	High	High
FALSE	High	Master Protein	A0A2R8Y793	Actin, cytoplasmic 1 (Fragment) OS=Homo sapiens OX=9606 GN=ACTB PE=1 SV=1	0	247.473	84	18	384	2	309	34.1	5.17	1162.13	18												0	0	127.2	89.5	153.5	80.2	81.6	98.4	88.8	84.3	81.1	88.2	89.7	80.2	89.6	95.2	86.2	97.8	High	High	High	High	High
FALSE	High	Master Protein	P49736	DNA replication licensing factor MCM2 OS=Homo sapiens OX=9606 GN=MCM2 PE=1 SV=4	0	247.093	50	37	83	37	904	101.8	5.52	251.51	37	cell death;cell organization and biogenesis;metabolic process;response to stimulus	chromosome;cytoplasm;cytoskeleton;cytosol;nucleus	catalytic activity;DNA binding;metal ion binding;nucleotide binding;protein binding	Pf00493, Pf01078, Pf07728, Pf12619, Pf14551	4171	ENSG00000073111.13	MCM2	3	Cell Cycle; G1 to S cell cycle control; DNA Replication	Cell cycle; DNA replication	M/G1 Transition; Assembly of the pre-replicative complex; Unwinding of DNA; Regulation of DNA replication; Activation of ATR in response to replication stress; Activation of the pre-replicative complex; Orc1 removal from chromatin; Removal of licensing factors from origins	25	0	5235.6	5169.4	5297.8	5167	4709.9	4957.3	5050.5	4703.4	4869.1	4796.8	4930	4818	4680.3	4722.5	4710.5	4666.8	High	High	High	High	High
FALSE	High	Master Protein	P33991	DNA replication licensing factor MCM4 OS=Homo sapiens OX=9606 GN=MCM4 PE=1 SV=5	0	246.997	54	37	70	37	863	96.5	6.74	250.65	37	metabolic process	membrane;nucleus	catalytic activity;DNA binding;nucleotide binding;protein binding	Pf00493, Pf07728, Pf14551	4173	ENSG00000104738.16	MCM4	8	Cell Cycle; Gastric Cancer Network 1; Retinoblastoma (RB) in Cancer; G1 to S cell cycle control; DNA Replication	DNA replication; Cell cycle	M/G1 Transition; Assembly of the pre-replicative complex; Unwinding of DNA; Regulation of DNA replication; Activation of ATR in response to replication stress; Activation of the pre-replicative complex; Orc1 removal from chromatin; Removal of licensing factors from origins	27	0	4502.5	4833.6	4539.5	4460.9	4470.5	4269.2	4408	4382.6	4164.6	4310.5	4261	4254.5	4341.8	4192.8	4194.2	4226	High	High	High	High	High
FALSE	High	Master Protein	P08727	Keratin, type I cytoskeletal 19 OS=Homo sapiens OX=9606 GN=KRT19 PE=1 SV=4	0	245.871	83	34	269	23	400	44.1	5.14	828.16	34	cell death;cell differentiation;cell organization and biogenesis;regulation of biological process;response to stimulus	cytoskeleton;cytosol;membrane	protein binding;structural molecule activity	Pf00038	3880	ENSG00000171345.13	KRT19	17			Formation of the cornified envelope	3	15	22730.2	22631.5	22431	22849.5	24050.3	23935	23220.9	25111.8	25112.9	26355.6	24903.9	25233.8	26782.3	26269.5	27307.1	26937	High	High	High	High	High
FALSE	High	Master Protein	P50990	T-complex protein 1 subunit theta OS=Homo sapiens OX=9606 GN=CCT8 PE=1 SV=4	0	244.512	74	34	154	1	548	59.6	5.6	417.81	34	cell organization and biogenesis;metabolic process;regulation of biological process;transport	cytoplasm;cytoskeleton;cytosol;extracellular;organelle lumen	catalytic activity;nucleotide binding;protein binding	Pf00118	10694	ENSG00000156261.12	CCT8	21			BBSome-mediated cargo-targeting to cilium; Prefoldin mediated transfer of substrate to CCT/TriC; Cooperation of PDCL (PhLP1) and TRiC/CCT in G-protein beta folding; Association of TriC/CCT with target proteins during biosynthesis; Neutrophil degranulation; Folding of actin by CCT/TriC; Formation of tubulin folding intermediates by CCT/TriC	16	41	12707.3	12845.6	12664.3	12708.6	13430.9	13000.8	12908.9	13470	11853.4	11860.3	11529.5	11446.5	12274.7	12055.8	12080.2	11987.7	High	High	High	High	High
FALSE	High	Master Protein	P29401	Transketolase OS=Homo sapiens OX=9606 GN=TKT PE=1 SV=3	0	244.25	64	28	157	3	623	67.8	7.66	523.1	28	metabolic process;regulation of biological process	cytosol	catalytic activity;metal ion binding;protein binding	Pf00456, Pf00676, Pf02775, Pf02779, Pf02780, Pf09364	7086	ENSG00000163931.15	TKT	3	Pentose Phosphate Pathway	Pentose phosphate pathway; Metabolic pathways; Carbon metabolism; Biosynthesis of amino acids	Insulin effects increased synthesis of Xylulose-5-Phosphate; Pentose phosphate pathway (hexose monophosphate shunt)	10	29	7332.1	7367.8	7043.6	7356.4	7099.4	7274.1	7249.5	7158.4	9297.6	9157.3	9077.5	9213.7	9219	9257.4	9694.9	9262.7	High	High	High	High	High
FALSE	High	Master Protein	Q9NR09	Baculoviral IAP repeat-containing protein 6 OS=Homo sapiens OX=9606 GN=BIRC6 PE=1 SV=2	0	243.856	17	61	63	61	4857	529.9	6.05	176.5	61	cell death;cell division;metabolic process;regulation of biological process	cytoplasm;cytoskeleton;endosome;Golgi;membrane	catalytic activity;enzyme regulator activity;protein binding	Pf00179, Pf00653, Pf12356	57448		BIRC6	2		Apoptosis - multiple species; Ubiquitin mediated proteolysis		2	0	2823.9	2797.8	2936.1	2868.7	2608.3	2776	2889.3	2627.4	2876.8	2857	3012.1	2935.2	2712.3	2859.1	2730.8	2764.5	High	High	High	High	High
FALSE	High	Master Protein	Q93008-1	Isoform 2 of Probable ubiquitin carboxyl-terminal hydrolase FAF-X OS=Homo sapiens OX=9606 GN=USP9X	0	243.75	26	58	69	58	2554	290.3	5.8	207.6	58	cell division;cell growth;cellular component movement;metabolic process;regulation of biological process;response to stimulus	cytoplasm;cytosol;membrane	catalytic activity;protein binding	Pf00443, Pf13423	8239	ENSG00000124486.12	USP9X	X				0	0	3763.7	3869.3	3773.9	4008.6	4103.7	4005.5	4064.7	4201.1	3955	3946.9	3998.9	3980.7	3898.9	4131	3889.8	3959.7	High	High	High	High	High
FALSE	High	Master Protein	P09874	Poly [ADP-ribose] polymerase 1 OS=Homo sapiens OX=9606 GN=PARP1 PE=1 SV=4	0	241.871	51	47	105	47	1014	113	8.88	308.28	47	cell death;cell differentiation;cell organization and biogenesis;metabolic process;regulation of biological process;response to stimulus	membrane;mitochondrion;nucleus	catalytic activity;DNA binding;metal ion binding;nucleotide binding;protein binding;RNA binding	Pf00533, Pf00644, Pf00645, Pf02877, Pf05406, Pf08063	142	ENSG00000143799.12	PARP1	1	Corticotropin-releasing hormone signaling pathway; Nanoparticle triggered regulated necrosis; Fas Ligand (FasL) pathway and Stress induction of Heat Shock Proteins (HSP) regulation; NAD metabolism, sirtuins and aging; NAD+ metabolism; NAD+ biosynthetic pathways	Base excision repair; NF-kappa B signaling pathway; Apoptosis	POLB-Dependent Long Patch Base Excision Repair; Dual Incision in GG-NER; Formation of Incision Complex in GG-NER; Downregulation of SMAD2/3:SMAD4 transcriptional activity; DNA Damage Recognition in GG-NER; HDR through MMEJ (alt-NHEJ); SUMOylation of DNA damage response and repair proteins	35	0	9401	9502.5	8903.1	9581.4	9568.8	9713	9808	9617.8	11736.8	11723.7	11754.2	11868.7	12022.1	12078.1	12354.6	11988	High	High	High	High	High
FALSE	High	Master Protein	Q14203	Dynactin subunit 1 OS=Homo sapiens OX=9606 GN=DCTN1 PE=1 SV=3	0	241.071	45	47	64	47	1278	141.6	5.81	229.44	47	cell division;cell organization and biogenesis;cellular component movement;metabolic process;regulation of biological process;transport	chromosome;cytoplasm;cytoskeleton;cytosol;membrane;nucleus	catalytic activity;motor activity;protein binding	Pf00261, Pf01302, Pf04111, Pf05622, Pf05667, Pf06160, Pf08317, Pf12128, Pf12329, Pf12455, Pf13166, Pf13514, Pf15035	1639	ENSG00000204843.12	DCTN1	2		Vasopressin-regulated water reabsorption; Huntington's disease	COPI-independent Golgi-to-ER retrograde traffic; COPI-mediated anterograde transport; XBP1(S) activates chaperone genes; MHC class II antigen presentation; HSP90 chaperone cycle for steroid hormone receptors (SHR)	22	0	3854.1	3758.1	4179.4	3839.4	3709.1	3923.3	3689.6	3785.3	3837.1	4070.6	3961	4013.9	3972.4	3889.3	4039.2	4146.2	High	High	High	High	High
FALSE	High	Master Protein	P26358	DNA (cytosine-5)-methyltransferase 1 OS=Homo sapiens OX=9606 GN=DNMT1 PE=1 SV=2	0	240.072	40	55	74	55	1616	183.1	7.75	239.79	55	cell organization and biogenesis;metabolic process;regulation of biological process;response to stimulus	nucleus	catalytic activity;DNA binding;metal ion binding;nucleotide binding;protein binding;RNA binding	Pf00145, Pf01426, Pf02008, Pf06464, Pf12047	1786	ENSG00000130816.14	DNMT1	19	Trans-sulfuration pathway; One Carbon Metabolism; Retinoblastoma (RB) in Cancer; Trans-sulfuration and one carbon metabolism; Hematopoietic Stem Cell Gene Regulation by GABP alpha/beta Complex	MicroRNAs in cancer; Cysteine and methionine metabolism; Metabolic pathways	PRC2 methylates histones and DNA; DNA methylation; NoRC negatively regulates rRNA expression	14	0	4831.1	4880.1	5124.1	4945	4634.9	4682.7	4687.6	4610.8	4306.7	4221.6	4318.9	4272.4	4074	4093.4	4050.2	4215	High	High	High	High	High
FALSE	High	Master Protein	A0A024R4E5	High density lipoprotein binding protein (Vigilin), isoform CRA_a OS=Homo sapiens OX=9606 GN=HDLBP PE=1 SV=1	0	239.789	44	51	78	51	1268	141.4	6.87	242.08	51	metabolic process;transport	cytosol;membrane;nucleus	protein binding;RNA binding	Pf00013, Pf13014, Pf14611	3069	ENSG00000115677.16	HDLBP	2				0	0	6531.1	6437.2	6324.4	6380.1	6227.8	6162.2	5864.9	6159.7	6104.5	6352.7	6167.9	6142.6	6301.9	6180.5	6244	6178.6	High	High	High	High	High
FALSE	High	Master Protein	P14625	Endoplasmin OS=Homo sapiens OX=9606 GN=HSP90B1 PE=1 SV=1	0	239.748	51	39	223	38	803	92.4	4.84	691.99	39	cell organization and biogenesis;metabolic process;regulation of biological process;response to stimulus;transport	cytosol;endoplasmic reticulum;extracellular;membrane;nucleus;organelle lumen	metal ion binding;nucleotide binding;protein binding;RNA binding	Pf00183, Pf02518, Pf13589	7184	ENSG00000166598.14	HSP90B1	12	Photodynamic therapy-induced unfolded protein response; Focal Adhesion-PI3K-Akt-mTOR-signaling pathway; Sudden Infant Death Syndrome (SIDS) Susceptibility Pathways	PI3K-Akt signaling pathway; Protein processing in endoplasmic reticulum; Thyroid hormone synthesis; Pathways in cancer; Estrogen signaling pathway; Prostate cancer	Post-translational protein phosphorylation; Regulation of Insulin-like Growth Factor (IGF) transport and uptake by Insulin-like Growth Factor Binding Proteins (IGFBPs); ATF6 (ATF6-alpha) activates chaperone genes; Interleukin-4 and 13 signaling; Trafficking and processing of endosomal TLR; Scavenging by Class A Receptors	26	0	17358.5	17678.3	17472.9	17287.2	19517.5	18999.7	18597	19178.1	21830.7	22167.9	21516.8	20731.6	20705.3	23061.7	21320.5	22940.3	High	High	High	High	High
FALSE	High	Master Protein	P42345	Serine/threonine-protein kinase mTOR OS=Homo sapiens OX=9606 GN=MTOR PE=1 SV=1	0	239.096	27	54	65	54	2549	288.7	7.17	201.55	54	cell communication;cell death;cell organization and biogenesis;metabolic process;regulation of biological process;response to stimulus	cytoplasm;cytosol;endoplasmic reticulum;Golgi;membrane;mitochondrion;nucleus;vacuole	catalytic activity;DNA binding;nucleotide binding;protein binding	Pf00454, Pf02259, Pf02260, Pf08771, Pf11865	2475	ENSG00000198793.12	MTOR	1	AMP-activated Protein Kinase (AMPK) Signaling; Target Of Rapamycin (TOR) Signaling; MicroRNAs in cardiomyocyte hypertrophy; Type II diabetes mellitus; Sterol Regulatory Element-Binding Proteins (SREBP) signalling; Integrated Breast Cancer Pathway; SREBF and miR33 in cholesterol and lipid homeostasis; RANKL/RANK (Receptor activator of NFKB (ligand)) Signaling Pathway; Human Thyroid Stimulating Hor…	Breast cancer; Longevity regulating pathway; Central carbon metabolism in cancer; mTOR signaling pathway; EGFR tyrosine kinase inhibitor resistance; Pathways in cancer; Phospholipase D signaling pathway; Insulin resistance; Insulin signaling pathway; Choline metabolism in cancer; Thyroid hormone signaling pathway; Type II diabetes mellitus; PI3K-Akt signaling pathway; Jak-STAT signaling pathway; …	HSF1-dependent transactivation; Regulation of TP53 Degradation; mTORC1-mediated signalling; Constitutive Signaling by AKT1 E17K in Cancer; Energy dependent regulation of mTOR by LKB1-AMPK; CD28 dependent PI3K/Akt signaling; Regulation of PTEN gene transcription; VEGFR2 mediated vascular permeability; TP53 Regulates Metabolic Genes; Macroautophagy	92	0	2616.8	2690.6	2790.3	2704.4	2488.9	2581.9	2603.4	2520.1	2619	2615.9	2706.8	2746.7	2546.5	2638.7	2578.3	2604.9	High	High	High	High	High
FALSE	High	Master Protein	O60610	Protein diaphanous homolog 1 OS=Homo sapiens OX=9606 GN=DIAPH1 PE=1 SV=2	0	239.076	39	43	74	43	1272	141.3	5.41	242.25	43	cell organization and biogenesis;regulation of biological process;response to stimulus;transport	cytoplasm;cytoskeleton;cytosol;membrane	catalytic activity;motor activity;protein binding;RNA binding	Pf01576, Pf02181, Pf06346, Pf06367, Pf06371, Pf11932	1729	ENSG00000131504.15	DIAPH1	5	Regulation of Microtubule Cytoskeleton; AGE/RAGE pathway; Focal Adhesion; Regulation of Actin Cytoskeleton; G13 Signaling Pathway	Focal adhesion; Regulation of actin cytoskeleton; AGE-RAGE signaling pathway in diabetic complications; Shigellosis	RHO GTPases Activate Formins; ERBB2 Regulates Cell Motility; Neutrophil degranulation	19	0	4791.6	4753.8	4819.9	4794.5	4714.7	4863.3	4850.1	4614.5	4413.1	4336.1	4296.9	4370.7	4297	4294.2	4348.5	4306.9	High	High	High	High	High
FALSE	High	Master Protein	Q12906-7	Isoform 7 of Interleukin enhancer-binding factor 3 OS=Homo sapiens OX=9606 GN=ILF3	0	238.68	44	32	106	27	898	95.7	8.81	337.93	32	defense response;metabolic process;regulation of biological process;response to stimulus	cytoplasm;extracellular;membrane;mitochondrion;nucleus	DNA binding;protein binding;RNA binding	Pf00035, Pf07528, Pf14709	3609	ENSG00000129351.17	ILF3	19				0	7	6354.1	6425.1	6258.7	6277.9	6844.2	6560.7	6568.1	6713.9	6899.1	6805	6601.5	6659.3	7046.9	6784	6936.5	6889.8	High	High	High	High	High
FALSE	High	Master Protein	P06737	Glycogen phosphorylase, liver form OS=Homo sapiens OX=9606 GN=PYGL PE=1 SV=4	0	238.566	61	46	94	41	847	97.1	7.17	284.04	46	cell death;metabolic process;transport	cytoplasm;cytosol;extracellular;organelle lumen	catalytic activity;nucleotide binding;protein binding	Pf00343	5836	ENSG00000100504.16	PYGL	14	TNF alpha Signaling Pathway; Glycogen Metabolism	Glucagon signaling pathway; Metabolic pathways; Insulin resistance; Starch and sucrose metabolism; Insulin signaling pathway	Neutrophil degranulation; Glycogen breakdown (glycogenolysis)	14	6	7337.3	7176.6	7081	7318.6	7694.1	7407.6	7528.4	7704.9	7474.9	7462	7384.4	7376.8	7651.8	7569.9	7743.3	7657.7	High	High	High	High	High
FALSE	High	Master Protein	P35221	Catenin alpha-1 OS=Homo sapiens OX=9606 GN=CTNNA1 PE=1 SV=1	0	237.91	62	43	78	32	906	100	6.29	258.46	43	cell organization and biogenesis;regulation of biological process;response to stimulus	cytoplasm;cytoskeleton;cytosol;Golgi;membrane	protein binding;RNA binding;structural molecule activity	Pf01044	1495	ENSG00000044115.20	CTNNA1	5	Arrhythmogenic Right Ventricular Cardiomyopathy; Apoptosis-related network due to altered Notch3 in ovarian cancer; VEGFA-VEGFR2 Signaling Pathway; White fat cell differentiation	Leukocyte transendothelial migration; Hippo signaling pathway; Pathways in cancer; Arrhythmogenic right ventricular cardiomyopathy (ARVC); Bacterial invasion of epithelial cells; Adherens junction; Endometrial cancer; Tight junction	Adherens junctions interactions; CDO in myogenesis; VEGFR2 mediated vascular permeability; RHO GTPases activate IQGAPs	27	11	6787.6	6947.3	6816.7	6987.2	6825.4	6721.7	6704.8	6674.8	6041.6	6006.2	5877.6	5796.8	5782.5	5792.3	5961.6	5928.8	High	High	High	High	High
FALSE	High	Master Protein	Q86VP6	Cullin-associated NEDD8-dissociated protein 1 OS=Homo sapiens OX=9606 GN=CAND1 PE=1 SV=2	0	237.496	44	48	81	48	1230	136.3	5.78	262.47	48	cell differentiation;cell organization and biogenesis;cellular homeostasis;metabolic process;regulation of biological process;transport	cytoplasm;cytosol;extracellular;Golgi;membrane;nucleus;organelle lumen	protein binding	Pf08623, Pf12755, Pf13513	55832	ENSG00000111530.12	CAND1	12	Endoderm Differentiation		Neutrophil degranulation; Iron uptake and transport; Neddylation	9	0	5772.3	5766.3	5619.2	5797.8	5494.4	5841.5	5702.2	5706.4	5750.9	5935.5	5859.7	5920.6	5789.4	5749.4	6041	5791.4	High	High	High	High	High
FALSE	High	Master Protein	E9PGM1	Eukaryotic translation initiation factor 4 gamma 1 OS=Homo sapiens OX=9606 GN=EIF4G1 PE=1 SV=1	0	237.224	38	49	99	1	1513	166.6	5.21	290.37	49	cell organization and biogenesis;defense response;metabolic process;regulation of biological process;response to stimulus	cytoplasm;cytosol;membrane;nucleus	nucleotide binding;protein binding;RNA binding;structural molecule activity	Pf00566, Pf02020, Pf02847, Pf02854	1981	ENSG00000114867.20	EIF4G1	3	Translation Factors			1	0																	High	High	High	High	High
FALSE	High	Master Protein	O75691	Small subunit processome component 20 homolog OS=Homo sapiens OX=9606 GN=UTP20 PE=1 SV=3	0	237.168	24	59	66	59	2785	318.2	7.39	193.43	59	metabolic process;regulation of biological process	cytoplasm;membrane;nucleus	protein binding;RNA binding	Pf07539	27340	ENSG00000120800.4	UTP20	12			Major pathway of rRNA processing in the nucleolus and cytosol; rRNA modification in the nucleus and cytosol	5	0	3791.4	3968.8	3697.5	3947.3	3803.2	3835.6	3864.5	3827.6	3655.9	3575.1	3771.9	3811.3	3568.2	3636.8	3596.2	3499.7	High	High	High	High	High
FALSE	High	Master Protein	O43143	Pre-mRNA-splicing factor ATP-dependent RNA helicase DHX15 OS=Homo sapiens OX=9606 GN=DHX15 PE=1 SV=2	0	236.22	52	37	91	36	795	90.9	7.46	281.08	37	metabolic process;response to stimulus	cytoplasm;nucleus;spliceosomal complex	catalytic activity;nucleotide binding;protein binding;RNA binding	Pf00270, Pf00271, Pf04408, Pf07717, Pf13401	1665	ENSG00000109606.12	DHX15	4	mRNA Processing	Spliceosome	mRNA Splicing - Major Pathway	6	0	5265	4956	5336	4866.5	5065.9	5239.9	5344.6	5198.1	4950.6	5171.8	5123.1	5136.4	5404.9	5264.7	5528.4	5443	High	High	High	High	High
FALSE	High	Master Protein	E7EUU4	Eukaryotic translation initiation factor 4 gamma 1 OS=Homo sapiens OX=9606 GN=EIF4G1 PE=1 SV=1	0	235.953	37	50	101	2	1560	171.5	5.31	293.71	50	cell organization and biogenesis;defense response;metabolic process;regulation of biological process;response to stimulus	cytoplasm;cytosol;membrane;nucleus	nucleotide binding;protein binding;RNA binding;structural molecule activity	Pf00566, Pf02020, Pf02847, Pf02854	1981	ENSG00000114867.20	EIF4G1	3	Translation Factors			1	57	10895.7	10397.2	11166.5	10585.4	11112.6	10603.3	11965.7	10884.8	9153.6	9481	9070.2	9149.7	9478.3	9268.7	9245	9384.6	High	High	High	High	High
FALSE	High	Master Protein	P49368	T-complex protein 1 subunit gamma OS=Homo sapiens OX=9606 GN=CCT3 PE=1 SV=4	0	234.596	64	31	108	31	545	60.5	6.49	342.81	31	cell organization and biogenesis;metabolic process;regulation of biological process;transport	cytoplasm;cytoskeleton;cytosol;membrane	nucleotide binding;protein binding;RNA binding	Pf00118	7203	ENSG00000163468.14	CCT3	1			BBSome-mediated cargo-targeting to cilium; Prefoldin mediated transfer of substrate to CCT/TriC; Cooperation of PDCL (PhLP1) and TRiC/CCT in G-protein beta folding; Association of TriC/CCT with target proteins during biosynthesis; Formation of tubulin folding intermediates by CCT/TriC; Folding of actin by CCT/TriC	13	0	10821.2	10239.3	10957.7	10278.5	10620.1	10611.6	10801.9	10820.5	9732.4	10016.5	9709.5	9659.5	10335.2	10074.8	10357.4	10428.5	High	High	High	High	High
FALSE	High	Master Protein	E7EX73	Eukaryotic translation initiation factor 4 gamma 1 OS=Homo sapiens OX=9606 GN=EIF4G1 PE=1 SV=1	0	233.167	40	49	99	1	1436	158.5	5.21	289.02	49	cell organization and biogenesis;defense response;metabolic process;regulation of biological process;response to stimulus	cytoplasm;cytosol;membrane;nucleus	nucleotide binding;protein binding;RNA binding;structural molecule activity	Pf00566, Pf02020, Pf02847, Pf02854	1981	ENSG00000114867.20	EIF4G1	3	Translation Factors			1	0																	Medium	Medium	Medium	Medium	Medium
FALSE	High	Master Protein	Q99832	T-complex protein 1 subunit eta OS=Homo sapiens OX=9606 GN=CCT7 PE=1 SV=2	0	232.338	68	30	138	30	543	59.3	7.65	423.31	30	metabolic process;regulation of biological process;transport	cytoplasm;cytosol;mitochondrion	nucleotide binding;protein binding	Pf00118	10574	ENSG00000135624.15	CCT7	2			Prefoldin mediated transfer of substrate to CCT/TriC; Cooperation of PDCL (PhLP1) and TRiC/CCT in G-protein beta folding; Association of TriC/CCT with target proteins during biosynthesis; Formation of tubulin folding intermediates by CCT/TriC; Folding of actin by CCT/TriC	9	0	8290.7	8371.3	7835.4	8273.7	8248.2	8510.1	8249	8291.2	7247.6	7436.7	7180.6	7222.9	7431.7	7377	7653.4	7249.8	High	High	High	High	High
FALSE	High	Master Protein	P16615	Sarcoplasmic/endoplasmic reticulum calcium ATPase 2 OS=Homo sapiens OX=9606 GN=ATP2A2 PE=1 SV=1	0	232.329	41	37	81	29	1042	114.7	5.34	264.08	37	cell organization and biogenesis;cellular homeostasis;regulation of biological process;response to stimulus;transport	endoplasmic reticulum;membrane	catalytic activity;metal ion binding;nucleotide binding;protein binding;transporter activity	Pf00122, Pf00689, Pf00690, Pf00702, Pf08282, Pf12710, Pf13246	488	ENSG00000174437.16	ATP2A2	12	Alzheimers Disease; Arrhythmogenic Right Ventricular Cardiomyopathy; Endothelin Pathways; Myometrial Relaxation and Contraction Pathways; Calcium Regulation in the Cardiac Cell	Pancreatic secretion; cGMP-PKG signaling pathway; Calcium signaling pathway; Alzheimer's disease; Thyroid hormone signaling pathway; Arrhythmogenic right ventricular cardiomyopathy (ARVC); cAMP signaling pathway; Hypertrophic cardiomyopathy (HCM); Cardiac muscle contraction; Adrenergic signaling in cardiomyocytes; Dilated cardiomyopathy	Ion homeostasis; Pre-NOTCH Processing in Golgi; Ion transport by P-type ATPases; Reduction of cytosolic Ca++ levels	30	9	7553.1	7629.7	7280.3	7630.6	8753.1	8316.5	8184.6	8834.9	7405.4	7480.6	7413.5	7352.3	7628.6	7784.3	7758.6	7744.4	High	High	High	High	High
FALSE	High	Master Protein	P50991	T-complex protein 1 subunit delta OS=Homo sapiens OX=9606 GN=CCT4 PE=1 SV=4	0	231.398	69	32	147	31	539	57.9	7.83	450.52	32	metabolic process;regulation of biological process;transport	cytoplasm;cytoskeleton;cytosol	nucleotide binding;protein binding;RNA binding	Pf00118	10575	ENSG00000115484.14	CCT4	2			BBSome-mediated cargo-targeting to cilium; Prefoldin mediated transfer of substrate to CCT/TriC; Cooperation of PDCL (PhLP1) and TRiC/CCT in G-protein beta folding; Association of TriC/CCT with target proteins during biosynthesis; Formation of tubulin folding intermediates by CCT/TriC; Folding of actin by CCT/TriC	13	0	15575.6	16249.9	14034.2	16076.5	15566.6	15579.9	15287.2	15684.6	14834.3	14156.3	14149.3	13679.1	13905.2	14194.7	14279.7	13485.8	High	High	High	High	High
FALSE	High	Master Protein	Q16531	DNA damage-binding protein 1 OS=Homo sapiens OX=9606 GN=DDB1 PE=1 SV=1	0	230.753	46	43	91	43	1140	126.9	5.26	283.8	43	cell organization and biogenesis;metabolic process;regulation of biological process;response to stimulus	cytoplasm;nucleus	DNA binding;protein binding	Pf03178, Pf10433	1642	ENSG00000167986.13	DDB1	11		Viral carcinogenesis; Nucleotide excision repair; Hepatitis B; Ubiquitin mediated proteolysis	Formation of Incision Complex in GG-NER; DNA Damage Recognition in GG-NER; Gap-filling DNA repair synthesis and ligation in TC-NER; Recognition of DNA damage by PCNA-containing replication complex; Dual incision in TC-NER; Formation of TC-NER Pre-Incision Complex; Dual Incision in GG-NER; Neddylation	19	0	7014.9	6992.2	7078.1	6813.3	7363.8	7171.8	7171.8	7263.8	7537.8	7289.1	7402.8	7331.1	7571.5	7519.5	7473.8	7410.5	High	High	High	High	High
FALSE	High	Master Protein	P25205	DNA replication licensing factor MCM3 OS=Homo sapiens OX=9606 GN=MCM3 PE=1 SV=3	0	229.416	63	42	91	42	808	90.9	5.77	280.98	42	metabolic process	cytoplasm;membrane;nucleus	catalytic activity;DNA binding;nucleotide binding;protein binding	Pf00493, Pf01078, Pf07728, Pf14551	4172	ENSG00000112118.18	MCM3	6	Cell Cycle; Retinoblastoma (RB) in Cancer; G1 to S cell cycle control; DNA Replication	DNA replication; Cell cycle	M/G1 Transition; Assembly of the pre-replicative complex; Unwinding of DNA; Regulation of DNA replication; Activation of ATR in response to replication stress; Activation of the pre-replicative complex; Orc1 removal from chromatin; Removal of licensing factors from origins	26	0	8579.7	8625.4	8517.8	8368.8	8506.7	8599.7	8631.4	8523.5	8089.8	8226.2	8229.1	8247.5	8378.9	8094.1	8443.9	8168.1	High	High	High	High	High
FALSE	High	Master Protein	A0A494C0R8	Clustered mitochondria protein homolog OS=Homo sapiens OX=9606 GN=CLUH PE=1 SV=1	0	229.391	53	51	77	3	1348	150.4	6.11	226.3	51												0	49	4566.1	4616.4	4680.8	4850.9	4602.2	4793.9	4633.3	4820.3	4094.4	4206.7	4178.2	4171.5	3956.2	3886.9	3978.4	3880.3	High	High	High	High	High
FALSE	High	Master Protein	Q01813	ATP-dependent 6-phosphofructokinase, platelet type OS=Homo sapiens OX=9606 GN=PFKP PE=1 SV=2	0	227.589	55	31	89	26	784	85.5	7.55	275.01	31	metabolic process	cytoplasm;cytosol;membrane;nucleus	catalytic activity;metal ion binding;nucleotide binding;protein binding	Pf00365	5214	ENSG00000067057.16	PFKP	10	Cori Cycle; Glycolysis and Gluconeogenesis	Pentose phosphate pathway; Central carbon metabolism in cancer; Glycolysis / Gluconeogenesis; Thyroid hormone signaling pathway; Metabolic pathways; Carbon metabolism; RNA degradation; AMPK signaling pathway; Fructose and mannose metabolism; Galactose metabolism; Biosynthesis of amino acids	Glycolysis	17	0	4147.5	4117.4	4028.4	4340.3	4183.5	3993.6	4108.1	4012.5	4303.1	4053.9	4215.9	4214.9	4046.3	4296.7	3996.3	4110.3	High	High	High	High	High
FALSE	High	Master Protein	Q12888	TP53-binding protein 1 OS=Homo sapiens OX=9606 GN=TP53BP1 PE=1 SV=2	0	226.92	32	46	61	46	1972	213.4	4.7	198.44	46	cell organization and biogenesis;metabolic process;regulation of biological process;response to stimulus	chromosome;cytoplasm;nucleus	DNA binding;protein binding	Pf09038, Pf15057	7158	ENSG00000067369.13	TP53BP1	15	ATM Signaling Pathway; ATM Signaling Network in Development and Disease	NOD-like receptor signaling pathway	G2/M DNA damage checkpoint; Recruitment and ATM-mediated phosphorylation of repair and signaling proteins at DNA double strand breaks; SUMOylation of transcription factors; Processing of DNA double-strand break ends; Nonhomologous End-Joining (NHEJ)	20	0	1874.1	1864.3	2238.5	1940.3	1960.8	2011.6	1998.6	2046.5	2022.5	2164.9	2111.9	2117.8	2100	2028.3	2139.4	2117.3	High	High	High	High	High
FALSE	High	Master Protein	P15311	Ezrin OS=Homo sapiens OX=9606 GN=EZR PE=1 SV=4	0	226.402	59	41	274	29	586	69.4	6.27	775.14	41	cell differentiation;cell organization and biogenesis;cellular component movement;metabolic process;regulation of biological process;response to stimulus;transport	cytoplasm;cytoskeleton;cytosol;endosome;membrane	protein binding;RNA binding	Pf00373, Pf00769, Pf09379, Pf09380	7430	ENSG00000092820.17	EZR	6	Pathogenic Escherichia coli infection; AGE/RAGE pathway; VEGFA-VEGFR2 Signaling Pathway; Regulation of Actin Cytoskeleton	Leukocyte transendothelial migration; Proteoglycans in cancer; Pathogenic Escherichia coli infection; Gastric acid secretion; Regulation of actin cytoskeleton; MicroRNAs in cancer	Netrin-1 signaling; Recycling pathway of L1	15	15	30352.9	29847.1	28999	28627.5	28373.3	28310	29311.7	27657.3	31390.1	30539.6	29170.7	31912.6	29370.5	33025.9	28449.4	32278.3	High	High	High	High	High
FALSE	High	Master Protein	O14980	Exportin-1 OS=Homo sapiens OX=9606 GN=XPO1 PE=1 SV=1	0	225.991	44	38	84	38	1071	123.3	6.06	291.13	38	cell organization and biogenesis;regulation of biological process;response to stimulus;transport	chromosome;cytoplasm;cytosol;membrane;nucleus	protein binding;RNA binding;transporter activity	Pf03810, Pf08389, Pf08767	7514	ENSG00000082898.16	XPO1	2	eIF5A regulation in response to inhibition of the nuclear export system	HTLV-I infection; Epstein-Barr virus infection; RNA transport; Ribosome biogenesis in eukaryotes; Influenza A	Rev-mediated nuclear export of HIV RNA; Downregulation of TGF-beta receptor signaling; NEP/NS2 Interacts with the Cellular Export Machinery; Cyclin A/B1/B2 associated events during G2/M transition; Amplification of signal from unattached kinetochores via a MAD2 inhibitory signal; Deactivation of the beta-catenin transactivating complex; Separation of Sister Chromatids; Resolution of Sister Chroma…	49	0	6398.9	6396.5	6127.7	6111.8	5574.8	5909.8	5946.1	5309.9	6326.2	5806	6212.1	6318.2	5820.8	5988.8	5842.1	5765.6	High	High	High	High	High
FALSE	High	Master Protein	Q92900	Regulator of nonsense transcripts 1 OS=Homo sapiens OX=9606 GN=UPF1 PE=1 SV=2	0	225.874	51	42	54	42	1129	124.3	6.61	206.93	42	cell organization and biogenesis;cellular homeostasis;metabolic process;regulation of biological process;response to stimulus;transport	chromosome;cytoplasm;cytosol;nucleus;spliceosomal complex	catalytic activity;DNA binding;metal ion binding;nucleotide binding;protein binding;RNA binding	Pf04851, Pf09416, Pf13086, Pf13087, Pf13245, Pf13604	5976	ENSG00000005007.12	UPF1	19		mRNA surveillance pathway; RNA transport	Nonsense Mediated Decay (NMD) independent of the Exon Junction Complex (EJC); Nonsense Mediated Decay (NMD) enhanced by the Exon Junction Complex (EJC)	6	0	3779.9	3916.3	3758.3	3793.1	3629.4	3556.1	3613.6	3522.5	3842.2	3691.3	3674	3722.2	3590.9	3652.3	3510.6	3522.4	High	High	High	High	High
FALSE	High	Master Protein	P49321	Nuclear autoantigenic sperm protein OS=Homo sapiens OX=9606 GN=NASP PE=1 SV=2	0	225.809	70	38	96	38	788	85.2	4.3	272.78	38	cell organization and biogenesis;cell proliferation;metabolic process;response to stimulus;transport	cytoplasm;nucleus	protein binding	Pf00515, Pf10516, Pf13414, Pf13424	4678	ENSG00000132780.16	NASP	1				0	0	4354	4064.2	4706.3	4166.2	4258.3	4275.4	4313.7	4303.7	4128.8	4201	4140.3	4161.4	4320.8	4075.4	4211.1	4284.3	High	High	High	High	High
FALSE	High	Master Protein	P11717	Cation-independent mannose-6-phosphate receptor OS=Homo sapiens OX=9606 GN=IGF2R PE=1 SV=3	0	225.517	26	54	65	54	2491	274.2	5.94	184.28	54	cell organization and biogenesis;regulation of biological process;response to stimulus;transport	cell surface;cytoplasm;endosome;Golgi;membrane;nucleus;vacuole	catalytic activity;protein binding;receptor activity;signal transducer activity;transporter activity	Pf00040, Pf00878, Pf02157, Pf09451	3482	ENSG00000197081.12	IGF2R	6		Lysosome; Endocytosis	Cargo recognition for clathrin-mediated endocytosis; Retrograde transport at the Trans-Golgi-Network; Neutrophil degranulation; Golgi Associated Vesicle Biogenesis	14	0	3419.4	3504.9	3376.2	3671.6	3389.5	3602.7	3475.8	3564.6	3926.4	4002	3984.9	4102.9	3920.7	3846.6	4001.3	3912.8	High	High	High	High	High
FALSE	High	Master Protein	Q13263	Transcription intermediary factor 1-beta OS=Homo sapiens OX=9606 GN=TRIM28 PE=1 SV=5	0	225.158	63	32	125	32	835	88.5	5.77	388.45	32	cell organization and biogenesis;defense response;metabolic process;regulation of biological process;response to stimulus	chromosome;nucleus	catalytic activity;DNA binding;metal ion binding;protein binding;RNA binding	Pf00628, Pf00643	10155	ENSG00000130726.11	TRIM28	19	Corticotropin-releasing hormone signaling pathway; Mesodermal Commitment Pathway; ATM Signaling Network in Development and Disease		Generic Transcription Pathway	6	0	10534.5	10524.2	9969.3	10311.6	11135.4	10794.6	10451.8	11050.6	10640.9	10703.4	10671.2	10595.3	10758.7	11009.5	10608.4	10522.7	High	High	High	High	High
FALSE	High	Master Protein	P13667	Protein disulfide-isomerase A4 OS=Homo sapiens OX=9606 GN=PDIA4 PE=1 SV=2	0	225.053	67	38	126	1	645	72.9	5.07	410.89	38	cellular homeostasis;metabolic process;regulation of biological process;response to stimulus;transport	cell surface;endoplasmic reticulum;organelle lumen	catalytic activity;metal ion binding;protein binding;RNA binding	Pf00085, Pf01216, Pf13098, Pf13848, Pf13905	9601	ENSG00000155660.10	PDIA4	7		Vibrio cholerae infection; Thyroid hormone synthesis; Protein processing in endoplasmic reticulum		3	41	6834.8	6659.7	7425.1	6774.9	7772.6	7460.3	7311.2	7782.1	8353	8728.4	8350.4	8552.5	9074.9	8619.2	8892.6	9069.2	High	High	High	High	High
FALSE	High	Master Protein	P48643	T-complex protein 1 subunit epsilon OS=Homo sapiens OX=9606 GN=CCT5 PE=1 SV=1	0	225.029	68	32	158	2	541	59.6	5.66	470.47	32	metabolic process;regulation of biological process;response to stimulus;transport	cytoplasm;cytoskeleton;cytosol	nucleotide binding;protein binding;RNA binding	Pf00118	22948	ENSG00000150753.11	CCT5	5			BBSome-mediated cargo-targeting to cilium; Prefoldin mediated transfer of substrate to CCT/TriC; Cooperation of PDCL (PhLP1) and TRiC/CCT in G-protein beta folding; Association of TriC/CCT with target proteins during biosynthesis; Formation of tubulin folding intermediates by CCT/TriC; Folding of actin by CCT/TriC	13	40	11731	11593.1	11533.3	11394.7	11676.4	11226.4	11694.8	11584.3	10677.8	10655.1	10444	10560.7	11069.4	10745.5	10756.9	10984.4	High	High	High	High	High
FALSE	High	Master Protein	O00159-3	Isoform 3 of Unconventional myosin-Ic OS=Homo sapiens OX=9606 GN=MYO1C	0	224.73	49	46	71	46	1044	119.6	9.45	222.82	46	cell organization and biogenesis;regulation of biological process;response to stimulus;transport	cytoplasm;cytosol;membrane	catalytic activity;motor activity;nucleotide binding;protein binding	Pf00063, Pf06017	4641	ENSG00000197879.14	MYO1C	17	Insulin Signaling		B-WICH complex positively regulates rRNA expression	5	0	5701.2	5814.9	5620.6	5660	5511.5	5791.5	5832.9	5508.6	5650.3	5605	5739.4	5787.3	5619.7	5749.2	5797.9	5710.9	High	High	High	High	High
FALSE	High	Master Protein	Q13200	26S proteasome non-ATPase regulatory subunit 2 OS=Homo sapiens OX=9606 GN=PSMD2 PE=1 SV=3	0	224.656	48	36	74	36	908	100.1	5.2	235.66	36	metabolic process;regulation of biological process;response to stimulus;transport	cytoplasm;cytosol;extracellular;membrane;nucleus;organelle lumen;proteasome	catalytic activity;enzyme regulator activity;nucleotide binding;protein binding	Pf01851	5708	ENSG00000175166.16	PSMD2	3	Proteasome Degradation; TNF alpha Signaling Pathway; Parkin-Ubiquitin Proteasomal System pathway	Proteasome; Epstein-Barr virus infection	Regulation of RAS by GAPs; CDT1 association with the CDC6:ORC:origin complex; Downstream TCR signaling; UCH proteinases; NIK-->noncanonical NF-kB signaling; Hh mutants that don't undergo autocatalytic processing are degraded by ERAD; SCF-beta-TrCP mediated degradation of Emi1; Neutrophil degranulation; Cross-presentation of soluble exogenous antigens (endosomes); Separation of Sister Chromatids; …	154	0	5372.5	5320.4	5614.5	5286.2	5299	5276.2	5374.5	5239.3	5189.9	5077.5	5052.3	4972.3	5307.5	5233.4	5251	5270.8	High	High	High	High	High
FALSE	High	Master Protein	P16144	Integrin beta-4 OS=Homo sapiens OX=9606 GN=ITGB4 PE=1 SV=5	0	224.292	34	51	75	51	1822	202	6.09	225.96	51	cell communication;cell differentiation;cell organization and biogenesis;cellular component movement;metabolic process;regulation of biological process;response to stimulus	cell surface;membrane;nucleus	protein binding;receptor activity	Pf00041, Pf00362, Pf03160, Pf07965, Pf07974	3691	ENSG00000132470.13	ITGB4	17	Integrin-mediated Cell Adhesion; Arrhythmogenic Right Ventricular Cardiomyopathy; Alpha 6 Beta 4 signaling pathway; Primary Focal Segmental Glomerulosclerosis FSGS; Focal Adhesion; TGF-beta Signaling Pathway; Regulation of Apoptosis by Parathyroid Hormone-related Protein; Focal Adhesion-PI3K-Akt-mTOR-signaling pathway	PI3K-Akt signaling pathway; Focal adhesion; ECM-receptor interaction; Dilated cardiomyopathy; Hypertrophic cardiomyopathy (HCM); Regulation of actin cytoskeleton; Arrhythmogenic right ventricular cardiomyopathy (ARVC)	Laminin interactions; Assembly of collagen fibrils and other multimeric structures; Type I hemidesmosome assembly; Syndecan interactions	24	0	3489.1	3547.3	3497.4	3575.4	3648.3	3735.5	3660.8	3815.6	4150.2	4379.1	4262.8	4277.8	4224.3	4232.5	4343.4	4300.6	High	High	High	High	High
FALSE	High	Master Protein	J3KN16	Proteasome adapter and scaffold protein ECM29 OS=Homo sapiens OX=9606 GN=ECPAS PE=1 SV=1	0	224.244	32	49	62	49	2017	223.6	8.75	203.45	49	cell organization and biogenesis;metabolic process	endoplasmic reticulum;endosome;membrane;nucleus;proteasome	protein binding;structural molecule activity	Pf12755, Pf13001	23392	ENSG00000136813.14	KIAA0368	9				0	0	3842.3	3795.7	3745.7	3903.2	3638.7	3686.1	3832.9	3609.6	3694.3	3564.9	3686.5	3700.6	3500.6	3648.3	3556.3	3603	High	High	High	High	High
FALSE	High	Master Protein	P52948	Nuclear pore complex protein Nup98-Nup96 OS=Homo sapiens OX=9606 GN=NUP98 PE=1 SV=4	0	224.128	31	49	69	49	1817	197.5	6.4	208.09	49	cell organization and biogenesis;metabolic process;regulation of biological process;transport	chromosome;cytosol;membrane;nucleus	catalytic activity;protein binding;RNA binding;structural molecule activity;transporter activity	Pf04096, Pf12110, Pf13634	4928	ENSG00000110713.15	NUP98	11		Influenza A; RNA transport		2	0	3654.1	3936.3	3599.9	3669.2	3699	3776.8	3635.5	3773.5	3509.3	3557	3547.7	3650.1	3510.9	3514.6	3501.9	3524	High	High	High	High	High
FALSE	High	Master Protein	P55060	Exportin-2 OS=Homo sapiens OX=9606 GN=CSE1L PE=1 SV=3	0	223.648	47	41	78	41	971	110.3	5.77	235.98	41	cell death;cell proliferation;transport	cytoplasm;cytosol;membrane;nucleus	protein binding;transporter activity	Pf03378, Pf03810, Pf08506	1434	ENSG00000124207.16	CSE1L	20				0	0	8774.7	8183.7	8405.5	7707.7	8480.5	8487.3	8523.3	8612.3	7570.3	7997.8	7772.6	7580.6	7960.9	8165.6	8076.1	8053.5	High	High	High	High	High
FALSE	High	Master Protein	A0A0A0MRM8	Unconventional myosin-VI OS=Homo sapiens OX=9606 GN=MYO6 PE=1 SV=1	0	223.628	45	47	60	47	1253	144.9	8.56	205.51	47	cellular component movement;regulation of biological process;response to stimulus;transport	cytoplasm;cytosol;Golgi;membrane;nucleus	catalytic activity;motor activity;nucleotide binding;protein binding	Pf00063	4646	ENSG00000196586.13	MYO6	6	VEGFA-VEGFR2 Signaling Pathway			1	0	3571.9	3388.5	3775.6	3402.3	3486.7	3479.2	3585.7	3427.9	3227.1	3174.6	3245.8	3283	3315.9	3273.6	3323.9	3316.9	High	High	High	High	High
FALSE	High	Master Protein	Q93009	Ubiquitin carboxyl-terminal hydrolase 7 OS=Homo sapiens OX=9606 GN=USP7 PE=1 SV=2	0	223.464	47	41	69	41	1102	128.2	5.55	236.62	41	cell organization and biogenesis;development;metabolic process;regulation of biological process;response to stimulus	chromosome;cytoplasm;cytosol;nucleus	catalytic activity;protein binding	Pf00443, Pf00917, Pf12436, Pf13423, Pf14533	7874	ENSG00000187555.14	USP7	16	Regulation of toll-like receptor signaling pathway	Herpes simplex infection; FoxO signaling pathway; Epstein-Barr virus infection; Viral carcinogenesis	Synthesis of active ubiquitin: roles of E1 and E2 enzymes; Ub-specific processing proteases; Gap-filling DNA repair synthesis and ligation in TC-NER; Regulation of TP53 Degradation; Dual incision in TC-NER; Formation of TC-NER Pre-Incision Complex; Regulation of PTEN localization	29	0	3958.2	3919.9	4183	3982.9	3842	3886.8	4106.1	3754.7	3974.6	3920.6	3990.8	4072.5	4098.6	4017.7	3979.5	4102.4	High	High	High	High	High
FALSE	High	Master Protein	A0A0G2JN29	Nodal modulator 1 OS=Homo sapiens OX=9606 GN=NOMO1 PE=1 SV=1	0	223.095	42	40	57	3	1267	139.5	5.8	188.46	40				Pf09430, Pf13620, Pf13715, Pf14686		ENSG00000274779.4		CHR_HSCHR16_1_CTG1				0	40	3765.9	4017.1	3659	3908	4331.6	4473	4327.3	4208.6	3617.6	3531.3	3542.7	3600.2	3970.8	3980.7	3984.1	4051.1	High	High	High	High	High
FALSE	High	Master Protein	P28290	Protein ITPRID2 OS=Homo sapiens OX=9606 GN=ITPRID2 PE=1 SV=3	0	222.805	43	46	65	45	1259	138.3	5.19	189.45	46		cytoplasm;cytosol;membrane;nucleus	protein binding	Pf14722, Pf14723	6744	ENSG00000138434.16	SSFA2	2				0	1	6028.1	6128.8	6067.2	6168.2	6774.9	6801.2	6686.5	7099	5765	5938	5781.9	5682.7	6276.4	6139.4	6525.7	6283.9	High	High	High	High	High
FALSE	High	Master Protein	P55265	Double-stranded RNA-specific adenosine deaminase OS=Homo sapiens OX=9606 GN=ADAR PE=1 SV=4	0	222.668	43	45	71	45	1226	136	8.65	231.54	45	cell differentiation;cell organization and biogenesis;defense response;metabolic process;regulation of biological process;response to stimulus;transport	cytoplasm;membrane;nucleus;spliceosomal complex	catalytic activity;DNA binding;metal ion binding;protein binding;RNA binding	Pf00035, Pf02137, Pf02295	103	ENSG00000160710.15	ADAR	1		Measles; Influenza A; Cytosolic DNA-sensing pathway	C6 deamination of adenosine; Interferon alpha/beta signaling; Formation of editosomes by ADAR proteins	12	0	6200.8	6355.3	6039.8	6102.8	5660.5	5992.1	6143.2	5927.8	6171.4	6207	6337.6	6492.3	6113.6	6139.8	6323.2	6243.7	High	High	High	High	High
FALSE	High	Master Protein	P31939	Bifunctional purine biosynthesis protein PURH OS=Homo sapiens OX=9606 GN=ATIC PE=1 SV=3	0	222.288	79	35	76	35	592	64.6	6.71	261.13	35	metabolic process;response to stimulus	cytosol;membrane;mitochondrion	catalytic activity;protein binding	Pf01808, Pf02142	471	ENSG00000138363.14	ATIC	2	One Carbon Metabolism	Metabolic pathways; Antifolate resistance; One carbon pool by folate; Purine metabolism	Purine ribonucleoside monophosphate biosynthesis	9	0	5709.3	5531.8	5475.9	5544.4	5415	5474.5	5629.1	5394.6	5428.8	5491.5	5390.8	5382.6	5451.1	5327.1	5603.3	5494.4	High	High	High	High	High
FALSE	High	Master Protein	Q92896	Golgi apparatus protein 1 OS=Homo sapiens OX=9606 GN=GLG1 PE=1 SV=2	0	220.863	49	47	70	47	1179	134.5	6.9	241.36	47	cellular component movement;regulation of biological process	Golgi;membrane	protein binding	Pf00839	2734	ENSG00000090863.11	GLG1	16		Cell adhesion molecules (CAMs)	Cell surface interactions at the vascular wall	3	0	3996.9	3933	4351	4024.1	3667.5	3676.6	3579.8	3698.3	5281.8	5648.9	5551.7	5615.2	5739.3	5547.6	5746.1	5768.4	High	High	High	High	High
FALSE	High	Master Protein	Q13428	Treacle protein OS=Homo sapiens OX=9606 GN=TCOF1 PE=1 SV=3	0	220.505	37	50	75	1	1488	152	9.04	207.86	50	cell organization and biogenesis;regulation of biological process;transport	cytosol;nucleus	protein binding;RNA binding;transporter activity	Pf03546	6949	ENSG00000070814.17	TCOF1	5		Ribosome biogenesis in eukaryotes		1	49	5900.5	6313.2	5161	6451.8	6591.9	6790.2	6585.5	7029.6	6389.2	6452.8	6285.2	6129.6	6641.9	6462	6910.7	6366.8	High	High	High	High	High
FALSE	High	Master Protein	Q13428-3	Isoform 3 of Treacle protein OS=Homo sapiens OX=9606 GN=TCOF1	0	219.532	37	50	76	1	1489	152.1	9.04	210.52	50	cell organization and biogenesis;regulation of biological process;transport	cytosol;nucleus	protein binding;RNA binding;transporter activity	Pf03546	6949		TCOF1	5				0	0	74.5	83.4	76.7	90.5	102.1	76.7	98.6	107.3	70.3	91.4	89.3	77.7	92.9	86.5	77.8	87.2	High	High	High	High	High
FALSE	High	Master Protein	P14923	Junction plakoglobin OS=Homo sapiens OX=9606 GN=JUP PE=1 SV=3	0	219.361	62	33	60	28	745	81.7	6.14	224.73	33	cell death;cell organization and biogenesis;cellular component movement;regulation of biological process;response to stimulus;transport	cytoplasm;cytoskeleton;cytosol;extracellular;membrane;nucleus;organelle lumen	protein binding;signal transducer activity;structural molecule activity	Pf00514	3728	ENSG00000173801.16	JUP	17	Arrhythmogenic Right Ventricular Cardiomyopathy; Corticotropin-releasing hormone signaling pathway; Ectoderm Differentiation	Pathways in cancer; Transcriptional misregulation in cancer; Arrhythmogenic right ventricular cardiomyopathy (ARVC); Acute myeloid leukemia	Adherens junctions interactions; Neutrophil degranulation; Formation of the cornified envelope; VEGFR2 mediated vascular permeability	22	5	4068.6	3949.4	4034.7	3993.7	3894.4	3947.1	4111.9	3897.3	3933.4	4027.7	4001.8	3938.7	4143.3	4062.6	4108.2	4109.6	High	High	High	High	High
FALSE	High	Master Protein	P20700	Lamin-B1 OS=Homo sapiens OX=9606 GN=LMNB1 PE=1 SV=2	0	218.689	65	34	89	31	586	66.4	5.16	283.21	34	regulation of biological process;response to stimulus	membrane;nucleus	catalytic activity;motor activity;protein binding;structural molecule activity	Pf00038, Pf00932, Pf01576, Pf07888, Pf09726, Pf09731, Pf10186, Pf12128	4001	ENSG00000113368.11	LMNB1	5	Fas Ligand (FasL) pathway and Stress induction of Heat Shock Proteins (HSP) regulation	Apoptosis	Gene and protein expression by JAK-STAT signaling after Interleukin-12 stimulation; Breakdown of the nuclear lamina; Initiation of Nuclear Envelope Reformation; Clearance of Nuclear Envelope Membranes from Chromatin; Meiotic synapsis; Depolymerisation of the Nuclear Lamina; Formation of Senescence-Associated Heterochromatin Foci (SAHF); Deregulated CDK5 triggers multiple neurodegenerative pathway…	34	0	6700.5	6633.1	7002	6386.3	6811.1	6779.3	6528.6	6696.9	6493.3	6795	6426.2	6454.2	6763.9	6453.8	6897.3	6807.9	High	High	High	High	High
FALSE	High	Master Protein	P12956	X-ray repair cross-complementing protein 6 OS=Homo sapiens OX=9606 GN=XRCC6 PE=1 SV=2	0	218.67	63	37	116	37	609	69.8	6.64	367.92	37	cell organization and biogenesis;defense response;metabolic process;regulation of biological process;response to stimulus;transport	chromosome;cytoplasm;cytosol;extracellular;membrane;nucleus;organelle lumen	catalytic activity;DNA binding;nucleotide binding;protein binding;RNA binding	Pf02037, Pf02735, Pf03730, Pf03731	2547	ENSG00000196419.12	XRCC6	22	Non-homologous end joining	Non-homologous end-joining	2-LTR circle formation; Neutrophil degranulation; IRF3-mediated induction of type I IFN; Nonhomologous End-Joining (NHEJ)	18	0	9559.3	9895.2	9277.6	9993.3	9928.2	9577.7	9897.4	9846.6	10999.9	11096.2	10635.2	11400	11938.1	10984	11458.4	11503.1	High	High	High	High	High
FALSE	High	Master Protein	P07437	Tubulin beta chain OS=Homo sapiens OX=9606 GN=TUBB PE=1 SV=2	0	218.579	82	25	197	1	444	49.6	4.89	572.27	25	cell division;cell organization and biogenesis;cellular component movement;defense response;regulation of biological process;response to stimulus;transport	cytoplasm;cytoskeleton;extracellular;membrane;nucleus;organelle lumen	catalytic activity;nucleotide binding;protein binding;structural molecule activity	Pf00091, Pf03953, Pf10644	203068	ENSG00000232575.10; ENSG00000196230.12; ENSG00000227739.10; ENSG00000224156.10; ENSG00000235067.10; ENSG00000229684.10; ENSG00000183311.16; ENSG00000232421.10	TUBB	6; CHR_HSCHR6_MHC_MANN_CTG1; CHR_HSCHR6_MHC_COX_CTG1; CHR_HSCHR6_MHC_APD_CTG1; CHR_HSCHR6_MHC_DBB_CTG1; CHR_HSCHR6_MHC_MCF_CTG1; CHR_HSCHR6_MHC_QBL_CTG1; CHR_HSCHR6_MHC_SSTO_CTG1	Pathogenic Escherichia coli infection; Parkin-Ubiquitin Proteasomal System pathway	Pathogenic Escherichia coli infection; Phagosome; Gap junction	Neutrophil degranulation; Regulation of PLK1 Activity at G2/M Transition; AURKA Activation by TPX2; Anchoring of the basal body to the plasma membrane; Recruitment of NuMA to mitotic centrosomes; Loss of Nlp from mitotic centrosomes; Recruitment of mitotic centrosome proteins and complexes	24	33	13943	14723.3	12769.6	13847.8	12344.5	12471.4	12419.7	11895.7	13521	12500.2	12981.1	13053.7	12209.1	12502.5	12445.5	12236.1	High	High	High	High	High
FALSE	High	Master Protein	Q7L2E3-2	Isoform 2 of ATP-dependent RNA helicase DHX30 OS=Homo sapiens OX=9606 GN=DHX30	0	218.51	45	44	68	1	1222	136	8.6	220.42	44	cell organization and biogenesis;metabolic process	cytosol;mitochondrion	catalytic activity;nucleotide binding;protein binding;RNA binding	Pf00270, Pf00271, Pf04408, Pf07717	22907	ENSG00000132153.14	DHX30	3				0	0	59.9	59.4	83.2	70.4	81.1	70.4	66	67.2	59.5	74.2	62.5	65	62.3	65	68.3	64.1	High	High	High	High	High
FALSE	High	Master Protein	A0A0B4J1R6	Transketolase OS=Homo sapiens OX=9606 GN=TKT PE=1 SV=1	0	218.412	78	26	149	1	457	49.9	7.91	490.82	26	metabolic process;regulation of biological process	cytosol	catalytic activity;metal ion binding;protein binding	Pf00456, Pf02779, Pf02780	7086	ENSG00000163931.15	TKT	3	Pentose Phosphate Pathway			1	0	413.8	494.7	232.1	477.2	492.7	417.7	310.6	433.7	508.7	366.1	417.5	416.2	285.7	441.5	319.2	265.1	High	High	High	High	High
FALSE	High	Master Protein	O75153	Clustered mitochondria protein homolog OS=Homo sapiens OX=9606 GN=CLUH PE=1 SV=2	0	218.073	52	49	75	1	1309	146.6	6.13	220.86	49	cell organization and biogenesis	cytoplasm	protein binding;RNA binding	Pf12807, Pf13236, Pf13374, Pf13424, Pf15044	23277	ENSG00000132361.16	CLUH; KIAA0664	17	Translation Factors			1	0	58.7	76.7	94.2	93.8	74	68.5	61.6	71.8	68.9	63.2	67.5	57.5	68.1	54.2	54.6	66.2	High	High	High	High	High
FALSE	High	Master Protein	A0A0C4DG89	Probable ATP-dependent RNA helicase DDX46 OS=Homo sapiens OX=9606 GN=DDX46 PE=1 SV=1	0	217.852	47	46	74	1	1032	117.4	9.29	233.1	46	metabolic process;regulation of biological process	cytoplasm;membrane;nucleus	catalytic activity;nucleotide binding;RNA binding	Pf00270, Pf00271	9879	ENSG00000145833.15	DDX46	5				0	0	17.4	14.1	15.6	20.4	12.2	15	19.6	13.8	21.8	19.2	16.4	18	15	16.4	16.5	17.9	High	High	High	High	High
FALSE	High	Master Protein	Q5JPE7	Nodal modulator 2 OS=Homo sapiens OX=9606 GN=NOMO2 PE=1 SV=1	0	216.427	42	39	55	2	1267	139.4	5.76	181.46	39	regulation of biological process	endoplasmic reticulum;membrane	protein binding	Pf09430, Pf13620, Pf13715, Pf14686	283820	ENSG00000185164.14	NOMO2	16				0	0	40.2	23	42.3	37.1	23.8	28.3	35	26.2	30.1	24.8	30.9	32.2	21	26.1	27.9	36.8	High	High	High	High	High
FALSE	High	Master Protein	P11388	DNA topoisomerase 2-alpha OS=Homo sapiens OX=9606 GN=TOP2A PE=1 SV=3	0	216.419	37	49	60	37	1531	174.3	8.72	180.33	49	cell differentiation;cell division;cell organization and biogenesis;metabolic process;regulation of biological process;response to stimulus	chromosome;cytoplasm;nucleus	catalytic activity;DNA binding;metal ion binding;nucleotide binding;protein binding;RNA binding	Pf00204, Pf00521, Pf01751, Pf02518, Pf08070	7153	ENSG00000131747.14	TOP2A	17	Gastric Cancer Network 1; Gastric cancer network 2; Retinoblastoma (RB) in Cancer	Platinum drug resistance	SUMOylation of DNA replication proteins; Transcription of E2F targets under negative control by DREAM complex	14	12	4385.1	4454.8	4590.5	4378.8	4096.6	4131.4	4315.3	4253.3	3582.8	3698	3633.5	3632.3	3651.6	3518	3526.7	3618	High	High	High	High	High
FALSE	High	Master Protein	Q5JP53	Tubulin beta chain OS=Homo sapiens OX=9606 GN=TUBB PE=1 SV=1	0	216.365	81	24	194	1	426	47.7	4.81	565.27	24	cell division;cell organization and biogenesis;cellular component movement;defense response;regulation of biological process;response to stimulus;transport	cytoplasm;cytoskeleton;extracellular;membrane;nucleus;organelle lumen	catalytic activity;nucleotide binding;protein binding;structural molecule activity	Pf00091, Pf03953	203068	ENSG00000232575.10; ENSG00000196230.12; ENSG00000227739.10; ENSG00000224156.10; ENSG00000235067.10; ENSG00000229684.10; ENSG00000183311.16; ENSG00000232421.10	TUBB	6; CHR_HSCHR6_MHC_MANN_CTG1; CHR_HSCHR6_MHC_COX_CTG1; CHR_HSCHR6_MHC_APD_CTG1; CHR_HSCHR6_MHC_DBB_CTG1; CHR_HSCHR6_MHC_MCF_CTG1; CHR_HSCHR6_MHC_QBL_CTG1; CHR_HSCHR6_MHC_SSTO_CTG1	Pathogenic Escherichia coli infection; Parkin-Ubiquitin Proteasomal System pathway			2	0																	High	High	High	High	High
FALSE	High	Master Protein	Q7L014	Probable ATP-dependent RNA helicase DDX46 OS=Homo sapiens OX=9606 GN=DDX46 PE=1 SV=2	0	215.578	47	46	73	1	1031	117.3	9.29	226.3	46	metabolic process;regulation of biological process	cytoplasm;membrane;nucleus	catalytic activity;nucleotide binding;RNA binding	Pf00270, Pf00271	9879	ENSG00000145833.15	DDX46	5		Spliceosome	mRNA Splicing - Major Pathway	5	51	6702.4	6787.2	6477.7	6584.7	6579.1	6607.7	6533.9	6577.4	6969.2	6978.5	6808.5	6865.2	6910.9	6868.1	6828.4	6769.2	Not Found	High	High	Not Found	High
FALSE	High	Master Protein	Q7KZF4	Staphylococcal nuclease domain-containing protein 1 OS=Homo sapiens OX=9606 GN=SND1 PE=1 SV=1	0	215.388	54	41	72	41	910	101.9	7.17	235.28	41	cell differentiation;metabolic process;regulation of biological process	cytoplasm;cytosol;membrane;mitochondrion;nucleus	catalytic activity;protein binding;RNA binding	Pf00565, Pf00567	27044	ENSG00000197157.10	SND1	7		Epstein-Barr virus infection; Viral carcinogenesis	Signaling by BRAF and RAF fusions	6	0	6225.9	5975.1	6479	5785.8	6063.6	6182.2	6146.4	6223.6	7023.2	7224.7	6791.1	6907.1	7188.2	7101.9	7349	7344.7	High	High	High	High	High
FALSE	High	Master Protein	P11021	Endoplasmic reticulum chaperone BiP OS=Homo sapiens OX=9606 GN=HSPA5 PE=1 SV=2	0	215.353	56	32	230	29	654	72.3	5.16	713.52	32	cell communication;cell death;cell differentiation;cell organization and biogenesis;metabolic process;regulation of biological process;response to stimulus;transport	cell surface;cytoplasm;endoplasmic reticulum;membrane;mitochondrion;nucleus;organelle lumen	catalytic activity;metal ion binding;nucleotide binding;protein binding	Pf00012, Pf01968, Pf06723	3309	ENSG00000044574.7	HSPA5	9	Parkin-Ubiquitin Proteasomal System pathway; Apoptosis-related network due to altered Notch3 in ovarian cancer; Photodynamic therapy-induced unfolded protein response; MAPK Signaling Pathway	Thyroid hormone synthesis; Prion diseases; Protein processing in endoplasmic reticulum; Antigen processing and presentation; Protein export	Platelet degranulation ; PERK regulates gene expression; ATF6 (ATF6-alpha) activates chaperone genes; Antigen Presentation: Folding, assembly and peptide loading of class I MHC; Regulation of HSF1-mediated heat shock response; IRE1alpha activates chaperones	27	0	12185.4	11895.5	12830.1	11933.7	17866.5	17751	17821.4	18166.5	13221.3	13543	13062.4	13246.7	14681.2	13657.7	14616.6	14780.8	High	High	High	High	High
FALSE	High	Master Protein	P68371	Tubulin beta-4B chain OS=Homo sapiens OX=9606 GN=TUBB4B PE=1 SV=1	0	214.393	81	24	193	1	445	49.8	4.89	570.27	24	cell organization and biogenesis;cellular component movement;defense response;regulation of biological process;response to stimulus;transport	cytoplasm;cytoskeleton;cytosol;extracellular;nucleus;organelle lumen	catalytic activity;nucleotide binding;protein binding;RNA binding;structural molecule activity	Pf00091, Pf03953, Pf10644	10383	ENSG00000188229.5	TUBB4B	9	Pathogenic Escherichia coli infection; Parkin-Ubiquitin Proteasomal System pathway	Pathogenic Escherichia coli infection; Phagosome; Gap junction	COPI-independent Golgi-to-ER retrograde traffic; COPI-dependent Golgi-to-ER retrograde traffic; Carboxyterminal post-translational modifications of tubulin; Regulation of PLK1 Activity at G2/M Transition; Recruitment of NuMA to mitotic centrosomes; Hedgehog 'off' state; Loss of Nlp from mitotic centrosomes; Translocation of GLUT4 to the plasma membrane; Prefoldin mediated transfer of substrate to…	74	7	1434	1514.6	1495.6	1436.5	1267.6	1313.6	1315.5	1290.8	1434.4	1301.7	1367.5	1406	1231.4	1267.4	1170.5	1247.8	High	High	High	High	High
FALSE	High	Master Protein	E9PCA1	T-complex protein 1 subunit epsilon OS=Homo sapiens OX=9606 GN=CCT5 PE=1 SV=1	0	213.416	70	31	148	1	520	57.1	5.55	443.92	31	metabolic process;regulation of biological process;response to stimulus;transport	cytoplasm;cytosol	nucleotide binding;protein binding;RNA binding	Pf00118	22948	ENSG00000150753.11	CCT5	5				0	0	10.3	11.8	15.3	13.6	10.9	14.4	10.5	10.5	10.6	11.2	11.5	7	8.6	12.5	12.4	9.3	Medium	Medium	Medium	Medium	Medium
FALSE	High	Master Protein	Q08378	Golgin subfamily A member 3 OS=Homo sapiens OX=9606 GN=GOLGA3 PE=1 SV=2	0	212.63	38	46	54	46	1498	167.3	5.44	161.83	46	metabolic process;regulation of biological process;transport	cytoplasm;cytosol;Golgi;membrane;nucleus	catalytic activity;motor activity;protein binding;structural molecule activity;transporter activity	Pf00038, Pf01576, Pf02463, Pf04111, Pf05557, Pf07888, Pf10186, Pf12128, Pf12325	2802	ENSG00000090615.14	GOLGA3	12				0	0	2287.8	2264.9	2574.5	2302.2	2342.5	2332.8	2371.2	2356.9	2214.1	2336.9	2285.3	2327.3	2300.6	2250.2	2339.4	2444.5	High	High	High	High	High
FALSE	High	Master Protein	P42285	Exosome RNA helicase MTR4 OS=Homo sapiens OX=9606 GN=MTREX PE=1 SV=3	0	212.092	44	42	62	42	1042	117.7	6.52	182.44	42	metabolic process	nucleus;spliceosomal complex	catalytic activity;DNA binding;nucleotide binding;protein binding;RNA binding	Pf00270, Pf04851, Pf08148, Pf13234	23517	ENSG00000039123.15	SKIV2L2	5		RNA degradation	Major pathway of rRNA processing in the nucleolus and cytosol; mRNA Splicing - Major Pathway	8	0	3669.5	3750.6	3865.7	3639.9	3540.9	3488.3	3552.9	3488.4	3332.4	3329.3	3394.4	3381.6	3296.9	3285.9	3252.8	3283.1	High	High	High	High	High
FALSE	High	Master Protein	Q8TEQ6	Gem-associated protein 5 OS=Homo sapiens OX=9606 GN=GEMIN5 PE=1 SV=3	0	211.568	41	49	74	49	1508	168.5	6.62	221.65	49	cell organization and biogenesis;metabolic process;regulation of biological process;transport	cytoplasm;cytosol;membrane;nucleus	protein binding;RNA binding	Pf00400	25929	ENSG00000082516.8	GEMIN5	5		RNA transport	snRNP Assembly	4	0	3898.6	3836.5	3927.7	3835.4	3973.3	3954.1	3840.4	3915.7	3841	3956.5	3972.7	3925.3	3970.6	3949.6	3884.2	3956.2	High	High	High	High	High
FALSE	High	Master Protein	P00558	Phosphoglycerate kinase 1 OS=Homo sapiens OX=9606 GN=PGK1 PE=1 SV=3	0	211.349	74	25	135	21	417	44.6	8.1	468.34	25	cell differentiation;metabolic process;regulation of biological process;response to stimulus	cytoplasm;cytosol;membrane	catalytic activity;nucleotide binding;protein binding	Pf00162	5230	ENSG00000102144.13	PGK1	X	Cori Cycle; Photodynamic therapy-induced HIF-1 survival signaling; Glycolysis and Gluconeogenesis	Biosynthesis of amino acids; HIF-1 signaling pathway; Metabolic pathways; Carbon metabolism; Glycolysis / Gluconeogenesis	Gluconeogenesis; Glycolysis	13	4	10898.2	10346.7	10876.9	10359.5	10810.5	10358.9	10616.3	10054.5	12328.2	11717.1	11986.2	11934	12146.9	12692.5	12194.2	12347.5	High	High	High	High	High
FALSE	High	Master Protein	A0A499FI48	Protein disulfide-isomerase OS=Homo sapiens OX=9606 GN=PDIA4 PE=1 SV=1	0	210.68	67	38	120	1	646	73	5.07	377.69	38												0	0	12.1	15	11	16.4	15.4	16.7	14.2	15.7	10.4	18.7	18.2	19.9	13.5	17.7	15.8	16.2	High	High	High	High	High
FALSE	High	Master Protein	E9PLK3	Aminopeptidase OS=Homo sapiens OX=9606 GN=NPEPPS PE=1 SV=1	0	210.384	55	39	70	39	915	102.9	5.6	221.47	39	metabolic process;response to stimulus	cytoplasm;cytosol;nucleus	catalytic activity;metal ion binding	Pf01433, Pf11838, Pf13485	9520	ENSG00000141279.15	NPEPPS	17				0	0	5723	5626	5798.8	5743.5	5743.4	5682.9	5828.5	5618	5793.8	5759	5651.3	5616.9	5673.2	5801.3	5688.2	5689.1	High	High	High	High	High
FALSE	High	Master Protein	Q14676	Mediator of DNA damage checkpoint protein 1 OS=Homo sapiens OX=9606 GN=MDC1 PE=1 SV=3	0	210.181	32	43	58	43	2089	226.5	5.47	193.09	43	metabolic process;regulation of biological process;response to stimulus	chromosome;nucleus	protein binding	Pf00498, Pf05109, Pf05539	9656	ENSG00000228575.9; ENSG00000137337.14; ENSG00000225589.9; ENSG00000224587.9; ENSG00000234012.9; ENSG00000237095.9	MDC1	6; CHR_HSCHR6_MHC_MANN_CTG1; CHR_HSCHR6_MHC_DBB_CTG1; CHR_HSCHR6_MHC_COX_CTG1; CHR_HSCHR6_MHC_APD_CTG1; CHR_HSCHR6_MHC_MCF_CTG1	ATM Signaling Network in Development and Disease		G2/M DNA damage checkpoint; TP53 Regulates Transcription of DNA Repair Genes; Recruitment and ATM-mediated phosphorylation of repair and signaling proteins at DNA double strand breaks; Processing of DNA double-strand break ends; Nonhomologous End-Joining (NHEJ); SUMOylation of DNA damage response and repair proteins	23	0	2777.6	3346.5	2832.3	3035.9	2911.9	3097.8	2968.1	3035.4	2478.8	2643.7	2656	2690.2	2659	2657.6	2805.6	2717.4	High	High	High	High	High
FALSE	High	Master Protein	Q7L2E3	ATP-dependent RNA helicase DHX30 OS=Homo sapiens OX=9606 GN=DHX30 PE=1 SV=1	0	210.12	45	44	69	1	1194	133.9	8.78	217.87	44	cell organization and biogenesis;metabolic process	cytoplasm;cytosol;mitochondrion	catalytic activity;nucleotide binding;protein binding;RNA binding	Pf00270, Pf00271, Pf04408, Pf07717	22907	ENSG00000132153.14	DHX30	3				0	46	5029.1	5162.1	4689.1	5289	4993.6	5144.9	5192.4	5200	5353.7	5454.6	5544.5	5385.8	5316.8	5356.5	5553.3	5333.4	High	High	High	High	High
FALSE	High	Master Protein	Q29RF7	Sister chromatid cohesion protein PDS5 homolog A OS=Homo sapiens OX=9606 GN=PDS5A PE=1 SV=1	0	209.456	40	47	68	41	1337	150.7	7.91	192.75	47	cell division;cell organization and biogenesis;metabolic process;regulation of biological process;response to stimulus	chromosome;cytosol;membrane;nucleus	protein binding		23244	ENSG00000121892.14	PDS5A	4			Cohesin Loading onto Chromatin; Establishment of Sister Chromatid Cohesion; Separation of Sister Chromatids; Resolution of Sister Chromatid Cohesion	12	7	5115.6	5375.4	5179.2	5315.4	5185	5098.7	5213.4	5157.7	5233	5254.2	5339.8	5263.8	5155.4	5122.4	5196.6	5157.7	High	High	High	High	High
FALSE	High	Master Protein	P25705	ATP synthase subunit alpha, mitochondrial OS=Homo sapiens OX=9606 GN=ATP5F1A PE=1 SV=1	0	209.227	58	29	149	29	553	59.7	9.13	437.96	29	cell organization and biogenesis;metabolic process;regulation of biological process;transport	membrane;mitochondrion;organelle lumen	catalytic activity;nucleotide binding;protein binding;RNA binding;transporter activity	Pf00006, Pf00306, Pf02663, Pf02874, Pf05943	498	ENSG00000152234.15	ATP5A1	18	Electron Transport Chain; Oxidative phosphorylation	Metabolic pathways; Parkinson's disease; Oxidative phosphorylation; Huntington's disease; Alzheimer's disease	Cristae formation; Mitochondrial protein import; Formation of ATP by chemiosmotic coupling; Metabolism of proteins	16	0	13576.2	14030.5	12922	12559.6	13801.1	13355.4	13198.9	13761.2	14808.7	14869.7	14524.7	14083.6	15403.3	14830.4	15688.3	14744.2	High	High	High	High	High
FALSE	High	Master Protein	Q12931	Heat shock protein 75 kDa, mitochondrial OS=Homo sapiens OX=9606 GN=TRAP1 PE=1 SV=3	0	209.068	53	30	90	29	704	80.1	8.21	295.81	30	metabolic process;regulation of biological process;response to stimulus	membrane;mitochondrion;organelle lumen	nucleotide binding;protein binding;RNA binding	Pf00183, Pf02518, Pf13589	10131	ENSG00000126602.10	TRAP1	16	TNF alpha Signaling Pathway; TGF-beta Signaling Pathway		Respiratory electron transport	6	0	4513.7	4392.2	4674	4202.4	4329.1	4415.1	4518.3	4289.8	4927.7	4899.1	4840.5	5124.1	5135.1	5086.7	5190.3	5210	High	High	High	High	High
FALSE	High	Master Protein	A0A1W2PNX8	Protein unc-45 homolog A OS=Homo sapiens OX=9606 GN=UNC45A PE=1 SV=1	0	209.049	44	38	64	38	1084	118.3	6.71	189.23	38			protein binding	Pf00515, Pf07719, Pf11701, Pf12895, Pf13181, Pf13414, Pf13424, Pf13432, Pf14559		ENSG00000140553.17		15				0	0	3665.4	3600.1	3767.5	3771.3	3731.8	3714.1	3626.7	3683.1	3745.6	3854.2	3771	3910.2	3796.8	3714.4	3813.9	3786.6	High	High	High	High	High
FALSE	High	Master Protein	P04350	Tubulin beta-4A chain OS=Homo sapiens OX=9606 GN=TUBB4A PE=1 SV=2	0	209.038	82	24	163	3	444	49.6	4.88	459.37	24	cell organization and biogenesis;regulation of biological process	cytoplasm;cytoskeleton;cytosol;nucleus	catalytic activity;metal ion binding;nucleotide binding;protein binding;structural molecule activity	Pf00091, Pf03953, Pf10644	10382	ENSG00000104833.11	TUBB4A	19	Pathogenic Escherichia coli infection; Parkin-Ubiquitin Proteasomal System pathway	Pathogenic Escherichia coli infection; Gap junction; Phagosome	COPI-independent Golgi-to-ER retrograde traffic; COPI-dependent Golgi-to-ER retrograde traffic; Carboxyterminal post-translational modifications of tubulin; Regulation of PLK1 Activity at G2/M Transition; Recruitment of NuMA to mitotic centrosomes; Hedgehog 'off' state; Loss of Nlp from mitotic centrosomes; Translocation of GLUT4 to the plasma membrane; Prefoldin mediated transfer of substrate to…	72	2	258.8	258.6	269.6	284.3	233.3	255.4	248.4	244.5	346.9	332.9	334.8	371.3	314.5	342.6	303.7	338.7	High	High	High	High	High
FALSE	High	Master Protein	Q15021	Condensin complex subunit 1 OS=Homo sapiens OX=9606 GN=NCAPD2 PE=1 SV=3	0	208.977	39	43	54	43	1401	157.1	6.61	187	43	cell division;cell organization and biogenesis;metabolic process	chromosome;cytoplasm;cytosol;membrane;nucleus	protein binding	Pf12717, Pf12922	9918	ENSG00000010292.12	NCAPD2	12			Condensation of Prometaphase Chromosomes	5	0	3311.1	3472.4	3362.7	3304.6	2837.9	2917.2	2976.3	2780.4	2735.6	2624.9	2705	2691.9	2489.4	2590.9	2473.9	2484	High	High	High	High	High
FALSE	High	Master Protein	P24928	DNA-directed RNA polymerase II subunit RPB1 OS=Homo sapiens OX=9606 GN=POLR2A PE=1 SV=2	0	208.975	30	53	71	53	1970	217	7.37	204.04	53	metabolic process;regulation of biological process;response to stimulus	cytoplasm;nucleus	catalytic activity;DNA binding;metal ion binding;protein binding;RNA binding	Pf00623, Pf04983, Pf04990, Pf04992, Pf04997, Pf04998, Pf05000	5430		POLR2A	17	Eukaryotic Transcription Initiation; mRNA Processing	Huntington's disease; Pyrimidine metabolism; Purine metabolism; Herpes simplex infection; RNA polymerase; Epstein-Barr virus infection; Metabolic pathways	Signaling by FGFR2 IIIa TM; RNA polymerase II transcribes snRNA genes; Abortive elongation of HIV-1 transcript in the absence of Tat; Tat-mediated HIV elongation arrest and recovery; Activation of anterior HOX genes in hindbrain development during early embryogenesis; Formation of HIV-1 elongation complex containing HIV-1 Tat; MicroRNA (miRNA) biogenesis; Formation of the HIV-1 Early Elongation C…	77	0	4609.5	4770	4591.1	5037.1	5742.6	5833.3	5695.7	5946.7	4743	4905.4	4882.5	4841.3	4733	4662.7	4926.4	4718.8	High	High	High	High	High
FALSE	High	Master Protein	O00429-2	Isoform 4 of Dynamin-1-like protein OS=Homo sapiens OX=9606 GN=DNM1L	0	207.592	68	40	54	1	725	80.5	6.71	185.5	40	cell death;cell organization and biogenesis;regulation of biological process;transport	cytoplasm;cytosol;endoplasmic reticulum;Golgi;membrane;mitochondrion	catalytic activity;enzyme regulator activity;nucleotide binding;protein binding	Pf00350, Pf01031, Pf02212	10059	ENSG00000087470.17	DNM1L	12	Synaptic Vesicle Pathway			1	0	23.6	22.9	20.3	29	23.8	33	26.5	25.7	30	28.4	27.4	26.8	29.5	23.3	24	22.8	High	High	High	High	High
FALSE	High	Master Protein	P26038	Moesin OS=Homo sapiens OX=9606 GN=MSN PE=1 SV=3	0	207.369	65	35	130	25	577	67.8	6.4	371.93	35	cell differentiation;cell organization and biogenesis;cell proliferation;cellular component movement;regulation of biological process;response to stimulus	cell surface;cytoplasm;cytoskeleton;cytosol;membrane;nucleus	protein binding;RNA binding;structural molecule activity	Pf00373, Pf00769, Pf09379, Pf09380	4478	ENSG00000147065.16	MSN	X	Glial Cell Differentiation; AGE/RAGE pathway; Regulation of Actin Cytoskeleton	Measles; Proteoglycans in cancer; Leukocyte transendothelial migration; Regulation of actin cytoskeleton	Gene and protein expression by JAK-STAT signaling after Interleukin-12 stimulation; Interleukin-12 family signaling; Recycling pathway of L1	16	2	5241.2	5289.7	5145.5	5395	5609.8	5277.1	5098.9	5434.6	6083.5	6030.5	5918.3	6088.3	5926	6012.3	5819.6	5808.7	High	High	High	High	High
FALSE	High	Master Protein	Q16891	MICOS complex subunit MIC60 OS=Homo sapiens OX=9606 GN=IMMT PE=1 SV=1	0	207.323	59	37	74	4	758	83.6	6.48	229.29	37	cell organization and biogenesis;cellular homeostasis	membrane;mitochondrion	protein binding;RNA binding	Pf09731	10989	ENSG00000132305.20	IMMT	2			Cristae formation	3	36	5296.7	5191.3	5732.5	5182.3	5630.1	5467.5	5362.8	5631.8	5850.1	6223.5	5951.8	6080	6323.2	6019.9	6342.6	6306.5	High	High	High	High	High
FALSE	High	Master Protein	P40227	T-complex protein 1 subunit zeta OS=Homo sapiens OX=9606 GN=CCT6A PE=1 SV=3	0	207.206	76	29	114	29	531	58	6.68	326.22	29	metabolic process;regulation of biological process	cytoplasm;cytosol;membrane	nucleotide binding;protein binding;RNA binding	Pf00118, Pf05504	908	ENSG00000146731.10	CCT6A	7			Prefoldin mediated transfer of substrate to CCT/TriC; Cooperation of PDCL (PhLP1) and TRiC/CCT in G-protein beta folding; Association of TriC/CCT with target proteins during biosynthesis; Formation of tubulin folding intermediates by CCT/TriC; Folding of actin by CCT/TriC	9	0	9838.2	9263.4	9742.6	9426.7	10300.7	9647.3	10073.7	9992.7	9201.2	9144.9	8943.3	9104.5	9536.9	10655.3	8329	9548.4	High	High	High	High	High
FALSE	High	Master Protein	P33992	DNA replication licensing factor MCM5 OS=Homo sapiens OX=9606 GN=MCM5 PE=1 SV=5	0	206.964	54	35	75	35	734	82.2	8.37	231.91	35	cell division;metabolic process	membrane;nucleus	catalytic activity;DNA binding;nucleotide binding;protein binding	Pf00493, Pf07728, Pf14551	4174	ENSG00000100297.15	MCM5	22	Cell Cycle; G1 to S cell cycle control; DNA Replication	Cell cycle; DNA replication	M/G1 Transition; Assembly of the pre-replicative complex; Unwinding of DNA; Regulation of DNA replication; Activation of ATR in response to replication stress; Activation of the pre-replicative complex; Orc1 removal from chromatin; Removal of licensing factors from origins	25	0	7785.8	8553	7173.5	8082.8	7890.1	7625.8	7426.5	7794	7861.5	7426.8	7531.4	7761.1	7100.9	7275.5	6827.4	6730.2	High	High	High	High	High
FALSE	High	Master Protein	P41252	Isoleucine--tRNA ligase, cytoplasmic OS=Homo sapiens OX=9606 GN=IARS PE=1 SV=2	0	206.78	45	43	67	43	1262	144.4	6.15	206.95	43	cell differentiation;metabolic process;regulation of biological process	cytoplasm;cytosol;membrane	catalytic activity;nucleotide binding;protein binding;RNA binding	Pf00133, Pf01406, Pf08264, Pf09334	3376	ENSG00000196305.17	IARS	9	Amino Acid metabolism	Aminoacyl-tRNA biosynthesis	Cytosolic tRNA aminoacylation; SeMet incorporation into proteins	10	0	5457	5126.6	5378.2	5098.8	4597.8	4655.3	5123.4	4408.2	5380.7	5094.3	5129.9	5520.1	5014.3	5419.7	4940	5153.2	High	High	High	High	High
FALSE	High	Master Protein	H0YFD6	Trifunctional enzyme subunit alpha, mitochondrial OS=Homo sapiens OX=9606 GN=HADHA PE=1 SV=2	0	206.393	54	33	73	33	792	86.3	9.1	243.38	33												0	0	4898.5	4966.3	4742.4	4932.3	5041.9	4872.6	4822.4	4893.8	5894.5	5718	5708.9	5753.1	5912.5	5768.1	5864.7	6119	High	High	High	High	High
FALSE	High	Master Protein	Q9H0A0	RNA cytidine acetyltransferase OS=Homo sapiens OX=9606 GN=NAT10 PE=1 SV=2	0	205.813	46	41	62	41	1025	115.7	8.27	199.72	41	metabolic process;regulation of biological process	membrane;nucleus	catalytic activity;nucleotide binding;protein binding;RNA binding	Pf00583, Pf05127, Pf08351, Pf13508, Pf13718, Pf13725	55226	ENSG00000135372.8	NAT10	11	Metapathway biotransformation	Ribosome biogenesis in eukaryotes	rRNA modification in the nucleus and cytosol	6	0	4661.1	4577.2	4571.9	4452.6	4750	4807.2	5012.4	4790.3	4328.2	4167.1	4250	4312	4167.7	4227.7	4013.5	4096.2	High	High	High	High	High
FALSE	High	Master Protein	O00429	Dynamin-1-like protein OS=Homo sapiens OX=9606 GN=DNM1L PE=1 SV=2	0	205.34	67	40	53	1	736	81.8	6.81	182.79	40	cell death;cell organization and biogenesis;regulation of biological process;response to stimulus;transport	cytoplasm;cytoskeleton;cytosol;endoplasmic reticulum;Golgi;membrane;mitochondrion	catalytic activity;enzyme regulator activity;nucleotide binding;protein binding	Pf00350, Pf01031, Pf02212	10059	ENSG00000087470.17	DNM1L	12	Synaptic Vesicle Pathway	TNF signaling pathway; NOD-like receptor signaling pathway	Apoptotic execution phase	6	42	3320.5	3271.2	3407.5	3305.1	3028.9	3131.9	3244.5	3054.2	3535.9	3418	3572.7	3538.5	3430.1	3481.2	3477	3432.3	High	High	High	High	High
FALSE	High	Master Protein	Q14974	Importin subunit beta-1 OS=Homo sapiens OX=9606 GN=KPNB1 PE=1 SV=2	0	205.294	42	27	79	27	876	97.1	4.78	263.98	27	cell organization and biogenesis;cellular component movement;metabolic process;regulation of biological process;response to stimulus;transport	cytoplasm;cytosol;extracellular;membrane;nucleus;organelle lumen	metal ion binding;protein binding;RNA binding;transporter activity	Pf02985, Pf03810, Pf13513, Pf13646	3837	ENSG00000108424.9	KPNB1	17	Sterol Regulatory Element-Binding Proteins (SREBP) signalling	RNA transport	ISG15 antiviral mechanism; NS1 Mediated Effects on Host Pathways; Nuclear import of Rev protein; Neutrophil degranulation; Regulation of cholesterol biosynthesis by SREBP (SREBF); Transport of Ribonucleoproteins into the Host Nucleus; Activation of DNA fragmentation factor	29	0	5471	5194.3	5314.9	5249.8	5385.5	5383.3	5388.4	5334.5	4972.4	4804.2	4916	4752.3	4841.7	4973.9	4873.6	4847.2	High	High	High	High	High
FALSE	High	Master Protein	O75116	Rho-associated protein kinase 2 OS=Homo sapiens OX=9606 GN=ROCK2 PE=1 SV=4	0	204.793	40	51	68	44	1388	160.8	6.02	193.14	51	cell organization and biogenesis;metabolic process;regulation of biological process;response to stimulus	cytoplasm;cytoskeleton;cytosol;membrane;nucleus	catalytic activity;metal ion binding;motor activity;nucleotide binding;protein binding;RNA binding;structural molecule activity	Pf00069, Pf00130, Pf01576, Pf01636, Pf02185, Pf02463, Pf04111, Pf04156, Pf05557, Pf05622, Pf05667, Pf06160, Pf07714, Pf07888, Pf08912, Pf09726, Pf09731, Pf11559, Pf12128, Pf12718, Pf12795, Pf13166, Pf14531, Pf14915	9475	ENSG00000134318.13	ROCK2	2	Androgen receptor signaling pathway; MicroRNAs in cardiomyocyte hypertrophy; Integrin-mediated Cell Adhesion; Leptin signaling pathway; Pathogenic Escherichia coli infection; Spinal Cord Injury; Focal Adhesion; Association Between Physico-Chemical Features and Toxicity Associated Pathways; VEGFA-VEGFR2 Signaling Pathway; Chemokine signaling pathway; Regulation of Actin Cytoskeleton; G13 Signaling…	Chemokine signaling pathway; Proteoglycans in cancer; Oxytocin signaling pathway; cAMP signaling pathway; Leukocyte transendothelial migration; Wnt signaling pathway; Pathogenic Escherichia coli infection; Salmonella infection; Platelet activation; Focal adhesion; Axon guidance; Pathways in cancer; Sphingolipid signaling pathway; cGMP-PKG signaling pathway; Regulation of actin cytoskeleton; Vascu…	EPHA-mediated growth cone collapse; G alpha (12/13) signalling events; EPHB-mediated forward signaling; RHO GTPases Activate ROCKs; Sema4D induced cell migration and growth-cone collapse; VEGFA-VEGFR2 Pathway	47	7	3872.2	3849.2	4319.7	4020.8	4012.2	3963.2	3973.5	4068.7	4200.8	4317.6	4311	4252.1	4293.1	4210.5	4353.1	4383.5	High	High	High	High	High
FALSE	High	Master Protein	Q14566	DNA replication licensing factor MCM6 OS=Homo sapiens OX=9606 GN=MCM6 PE=1 SV=1	0	204.563	54	41	82	41	821	92.8	5.41	247.66	41	metabolic process	nucleus	catalytic activity;DNA binding;nucleotide binding;protein binding	Pf00493, Pf01078, Pf07728, Pf14551	4175	ENSG00000076003.4	MCM6	2	Cell Cycle; Retinoblastoma (RB) in Cancer; G1 to S cell cycle control; DNA Replication	Cell cycle; DNA replication	M/G1 Transition; Assembly of the pre-replicative complex; Unwinding of DNA; Regulation of DNA replication; Activation of ATR in response to replication stress; Activation of the pre-replicative complex; Orc1 removal from chromatin; Removal of licensing factors from origins	26	0	8376.2	8324.5	8127.9	8261.8	8444.2	8210.9	8310.1	8579.7	7688.8	7712.2	7562.3	7431.5	7886.2	7576.7	7637.8	7473.6	High	High	High	High	High
FALSE	High	Master Protein	P49915	GMP synthase [glutamine-hydrolyzing] OS=Homo sapiens OX=9606 GN=GMPS PE=1 SV=1	0	204.3	64	31	77	31	693	76.7	6.87	248.26	31	metabolic process	cytoplasm;cytosol	catalytic activity;nucleotide binding	Pf00117, Pf00733, Pf00958, Pf01171, Pf02540, Pf03054, Pf06508, Pf07722	8833	ENSG00000163655.15	GMPS	3		Metabolic pathways; Purine metabolism; Drug metabolism - other enzymes	Purine ribonucleoside monophosphate biosynthesis	7	0	3944.1	4009.5	4028.1	3894.9	3679.7	3749.8	3930.5	3670.4	3681.4	3752.9	3817.8	3889.8	3828.6	3753.1	3818.3	3909.6	High	High	High	High	High
FALSE	High	Master Protein	P11216	Glycogen phosphorylase, brain form OS=Homo sapiens OX=9606 GN=PYGB PE=1 SV=5	0	203.964	55	39	69	34	843	96.6	6.86	238.22	39	metabolic process;transport	cytoplasm;extracellular;membrane;organelle lumen	catalytic activity;protein binding	Pf00343	5834	ENSG00000100994.11	PYGB	20	Glycogen Metabolism	Starch and sucrose metabolism; Insulin resistance; Insulin signaling pathway; Metabolic pathways; Glucagon signaling pathway	Neutrophil degranulation; Glycogen breakdown (glycogenolysis)	13	0	3595.9	3418.9	3755.5	3407.5	3498.9	3649.2	3781.2	3624.8	3751.8	3821.4	3757	3661.5	3895.2	3884.6	4082.6	3891.6	High	High	High	High	High
FALSE	High	Master Protein	Q00839	Heterogeneous nuclear ribonucleoprotein U OS=Homo sapiens OX=9606 GN=HNRNPU PE=1 SV=6	0	203.685	43	28	122	2	825	90.5	6	356.7	28	cell differentiation;metabolic process;regulation of biological process;response to stimulus	cell surface;chromosome;cytoplasm;membrane;nucleus;spliceosomal complex	DNA binding;nucleotide binding;protein binding;RNA binding	Pf00622, Pf13671	3192	ENSG00000153187.18	HNRNPU	1	mRNA Processing	Spliceosome	mRNA Splicing - Major Pathway	6	33	11102.4	11010.9	10241.8	10632.7	11287.3	10905.6	11002.8	10993.5	11274.8	10840.1	10797.6	10385.6	11180.2	11149.2	11075.6	10631.2	High	High	High	High	High
FALSE	High	Master Protein	A0A1W2PPS1	Heterogeneous nuclear ribonucleoprotein U OS=Homo sapiens OX=9606 GN=HNRNPU PE=1 SV=1	0	203.172	42	27	119	1	804	88.3	5.78	352.18	27		nucleus	protein binding	Pf00622, Pf13671		ENSG00000153187.18		1				0	0	1111.1	1119.9	1068.8	1097.5	933.1	1179.5	1121.8	990.7	1266.1	1151.9	1256.1	1131.1	1199.5	1268.1	1397.4	1242.7	High	High	High	High	High
FALSE	High	Master Protein	Q14669-2	Isoform 2 of E3 ubiquitin-protein ligase TRIP12 OS=Homo sapiens OX=9606 GN=TRIP12	0	202.278	28	47	60	1	2025	223.8	8.4	189.35	47	metabolic process;regulation of biological process;response to stimulus	cytoplasm;cytosol;nucleus	catalytic activity;protein binding	Pf00632, Pf02825	9320		TRIP12	2				0	0	18.4	13.8	21.5	15.7	21.2	22.6	17.6	14.3	17.3	11.5	18.8	16.8	14.8	14.9	13	20.8	High	High	High	High	High
FALSE	High	Master Protein	P04075	Fructose-bisphosphate aldolase A OS=Homo sapiens OX=9606 GN=ALDOA PE=1 SV=2	0	200.776	78	26	191	20	364	39.4	8.09	645.24	26	cell organization and biogenesis;cellular homeostasis;metabolic process;regulation of biological process;transport	cytoplasm;cytoskeleton;cytosol;extracellular;membrane;nucleus;organelle lumen	catalytic activity;protein binding;RNA binding	Pf00274	226	ENSG00000149925.17	ALDOA	16	Glycolysis and Gluconeogenesis; Sudden Infant Death Syndrome (SIDS) Susceptibility Pathways	Carbon metabolism; Biosynthesis of amino acids; Fructose and mannose metabolism; Glycolysis / Gluconeogenesis; Metabolic pathways; Pentose phosphate pathway; HIF-1 signaling pathway	Platelet degranulation ; Gluconeogenesis; Glycolysis; Neutrophil degranulation	21	6	15105.1	14732.1	15081.5	14329.1	15910.1	15406.1	15087.5	15720.4	9513.8	9519.8	9155.5	8994.9	9942.1	9348.5	9982.9	9838.7	High	High	High	High	High
FALSE	High	Master Protein	Q13045	Protein flightless-1 homolog OS=Homo sapiens OX=9606 GN=FLII PE=1 SV=2	0	200.406	40	40	59	1	1269	144.7	6.05	191.15	40	cell organization and biogenesis;development;metabolic process;regulation of biological process	cytoplasm;cytoskeleton;cytosol;nucleus	protein binding	Pf00626, Pf12799, Pf13855	2314	ENSG00000177731.15; ENSG00000284571.1	FLII	17; CHR_HSCHR17_3_CTG1				0	40	3157.6	3224.6	3304.9	3229.4	3027.6	3035.4	3067.1	2878.3	3228.9	3084.5	3177	3174.2	3085.8	3001.6	3026.1	3100.9	High	High	High	High	High
FALSE	High	Master Protein	P02786	Transferrin receptor protein 1 OS=Homo sapiens OX=9606 GN=TFRC PE=1 SV=2	0	200.252	49	32	70	32	760	84.8	6.61	229.44	32	cell differentiation;cell organization and biogenesis;cellular homeostasis;metabolic process;regulation of biological process;response to stimulus;transport	cell surface;endosome;extracellular;membrane	protein binding;receptor activity;RNA binding;transporter activity	Pf02225, Pf04253, Pf04389	7037	ENSG00000072274.12	TFRC	3	Iron metabolism in placenta	Phagosome; HIF-1 signaling pathway; Hematopoietic cell lineage; Endocytosis	Cargo recognition for clathrin-mediated endocytosis; Transferrin endocytosis and recycling; Golgi Associated Vesicle Biogenesis	15	0	7053	7292	6242	7292.2	7244.2	6953	6714.8	6766	6541	5972.6	6170.2	5965.4	5791.3	6225.5	5749	5590.5	High	High	High	High	High
FALSE	High	Master Protein	P63010	AP-2 complex subunit beta OS=Homo sapiens OX=9606 GN=AP2B1 PE=1 SV=1	0	199.977	48	35	62	19	937	104.5	5.38	215.89	35	cell organization and biogenesis;cellular component movement;metabolic process;regulation of biological process;response to stimulus;transport	cytosol;membrane	protein binding;transporter activity	Pf01602, Pf02883, Pf09066, Pf12717, Pf13646	163	ENSG00000006125.17	AP2B1	17	Synaptic Vesicle Pathway; EGF/EGFR Signaling Pathway	Huntington's disease; Endocrine and other factor-regulated calcium reabsorption; Endocytosis; Synaptic vesicle cycle	Cargo recognition for clathrin-mediated endocytosis; Nef Mediated CD8 Down-regulation; Nef Mediated CD4 Down-regulation; Trafficking of GluR2-containing AMPA receptors; Recycling pathway of L1; LDL clearance; EPH-ephrin mediated repulsion of cells; Retrograde neurotrophin signalling; VLDLR internalisation and degradation; WNT5A-dependent internalization of FZD2, FZD5 and ROR2; MHC class II antige…	48	16	5116.6	4996	4873.6	4988.5	4761.5	4873.5	4805.8	4661.4	5027.8	4820.9	5042.2	4747.6	4831.8	4969.5	4882.7	4650.8	High	High	High	High	High
FALSE	High	Master Protein	A8MXP9	Matrin-3 OS=Homo sapiens OX=9606 GN=MATR3 PE=1 SV=1	0	199.568	48	36	83	36	895	99.9	6.04	269.41	36		nucleus	metal ion binding;RNA binding	Pf13893, Pf14259		ENSG00000280987.4		5				0	0	8175.7	8157.1	8256.6	8058.5	7658.5	8158.7	7975.9	7843.7	8428.7	8532.9	8333.8	8102.7	8687.6	8350.9	8969.3	8746.5	High	High	High	High	High
FALSE	High	Master Protein	Q13045-2	Isoform 2 of Protein flightless-1 homolog OS=Homo sapiens OX=9606 GN=FLII	0	199.47	41	40	60	1	1214	138.4	6.07	194.33	40	cell organization and biogenesis;development;metabolic process;regulation of biological process	cytosol	protein binding	Pf00626, Pf12799, Pf13855	2314	ENSG00000177731.15; ENSG00000284571.1	FLII	17; CHR_HSCHR17_3_CTG1				0	0	63.1	64	67.4	83.7	68.7	71.9	78.9	66.8	79.2	75.9	72.8	72.2	83.5	75.4	74.4	65.4	High	High	High	High	High
FALSE	High	Master Protein	O60264	SWI/SNF-related matrix-associated actin-dependent regulator of chromatin subfamily A member 5 OS=Homo sapiens OX=9606 GN=SMARCA5 PE=1 SV=1	0	199.47	48	47	69	34	1052	121.8	8.09	212.33	47	cell organization and biogenesis;metabolic process;regulation of biological process	chromosome;nucleus	catalytic activity;DNA binding;nucleotide binding;protein binding	Pf00176, Pf00270, Pf00271, Pf04851, Pf09110, Pf09111, Pf11496	8467	ENSG00000153147.5	SMARCA5	4			Recruitment and ATM-mediated phosphorylation of repair and signaling proteins at DNA double strand breaks; NoRC negatively regulates rRNA expression; B-WICH complex positively regulates rRNA expression; Deposition of new CENPA-containing nucleosomes at the centromere	14	14	5475.4	5647.5	5355.8	5418.5	5520.2	5669	5551.2	5411.7	5394.1	5157.9	5234.9	5220.9	5365.6	5300	5313.6	5188.2	High	High	High	High	High
FALSE	High	Master Protein	P18583-5	Isoform D of Protein SON OS=Homo sapiens OX=9606 GN=SON	0	198.954	26	45	55	11	2459	266.9	5.73	172.65	45	cell organization and biogenesis;metabolic process;regulation of biological process	extracellular	DNA binding;protein binding;RNA binding	Pf00035, Pf01585, Pf03154, Pf05109, Pf07174, Pf12526, Pf14709	6651		SON	21				0	35	5348.9	5293.1	5686.2	5449.9	5371.2	5397.6	5088.3	5366.2	4942.3	5321.5	5256.3	5203.8	5118.1	5048.6	5066.5	5188.4	High	High	High	High	High
FALSE	High	Master Protein	O60287	Nucleolar pre-ribosomal-associated protein 1 OS=Homo sapiens OX=9606 GN=URB1 PE=1 SV=4	0	198.694	27	49	52	49	2271	254.2	6.47	160.99	49		nucleus	RNA binding	Pf11707	9875	ENSG00000142207.6	URB1	21				0	0	2411.3	2375.5	2240	2230.2	2057.2	2101.8	2258.6	2087	2199.8	2084.1	2274.8	2194.1	2064.7	2156.6	2015.1	2113.7	High	High	High	High	High
FALSE	High	Master Protein	Q15075	Early endosome antigen 1 OS=Homo sapiens OX=9606 GN=EEA1 PE=1 SV=2	0	198.291	39	49	61	49	1411	162.4	5.68	165.63	49	cell organization and biogenesis;metabolic process;transport	cytoplasm;cytosol;endosome;membrane	catalytic activity;metal ion binding;motor activity;protein binding;transporter activity	Pf01363, Pf01496, Pf01576, Pf04156, Pf05478, Pf09726, Pf10498, Pf12128, Pf13166	8411	ENSG00000102189.16	EEA1	12	VEGFA-VEGFR2 Signaling Pathway	Tuberculosis; Phagosome; Endocytosis	Toll Like Receptor 9 (TLR9) Cascade	8	0	2698.3	2724.9	3116.2	2742	2686.6	2768.4	2667.6	2836.4	2437	2566.7	2531.6	2534.5	2446.9	2348.1	2450.2	2481.9	High	High	High	High	High
FALSE	High	Master Protein	Q9BXJ9	N-alpha-acetyltransferase 15, NatA auxiliary subunit OS=Homo sapiens OX=9606 GN=NAA15 PE=1 SV=1	0	198.291	50	42	71	1	866	101.2	7.42	216.58	42	cell differentiation;development;metabolic process;regulation of biological process	cytoplasm;cytosol;membrane;nucleus	catalytic activity;protein binding;RNA binding	Pf12569, Pf13414	80155	ENSG00000164134.12	NAA15	4				0	0	327.1	330.5	315.8	296.7	346.8	324.9	328.5	336.9	275.2	294	290.8	290.4	308.3	295.3	309.4	310.4	High	High	High	High	High
FALSE	High	Master Protein	Q9C0C9	(E3-independent) E2 ubiquitin-conjugating enzyme OS=Homo sapiens OX=9606 GN=UBE2O PE=1 SV=3	0	198.223	40	42	58	14	1292	141.2	5.12	195.22	42	metabolic process;regulation of biological process;transport	cytoplasm;cytosol;nucleus	catalytic activity;nucleotide binding;protein binding;RNA binding	Pf00179	63893	ENSG00000175931.12	UBE2O	17		Ubiquitin mediated proteolysis	Antigen processing: Ubiquitination & Proteasome degradation	5	30	4004.3	4010.1	4121	3930.9	3668.2	3936.1	3823.8	3623.6	3857.1	3810.1	3914	3883.4	3718.3	3723.9	3736.5	3790.8	High	High	High	High	High
FALSE	High	Master Protein	Q9Y520	Protein PRRC2C OS=Homo sapiens OX=9606 GN=PRRC2C PE=1 SV=4	0	198.081	20	46	57	45	2896	316.7	9.13	168.88	46	cell differentiation	membrane	protein binding;RNA binding	Pf07001	23215		PRRC2C	1				0	1	3150.2	3316.2	3387.2	3360.9	3276.3	3362.4	3201.6	3364.6	3062.9	3185.3	3142.1	3200.6	2984.1	2932.2	3037.4	3043.1	High	High	High	High	High
FALSE	High	Master Protein	Q6P2E9	Enhancer of mRNA-decapping protein 4 OS=Homo sapiens OX=9606 GN=EDC4 PE=1 SV=1	0	197.939	37	36	51	36	1401	151.6	5.86	173.88	36	metabolic process	cytoplasm;cytosol;membrane;nucleus	protein binding	Pf00400	23644	ENSG00000038358.14	EDC4	16		RNA degradation	mRNA decay by 5' to 3' exoribonuclease	4	0	2807.8	2749.8	2716.7	2765.2	2745.8	2794	2835.2	2846.1	2620.8	2548.2	2638.6	2613.9	2581.6	2589.3	2570.5	2486.5	High	High	High	High	High
FALSE	High	Master Protein	P55884	Eukaryotic translation initiation factor 3 subunit B OS=Homo sapiens OX=9606 GN=EIF3B PE=1 SV=3	0	197.697	46	31	75	31	814	92.4	5	255.47	31	cell organization and biogenesis;metabolic process;regulation of biological process	cytoplasm;cytosol	protein binding;RNA binding;structural molecule activity	Pf00076, Pf08662, Pf13893, Pf14259	8662	ENSG00000106263.17	EIF3B	7	Translation Factors	RNA transport	Formation of the ternary complex, and subsequently, the 43S complex; L13a-mediated translational silencing of Ceruloplasmin expression; Translation initiation complex formation; GTP hydrolysis and joining of the 60S ribosomal subunit; Formation of a pool of free 40S subunits; Ribosomal scanning and start codon recognition	13	0	5674.8	5591.4	5772.8	5455.8	5597.6	5471.4	5646.4	5380.5	5202.5	4895.3	4972.2	5160.7	5028	5153	4906.5	5075.7	High	High	High	High	High
FALSE	High	Master Protein	A6NEM2	Host cell factor 1 OS=Homo sapiens OX=9606 GN=HCFC1 PE=1 SV=2	0	197.405	26	39	57	2	2080	213.3	7.33	189.84	39	cell organization and biogenesis;metabolic process;regulation of biological process;response to stimulus	cytoplasm;membrane;nucleus	catalytic activity;protein binding	Pf01344, Pf13415, Pf13418, Pf13854, Pf13964	3054	ENSG00000172534.13	HCFC1	X	Mitochondrial Gene Expression			1	38	3691.8	3771.6	3440.1	3774.4	3757.9	3602.7	3859.5	3797.8	3621.6	3499.3	3654.7	3612.1	3685.4	3701.6	3631.9	3528.6	High	High	High	High	High
FALSE	High	Master Protein	P07237	Protein disulfide-isomerase OS=Homo sapiens OX=9606 GN=P4HB PE=1 SV=3	0	197.046	76	34	145	34	508	57.1	4.87	398.05	34	cell organization and biogenesis;cellular homeostasis;metabolic process;regulation of biological process;response to stimulus	endoplasmic reticulum;extracellular;membrane;organelle lumen	catalytic activity;metal ion binding;protein binding;RNA binding	Pf00085, Pf01216, Pf13098, Pf13848, Pf13899, Pf13905	5034	ENSG00000185624.14	P4HB	17		Protein processing in endoplasmic reticulum	Post-translational protein phosphorylation; Regulation of Insulin-like Growth Factor (IGF) transport and uptake by Insulin-like Growth Factor Binding Proteins (IGFBPs); VLDL assembly; Chylomicron assembly; Collagen biosynthesis and modifying enzymes; Interleukin-12 family signaling; Detoxification of Reactive Oxygen Species; Hedgehog ligand biogenesis	23	0	15174	14542.9	15265.8	13662	15211.1	14818	14505.2	14958.1	15731.3	16575.3	15943.3	15406.4	17545.4	16525.8	18001.7	17389.9	High	High	High	High	High
FALSE	High	Master Protein	Q92797	Symplekin OS=Homo sapiens OX=9606 GN=SYMPK PE=1 SV=2	0	196.336	37	40	58	40	1274	141.1	6.13	195.25	40	metabolic process;regulation of biological process;transport	cytoplasm;cytoskeleton;cytosol;membrane;nucleus	protein binding	Pf11935, Pf12295	8189	ENSG00000125755.18	SYMPK	19		Tight junction; mRNA surveillance pathway	mRNA 3'-end processing; Transport of Mature mRNA Derived from an Intronless Transcript; mRNA Splicing - Major Pathway; Cleavage of Growing Transcript in the Termination Region ; Processing of Intronless Pre-mRNAs	16	0	3347.5	3341.6	3516.6	3328.5	3382.2	3371.3	3498.9	3352.5	3503.1	3587	3639.1	3589.6	3643	3638.1	3660.1	3701.2	High	High	High	High	High
FALSE	High	Master Protein	P51610	Host cell factor 1 OS=Homo sapiens OX=9606 GN=HCFC1 PE=1 SV=2	0	196.134	27	38	56	1	2035	208.6	7.46	189.08	38	cell organization and biogenesis;metabolic process;regulation of biological process;response to stimulus	cytoplasm;membrane;nucleus	catalytic activity;protein binding	Pf01344, Pf13415, Pf13418, Pf13854, Pf13964	3054	ENSG00000172534.13	HCFC1	X	Mitochondrial Gene Expression	Herpes simplex infection	Transcriptional activation of mitochondrial biogenesis; HATs acetylate histones; UCH proteinases	12	0	16	27.2	27.2	23.5	23.7	26.1	28.7	21.3	21.2	27.4	22.6	23.9	24.6	26	27.7	24.8	High	High	High	High	High
FALSE	High	Master Protein	P53618	Coatomer subunit beta OS=Homo sapiens OX=9606 GN=COPB1 PE=1 SV=3	0	196.007	47	35	62	35	953	107.1	6.05	174.77	35	transport	cytoplasm;cytosol;Golgi;membrane	protein binding;structural molecule activity	Pf01602, Pf07718, Pf14806	1315	ENSG00000129083.12	COPB1	11			COPI-dependent Golgi-to-ER retrograde traffic; Neutrophil degranulation; COPI-mediated anterograde transport	14	0	3460.7	3356.6	3585.5	3417.7	3175.2	3304.7	3503.3	3242.1	3408.8	3319.1	3389.3	3688.3	3410.5	3410.6	3271.6	3395.8	High	High	High	High	High
FALSE	High	Master Protein	Q14669-3	Isoform 3 of E3 ubiquitin-protein ligase TRIP12 OS=Homo sapiens OX=9606 GN=TRIP12	0	195.834	28	47	59	1	2040	225.4	8.69	181.46	47	metabolic process;regulation of biological process;response to stimulus	cytoplasm;cytosol;nucleus	catalytic activity;protein binding	Pf00632, Pf02825, Pf15402	9320	ENSG00000153827.13	TRIP12	2				0	46	4579.2	4784.3	4492.5	4671.5	4528.3	4628.8	4581.2	4512.1	4106.3	4091.1	4234.8	4153.3	4084.1	4119.7	4160.4	4081.1	Medium	Medium	Medium	Medium	Medium
FALSE	High	Master Protein	P52701	DNA mismatch repair protein Msh6 OS=Homo sapiens OX=9606 GN=MSH6 PE=1 SV=2	0	195.631	38	41	55	41	1360	152.7	6.9	167.45	41	cell organization and biogenesis;metabolic process;regulation of biological process;response to stimulus	chromosome;cytosol;Golgi;nucleus	catalytic activity;DNA binding;metal ion binding;nucleotide binding;protein binding	Pf00488, Pf00855, Pf01624, Pf05188, Pf05190, Pf05192	2956	ENSG00000116062.14	MSH6	2	Signaling Pathways in Glioblastoma; Retinoblastoma (RB) in Cancer; Mismatch repair	Pathways in cancer; Platinum drug resistance; Mismatch repair; Colorectal cancer	Defective Mismatch Repair Associated With MSH2; Defective Mismatch Repair Associated With MSH6; Mismatch repair (MMR) directed by MSH2:MSH6 (MutSalpha)	14	0	3973.1	3948.8	3997.5	4039.7	3867.4	3966.4	3916.9	3942.7	3331.7	3391.7	3417	3373.5	3236.8	3260.3	3229.2	3164.3	High	High	High	High	High
FALSE	High	Master Protein	P47897	Glutamine--tRNA ligase OS=Homo sapiens OX=9606 GN=QARS PE=1 SV=1	0	195.52	51	33	62	33	775	87.7	7.15	205.5	33	metabolic process;regulation of biological process	cytoplasm;cytosol;organelle lumen	catalytic activity;enzyme regulator activity;nucleotide binding;protein binding	Pf00749, Pf03950, Pf04557, Pf04558	5859	ENSG00000172053.17	QARS	3		Metabolic pathways; Aminoacyl-tRNA biosynthesis	Mitochondrial tRNA aminoacylation; Cytosolic tRNA aminoacylation; SeMet incorporation into proteins	11	0	4109.7	4120.3	4103.2	3954.1	3809.9	3870.2	3868.9	3941.4	4022.9	4125.5	4122.3	4084.5	3872.7	3979.5	3896.8	3794.7	High	High	High	High	High
FALSE	High	Master Protein	Q9Y2L1	Exosome complex exonuclease RRP44 OS=Homo sapiens OX=9606 GN=DIS3 PE=1 SV=2	0	194.499	49	37	49	37	958	108.9	7.14	167.81	37	metabolic process;regulation of biological process	cytoplasm;cytosol;membrane;nucleus	catalytic activity;protein binding;RNA binding	Pf00773, Pf09742, Pf13638	22894	ENSG00000083520.14	DIS3	13		RNA degradation	Major pathway of rRNA processing in the nucleolus and cytosol; mRNA decay by 3' to 5' exoribonuclease; ATF4 activates genes; Butyrate Response Factor 1 (BRF1) binds and destabilizes mRNA; Tristetraprolin (TTP, ZFP36) binds and destabilizes mRNA; KSRP (KHSRP) binds and destabilizes mRNA	15	0	2451	2505.5	2627.4	2414.9	2307.4	2434.6	2592.4	2346.1	2353.2	2322	2377.4	2440.3	2392	2345.7	2394	2386.9	High	High	High	High	High
FALSE	High	Master Protein	Q14697	Neutral alpha-glucosidase AB OS=Homo sapiens OX=9606 GN=GANAB PE=1 SV=3	0	194.144	41	30	83	30	944	106.8	6.14	280.86	30	metabolic process	endoplasmic reticulum;Golgi;membrane;organelle lumen	catalytic activity;RNA binding	Pf01055, Pf13802	23193	ENSG00000089597.16	GANAB	11		N-Glycan biosynthesis; Metabolic pathways; Protein processing in endoplasmic reticulum	Calnexin/calreticulin cycle	8	0	6505.5	7041.2	5821	6595.9	6598	6514.4	6647.5	6628.6	6862.4	6665.9	6846.4	6763.5	6677.5	7071	6766.4	6654.1	High	High	High	High	High
FALSE	High	Master Protein	A0A1W2PQ51	Probable ATP-dependent RNA helicase DDX17 OS=Homo sapiens OX=9606 GN=DDX17 PE=1 SV=1	0	193.966	56	36	90	27	731	80.4	8.37	261.65	36	cell differentiation;cell organization and biogenesis;defense response;metabolic process;regulation of biological process;response to stimulus	cytoplasm;cytosol;membrane;nucleus	catalytic activity;nucleotide binding;protein binding;RNA binding	Pf00270, Pf00271	10521	ENSG00000100201.20	DDX17	22	RIG-I-like Receptor Signaling			1	11	6428.5	6349.7	6460.6	6377.3	6630.8	6258.1	6242.4	6512.1	6888.7	7190.5	6925	6958.6	7017.1	6766.7	7051.7	6739	High	High	High	High	High
FALSE	High	Master Protein	A0AVT1	Ubiquitin-like modifier-activating enzyme 6 OS=Homo sapiens OX=9606 GN=UBA6 PE=1 SV=1	0	193.347	40	35	53	35	1052	117.9	6.14	180.26	35	metabolic process;response to stimulus	cytoplasm;cytosol	catalytic activity;nucleotide binding;protein binding	Pf00899, Pf02134, Pf09358, Pf10585	55236	ENSG00000033178.12	UBA6	4		Ubiquitin mediated proteolysis	Synthesis of active ubiquitin: roles of E1 and E2 enzymes; Antigen processing: Ubiquitination & Proteasome degradation	9	0	3498.3	3402.6	3354.1	3539.7	3131.4	3502.5	3645.7	3267	3333.1	3380.3	3501.3	3621.2	3489.4	3297.1	3611.8	3533.3	High	High	High	High	High
FALSE	High	Master Protein	O95239	Chromosome-associated kinesin KIF4A OS=Homo sapiens OX=9606 GN=KIF4A PE=1 SV=3	0	192.749	39	41	50	40	1232	139.8	6.27	150.8	41	cell organization and biogenesis;cellular component movement;metabolic process;transport	chromosome;cytoplasm;cytoskeleton;cytosol;membrane;nucleus	catalytic activity;DNA binding;metal ion binding;motor activity;nucleotide binding;protein binding	Pf00225, Pf04111, Pf05033, Pf06156, Pf06785, Pf07888, Pf09731, Pf12128	24137	ENSG00000090889.11	KIF4A	X	Retinoblastoma (RB) in Cancer		COPI-dependent Golgi-to-ER retrograde traffic; Kinesins; MHC class II antigen presentation; Recycling pathway of L1	16	1	2119.5	2034.7	2318.9	2231.7	1973.2	2016.8	2035.4	2257.3	1873.9	1920.5	2001.9	1928.3	1846.5	1856.1	1863.7	1960.9	High	High	High	High	High
FALSE	High	Master Protein	A0A0B4J1W3	N-alpha-acetyltransferase 15, NatA auxiliary subunit OS=Homo sapiens OX=9606 GN=NAA15 PE=1 SV=1	0	192.721	50	42	70	1	865	101.1	7.42	211.81	42	cell differentiation;metabolic process;regulation of biological process	cytoplasm;cytosol;membrane;nucleus	catalytic activity;protein binding;RNA binding	Pf12569, Pf13414	80155	ENSG00000164134.12	NAA15	4				0	45	6367.8	6260.4	6596.2	6231.6	6585.2	6436.4	6143.4	6405.8	5565.3	5808.4	5448.3	5502.9	5699.2	5533.5	5740.6	5690.3	High	High	High	High	High
FALSE	High	Master Protein	P35573	Glycogen debranching enzyme OS=Homo sapiens OX=9606 GN=AGL PE=1 SV=3	0	192.679	40	52	64	52	1532	174.7	6.76	172.55	52	metabolic process;response to stimulus;transport	cytoplasm;cytosol;endoplasmic reticulum;extracellular;nucleus;organelle lumen	catalytic activity;protein binding	Pf06202, Pf14699, Pf14701, Pf14702	178	ENSG00000162688.16	AGL	1	Glycogen Metabolism	Metabolic pathways; Starch and sucrose metabolism	Neutrophil degranulation; Glycogen breakdown (glycogenolysis)	10	0	2984.9	2830.4	3145.4	2957.3	2861.1	2978.8	3014.7	2921.7	2924.3	2967.4	2970.1	3000.7	2946.9	2967.9	2929.2	2913	High	High	High	High	High
FALSE	High	Master Protein	Q9BQG0	Myb-binding protein 1A OS=Homo sapiens OX=9606 GN=MYBBP1A PE=1 SV=2	0	192.423	35	38	64	38	1328	148.8	9.28	223.66	38	cell communication;cell differentiation;metabolic process;regulation of biological process;response to stimulus;transport	cytoplasm;membrane;nucleus	catalytic activity;DNA binding;protein binding;RNA binding	Pf04931, Pf05793, Pf11593, Pf12815	10514	ENSG00000132382.14	MYBBP1A	17	Energy Metabolism		B-WICH complex positively regulates rRNA expression	5	0	4115.1	4154.1	4102.7	3957.2	4134.2	4081.9	4368.2	4155.1	4053.8	4225.2	4363.9	4212.1	4235.5	4234.9	4353.1	4309.7	High	High	High	High	High
FALSE	High	Master Protein	Q12788	Transducin beta-like protein 3 OS=Homo sapiens OX=9606 GN=TBL3 PE=1 SV=2	0	192.198	57	32	51	18	808	89	6.9	174.8	32	metabolic process	nucleus	protein binding;RNA binding	Pf00400, Pf08625	10607	ENSG00000183751.14	TBL3	16		Ribosome biogenesis in eukaryotes	Major pathway of rRNA processing in the nucleolus and cytosol; rRNA modification in the nucleus and cytosol	6	14	2257.9	2361.6	2295.2	2343.7	2314.5	2375.7	2348	2391.9	2478.7	2301.6	2373	2465	2299.4	2222.7	2233.4	2236.5	High	High	High	High	High
FALSE	High	Master Protein	O60841	Eukaryotic translation initiation factor 5B OS=Homo sapiens OX=9606 GN=EIF5B PE=1 SV=4	0	191.97	37	40	64	40	1220	138.7	5.49	200.19	40	metabolic process;regulation of biological process	cytoplasm;cytosol;nucleus	catalytic activity;metal ion binding;nucleotide binding;protein binding;RNA binding	Pf00009, Pf01926, Pf03144, Pf11987, Pf14578	9669	ENSG00000158417.10	EIF5B	2	Translation Factors	RNA transport	GTP hydrolysis and joining of the 60S ribosomal subunit	7	0	5735.2	5710.9	6082.7	5663.1	6078.3	5899.2	5810.3	6004.8	4999.8	5108.9	4895.6	4778.3	4967	4896.2	4947.4	4918.7	High	High	High	High	High
FALSE	High	Master Protein	Q13435	Splicing factor 3B subunit 2 OS=Homo sapiens OX=9606 GN=SF3B2 PE=1 SV=2	0	191.637	42	30	60	30	895	100.2	5.67	200.61	30	metabolic process	nucleus;spliceosomal complex	protein binding;RNA binding	Pf02037, Pf04037, Pf04046	10992	ENSG00000087365.15	SF3B2	11	mRNA Processing	Spliceosome	mRNA Splicing - Major Pathway; mRNA Splicing - Minor Pathway	7	0	5301.5	5215.7	5311.2	5163	5531	5376.4	5248.9	5452.6	4833.3	4969.8	4912.9	4745.3	5104.7	4836.3	5046.2	4928.7	High	High	High	High	High
FALSE	High	Master Protein	P35606	Coatomer subunit beta' OS=Homo sapiens OX=9606 GN=COPB2 PE=1 SV=2	0	191.579	50	36	62	36	906	102.4	5.27	190.23	36	transport	cytoplasm;cytosol;Golgi;membrane	protein binding;structural molecule activity	Pf00400, Pf04053	9276	ENSG00000184432.9	COPB2	3			COPI-dependent Golgi-to-ER retrograde traffic; COPI-mediated anterograde transport	11	0	4909.5	4865.5	5091.3	4744.6	5091.1	5115.7	5078	5139.6	4868.9	5044.2	4932	5079.3	5223.4	5086.7	5167.8	5000	High	High	High	High	High
FALSE	High	Master Protein	O75694	Nuclear pore complex protein Nup155 OS=Homo sapiens OX=9606 GN=NUP155 PE=1 SV=1	0	190.891	36	37	45	37	1391	155.1	6.16	161.93	37	cell organization and biogenesis;metabolic process;regulation of biological process;transport	membrane;nucleus	protein binding;structural molecule activity;transporter activity	Pf03177, Pf08801	9631	ENSG00000113569.15	NUP155	5		RNA transport	Rev-mediated nuclear export of HIV RNA; ISG15 antiviral mechanism; NEP/NS2 Interacts with the Cellular Export Machinery; tRNA processing in the nucleus; Transcriptional regulation by small RNAs; Nuclear Pore Complex (NPC) Disassembly; Regulation of Glucokinase by Glucokinase Regulatory Protein; Vpr-mediated nuclear import of PICs; Regulation of HSF1-mediated heat shock response; snRNP Assembly; S…	64	0	3935.4	3955.2	3603.9	4063.5	3713.6	3778	4014	3712.5	3783.9	3523.7	3706.2	3693	3565.3	3787.3	3564.4	3475	High	High	High	High	High
FALSE	High	Master Protein	Q5UIP0	Telomere-associated protein RIF1 OS=Homo sapiens OX=9606 GN=RIF1 PE=1 SV=2	0	190.699	23	50	55	50	2472	274.3	5.52	155.1	50	cell organization and biogenesis;metabolic process;regulation of biological process;response to stimulus	chromosome;cytoplasm;cytoskeleton;membrane;nucleus	protein binding	Pf12231	55183	ENSG00000080345.17	RIF1	2	ATM Signaling Network in Development and Disease	Signaling pathways regulating pluripotency of stem cells	Nonhomologous End-Joining (NHEJ)	5	0	2897.2	2932.2	3024.9	3124	2876.5	2966.9	2892.9	2846.5	2649.9	2658.5	2742.7	2753.8	2529.4	2579.5	2583.5	2546.5	High	High	High	High	High
FALSE	High	Master Protein	P12268	Inosine-5'-monophosphate dehydrogenase 2 OS=Homo sapiens OX=9606 GN=IMPDH2 PE=1 SV=2	0	189.596	61	26	65	24	514	55.8	6.9	240.81	26	cell organization and biogenesis;cell proliferation;metabolic process;response to stimulus;transport	cytoplasm;cytosol;extracellular;membrane;nucleus;organelle lumen	catalytic activity;DNA binding;metal ion binding;nucleotide binding;protein binding;RNA binding	Pf00478, Pf00571, Pf00977, Pf01070, Pf03060	3615	ENSG00000178035.11	IMPDH2	3		Drug metabolism - other enzymes; Purine metabolism; Metabolic pathways	Neutrophil degranulation; Purine ribonucleoside monophosphate biosynthesis	10	2	4117.5	4062.7	4159.7	4087.8	3882.9	3872.5	4026.8	3676.8	4102.7	3733.2	3839.6	3930.8	3899.2	3821.7	3798.8	3891	High	High	High	High	High
FALSE	High	Master Protein	Q71U36	Tubulin alpha-1A chain OS=Homo sapiens OX=9606 GN=TUBA1A PE=1 SV=1	0	189.564	70	21	277	1	451	50.1	5.06	932.59	21	cell division;cell organization and biogenesis;regulation of biological process;transport	cytoplasm;cytoskeleton;cytosol;endosome;membrane;nucleus	catalytic activity;nucleotide binding;protein binding;structural molecule activity	Pf00091, Pf03953	7846	ENSG00000167552.13	TUBA1A	12	Pathogenic Escherichia coli infection; Parkin-Ubiquitin Proteasomal System pathway	Pathogenic Escherichia coli infection; Phagosome; Apoptosis; Gap junction	COPI-independent Golgi-to-ER retrograde traffic; COPI-dependent Golgi-to-ER retrograde traffic; Carboxyterminal post-translational modifications of tubulin; Regulation of PLK1 Activity at G2/M Transition; Recruitment of NuMA to mitotic centrosomes; Hedgehog 'off' state; Loss of Nlp from mitotic centrosomes; Translocation of GLUT4 to the plasma membrane; Prefoldin mediated transfer of substrate to…	73	4	1147.9	1120.6	1192.8	1122.9	929.6	997.5	1072.1	825.6	1156.3	991.5	1078.3	1207.7	946.7	1055.1	895.6	1076.4	High	High	High	High	High
FALSE	High	Master Protein	O95347	Structural maintenance of chromosomes protein 2 OS=Homo sapiens OX=9606 GN=SMC2 PE=1 SV=2	0	189.506	38	42	56	42	1197	135.6	8.43	175.97	42	cell division;cell organization and biogenesis;metabolic process;regulation of biological process	chromosome;cytoplasm;cytosol;nucleus	catalytic activity;motor activity;nucleotide binding;protein binding	Pf01576, Pf02463, Pf04111, Pf05262, Pf05622, Pf06470, Pf08317, Pf09726, Pf09731, Pf10174, Pf10186, Pf12128, Pf12718, Pf13166, Pf13175, Pf13304, Pf13476, Pf13555, Pf13863, Pf14362, Pf15619	10592	ENSG00000136824.18	SMC2	9	Retinoblastoma (RB) in Cancer		Condensation of Prometaphase Chromosomes; Condensation of Prophase Chromosomes	8	0	3744.2	3706.6	4103.9	3853.7	3894.4	3859.6	3799.4	3923.3	3471.1	3619.7	3627.9	3531.9	3529.6	3528	3487.1	3592.4	High	High	High	High	High
FALSE	High	Master Protein	K7EKI8	Periplakin OS=Homo sapiens OX=9606 GN=PPL PE=1 SV=1	0	189.466	30	45	52	45	1754	204.4	5.62	152.99	45	metabolic process	cytoskeleton		Pf04111		ENSG00000118898.15		16				0	0	2174.9	2120.2	2398	2177.2	2376.2	2341.7	2334.5	2274.4	2316.4	2287.9	2373.3	2401.8	2247.1	2280.8	2334.2	2328.5	High	High	High	High	High
FALSE	High	Master Protein	Q9NTJ3	Structural maintenance of chromosomes protein 4 OS=Homo sapiens OX=9606 GN=SMC4 PE=1 SV=2	0	189.414	41	46	54	46	1288	147.1	6.79	168.51	46	cell division;cell organization and biogenesis;metabolic process	chromosome;cytoplasm;cytosol;nucleus	nucleotide binding;protein binding	Pf02463, Pf04012, Pf04111, Pf04156, Pf06470, Pf12128, Pf13166, Pf13304, Pf13476, Pf13555	10051	ENSG00000113810.15	SMC4	3			Condensation of Prometaphase Chromosomes; Condensation of Prophase Chromosomes	7	0	3232.8	3193.2	3274.8	3309	3195.7	3253.7	3191.9	3202.8	2923.5	2949.3	2969.1	2967.8	2986.9	2871	2969.9	2998.7	High	High	High	High	High
FALSE	High	Master Protein	Q01780	Exosome component 10 OS=Homo sapiens OX=9606 GN=EXOSC10 PE=1 SV=2	0	187.974	52	39	53	39	885	100.8	8.46	156.65	39	metabolic process;regulation of biological process	cytoplasm;cytosol;membrane;nucleus	catalytic activity;nucleotide binding;protein binding;RNA binding	Pf00570, Pf01612, Pf08066	5394	ENSG00000171824.13	EXOSC10	1		RNA degradation	Major pathway of rRNA processing in the nucleolus and cytosol	5	0	3257.7	3372.3	3128.1	3454.2	3355.2	3207.9	3239	3312.6	3199.5	3204.9	3333.1	3268.5	3206.1	3252.6	3166.3	3180.3	High	High	High	High	High
FALSE	High	Master Protein	O60716-3	Isoform 1AC of Catenin delta-1 OS=Homo sapiens OX=9606 GN=CTNND1	0	187.871	49	33	52	1	939	104.9	6.87	194.41	33	cell organization and biogenesis;metabolic process;regulation of biological process;response to stimulus	cytoplasm;cytosol;membrane;nucleus	protein binding	Pf00514	1500	ENSG00000198561.13	CTNND1	11	VEGFA-VEGFR2 Signaling Pathway; Wnt Signaling Pathway and Pluripotency			2	0	179.7	186.5	137.8	172.1	242.4	198.9	209.2	231.8	159.8	141.8	143.8	132.8	161.7	152.8	160.5	130.5	High	High	High	High	High
FALSE	High	Master Protein	D3DQV9	Eukaryotic translation initiation factor 4 gamma 2 (Fragment) OS=Homo sapiens OX=9606 GN=EIF4G2 PE=1 SV=1	0	187.688	48	39	71	39	907	102.3	7.14	198.92	39	cell death;metabolic process;regulation of biological process	cytosol;membrane	protein binding;RNA binding	Pf02020, Pf02847, Pf02854	1982	ENSG00000110321.16	EIF4G2	11	Exercise-induced Circadian Regulation			1	0	7932	8141	7315.3	8069	7760.3	7971.5	8020.9	7701.2	7022.7	6506.7	6795.5	6799.8	6182.5	7020.4	6239.4	6283.8	High	High	High	High	High
FALSE	High	Master Protein	P31948	Stress-induced-phosphoprotein 1 OS=Homo sapiens OX=9606 GN=STIP1 PE=1 SV=1	0	187.594	63	35	118	35	543	62.6	6.8	323.06	35	response to stimulus	cytoplasm;cytosol;Golgi;nucleus	protein binding;RNA binding	Pf00515, Pf12895, Pf13414, Pf13424, Pf13432	10963	ENSG00000168439.16	STIP1	11		Prion diseases	HSP90 chaperone cycle for steroid hormone receptors (SHR)	4	0	15030.2	14200.4	14587.3	13896.9	15375.9	14965.5	14531.1	15141.5	13335.9	13681.3	12800.2	12492	14037	13344.4	13968	13625.1	High	High	High	High	High
FALSE	High	Master Protein	P48147	Prolyl endopeptidase OS=Homo sapiens OX=9606 GN=PREP PE=1 SV=2	0	187.485	66	37	65	37	710	80.6	5.86	214.13	37	metabolic process	cytoplasm;cytosol;membrane;nucleus	catalytic activity;protein binding	Pf00326, Pf02897	5550	ENSG00000085377.13	PREP	6		Renin-angiotensin system		1	0	4048.4	3992.4	4070.9	3945.9	3918.9	3788.7	3908.6	3716	4243.1	4183.9	4226.1	4251.3	4103.8	4118.5	4117	4116.4	High	High	High	High	High
FALSE	High	Master Protein	Q9Y678	Coatomer subunit gamma-1 OS=Homo sapiens OX=9606 GN=COPG1 PE=1 SV=1	0	187.278	48	33	58	30	874	97.7	5.47	193.38	33	cellular component movement;transport	cytoplasm;cytosol;Golgi;membrane	protein binding;structural molecule activity	Pf01602, Pf08752	22820	ENSG00000181789.14	COPG1	3			COPI-dependent Golgi-to-ER retrograde traffic; COPI-mediated anterograde transport	11	4	3302.1	3411.8	3275.6	3287.6	3237.4	3236.6	3300	3054.2	3252	3048.6	3220.2	3303.5	3172.4	3155.3	3090.1	3127.7	High	High	High	High	High
FALSE	High	Master Protein	C9JZR2	Catenin delta-1 OS=Homo sapiens OX=9606 GN=CTNND1 PE=1 SV=2	0	186.533	49	33	52	1	938	104.8	6.87	194.11	33	cell organization and biogenesis;metabolic process;regulation of biological process;response to stimulus	cytoplasm;cytosol;membrane;nucleus	protein binding	Pf00514	1500	ENSG00000198561.13	CTNND1	11	VEGFA-VEGFR2 Signaling Pathway; Wnt Signaling Pathway and Pluripotency			2	34	2939.9	3034.4	3035.2	3125.9	3199.3	3422.5	3312.6	3413.9	2566.3	2708.3	2615.4	2664.5	2680.2	2629.2	2608	2652.6	Medium	Medium	Medium	Medium	Medium
FALSE	High	Master Protein	C9J406	MICOS complex subunit MIC60 OS=Homo sapiens OX=9606 GN=IMMT PE=1 SV=1	0	186.451	60	35	68	2	659	73.2	6.07	208.17	35		membrane;mitochondrion		Pf07227, Pf09731		ENSG00000132305.20		2				0	0	72.1	120.2	51.8	114.9	88.8	83.3	51.1	56.1	132.5	88	107.3	94.1	41.9	78.5	42.6	40.3	High	High	High	High	High
FALSE	High	Master Protein	P30101	Protein disulfide-isomerase A3 OS=Homo sapiens OX=9606 GN=PDIA3 PE=1 SV=4	0	185.847	65	28	100	19	505	56.7	6.35	307.11	28	cellular homeostasis;metabolic process;regulation of biological process;response to stimulus;transport	cell surface;endoplasmic reticulum;membrane;nucleus;organelle lumen	catalytic activity;protein binding;RNA binding	Pf00085, Pf13098, Pf13848, Pf13899, Pf13905	2923	ENSG00000167004.12	PDIA3	15		Protein processing in endoplasmic reticulum; Antigen processing and presentation	ER-Phagosome pathway; Calnexin/calreticulin cycle; Antigen Presentation: Folding, assembly and peptide loading of class I MHC	13	8	8823.9	8879.7	8776.2	8737.9	9304.4	9036.9	9010.6	8967.2	10188.4	9931.5	9964.2	9956.3	10471	10454.1	10379.1	10485.4	High	High	High	High	High
FALSE	High	Master Protein	Q02880	DNA topoisomerase 2-beta OS=Homo sapiens OX=9606 GN=TOP2B PE=1 SV=3	0	185.427	30	43	52	31	1626	183.2	8	154.93	43	cell organization and biogenesis;cellular component movement;metabolic process;regulation of biological process	cytoplasm;cytosol;nucleus	catalytic activity;DNA binding;metal ion binding;nucleotide binding;protein binding	Pf00204, Pf00521, Pf01751, Pf02518, Pf08070, Pf13589	7155	ENSG00000077097.15	TOP2B	3		Platinum drug resistance	SUMOylation of DNA replication proteins	6	0	1535	1521	1669.1	1581.4	1467.2	1517.2	1504.6	1397.1	1812.3	1756.7	1884.6	1847.3	1733.7	1865.6	1779.9	1894.2	High	High	High	High	High
FALSE	High	Master Protein	P78347	General transcription factor II-I OS=Homo sapiens OX=9606 GN=GTF2I PE=1 SV=2	0	185.402	47	37	60	36	998	112.3	6.39	193.95	37	cellular homeostasis;metabolic process;regulation of biological process;response to stimulus	cytoplasm;membrane;nucleus	DNA binding;protein binding	Pf02946	2969	ENSG00000263001.5	GTF2I	7	B Cell Receptor Signaling Pathway	Basal transcription factors; Herpes simplex infection; cGMP-PKG signaling pathway		4	1	4349.3	4245.4	4333.4	4353.4	4472.6	4396.7	4306.7	4446.4	4673	4738	4744.5	4806.1	4762.1	4785.1	4735.9	4793.1	High	High	High	High	High
FALSE	High	Master Protein	Q8N163	Cell cycle and apoptosis regulator protein 2 OS=Homo sapiens OX=9606 GN=CCAR2 PE=1 SV=2	0	184.528	52	36	50	36	923	102.8	5.22	164.52	36	cell death;cell organization and biogenesis;metabolic process;regulation of biological process;response to stimulus	cytoplasm;nucleus;organelle lumen;spliceosomal complex	enzyme regulator activity;protein binding;RNA binding	Pf14443, Pf14444	57805	ENSG00000158941.16	CCAR2; KIAA1967	8			Regulation of HSF1-mediated heat shock response	4	0	3942.1	4197.9	4138.7	3744.1	3749.9	3801.2	3696.3	3797.7	3547	3680.4	3734.7	3544.6	3691.3	3584.1	3658.8	3647.5	High	High	High	High	High
FALSE	High	Master Protein	P26639	Threonine--tRNA ligase 1, cytoplasmic OS=Homo sapiens OX=9606 GN=TARS1 PE=1 SV=3	0	184.457	58	38	74	38	723	83.4	6.67	216.61	38	metabolic process	cytoplasm;cytoskeleton;cytosol	catalytic activity;nucleotide binding;protein binding;RNA binding	Pf00587, Pf02824, Pf03129, Pf07973	6897	ENSG00000113407.13	TARS	5		Aminoacyl-tRNA biosynthesis	Cytosolic tRNA aminoacylation	5	0	6657.8	6585.5	6317	6486.3	6720.6	6675.1	6788.3	6599.8	6757.4	6465.8	6645.4	6672.3	6580.6	6982.3	6702.5	6551.2	High	High	High	High	High
FALSE	High	Master Protein	Q9UNX4	WD repeat-containing protein 3 OS=Homo sapiens OX=9606 GN=WDR3 PE=1 SV=1	0	184.409	53	37	44	37	943	106	6.64	159.67	37	metabolic process	membrane;nucleus	protein binding;RNA binding	Pf00400, Pf04003	10885	ENSG00000065183.15	WDR3	1		Ribosome biogenesis in eukaryotes	Major pathway of rRNA processing in the nucleolus and cytosol; rRNA modification in the nucleus and cytosol	6	0	3118.7	2995.2	2957.4	3028.1	2862.8	2993.2	3173.3	2883.1	3106.4	2835.7	3102.7	3148.4	2801.6	3011.5	2758.8	2740.9	High	High	High	High	High
FALSE	High	Master Protein	O14617	AP-3 complex subunit delta-1 OS=Homo sapiens OX=9606 GN=AP3D1 PE=1 SV=1	0	183.593	38	38	55	38	1153	130.1	8.48	187.03	38	cell organization and biogenesis;cellular component movement;metabolic process;regulation of biological process;transport	cytoplasm;Golgi;membrane	transporter activity	Pf01602, Pf06375	8943	ENSG00000065000.15	AP3D1	19		Lysosome		1	0	3487.6	3644.9	3438.7	3489.1	3594.6	3566.8	3594.9	3484.4	3874.9	3768.2	3803.3	3834.6	3689.6	3723.1	3707.9	3675.9	High	High	High	High	High
FALSE	High	Master Protein	P08133	Annexin A6 OS=Homo sapiens OX=9606 GN=ANXA6 PE=1 SV=3	0	183.017	60	36	64	12	673	75.8	5.6	194.87	36	cell organization and biogenesis;cellular homeostasis;regulation of biological process;response to stimulus;transport	cytoplasm;membrane;mitochondrion	metal ion binding;nucleotide binding;protein binding;transporter activity	Pf00191	309	ENSG00000197043.13	ANXA6	5	Calcium Regulation in the Cardiac Cell; Prostaglandin Synthesis and Regulation		Smooth Muscle Contraction	4	27	5254	5081.7	5507.5	4952.2	5001.4	5054.8	5067.8	4991.2	7588.4	7855.9	7644.3	7815.1	7648.6	7723	7848.4	7825.5	High	High	High	High	High
FALSE	High	Master Protein	Q14966	Zinc finger protein 638 OS=Homo sapiens OX=9606 GN=ZNF638 PE=1 SV=2	0	182.849	28	45	49	44	1978	220.5	6.38	143.08	45	metabolic process;regulation of biological process	cytoplasm;nucleus	DNA binding;metal ion binding;RNA binding	Pf00076, Pf12171, Pf13893, Pf14259	27332	ENSG00000075292.18	ZNF638	2			Transcriptional regulation of white adipocyte differentiation	2	1	2534	2719.3	2706.6	2761.1	2678	2771.3	2622	2671.8	2758.9	2818.6	2875.4	2921.3	2687.1	2741.2	2644.5	2693.2	High	High	High	High	High
FALSE	High	Master Protein	Q8IY81	pre-rRNA 2'-O-ribose RNA methyltransferase FTSJ3 OS=Homo sapiens OX=9606 GN=FTSJ3 PE=1 SV=2	0	181.995	42	28	44	28	847	96.5	8.4	161.51	28	metabolic process	nucleus	catalytic activity;protein binding;RNA binding	Pf01728, Pf07780, Pf11861	117246	ENSG00000108592.16	FTSJ3	17			Major pathway of rRNA processing in the nucleolus and cytosol	4	0	3018.5	2904.8	3221.5	2857.6	3186.4	3077.1	3030.6	3115.7	2800.4	2931.9	2801.3	2733.6	2949.2	2826	2883.1	2941.9	High	High	High	High	High
FALSE	High	Master Protein	Q8WXH0	Nesprin-2 OS=Homo sapiens OX=9606 GN=SYNE2 PE=1 SV=3	0	181.981	9	55	56	54	6885	795.9	5.36	142.05	55	cell organization and biogenesis;cellular component movement;regulation of biological process;transport	cytoplasm;cytoskeleton;endoplasmic reticulum;membrane;mitochondrion;nucleus;organelle lumen	protein binding	Pf00307, Pf00435, Pf10541, Pf11971, Pf13654	23224	ENSG00000054654.16	SYNE2	14	Ovarian Infertility Genes		Meiotic synapsis	5	1	1555.3	1633.3	1762.1	1618.1	1494.8	1537.5	1593.4	1528.2	1727.4	1643.2	1749.2	1818.1	1564.6	1692.5	1587.8	1709.6	High	High	High	High	High
FALSE	High	Master Protein	O95714	E3 ubiquitin-protein ligase HERC2 OS=Homo sapiens OX=9606 GN=HERC2 PE=1 SV=2	0	181.114	13	45	48	45	4834	526.9	6.28	145.35	45	metabolic process;response to stimulus;transport	cytoplasm;cytoskeleton;membrane;nucleus	catalytic activity;metal ion binding;protein binding	Pf00173, Pf00415, Pf00569, Pf00632, Pf03256, Pf06701, Pf11515, Pf13540	8924	ENSG00000128731.15	HERC2	15		Ubiquitin mediated proteolysis	G2/M DNA damage checkpoint; Recruitment and ATM-mediated phosphorylation of repair and signaling proteins at DNA double strand breaks; Processing of DNA double-strand break ends; Nonhomologous End-Joining (NHEJ); Antigen processing: Ubiquitination & Proteasome degradation; SUMOylation of DNA damage response and repair proteins	22	0	1969.7	1961.7	2042.7	2046.1	1853.6	1897.1	2013.6	1873.7	2020.3	1866.1	2049.5	2066.1	1893.2	1949.5	1862.7	1889	High	High	High	High	High
FALSE	High	Master Protein	O95757	Heat shock 70 kDa protein 4L OS=Homo sapiens OX=9606 GN=HSPA4L PE=1 SV=3	0	181.062	51	35	55	31	839	94.5	5.88	176.24	35	metabolic process;response to stimulus	cytoplasm;cytosol;nucleus	nucleotide binding	Pf00012	22824	ENSG00000164070.11	HSPA4L	4		Protein processing in endoplasmic reticulum	Regulation of HSF1-mediated heat shock response	5	0	3181.7	3125.6	3236.7	3291	3058.4	3255	3208.2	3183.1	3055.5	3236.1	3118.5	3236.2	3099.9	3112.8	3190.4	3151.1	High	High	High	High	High
FALSE	High	Master Protein	Q92538	Golgi-specific brefeldin A-resistance guanine nucleotide exchange factor 1 OS=Homo sapiens OX=9606 GN=GBF1 PE=1 SV=2	0	181.022	27	42	54	42	1859	206.3	5.73	160.38	42	cell organization and biogenesis;cellular component movement;metabolic process;regulation of biological process;response to stimulus;transport	cytoplasm;cytosol;Golgi;membrane;mitochondrion;organelle lumen	protein binding	Pf01369, Pf12783	8729	ENSG00000107862.4	GBF1	10		Endocytosis	Clathrin derived vesicle budding; COPI-dependent Golgi-to-ER retrograde traffic; VxPx cargo-targeting to cilium; COPI-mediated anterograde transport	18	0	2997.4	3077.1	3062.5	3162.9	2835	2949.3	2930.6	2765.4	2904.1	2837.6	2972.7	2969.2	2864.8	2947.6	2869.7	2881.4	High	High	High	High	High
FALSE	High	Master Protein	Q9NVI1	Fanconi anemia group I protein OS=Homo sapiens OX=9606 GN=FANCI PE=1 SV=4	0	180.642	35	40	45	40	1328	149.2	6.74	145.78	40	metabolic process;regulation of biological process;response to stimulus	cytosol;membrane;nucleus	DNA binding;protein binding	Pf14674, Pf14675, Pf14676, Pf14677, Pf14678, Pf14679, Pf14680	55215	ENSG00000140525.17	FANCI	15	Gastric cancer network 2	Fanconi anemia pathway	Fanconi Anemia Pathway; TP53 Regulates Transcription of DNA Repair Genes	9	0	2629.6	2609	2649.5	2573.2	2594.4	2733.5	2706	2693.4	2358.2	2308.7	2357.7	2466.9	2299.9	2405.3	2329.5	2355.8	High	High	High	High	High
FALSE	High	Master Protein	Q9NSE4	Isoleucine--tRNA ligase, mitochondrial OS=Homo sapiens OX=9606 GN=IARS2 PE=1 SV=2	0	180.374	43	33	46	33	1012	113.7	7.2	157.47	33	metabolic process;regulation of biological process	cytoplasm;cytosol;mitochondrion;organelle lumen	catalytic activity;nucleotide binding;RNA binding	Pf00133, Pf06827, Pf08264, Pf09334, Pf13603	55699	ENSG00000067704.9	IARS2	1		Aminoacyl-tRNA biosynthesis	Mitochondrial tRNA aminoacylation	5	0	2690.9	2505.6	2889.2	2585.4	2681.9	2612.2	2631.5	2662.3	3044.6	3023.3	3082.3	3104.1	3158	3126.9	3105.5	3185	High	High	High	High	High
FALSE	High	Master Protein	P60842	Eukaryotic initiation factor 4A-I OS=Homo sapiens OX=9606 GN=EIF4A1 PE=1 SV=1	0	180.372	52	21	109	3	406	46.1	5.48	363.38	21	metabolic process;regulation of biological process	cytoplasm;cytosol;membrane;nucleus	catalytic activity;DNA binding;nucleotide binding;protein binding;RNA binding	Pf00270, Pf00271, Pf04851	1973	ENSG00000161960.14	EIF4A1	17	Translation Factors; Interferon type I signaling pathways	RNA transport	ISG15 antiviral mechanism; L13a-mediated translational silencing of Ceruloplasmin expression; Translation initiation complex formation; GTP hydrolysis and joining of the 60S ribosomal subunit; Deadenylation of mRNA; Ribosomal scanning and start codon recognition	20	10	4561	4345.6	4459.7	4305.3	4726.8	4536.3	4437.5	4615.6	3889.6	3706.6	3697.4	3763.3	3517.8	3635.1	3522	3451.9	High	High	High	High	High
FALSE	High	Master Protein	Q5JTH9	RRP12-like protein OS=Homo sapiens OX=9606 GN=RRP12 PE=1 SV=2	0	180.195	36	40	61	39	1297	143.6	8.75	186.69	40		membrane;nucleus	RNA binding	Pf08161	23223	ENSG00000052749.13	RRP12	10				0	1	5485.1	5504.9	5239.9	5432	5970.7	5880.8	6152.7	6238.9	5533.8	5692.1	5744.4	5515.7	5808.6	5781.3	5877.2	5741.9	High	High	High	High	High
FALSE	High	Master Protein	O95602	DNA-directed RNA polymerase I subunit RPA1 OS=Homo sapiens OX=9606 GN=POLR1A PE=1 SV=2	0	179.783	31	41	45	40	1720	194.7	7.03	135.41	41	metabolic process;regulation of biological process	nucleus	catalytic activity;DNA binding;metal ion binding;protein binding	Pf00623, Pf04983, Pf04997, Pf04998, Pf05000	25885	ENSG00000068654.15	POLR1A	2	Eukaryotic Transcription Initiation	Metabolic pathways; Purine metabolism; Pyrimidine metabolism; RNA polymerase	RNA Polymerase I Chain Elongation; NoRC negatively regulates rRNA expression; RNA Polymerase I Transcription Termination; RNA Polymerase I Promoter Escape; B-WICH complex positively regulates rRNA expression; RNA Polymerase I Transcription Initiation	17	1	2081	2073.9	2214.4	2162.2	2170.7	2050.8	2020	2136.2	1988.1	1951.5	2083.8	2073.2	1893.1	1968.7	1806.1	1926.8	High	High	High	High	High
FALSE	High	Master Protein	P68104	Elongation factor 1-alpha 1 OS=Homo sapiens OX=9606 GN=EEF1A1 PE=1 SV=1	0	179.722	66	21	225	10	462	50.1	9.01	624.55	21	metabolic process;regulation of biological process;response to stimulus;transport	cytoplasm;cytoskeleton;cytosol;extracellular;membrane;nucleus;organelle lumen	catalytic activity;nucleotide binding;protein binding;RNA binding	Pf00009, Pf03143, Pf03144	1915	ENSG00000156508.17	EEF1A1	6	Translation Factors	RNA transport; Legionellosis	Peptide chain elongation; Protein methylation; Neutrophil degranulation; HSF1 activation	16	14	20241.4	19928.2	19024.4	18602.8	20296.4	18257.1	17934	19244.8	17659.7	17411.8	16320.9	16341.7	17544	16095.3	16759.3	16741.3	High	High	High	High	High
FALSE	High	Master Protein	F5H5D3	Tubulin alpha chain OS=Homo sapiens OX=9606 GN=TUBA1C PE=1 SV=1	0	179.504	60	21	237	3	519	57.7	5.07	784.39	21	cell division;cell organization and biogenesis;transport	cytoplasm;cytoskeleton;nucleus	catalytic activity;nucleotide binding;protein binding;structural molecule activity	Pf00091, Pf03953	84790	ENSG00000167553.15	TUBA1C	12	Pathogenic Escherichia coli infection; Parkin-Ubiquitin Proteasomal System pathway			2	20	17477	15846.9	17517.5	14739.6	16003.6	16115.2	15638.2	15515.7	15488.2	16050.6	14870.8	15123.7	14479	16907.2	14637.6	16559	High	High	High	High	High
FALSE	High	Master Protein	Q8N1F7	Nuclear pore complex protein Nup93 OS=Homo sapiens OX=9606 GN=NUP93 PE=1 SV=2	0	179.464	46	35	66	35	819	93.4	5.72	190.75	35	cell organization and biogenesis;cellular component movement;metabolic process;regulation of biological process;response to stimulus;transport	membrane;nucleus	protein binding;structural molecule activity	Pf04097	9688	ENSG00000102900.12	NUP93	16		RNA transport	Rev-mediated nuclear export of HIV RNA; ISG15 antiviral mechanism; NEP/NS2 Interacts with the Cellular Export Machinery; tRNA processing in the nucleus; Transcriptional regulation by small RNAs; Nuclear Pore Complex (NPC) Disassembly; Regulation of Glucokinase by Glucokinase Regulatory Protein; Vpr-mediated nuclear import of PICs; Regulation of HSF1-mediated heat shock response; snRNP Assembly; S…	64	0	5272.1	5283.3	5253.2	5282.4	5000.1	5128	5158.4	5088.5	4634.7	4726.6	4689.2	4629.3	4671.6	4584.3	4776.9	4602.3	High	High	High	High	High
FALSE	High	Master Protein	Q6XZF7	Dynamin-binding protein OS=Homo sapiens OX=9606 GN=DNMBP PE=1 SV=1	0	178.971	35	42	51	42	1577	177.2	5.39	157.7	42	regulation of biological process;response to stimulus	cytoplasm;cytoskeleton;Golgi	protein binding	Pf00018, Pf00621, Pf03114, Pf07653, Pf14604	23268	ENSG00000107554.16	DNMBP	10				0	0	1922.6	1918.1	1997.3	1897.6	1978.3	2062.7	1882.4	1931.1	1927.2	1969.4	1961.7	1983.5	2028.5	2081.1	2053.2	2115.2	High	High	High	High	High
FALSE	High	Master Protein	P49411	Elongation factor Tu, mitochondrial OS=Homo sapiens OX=9606 GN=TUFM PE=1 SV=2	0	178.701	62	24	66	24	452	49.5	7.61	215.7	24	metabolic process;response to stimulus	membrane;mitochondrion	catalytic activity;nucleotide binding;protein binding;RNA binding	Pf00009, Pf03143, Pf03144	7284		TUFM	16			Mitochondrial translation elongation	4	0	7475.8	7582.1	6908.1	7332.9	7694.1	7834.6	7581.8	7831	8676.6	8955.4	8482.2	8557.1	9108.8	8976.6	9251.4	9119	High	High	High	High	High
FALSE	High	Master Protein	O95782	AP-2 complex subunit alpha-1 OS=Homo sapiens OX=9606 GN=AP2A1 PE=1 SV=3	0	177.893	46	39	59	28	977	107.5	7.03	192.73	39	cell organization and biogenesis;cellular component movement;metabolic process;regulation of biological process;response to stimulus;transport	cytosol;membrane	protein binding;transporter activity	Pf01602, Pf02296, Pf02883, Pf13646	160	ENSG00000196961.12	AP2A1	19	Synaptic Vesicle Pathway; EGF/EGFR Signaling Pathway	Huntington's disease; Endocrine and other factor-regulated calcium reabsorption; Endocytosis; Synaptic vesicle cycle	Cargo recognition for clathrin-mediated endocytosis; Nef Mediated CD8 Down-regulation; Nef Mediated CD4 Down-regulation; Trafficking of GluR2-containing AMPA receptors; Recycling pathway of L1; LDL clearance; EPH-ephrin mediated repulsion of cells; Retrograde neurotrophin signalling; VLDLR internalisation and degradation; WNT5A-dependent internalization of FZD2, FZD5 and ROR2; MHC class II antige…	48	11	5240.9	5440.1	4825.8	5205.1	5273.9	5293	5401.5	5266.6	5611.2	5539	5590.8	5536.4	5558.1	5704.4	5576	5463.2	High	High	High	High	High
FALSE	High	Master Protein	P08243	Asparagine synthetase [glutamine-hydrolyzing] OS=Homo sapiens OX=9606 GN=ASNS PE=1 SV=4	0	177.884	53	24	74	24	561	64.3	6.86	246.99	24	cell communication;metabolic process;regulation of biological process;response to stimulus	cytosol	catalytic activity;nucleotide binding;protein binding	Pf00310, Pf00733, Pf12481, Pf13522, Pf13537	440	ENSG00000070669.16	ASNS	7	Photodynamic therapy-induced unfolded protein response; Amino Acid metabolism	Alanine, aspartate and glutamate metabolism; Metabolic pathways	Amino acid synthesis and interconversion (transamination); ATF4 activates genes	11	0	5746.1	5801.9	5857.1	6020.1	6413.4	6257.3	6434.6	6070.5	5523.7	4979.9	5074.5	5090	5213.6	5390.6	4987.2	5211.1	High	High	High	High	High
FALSE	High	Master Protein	P61978-3	Isoform 3 of Heterogeneous nuclear ribonucleoprotein K OS=Homo sapiens OX=9606 GN=HNRNPK	0	177.618	63	26	119	1	440	48.5	5.54	363.74	26	metabolic process;regulation of biological process;response to stimulus	cytoplasm;membrane;nucleus;spliceosomal complex	DNA binding;protein binding;RNA binding	Pf00013, Pf08067, Pf13014, Pf13083	3190		HNRNPK	9	mRNA Processing			1	30	9470.4	9568.4	9532.1	9457.3	9711.3	9681.8	8930.7	9533	10068	10192.8	10008.3	10081.3	10167.2	10123.9	10109.5	10052.5	High	High	High	High	High
FALSE	High	Master Protein	O14497	AT-rich interactive domain-containing protein 1A OS=Homo sapiens OX=9606 GN=ARID1A PE=1 SV=3	0	177.47	23	36	44	35	2285	241.9	6.7	134.06	36	cell differentiation;cell organization and biogenesis;metabolic process;regulation of biological process;response to stimulus;transport	nucleus	DNA binding;protein binding	Pf01388, Pf12031	8289	ENSG00000117713.18	ARID1A	1	Pathways Affected in Adenoid Cystic Carcinoma		RUNX1 interacts with co-factors whose precise effect on RUNX1 targets is not known; RMTs methylate histone arginines	9	1	1665	1628.7	1820.9	1715.7	1672.6	1729.3	1708.6	1705.2	1701.4	1701.5	1762.1	1738.8	1673.8	1644.6	1694.1	1654.7	High	High	High	High	High
FALSE	High	Master Protein	P14868	Aspartate--tRNA ligase, cytoplasmic OS=Homo sapiens OX=9606 GN=DARS PE=1 SV=2	0	177.145	71	33	73	33	501	57.1	6.55	225.18	33	cell organization and biogenesis;metabolic process	cytoplasm;cytosol;membrane	catalytic activity;nucleotide binding;protein binding;RNA binding	Pf00152, Pf01336	1615	ENSG00000115866.10	DARS	2	Alanine and aspartate metabolism	Aminoacyl-tRNA biosynthesis	Cytosolic tRNA aminoacylation; SeMet incorporation into proteins	10	0	6862.3	6870.6	6669.8	6877.1	7032.6	7008.9	6891.5	7082.6	6906.1	6750.7	6638.6	6681.8	6827.9	6820.4	6738.5	6651.9	High	High	High	High	High
FALSE	High	Master Protein	O43491	Band 4.1-like protein 2 OS=Homo sapiens OX=9606 GN=EPB41L2 PE=1 SV=1	0	177.03	43	40	54	38	1005	112.5	5.44	163.63	40	cell division;cell organization and biogenesis;transport	cytoplasm;cytoskeleton;cytosol;membrane;nucleus	protein binding;structural molecule activity	Pf00373, Pf04382, Pf05902, Pf08736, Pf09379, Pf09380	2037	ENSG00000079819.18	EPB41L2	6		Tight junction	Neurexins and neuroligins	4	3	3488.8	3298	3629.6	3331.1	3475.9	3434.3	3454.5	3502.4	3184.4	3443.2	3323.6	3243.4	3365.9	3271.7	3431.1	3390.8	High	High	High	High	High
FALSE	High	Master Protein	Q6UB35	Monofunctional C1-tetrahydrofolate synthase, mitochondrial OS=Homo sapiens OX=9606 GN=MTHFD1L PE=1 SV=1	0	177.011	45	35	56	34	978	105.7	8.06	165.15	35	metabolic process	membrane;mitochondrion;organelle lumen	catalytic activity;nucleotide binding;protein binding	Pf00763, Pf01268, Pf02882	25902	ENSG00000120254.15	MTHFD1L	6	One Carbon Metabolism; Trans-sulfuration and one carbon metabolism	One carbon pool by folate; Metabolic pathways	Metabolism of folate and pterines	8	0	3172	3227.6	3075.6	3273.3	3249	3208.4	3305.8	3357.5	3230.1	3335.8	3379.8	3389	3425.4	3364.1	3409.5	3335.4	High	High	High	High	High
FALSE	High	Master Protein	A3KMH1	von Willebrand factor A domain-containing protein 8 OS=Homo sapiens OX=9606 GN=VWA8 PE=1 SV=2	0	176.843	27	43	47	43	1905	214.7	7.4	139.18	43		mitochondrion	catalytic activity;nucleotide binding	Pf00092, Pf07728, Pf13191, Pf13519	23078	ENSG00000102763.17	VWA8	13				0	0	1936.3	1831.8	1922.6	1884	1829.2	1762	1814.3	1828.2	2209	2122.3	2288.9	2311.1	2170.7	2217.4	2064.1	2165	High	High	High	High	High
FALSE	High	Master Protein	P51659	Peroxisomal multifunctional enzyme type 2 OS=Homo sapiens OX=9606 GN=HSD17B4 PE=1 SV=3	0	176.804	46	28	47	28	736	79.6	8.84	165.57	28	cell differentiation;metabolic process	membrane;mitochondrion;organelle lumen	catalytic activity;protein binding	Pf00106, Pf01575, Pf02036, Pf08659, Pf13452, Pf13561, Pf14864	3295	ENSG00000133835.14	HSD17B4	5	Steroid Biosynthesis	Peroxisome; Primary bile acid biosynthesis; Metabolic pathways	Beta-oxidation of pristanoyl-CoA; Synthesis of bile acids and bile salts via 7alpha-hydroxycholesterol; alpha-linolenic acid (ALA) metabolism; Beta-oxidation of very long chain fatty acids	16	0	3963.8	3927.8	3691.3	3910.6	3926.6	3977.7	4029.1	3906.8	4635.4	4287.6	4581.2	4554.3	4562.5	4710	4708.9	4569.9	High	High	High	High	High
FALSE	High	Master Protein	P28331	NADH-ubiquinone oxidoreductase 75 kDa subunit, mitochondrial OS=Homo sapiens OX=9606 GN=NDUFS1 PE=1 SV=3	0	175.989	61	34	59	34	727	79.4	6.23	185.17	34	cell organization and biogenesis;metabolic process;transport	membrane;mitochondrion;organelle lumen	catalytic activity;metal ion binding;protein binding	Pf00111, Pf00384, Pf09326, Pf10588, Pf13510	4719	ENSG00000283447.1; ENSG00000023228.13	NDUFS1	2; CHR_HSCHR2_6_CTG7_2	Electron Transport Chain; Oxidative phosphorylation	Metabolic pathways; Alzheimer's disease; Non-alcoholic fatty liver disease (NAFLD); Parkinson's disease; Oxidative phosphorylation; Huntington's disease	Complex I biogenesis	13	0	2631.9	2606.9	2789.8	2566.4	2585.4	2697.6	2734	2646.3	2937.9	3175	3143.8	3069.7	3011.9	2977.1	3037.6	3096.6	High	High	High	High	High
FALSE	High	Master Protein	Q10567-3	Isoform C of AP-1 complex subunit beta-1 OS=Homo sapiens OX=9606 GN=AP1B1	0	175.975	43	34	51	18	939	103.5	5.16	170.54	34	regulation of biological process;transport	cytosol;Golgi;membrane	protein binding;transporter activity	Pf01602, Pf02883, Pf09066, Pf12717, Pf13646	162		AP1B1	22				0	0	1240.3	1289.5	1197	1241.6	1276.7	1239.7	1183.1	1231.6	1345.6	1227.5	1263.8	1308	1192.1	1310.9	1156.1	1194.8	High	High	High	High	High
FALSE	High	Master Protein	Q9Y2A7	Nck-associated protein 1 OS=Homo sapiens OX=9606 GN=NCKAP1 PE=1 SV=1	0	175.666	36	33	47	33	1128	128.7	6.62	156.92	33	cell death;cell organization and biogenesis;regulation of biological process;response to stimulus	cytosol;membrane	protein binding	Pf09735	10787	ENSG00000061676.14	NCKAP1	2	Exercise-induced Circadian Regulation; Regulation of Actin Cytoskeleton	Regulation of actin cytoskeleton	Regulation of actin dynamics for phagocytic cup formation; VEGFA-VEGFR2 Pathway; RHO GTPases Activate WASPs and WAVEs	14	0	4296.9	4097.4	4310.7	3966.8	4091.9	4228.7	4407.8	4066.9	4160.8	4061.8	4076.1	4166.4	4115.9	4115.6	4150	4185.9	High	High	High	High	High
FALSE	High	Master Protein	P49454	Centromere protein F OS=Homo sapiens OX=9606 GN=CENPF PE=1 SV=3	0	175.488	18	50	53	50	3114	357.3	5.1	126.06	50												0	0	2044	2030	2191.1	2103.6	2259.1	2216.8	2123.6	2222.4	1753.9	1790.5	1835.5	1794.9	1913.9	1952.2	1920.8	1989.2	High	High	High	High	High
FALSE	High	Master Protein	O94906	Pre-mRNA-processing factor 6 OS=Homo sapiens OX=9606 GN=PRPF6 PE=1 SV=1	0	175.3	48	38	55	38	941	106.9	8.25	174.01	38	cell organization and biogenesis;metabolic process;regulation of biological process	membrane;nucleus;spliceosomal complex	protein binding;RNA binding	Pf06424, Pf13414, Pf14559	24148	ENSG00000101161.7	PRPF6	20	mRNA Processing	Spliceosome	mRNA Splicing - Major Pathway; mRNA Splicing - Minor Pathway	7	0	4504.1	4427.3	4499.4	4296.6	4504.5	4559.1	4565.6	4495	4516.7	4591.3	4578.1	4619.3	4593.1	4624.6	4585.4	4737.2	High	High	High	High	High
FALSE	High	Master Protein	P23246	Splicing factor, proline- and glutamine-rich OS=Homo sapiens OX=9606 GN=SFPQ PE=1 SV=2	0	175.198	43	27	87	26	707	76.1	9.44	286.06	27	cell organization and biogenesis;defense response;metabolic process;regulation of biological process;response to stimulus	chromosome;cytoplasm;nucleus	DNA binding;protein binding;RNA binding	Pf00076, Pf08075, Pf13893, Pf14259	6421	ENSG00000116560.10	SFPQ	1	mRNA Processing		PTK6 Regulates Proteins Involved in RNA Processing	5	1	9701	9644.8	9853.3	9541	10294.8	9761.6	9428.4	10118.6	9679.9	9974.5	9611.3	9346	9952.9	9633.9	10026.9	9751.7	High	High	High	High	High
FALSE	High	Master Protein	P61978-2	Isoform 2 of Heterogeneous nuclear ribonucleoprotein K OS=Homo sapiens OX=9606 GN=HNRNPK	0	175.126	65	26	119	1	464	51	5.33	362.25	26	metabolic process;regulation of biological process;response to stimulus	cytoplasm;membrane;nucleus;spliceosomal complex	DNA binding;protein binding;RNA binding	Pf00013, Pf08067, Pf13014, Pf13083	3190	ENSG00000165119.20	HNRNPK	9	mRNA Processing			1	0																	Not Found	Not Found	Not Found	High	Not Found
FALSE	High	Master Protein	Q02790	Peptidyl-prolyl cis-trans isomerase FKBP4 OS=Homo sapiens OX=9606 GN=FKBP4 PE=1 SV=3	0	174.977	66	28	83	28	459	51.8	5.43	239.52	28	cell organization and biogenesis;metabolic process;regulation of biological process;response to stimulus;transport	cytoplasm;cytoskeleton;cytosol;mitochondrion;nucleus	catalytic activity;nucleotide binding;protein binding;RNA binding	Pf00254, Pf00515, Pf07719, Pf13174, Pf13371, Pf13414, Pf13424, Pf13432, Pf14559	2288	ENSG00000004478.7	FKBP4	12	Androgen receptor signaling pathway	Estrogen signaling pathway	Attenuation phase; HSP90 chaperone cycle for steroid hormone receptors (SHR)	8	0	7964.7	7769.2	7844.6	7868.1	7646.9	7954.1	7739	7524	7788.9	7813.8	7426	7552.2	7788.8	7620.6	7713.5	7795.8	High	High	High	High	High
FALSE	High	Master Protein	Q8WUM4	Programmed cell death 6-interacting protein OS=Homo sapiens OX=9606 GN=PDCD6IP PE=1 SV=1	0	174.908	48	35	65	1	868	96	6.52	172.27	35	cell death;cell division;cell organization and biogenesis;regulation of biological process;transport	cytoplasm;cytoskeleton;cytosol;extracellular;membrane	protein binding	Pf03097, Pf08391, Pf13949	10015	ENSG00000170248.13	PDCD6IP	3		Endocytosis	Budding and maturation of HIV virion; Uptake and function of anthrax toxins	9	37	5785.2	5704.7	5874.3	5714.2	5952.3	5816.4	5611.8	5904.4	5589.1	5942.9	5657.1	5598.5	5836.1	5677.5	5874.8	5783.4	High	High	High	High	High
FALSE	High	Master Protein	A0A087X0K9	Tight junction protein ZO-1 OS=Homo sapiens OX=9606 GN=TJP1 PE=1 SV=1	0	174.726	30	39	49	39	1676	187.7	6.7	143.73	39		cytosol;membrane	protein binding	Pf00018, Pf00595, Pf00625, Pf00791, Pf07653, Pf13180		ENSG00000277401.4; ENSG00000104067.16		CHR_HSCHR15_4_CTG8; 15				0	0	2381.7	2389.8	2546.1	2404.4	2392.3	2462.6	2383.5	2430	2133.6	2274.3	2250.7	2265.8	2295.4	2258.4	2281.6	2323.6	High	High	High	High	High
FALSE	High	Master Protein	O95163	Elongator complex protein 1 OS=Homo sapiens OX=9606 GN=ELP1 PE=1 SV=3	0	174.721	35	35	44	35	1332	150.2	5.94	152.2	35	cell organization and biogenesis;metabolic process;regulation of biological process;response to stimulus	cytoplasm;cytosol;nucleus	enzyme regulator activity;protein binding;signal transducer activity	Pf04762	8518	ENSG00000070061.14	IKBKAP; ELP1	9			HATs acetylate histones	3	0	1891.1	1906.5	1987.7	2026.6	1858.6	2000.6	1976.1	1898.4	1913.3	1863.9	1985.5	1941.7	1844.8	1930.9	1906	1878	High	High	High	High	High
FALSE	High	Master Protein	Q13885	Tubulin beta-2A chain OS=Homo sapiens OX=9606 GN=TUBB2A PE=1 SV=1	0	174.52	67	22	160	4	445	49.9	4.89	465.13	22	cell organization and biogenesis	cytoplasm;cytoskeleton;nucleus	catalytic activity;nucleotide binding;protein binding;structural molecule activity	Pf00091, Pf03953, Pf10644	7280	ENSG00000137267.5	TUBB2A	6	Pathogenic Escherichia coli infection; Parkin-Ubiquitin Proteasomal System pathway	Pathogenic Escherichia coli infection; Phagosome; Gap junction	COPI-independent Golgi-to-ER retrograde traffic; COPI-dependent Golgi-to-ER retrograde traffic; Carboxyterminal post-translational modifications of tubulin; Recruitment of NuMA to mitotic centrosomes; Hedgehog 'off' state; Translocation of GLUT4 to the plasma membrane; Prefoldin mediated transfer of substrate to CCT/TriC; Microtubule-dependent trafficking of connexons from Golgi to the plasma mem…	65	2	384.9	567.8	360.6	394.8	320.4	327.3	365.7	288.8	384.9	326.5	371.7	367	319.1	330.1	306.1	352.2	High	High	High	High	High
FALSE	High	Master Protein	P14735	Insulin-degrading enzyme OS=Homo sapiens OX=9606 GN=IDE PE=1 SV=4	0	174.373	43	38	58	38	1019	117.9	6.61	186.39	38	cell organization and biogenesis;cellular homeostasis;metabolic process;regulation of biological process;response to stimulus	cell surface;cytoplasm;cytosol;extracellular;membrane;mitochondrion;nucleus;organelle lumen;proteasome	catalytic activity;metal ion binding;nucleotide binding;protein binding;receptor activity	Pf00675, Pf05193	3416	ENSG00000119912.15	IDE	10	Alzheimers Disease	Alzheimer's disease	Ub-specific processing proteases	6	0	3417.7	3320.3	3595.2	3290.3	3062.3	3233.2	3224.8	3187.5	3215	3314.1	3343	3328.4	3289.3	3298	3360.7	3340.5	High	High	High	High	High
FALSE	High	Master Protein	Q92945	Far upstream element-binding protein 2 OS=Homo sapiens OX=9606 GN=KHSRP PE=1 SV=4	0	174.27	60	34	86	31	711	73.1	7.3	246.27	34	metabolic process;regulation of biological process;response to stimulus;transport	cytoplasm;cytosol;membrane;nucleus	DNA binding;protein binding;RNA binding	Pf00013, Pf07650, Pf09005, Pf13014	8570	ENSG00000088247.17	KHSRP	19	Preimplantation Embryo		ATF4 activates genes; KSRP (KHSRP) binds and destabilizes mRNA	8	3	7733.4	7293.3	8089	7202.8	7352.1	7523.8	7483.5	7549.4	7473.7	8068.2	7800.1	7655.4	8032.7	7812.2	8041.9	8160.5	High	High	High	High	High
FALSE	High	Master Protein	Q8WUM4-2	Isoform 2 of Programmed cell death 6-interacting protein OS=Homo sapiens OX=9606 GN=PDCD6IP	0	174.265	48	35	64	1	873	96.7	6.52	171.31	35	cell death;cell organization and biogenesis;regulation of biological process;transport	cytosol;membrane	protein binding	Pf03097, Pf08391, Pf13949	10015	ENSG00000170248.13	PDCD6IP	3				0	0	37.4	39.3	30.4	33.4	14.2	21.2	29.5	14.1	37.8	27.9	39.4	42.3	23.9	31.3	20.6	30.6	High	High	High	High	High
FALSE	High	Master Protein	A2A274	Aconitate hydratase, mitochondrial OS=Homo sapiens OX=9606 GN=ACO2 PE=1 SV=1	0	174.027	51	32	50	32	805	87.8	7.37	170.34	32	metabolic process;response to stimulus	mitochondrion;organelle lumen	catalytic activity;metal ion binding	Pf00330, Pf00694	50	ENSG00000100412.15	ACO2	22	Amino Acid metabolism; TCA Cycle			2	0	2858.2	2727.5	2789.2	2872.8	2812.5	2888.7	2968.7	2924.6	3578.6	3577.6	3581.6	3571.9	3641.6	3583.7	3644.7	3568.2	High	High	High	High	High
FALSE	High	Master Protein	Q8N3C0	Activating signal cointegrator 1 complex subunit 3 OS=Homo sapiens OX=9606 GN=ASCC3 PE=1 SV=3	0	173.821	24	45	55	45	2202	251.3	7.09	147.55	45	cell proliferation;metabolic process;regulation of biological process;response to stimulus	cytosol;membrane;nucleus	catalytic activity;nucleotide binding;protein binding;RNA binding	Pf00270, Pf00271, Pf02889, Pf13401	10973	ENSG00000112249.13	ASCC3	6	Mesodermal Commitment Pathway		ALKBH3 mediated reversal of alkylation damage	5	0	2750.3	2793.4	2769.4	2850.8	2687.8	2810.7	2736.3	2657.9	2870.3	2929.1	2998.3	2944.8	2771.2	2961.1	2851.8	2889.2	High	High	High	High	High
FALSE	High	Master Protein	P54136	Arginine--tRNA ligase, cytoplasmic OS=Homo sapiens OX=9606 GN=RARS PE=1 SV=2	0	173.186	62	34	64	4	660	75.3	6.68	213.89	34	metabolic process	cytoplasm;cytosol;membrane;mitochondrion;nucleus	catalytic activity;nucleotide binding;protein binding;RNA binding	Pf00750, Pf03485, Pf05746	5917	ENSG00000113643.8	RARS	5	Amino Acid metabolism	Aminoacyl-tRNA biosynthesis	Cytosolic tRNA aminoacylation; SeMet incorporation into proteins	10	32	5423.7	5293.5	5437	5124.8	5016.8	5045.6	5218.2	5070.4	5020.2	4986.6	4937.1	5278.7	5064.3	4861.1	4935.1	5071.1	High	High	High	High	High
FALSE	High	Master Protein	P23921	Ribonucleoside-diphosphate reductase large subunit OS=Homo sapiens OX=9606 GN=RRM1 PE=1 SV=1	0	173.116	55	33	59	33	792	90	7.15	190.35	33	metabolic process	cytoplasm;cytosol	catalytic activity;nucleotide binding;protein binding	Pf00317, Pf02867, Pf03477	6240	ENSG00000167325.14	RRM1	11	Fluoropyrimidine Activity; Retinoblastoma (RB) in Cancer; Nucleotide Metabolism	Metabolic pathways; Glutathione metabolism; Pyrimidine metabolism; Purine metabolism	Interconversion of nucleotide di- and triphosphates	10	0	5065.4	4994	4700.9	5019.1	4937.7	5045.4	5093.2	5162	4461.7	4414.8	4395.4	4323.4	4442	4445.2	4407	4392.1	High	High	High	High	High
FALSE	High	Master Protein	P33993	DNA replication licensing factor MCM7 OS=Homo sapiens OX=9606 GN=MCM7 PE=1 SV=4	0	172.953	54	33	71	33	719	81.3	6.46	220.86	33	cell proliferation;metabolic process;regulation of biological process;response to stimulus	chromosome;cytosol;membrane;nucleus	catalytic activity;DNA binding;nucleotide binding;protein binding	Pf00493, Pf07728, Pf14551	4176	ENSG00000166508.17	MCM7	7	miRNA Regulation of DNA Damage Response; Cell Cycle; Retinoblastoma (RB) in Cancer; G1 to S cell cycle control; DNA Replication	DNA replication; Cell cycle	M/G1 Transition; Assembly of the pre-replicative complex; Unwinding of DNA; Regulation of DNA replication; Activation of ATR in response to replication stress; Activation of the pre-replicative complex; Orc1 removal from chromatin; Removal of licensing factors from origins	27	0	4649.9	4528.6	4447	4657.9	4418.3	4304.6	4437.9	4463.6	4361.4	4386.6	4333.5	4503.9	4280.6	4244.2	4191.4	4236.4	High	High	High	High	High
FALSE	High	Master Protein	P31150	Rab GDP dissociation inhibitor alpha OS=Homo sapiens OX=9606 GN=GDI1 PE=1 SV=2	0	172.925	65	23	52	15	447	50.6	5.14	172.07	23	metabolic process;regulation of biological process;response to stimulus;transport	cytoplasm;cytosol;Golgi	catalytic activity;enzyme regulator activity;protein binding	Pf00996	2664	ENSG00000203879.11	GDI1	X	Integrated Breast Cancer Pathway		RAB GEFs exchange GTP for GDP on RABs; Rho GTPase cycle	8	0	1918.7	1826.1	1957.8	1822.3	1866.4	1868.3	1871.3	1741.4	1985.7	1905.1	1974.6	1907.1	1908.5	1959.6	1950.6	1916.4	High	High	High	High	High
FALSE	High	Master Protein	Q10570	Cleavage and polyadenylation specificity factor subunit 1 OS=Homo sapiens OX=9606 GN=CPSF1 PE=1 SV=2	0	172.84	34	37	50	37	1443	160.8	6.4	145.97	37	metabolic process;transport	nucleus	protein binding;RNA binding	Pf03178, Pf10433	29894	ENSG00000071894.16	CPSF1	8	mRNA Processing	mRNA surveillance pathway	mRNA 3'-end processing; Transport of Mature mRNA Derived from an Intronless Transcript; mRNA Splicing - Major Pathway; tRNA processing in the nucleus; Cleavage of Growing Transcript in the Termination Region ; Processing of Intronless Pre-mRNAs	18	0	3085.9	3120.3	2866.8	3059.8	2913.8	3071.9	3001.6	2994.8	3156.5	3147.1	3305.1	3261.3	3067.8	3101.7	3183.3	3008.5	High	High	High	High	High
FALSE	High	Master Protein	K7EKE6	Lon protease homolog, mitochondrial OS=Homo sapiens OX=9606 GN=LONP1 PE=1 SV=1	0	172.669	42	28	51	28	845	95.1	6.27	170.82	28	cell organization and biogenesis;metabolic process;regulation of biological process;response to stimulus	cytosol;mitochondrion;nucleus;organelle lumen	catalytic activity;DNA binding;nucleotide binding;RNA binding	Pf00004, Pf00910, Pf01695, Pf02190, Pf05362, Pf05496, Pf07724, Pf07728, Pf08298, Pf13173, Pf13191, Pf13207, Pf13401, Pf13541		ENSG00000196365.11		19				0	0	3792.3	3832.5	3707.3	3969.3	3731.9	3760.7	3690.6	3641.5	4300.8	4099.3	4293.5	4416.3	3932.5	4222.3	3893.7	4021.4	High	High	High	High	High
FALSE	High	Master Protein	J3KTA4	Probable ATP-dependent RNA helicase DDX5 OS=Homo sapiens OX=9606 GN=DDX5 PE=1 SV=1	0	172.619	53	33	96	25	614	69	8.85	260.89	33	cell differentiation;cell growth;cell organization and biogenesis;metabolic process;regulation of biological process;response to stimulus	cytoplasm;membrane;nucleus;spliceosomal complex	catalytic activity;nucleotide binding;protein binding;RNA binding	Pf00270, Pf00271, Pf08061	1655	ENSG00000108654.13	DDX5	17				0	0	5884.1	6188.4	5547.8	5997.2	5422.4	5076	5128.3	5250.9	5750.5	5614.1	5469.7	5490.2	5321.7	5102	5308.1	5035.7	High	High	High	High	High
FALSE	High	Master Protein	P50395	Rab GDP dissociation inhibitor beta OS=Homo sapiens OX=9606 GN=GDI2 PE=1 SV=2	0	172.547	68	25	60	17	445	50.6	6.47	207.64	25	metabolic process;regulation of biological process;response to stimulus;transport	cytoplasm;cytosol;extracellular;membrane;organelle lumen	catalytic activity;enzyme regulator activity;protein binding;RNA binding	Pf00996	2665	ENSG00000057608.16	GDI2	10			Neutrophil degranulation; RAB GEFs exchange GTP for GDP on RABs; Rho GTPase cycle	10	9	4451.3	4111.9	4581.9	4138.7	4027.3	4170.5	4136.7	3927.6	4364.4	4189.3	4124	4210.1	4233.6	4223.7	4166.9	4219.5	High	High	High	High	High
FALSE	High	Master Protein	P29317	Ephrin type-A receptor 2 OS=Homo sapiens OX=9606 GN=EPHA2 PE=1 SV=2	0	171.789	52	34	51	32	976	108.2	6.23	176.53	34	cell death;cell differentiation;cell organization and biogenesis;cell proliferation;cellular component movement;defense response;development;metabolic process;regulation of biological process;response to stimulus	cell surface;membrane	catalytic activity;nucleotide binding;protein binding;receptor activity;signal transducer activity	Pf00041, Pf00069, Pf00536, Pf01404, Pf07647, Pf07699, Pf07714, Pf09294, Pf14575	1969	ENSG00000142627.12	EPHA2	1	NRF2 pathway; Focal Adhesion-PI3K-Akt-mTOR-signaling pathway	PI3K-Akt signaling pathway; Rap1 signaling pathway; Axon guidance; Ras signaling pathway	EPH-ephrin mediated repulsion of cells; EPHA-mediated growth cone collapse	11	2	2794.7	2642.8	2863.3	2582.8	2699.2	2786.8	2881.2	2710.1	2855	2744.9	2831.8	2941	3026.4	3091.2	2974.1	3096.8	High	High	High	High	High
FALSE	High	Master Protein	P43304	Glycerol-3-phosphate dehydrogenase, mitochondrial OS=Homo sapiens OX=9606 GN=GPD2 PE=1 SV=3	0	171.346	59	31	48	31	727	80.8	7.69	162.51	31	metabolic process;transport	membrane;mitochondrion	catalytic activity;metal ion binding	Pf00036, Pf00890, Pf01266, Pf03486, Pf07992, Pf12831, Pf13499	2820	ENSG00000115159.15	GPD2	2	Fatty Acid Beta Oxidation	Glycerophospholipid metabolism	Triglyceride catabolism; Synthesis of PA	9	0	3966.3	4047.6	3880.3	3814	3582.1	3710.5	3800.9	3607.1	4586.9	4526.4	4637.8	4542	4468.5	4492.2	4505.3	4459	High	High	High	High	High
FALSE	High	Master Protein	Q86XP3	ATP-dependent RNA helicase DDX42 OS=Homo sapiens OX=9606 GN=DDX42 PE=1 SV=1	0	171.152	42	31	46	31	938	102.9	7.02	153.52	31	metabolic process;regulation of biological process	cytoplasm;cytosol;membrane;nucleus	catalytic activity;nucleotide binding;protein binding;RNA binding	Pf00270, Pf00271, Pf13307	11325	ENSG00000198231.12	DDX42	17		Spliceosome	mRNA Splicing - Major Pathway; mRNA Splicing - Minor Pathway	6	0	2547.1	2530.6	2723.8	2573.2	2581.9	2508.7	2497.4	2481.9	2506	2441.5	2489.9	2547.6	2484.6	2427.3	2450.9	2423.6	High	High	High	High	High
FALSE	High	Master Protein	P56192	Methionine--tRNA ligase, cytoplasmic OS=Homo sapiens OX=9606 GN=MARS PE=1 SV=2	0	171.1	42	29	49	29	900	101.1	6.16	172.77	29	cell communication;metabolic process;regulation of biological process;response to stimulus	cytoplasm;cytosol;membrane	catalytic activity;nucleotide binding;protein binding;RNA binding	Pf00043, Pf00133, Pf00458, Pf09334, Pf10978, Pf13409, Pf13410, Pf14497	4141	ENSG00000166986.14	MARS	12		Selenocompound metabolism; Aminoacyl-tRNA biosynthesis	Cytosolic tRNA aminoacylation; SeMet incorporation into proteins	10	0	3484.9	3521.1	3319.5	3508.4	3739.8	3638.7	3629	3688	3395.3	3416.9	3468.4	3449.5	3490.9	3640.2	3569	3466.6	High	High	High	High	High
FALSE	High	Master Protein	Q13439	Golgin subfamily A member 4 OS=Homo sapiens OX=9606 GN=GOLGA4 PE=1 SV=1	0	171.009	22	45	48	45	2230	261	5.39	135.49	45	cell organization and biogenesis;regulation of biological process;transport	cytoplasm;cytosol;Golgi;membrane	protein binding	Pf01465, Pf09731, Pf12128	2803	ENSG00000144674.16	GOLGA4	3			Retrograde transport at the Trans-Golgi-Network	4	0	1656.1	1724.4	1915.3	1798	1720.5	1768.3	1630	1746.2	1802.1	1940.3	1893.1	1967.1	1835.8	1824.7	1821	1888	High	High	High	High	High
FALSE	High	Master Protein	O60506	Heterogeneous nuclear ribonucleoprotein Q OS=Homo sapiens OX=9606 GN=SYNCRIP PE=1 SV=2	0	170.755	55	28	109	2	623	69.6	8.59	356.22	28	cell differentiation;metabolic process;regulation of biological process;response to stimulus	cytoplasm;endoplasmic reticulum;membrane;nucleus;spliceosomal complex	protein binding;RNA binding	Pf00076, Pf13893, Pf14259	10492	ENSG00000135316.17	SYNCRIP	6				0	30	8168.7	8106.6	8270.8	7770.6	8149.8	7858.7	8005.7	7742.1	7976.8	7637.1	7615.8	7491.5	7847.4	7573.7	7784.9	7689.5	High	High	High	High	High
FALSE	High	Master Protein	Q8TEM1	Nuclear pore membrane glycoprotein 210 OS=Homo sapiens OX=9606 GN=NUP210 PE=1 SV=3	0	170.621	26	40	57	40	1887	205	6.81	152.77	40	cell organization and biogenesis;metabolic process;regulation of biological process;transport	endoplasmic reticulum;membrane;nucleus	protein binding	Pf02368	23225	ENSG00000132182.11	NUP210	3		RNA transport	Rev-mediated nuclear export of HIV RNA; ISG15 antiviral mechanism; NEP/NS2 Interacts with the Cellular Export Machinery; tRNA processing in the nucleus; Transcriptional regulation by small RNAs; Nuclear Pore Complex (NPC) Disassembly; Regulation of Glucokinase by Glucokinase Regulatory Protein; Vpr-mediated nuclear import of PICs; Regulation of HSF1-mediated heat shock response; snRNP Assembly; S…	64	0	2900.7	2968.3	2874.2	2869.3	2810.3	2881.4	3019.5	2953.3	3160.4	3215.2	3278.8	3258	3275.5	3235.5	3248.8	3260.3	High	High	High	High	High
FALSE	High	Master Protein	O60502	Protein O-GlcNAcase OS=Homo sapiens OX=9606 GN=OGA PE=1 SV=2	0	169.95	46	32	48	32	916	102.8	4.91	155.01	32	metabolic process	cytoplasm;cytosol;membrane;nucleus	catalytic activity	Pf07555	10724	ENSG00000198408.13	MGEA5	10		Insulin resistance		1	0	2440.6	2516	2380.3	2502.7	2190.3	2214.1	2333.5	2206.9	2755	2600.5	2719.7	2781	2469.8	2666.4	2516.2	2524.3	High	High	High	High	High
FALSE	High	Master Protein	Q03252	Lamin-B2 OS=Homo sapiens OX=9606 GN=LMNB2 PE=1 SV=4	0	169.792	56	38	88	35	620	69.9	5.59	227.28	38		membrane;nucleus	catalytic activity;motor activity;protein binding;structural molecule activity	Pf00038, Pf00932, Pf01576, Pf12128	84823	ENSG00000176619.12	LMNB2	19	Gastric cancer network 2; Fas Ligand (FasL) pathway and Stress induction of Heat Shock Proteins (HSP) regulation	Apoptosis		3	2	8082.4	8133.1	8518.5	7945.8	8980.6	8452.9	8410.7	8820.7	8491.1	8723.7	8517.8	8212.8	9052.3	8666	8906.3	8994.8	High	High	High	High	High
FALSE	High	Master Protein	Q9C0C2	182 kDa tankyrase-1-binding protein OS=Homo sapiens OX=9606 GN=TNKS1BP1 PE=1 SV=4	0	169.469	28	36	38	36	1729	181.7	4.86	120.41	36	cell organization and biogenesis;metabolic process;regulation of biological process;response to stimulus	chromosome;cytoplasm;cytoskeleton;cytosol;nucleus	protein binding	Pf15327	85456	ENSG00000149115.13	TNKS1BP1	11			TP53 regulates transcription of additional cell cycle genes whose exact role in the p53 pathway remain uncertain; Deadenylation of mRNA	9	0	1931.1	2008.3	2158.2	2137.8	1991.5	2050	1883.2	2007.7	1909.2	2014.9	1960.6	1989.7	1864.1	1898.4	1908	1975.8	High	High	High	High	High
FALSE	High	Master Protein	O75717	WD repeat and HMG-box DNA-binding protein 1 OS=Homo sapiens OX=9606 GN=WDHD1 PE=1 SV=1	0	169.302	38	31	37	31	1129	125.9	5.62	128.52	31		cytoplasm;nucleus	DNA binding;protein binding	Pf00400, Pf00505, Pf08662	11169	ENSG00000198554.11	WDHD1	14	Mesodermal Commitment Pathway			1	0	2139.8	2283.8	2148.9	2249.7	2166.9	2097.5	2059	2136.9	1853.3	1816.7	1833.8	1908.6	1708.3	1749.9	1708.2	1690	High	High	High	High	High
FALSE	High	Master Protein	O75534	Cold shock domain-containing protein E1 OS=Homo sapiens OX=9606 GN=CSDE1 PE=1 SV=2	0	169.302	48	34	65	34	798	88.8	6.25	195.34	34	metabolic process;regulation of biological process	cytoplasm;cytosol;Golgi;membrane	DNA binding;protein binding;RNA binding	Pf00313, Pf12901	7812	ENSG00000009307.15	CSDE1	1				0	0	8271.7	7885.1	8267.8	7573	7473.7	7179.5	7337.8	7406	6579.9	6645.4	6282.9	6048.4	6258.8	5970.7	6246.9	6115.5	High	High	High	High	High
FALSE	High	Master Protein	O00203	AP-3 complex subunit beta-1 OS=Homo sapiens OX=9606 GN=AP3B1 PE=1 SV=3	0	169.23	37	35	52	35	1094	121.2	6.04	169.62	35	cell organization and biogenesis;cellular component movement;coagulation;regulation of biological process;transport	Golgi;membrane	protein binding	Pf01602, Pf13646, Pf14796, Pf14797	8546	ENSG00000132842.13	AP3B1	5		Lysosome	Signaling by BRAF and RAF fusions; Golgi Associated Vesicle Biogenesis	10	0	4376.7	4787	4199.3	5004.6	4289.1	4333.2	4594.5	4588.3	4906.9	4675.9	4869.8	4921.6	4531.9	4652.1	4398.4	4212.6	High	High	High	High	High
FALSE	High	Master Protein	Q5JRA6	Transport and Golgi organization protein 1 homolog OS=Homo sapiens OX=9606 GN=MIA3 PE=1 SV=1	0	169.17	24	41	50	41	1907	213.6	4.84	144.9	41	cell organization and biogenesis;metabolic process;regulation of biological process;response to stimulus;transport	endoplasmic reticulum;membrane;organelle lumen	protein binding;transporter activity	Pf02463, Pf04156, Pf06409, Pf07653, Pf09726, Pf13166	375056	ENSG00000154305.16	MIA3	1			Post-translational protein phosphorylation; Regulation of Insulin-like Growth Factor (IGF) transport and uptake by Insulin-like Growth Factor Binding Proteins (IGFBPs); Cargo concentration in the ER	10	0	2207.5	2133	2376.9	2223	2194.3	2379	2257.3	2367.8	2247.3	2424.1	2368	2399.4	2293	2306.4	2436	2421.4	High	High	High	High	High
FALSE	High	Master Protein	Q7LBC6	Lysine-specific demethylase 3B OS=Homo sapiens OX=9606 GN=KDM3B PE=1 SV=2	0	169.123	28	37	49	36	1761	191.5	7.18	142.64	37	cell organization and biogenesis;metabolic process;regulation of biological process;response to stimulus	chromosome;nucleus	antioxidant activity;catalytic activity;DNA binding;metal ion binding	Pf02373	51780	ENSG00000120733.13	KDM3B	5			HDMs demethylate histones	3	1	2736.4	2690.4	2902.4	2829.4	2732.6	2797.4	2722.4	2709.8	2839.1	2892.7	2908.5	2928.9	2744.1	2746.9	2889.4	2815.7	High	High	High	High	High
FALSE	High	Master Protein	Q9Y230	RuvB-like 2 OS=Homo sapiens OX=9606 GN=RUVBL2 PE=1 SV=3	0	168.612	61	25	61	25	463	51.1	5.64	201.45	25	cell organization and biogenesis;metabolic process;regulation of biological process;response to stimulus	cytoplasm;cytosol;membrane;nucleus	catalytic activity;DNA binding;nucleotide binding;protein binding	Pf00004, Pf03796, Pf06068, Pf13481	10856	ENSG00000183207.13	RUVBL2	19			HATs acetylate histones; Telomere Extension By Telomerase	8	0	3857.9	3646.7	3846.4	3631.8	3920.8	3651.2	3792.6	3755.8	3803.8	3905.8	3747.1	3693	3930	3785.1	3929.6	3877.4	High	High	High	High	High
FALSE	High	Master Protein	Q92614	Unconventional myosin-XVIIIa OS=Homo sapiens OX=9606 GN=MYO18A PE=1 SV=3	0	168.532	25	39	41	39	2054	233	6.3	131.44	39	cell differentiation;cell organization and biogenesis;cellular component movement;metabolic process;regulation of biological process;transport	cell surface;cytoplasm;cytoskeleton;Golgi;membrane	catalytic activity;DNA binding;motor activity;nucleotide binding;protein binding;RNA binding;structural molecule activity;transporter activity	Pf00038, Pf00063, Pf00595, Pf00769, Pf01496, Pf01576, Pf02463, Pf02841, Pf03962, Pf04111, Pf04156, Pf04502, Pf04615, Pf05483, Pf05557, Pf05622, Pf05701, Pf05911, Pf06008, Pf06160, Pf06785, Pf06818, Pf07111, Pf07888, Pf08286, Pf09726, Pf09728, Pf09731, Pf09789, Pf10174, Pf12128, Pf12252, Pf12718, Pf13514, Pf13851, Pf14643, Pf14662, Pf14992, Pf15066, Pf15070, Pf15397	399687	ENSG00000196535.15	MYO18A	17			Signaling by cytosolic FGFR1 fusion mutants	6	0	1040.3	1067.7	1188.7	1127.4	1017.6	1064.7	1053.4	1070.2	1482.7	1537.1	1576.3	1583.9	1448.2	1480.2	1503.8	1564	High	High	High	High	High
FALSE	High	Master Protein	P08237	ATP-dependent 6-phosphofructokinase, muscle type OS=Homo sapiens OX=9606 GN=PFKM PE=1 SV=2	0	167.866	48	28	56	25	780	85.1	7.99	185.61	28	cell organization and biogenesis;cellular homeostasis;metabolic process;regulation of biological process	cytoplasm;cytosol;membrane;nucleus	catalytic activity;metal ion binding;nucleotide binding;protein binding	Pf00365	5213	ENSG00000152556.15	PFKM	12	Insulin Signaling; Glycolysis and Gluconeogenesis	Galactose metabolism; RNA degradation; Pentose phosphate pathway; Carbon metabolism; Metabolic pathways; Glycolysis / Gluconeogenesis; Fructose and mannose metabolism; Central carbon metabolism in cancer; Biosynthesis of amino acids; AMPK signaling pathway	Glycolysis	16	0	2897.8	3035.7	2543.2	3056.1	3184.5	2909	3042.3	3119.6	3573.3	3501.3	3531.2	3499.4	3350	3481.5	3416.5	3166.4	High	High	High	High	High
FALSE	High	Master Protein	C9J2Y9	DNA-directed RNA polymerase subunit beta OS=Homo sapiens OX=9606 GN=POLR2B PE=1 SV=2	0	167.652	37	36	42	36	1167	133	7.15	134.33	36	metabolic process;regulation of biological process;response to stimulus	membrane;nucleus	catalytic activity;DNA binding;metal ion binding;protein binding;RNA binding	Pf00562, Pf04560, Pf04561, Pf04563, Pf04565, Pf04566, Pf04567	5431	ENSG00000047315.15	POLR2B	4	Eukaryotic Transcription Initiation			1	0	2678.3	2788.8	2797.4	2832.6	2852.2	2877.7	2991.3	2921.5	2568.2	2664.1	2666	2619.1	2605	2605.4	2531.7	2617.5	High	High	High	High	High
FALSE	High	Master Protein	Q16881	Thioredoxin reductase 1, cytoplasmic OS=Homo sapiens OX=9606 GN=TXNRD1 PE=1 SV=3	0	167.623	54	23	49	22	649	70.9	7.39	168.18	23	cell proliferation;cellular homeostasis;metabolic process;regulation of biological process;response to stimulus;transport	cytoplasm;cytosol;mitochondrion;nucleus	antioxidant activity;catalytic activity;nucleotide binding;protein binding	Pf00070, Pf00462, Pf02852, Pf07992, Pf13738	7296	ENSG00000198431.15	TXNRD1	12	Selenium Micronutrient Network; Selenium Metabolism and Selenoproteins; NRF2 pathway; Oxidative Stress	Pyrimidine metabolism; Selenocompound metabolism	Metabolism of ingested MeSeO2H into MeSeH; Uptake and function of diphtheria toxin; Interconversion of nucleotide di- and triphosphates; TP53 Regulates Metabolic Genes; PPARA activates gene expression; Detoxification of Reactive Oxygen Species; Metabolism of ingested H2SeO4 and H2SeO3 into H2Se	28	1	3858.5	3785.2	3775.4	3808.3	3969.1	3975.4	4009	3941	3639.1	3500.5	3589	3568.5	3626.4	3675.2	3625.2	3617.2	High	High	High	High	High
FALSE	High	Master Protein	Q9UPU5	Ubiquitin carboxyl-terminal hydrolase 24 OS=Homo sapiens OX=9606 GN=USP24 PE=1 SV=3	0	166.878	18	36	38	36	2620	294.2	6.14	132.3	36	metabolic process		catalytic activity;protein binding	Pf00443, Pf13423	23358	ENSG00000162402.13	USP24	1			Ub-specific processing proteases	4	0	1674.1	1769	1665.7	1899.9	1561.8	1651.9	1686	1608.4	1822.2	1704.3	1927.9	1895.2	1700.1	1893.7	1694.9	1779.3	High	High	High	High	High
FALSE	High	Master Protein	Q9HAV4	Exportin-5 OS=Homo sapiens OX=9606 GN=XPO5 PE=1 SV=1	0	166.648	34	32	45	32	1204	136.2	5.8	145.96	32	metabolic process;regulation of biological process;transport	cytoplasm;cytosol;nucleus	protein binding;RNA binding;transporter activity	Pf08389	57510	ENSG00000124571.17	XPO5	6	miRNA Biogenesis; RNA interference	RNA transport	MicroRNA (miRNA) biogenesis	6	0	3943.3	3873	3763.4	3903.2	3765.3	3933.2	3930.2	4016.8	3636	3754.9	3649	3649.8	3587.2	3629.4	3743.1	3635.5	High	High	High	High	High
FALSE	High	Master Protein	P12277	Creatine kinase B-type OS=Homo sapiens OX=9606 GN=CKB PE=1 SV=1	0	166.291	61	18	106	18	381	42.6	5.59	345.91	18	cellular homeostasis;metabolic process	cytoplasm;cytosol;mitochondrion;nucleus	catalytic activity;nucleotide binding;protein binding	Pf00217, Pf02807	1152	ENSG00000166165.12	CKB	14	Urea cycle and metabolism of amino groups	Metabolic pathways; Arginine and proline metabolism	Creatine metabolism	7	0	4773.4	4467.2	4607.1	4779.8	4348.9	4425.2	4931.6	4497.1	5322.3	5047.3	5250.7	5269.9	5262	5189.4	5300.9	5274.8	High	High	High	High	High
FALSE	High	Master Protein	P49748	Very long-chain specific acyl-CoA dehydrogenase, mitochondrial OS=Homo sapiens OX=9606 GN=ACADVL PE=1 SV=1	0	166.291	60	31	59	31	655	70.3	8.75	170.38	31	cell differentiation;metabolic process;regulation of biological process;response to stimulus	cytosol;membrane;mitochondrion;nucleus;organelle lumen	catalytic activity;nucleotide binding	Pf00441, Pf02770, Pf02771, Pf08028	37	ENSG00000072778.19	ACADVL	17	Fatty Acid Beta Oxidation; Mitochondrial LC-Fatty Acid Beta-Oxidation	Metabolic pathways; Fatty acid metabolism; Fatty acid degradation	Beta oxidation of palmitoyl-CoA to myristoyl-CoA; XBP1(S) activates chaperone genes	15	0	2999.8	3014.9	2956.2	3081.2	3157.1	3170	3259.1	3249	4072.9	4173.9	4206.7	4132.5	4410.5	4217.3	4432.4	4363.9	High	High	High	High	High
FALSE	High	Master Protein	O60701	UDP-glucose 6-dehydrogenase OS=Homo sapiens OX=9606 GN=UGDH PE=1 SV=1	0	165.812	66	23	43	23	494	55	7.12	164.53	23	metabolic process	cytosol;nucleus	catalytic activity;nucleotide binding	Pf00984, Pf03720, Pf03721	7358	ENSG00000109814.11	UGDH	4	Glucuronidation	Ascorbate and aldarate metabolism; Metabolic pathways; Amino sugar and nucleotide sugar metabolism; Pentose and glucuronate interconversions	Formation of the active cofactor, UDP-glucuronate	10	0	3026.1	3019	3288.9	2962.2	3270.2	3239.8	3280.3	3247.5	3469.2	3475	3401.8	3572.8	3587.9	3611.8	3419.9	3749	High	High	High	High	High
FALSE	High	Master Protein	Q06210	Glutamine--fructose-6-phosphate aminotransferase [isomerizing] 1 OS=Homo sapiens OX=9606 GN=GFPT1 PE=1 SV=3	0	165.582	49	27	50	24	699	78.8	7.11	170.85	27	metabolic process;regulation of biological process	cytosol	catalytic activity	Pf00310, Pf01380, Pf13230, Pf13522, Pf13537, Pf13580	2673	ENSG00000198380.12	GFPT1	2		Amino sugar and nucleotide sugar metabolism; Insulin resistance; Metabolic pathways; Alanine, aspartate and glutamate metabolism	XBP1(S) activates chaperone genes; Defective GFPT1 causes CMSTA1; Synthesis of UDP-N-acetyl-glucosamine	17	3	2453.2	2408.5	2629.6	2441.7	2609.4	2440.1	2516.3	2553.4	2775.3	2769.9	2743.4	2850.5	2897.1	2861.2	2794.3	2863.7	High	High	High	High	High
FALSE	High	Master Protein	P35658	Nuclear pore complex protein Nup214 OS=Homo sapiens OX=9606 GN=NUP214 PE=1 SV=2	0	165.147	25	33	35	33	2090	213.5	7.47	122.76	33	cell organization and biogenesis;cellular component movement;metabolic process;regulation of biological process;response to stimulus;transport	cytosol;nucleus	protein binding;structural molecule activity;transporter activity		8021	ENSG00000126883.16	NUP214	9	TGF-beta Signaling Pathway	Epstein-Barr virus infection; RNA transport	Rev-mediated nuclear export of HIV RNA; ISG15 antiviral mechanism; NEP/NS2 Interacts with the Cellular Export Machinery; tRNA processing in the nucleus; Transcriptional regulation by small RNAs; Nuclear Pore Complex (NPC) Disassembly; Regulation of Glucokinase by Glucokinase Regulatory Protein; Vpr-mediated nuclear import of PICs; Regulation of HSF1-mediated heat shock response; snRNP Assembly; S…	68	0	1440.6	1555.7	1439.4	1540.6	1422.5	1530.9	1507.6	1467.8	1477.8	1487.7	1491.7	1541.4	1465.6	1479.3	1520.2	1464.8	High	High	High	High	High
FALSE	High	Master Protein	Q9BQ52	Zinc phosphodiesterase ELAC protein 2 OS=Homo sapiens OX=9606 GN=ELAC2 PE=1 SV=2	0	165.084	52	29	49	29	826	92.2	7.9	164.2	29	cell organization and biogenesis;metabolic process	mitochondrion;nucleus;organelle lumen	catalytic activity;metal ion binding;RNA binding	Pf00753, Pf12706, Pf13691	60528	ENSG00000006744.18	ELAC2	17		RNA transport	tRNA processing in the mitochondrion; rRNA processing in the mitochondrion; tRNA processing in the nucleus	7	0	2694.5	2880.4	2627.3	2816.8	2624.2	2763.7	2712.1	2675	2639	2690.3	2728.5	2789	2638.1	2689.5	2705.8	2684.4	High	High	High	High	High
FALSE	High	Master Protein	B4DY09	Interleukin enhancer-binding factor 2 OS=Homo sapiens OX=9606 GN=ILF2 PE=1 SV=1	0	164.392	83	19	65	19	352	38.9	4.94	223.93	19	metabolic process;regulation of biological process;response to stimulus;transport	extracellular;membrane;nucleus;organelle lumen	catalytic activity;DNA binding;nucleotide binding;protein binding;RNA binding	Pf07528	3608	ENSG00000143621.16	ILF2	1	B Cell Receptor Signaling Pathway			1	0	3864.7	3803.6	3684.4	3766.3	3890.5	3756.2	4109	3887.3	4055.6	4066.6	4145	4154.8	4348.1	4254.3	4382.6	4323.9	High	High	High	High	High
FALSE	High	Master Protein	Q9H0D6	5'-3' exoribonuclease 2 OS=Homo sapiens OX=9606 GN=XRN2 PE=1 SV=1	0	164.062	42	30	45	30	950	108.5	7.47	150.55	30	cell differentiation;metabolic process;regulation of biological process	membrane;nucleus	catalytic activity;DNA binding;metal ion binding;protein binding;RNA binding	Pf03159	22803	ENSG00000088930.7	XRN2	20	mRNA Processing	Ribosome biogenesis in eukaryotes; RNA degradation	Major pathway of rRNA processing in the nucleolus and cytosol; Association of TriC/CCT with target proteins during biosynthesis	11	0	2462.1	2496.5	2534.8	2538.2	2463.3	2425.4	2479.2	2509.9	2536.5	2583.3	2470	2462.2	2568.7	2462.8	2575.8	2543.4	High	High	High	High	High
FALSE	High	Master Protein	Q5RI18	Heterogeneous nuclear ribonucleoprotein U OS=Homo sapiens OX=9606 GN=HNRNPU PE=1 SV=9	0	164.019	48	25	103	1	602	67.8	9.09	279.93	25		nucleus		Pf00622, Pf13671		ENSG00000153187.18		1				0	0	19.9	22.3	21.9	21.5	22.4	26	13.6	21.3	17.6	18.9	17.1	19.3	21.4	23.2	18	18.6	High	High	High	High	High
FALSE	High	Master Protein	Q8IWZ3-6	Isoform 6 of Ankyrin repeat and KH domain-containing protein 1 OS=Homo sapiens OX=9606 GN=ANKHD1	0	163.677	17	37	40	23	2617	277	5.86	113.92	37	defense response;response to stimulus	cytoplasm	protein binding;RNA binding	Pf00013, Pf00023, Pf12796, Pf13014, Pf13606, Pf13637, Pf13857	404734; 54882	ENSG00000254996.5	ANKHD1-EIF4EBP3; ANKHD1	5				0	15	2145	2211.1	2252.7	2273.4	2133.2	2218.2	2260.4	2198.9	2068.3	2240.1	2233.5	2278.3	2040.1	2084.3	2167.2	2142.6	High	High	High	High	High
FALSE	High	Master Protein	P07384	Calpain-1 catalytic subunit OS=Homo sapiens OX=9606 GN=CAPN1 PE=1 SV=1	0	163.664	53	34	70	33	714	81.8	5.67	209.74	34	cell death;cell organization and biogenesis;metabolic process;regulation of biological process;transport	cytoplasm;cytosol;extracellular;membrane;mitochondrion;vacuole	catalytic activity;metal ion binding;protein binding	Pf00648, Pf01067, Pf13833	823	ENSG00000014216.15	CAPN1	11	Integrin-mediated Cell Adhesion; Alzheimers Disease; Focal Adhesion	Alzheimer's disease; Protein processing in endoplasmic reticulum; Apoptosis	Degradation of the extracellular matrix; Formation of the cornified envelope; Neutrophil degranulation; Deregulated CDK5 triggers multiple neurodegenerative pathways in Alzheimer's disease models	17	1	5606.5	5644.6	5474.4	5692.3	5702.9	5832.9	5886.4	5951.9	5555.2	5784.1	5504.2	5688.8	5707.2	5693	5898.9	5636.6	High	High	High	High	High
FALSE	High	Master Protein	P17858	ATP-dependent 6-phosphofructokinase, liver type OS=Homo sapiens OX=9606 GN=PFKL PE=1 SV=6	0	163.426	53	31	57	25	780	85	7.5	170.73	31	cell organization and biogenesis;metabolic process;regulation of biological process;response to stimulus;transport	cytoplasm;cytosol;extracellular;membrane;organelle lumen	catalytic activity;metal ion binding;nucleotide binding;protein binding	Pf00365	5211	ENSG00000141959.16	PFKL	21	Photodynamic therapy-induced HIF-1 survival signaling; Insulin Signaling; Glycolysis and Gluconeogenesis	Metabolic pathways; AMPK signaling pathway; Carbon metabolism; RNA degradation; Fructose and mannose metabolism; HIF-1 signaling pathway; Galactose metabolism; Biosynthesis of amino acids; Central carbon metabolism in cancer; Glycolysis / Gluconeogenesis; Pentose phosphate pathway; Glucagon signaling pathway	Glycolysis; Neutrophil degranulation	22	9	6113.5	6460.3	5440.6	6337.1	6881.5	6862.2	6671.8	7065.2	6882.6	6451.3	6408.2	6402	6548.3	6994.6	6357.3	6294.2	High	High	High	High	High
FALSE	High	Master Protein	Q8WUM0	Nuclear pore complex protein Nup133 OS=Homo sapiens OX=9606 GN=NUP133 PE=1 SV=2	0	163.381	42	34	41	34	1156	128.9	5.1	139.25	34	cell differentiation;cell organization and biogenesis;metabolic process;regulation of biological process;transport	chromosome;cytosol;membrane;nucleus	protein binding;structural molecule activity;transporter activity	Pf03177, Pf08801	55746	ENSG00000069248.11	NUP133	1		RNA transport	Rev-mediated nuclear export of HIV RNA; ISG15 antiviral mechanism; NEP/NS2 Interacts with the Cellular Export Machinery; Separation of Sister Chromatids; tRNA processing in the nucleus; Transcriptional regulation by small RNAs; Nuclear Pore Complex (NPC) Disassembly; Regulation of Glucokinase by Glucokinase Regulatory Protein; Vpr-mediated nuclear import of PICs; Regulation of HSF1-mediated heat …	77	0	2330.6	2355.6	2294.2	2375.7	2323.7	2360	2354.4	2362.1	2147.1	2211.6	2226	2125	2139.7	2135.2	2231.8	2072.4	High	High	High	High	High
FALSE	High	Master Protein	P35241	Radixin OS=Homo sapiens OX=9606 GN=RDX PE=1 SV=1	0	163.216	52	31	115	18	583	68.5	6.37	337.53	31	cell organization and biogenesis;regulation of biological process;response to stimulus	cytoplasm;cytoskeleton;membrane	protein binding;RNA binding	Pf00373, Pf00769, Pf09379, Pf09380	5962	ENSG00000137710.14	RDX	11	Regulation of Actin Cytoskeleton	Proteoglycans in cancer; MicroRNAs in cancer; Regulation of actin cytoskeleton	Recycling pathway of L1	8	1	3608.4	3583.2	3843.7	3569.1	3703.8	3675.9	3353.3	3718.6	2900.6	2980.4	2819.3	3037.2	2782.8	2777.6	2778.7	2768	High	High	High	High	High
FALSE	High	Master Protein	P41250	Glycine--tRNA ligase OS=Homo sapiens OX=9606 GN=GARS PE=1 SV=3	0	163.06	47	29	68	29	739	83.1	7.03	200.76	29	metabolic process	cytoplasm;cytosol;extracellular;mitochondrion;organelle lumen	catalytic activity;nucleotide binding;protein binding	Pf00458, Pf00587, Pf03129	2617	ENSG00000106105.13	GARS	7		Aminoacyl-tRNA biosynthesis	Mitochondrial tRNA aminoacylation; Cytosolic tRNA aminoacylation	6	0	6745.3	6815.6	6511.2	6602	7096	7306.2	7175.4	7131.8	6702.4	6831.5	6622.1	6575	6812.2	6812.3	7143.4	6728.7	High	High	High	High	High
FALSE	High	Master Protein	R4GNH3	26S proteasome regulatory subunit 6A OS=Homo sapiens OX=9606 GN=PSMC3 PE=1 SV=1	0	163.045	70	24	58	24	423	47.3	5.22	193.35	24	metabolic process;regulation of biological process;response to stimulus	cytoplasm	catalytic activity;nucleotide binding	Pf00004, Pf01078, Pf05496, Pf07724, Pf07728, Pf13191		ENSG00000165916.8		11				0	0	5774.2	5536.4	5970.7	5551.1	5719.8	5604.8	5959.7	5397.3	4867.1	4779.5	4731.9	4779.9	5093.9	4863.8	4929.2	5065.7	High	High	High	High	High
FALSE	High	Master Protein	P09960	Leukotriene A-4 hydrolase OS=Homo sapiens OX=9606 GN=LTA4H PE=1 SV=2	0	163.011	57	29	75	29	611	69.2	6.18	205.85	29	metabolic process;transport	cytoplasm;cytosol;extracellular;nucleus	catalytic activity;metal ion binding;protein binding;RNA binding	Pf01433, Pf09127, Pf13485	4048	ENSG00000111144.9	LTA4H	12	Eicosanoid Synthesis	Arachidonic acid metabolism; Metabolic pathways	Synthesis of Leukotrienes (LT) and Eoxins (EX); Neutrophil degranulation	11	0	4982	4878.2	5025.3	4906.4	5120	4995.9	5044.3	5101.1	5651.6	5668.7	5597.7	5362.8	5770.9	5610.1	5725.5	5652.4	High	High	High	High	High
FALSE	High	Master Protein	Q32MZ4-3	Isoform 3 of Leucine-rich repeat flightless-interacting protein 1 OS=Homo sapiens OX=9606 GN=LRRFIP1	0	162.888	44	28	45	27	752	82.6	4.61	162.27	28	metabolic process;regulation of biological process	cytoplasm;cytoskeleton;cytosol;membrane;nucleus	DNA binding;protein binding;RNA binding	Pf09738	9208	ENSG00000124831.18	LRRFIP1	2				0	1	2877	2716.9	3339.8	2887.2	3147.1	3019.2	3059.4	3106.1	2829.9	2977	2822.6	2813.4	3093.4	2867.5	3081.1	3173.1	High	High	High	High	High
FALSE	High	Master Protein	P11413	Glucose-6-phosphate 1-dehydrogenase OS=Homo sapiens OX=9606 GN=G6PD PE=1 SV=4	0	162.66	65	29	55	29	515	59.2	6.84	168.16	29	metabolic process;regulation of biological process;response to stimulus	cytoplasm;cytosol;membrane;nucleus	catalytic activity;nucleotide binding;protein binding	Pf00479, Pf02781	2539	ENSG00000160211.15	G6PD	X	Glutathione metabolism; Pentose Phosphate Pathway; Cori Cycle; NRF2 pathway; ATM Signaling Network in Development and Disease; Sulfation Biotransformation Reaction	Metabolic pathways; Glutathione metabolism; Central carbon metabolism in cancer; Pentose phosphate pathway; Carbon metabolism	TP53 Regulates Metabolic Genes; Pentose phosphate pathway (hexose monophosphate shunt)	19	0	4304.4	4081.7	4374.5	3992	4380.2	4328.7	4399.7	4437.3	5649.5	6054.6	5900.7	5824.3	6535.6	6316.9	6585.6	6447.4	High	High	High	High	High
FALSE	High	Master Protein	O94973	AP-2 complex subunit alpha-2 OS=Homo sapiens OX=9606 GN=AP2A2 PE=1 SV=2	0	162.173	43	34	41	23	939	103.9	6.96	141.98	34	cell organization and biogenesis;cellular component movement;metabolic process;regulation of biological process;response to stimulus;transport	cytosol;membrane	protein binding;transporter activity	Pf01602, Pf02296, Pf02883, Pf13646	161	ENSG00000183020.13	AP2A2	11	Synaptic Vesicle Pathway	Endocrine and other factor-regulated calcium reabsorption; Endocytosis; Synaptic vesicle cycle; Huntington's disease	Cargo recognition for clathrin-mediated endocytosis; Nef Mediated CD8 Down-regulation; Nef Mediated CD4 Down-regulation; Recycling pathway of L1; LDL clearance; EPH-ephrin mediated repulsion of cells; Neutrophil degranulation; Retrograde neurotrophin signalling; VLDLR internalisation and degradation; WNT5A-dependent internalization of FZD2, FZD5 and ROR2; MHC class II antigen presentation; WNT5A-…	43	0	1189.1	1223.8	1279.5	1207.7	1016.7	1087.4	1176	1040.9	1285.8	1140	1279.5	1201.1	1137.1	1211.5	1086.4	1053.3	High	High	High	High	High
FALSE	High	Master Protein	O00571	ATP-dependent RNA helicase DDX3X OS=Homo sapiens OX=9606 GN=DDX3X PE=1 SV=3	0	162.077	53	33	80	32	662	73.2	7.18	214.75	33	cell death;cell organization and biogenesis;defense response;metabolic process;regulation of biological process;response to stimulus;transport	cytoplasm;cytosol;extracellular;membrane;mitochondrion;nucleus;organelle lumen	catalytic activity;DNA binding;enzyme regulator activity;nucleotide binding;protein binding;RNA binding	Pf00270, Pf00271, Pf04851	1654	ENSG00000215301.9	DDX3X	X	RIG-I-like Receptor Signaling	RIG-I-like receptor signaling pathway; Viral carcinogenesis; Hepatitis B	Neutrophil degranulation	7	0	7245	7263.6	7062.1	7215	7041	6930.7	6981.7	7100.2	6427.7	6605.7	6402	6454.1	6397.5	6215.3	6426.5	6286.2	High	High	High	High	High
FALSE	High	Master Protein	P19367	Hexokinase-1 OS=Homo sapiens OX=9606 GN=HK1 PE=1 SV=3	0	161.949	46	40	60	36	917	102.4	6.8	161.61	40	cellular homeostasis;metabolic process;regulation of biological process	cytosol;membrane;mitochondrion	catalytic activity;nucleotide binding;protein binding	Pf00349, Pf03727	3098	ENSG00000156515.21	HK1	10	Cori Cycle; Photodynamic therapy-induced HIF-1 survival signaling; Glycolysis and Gluconeogenesis; Glucuronidation	Carbon metabolism; Carbohydrate digestion and absorption; Neomycin, kanamycin and gentamicin biosynthesis; HIF-1 signaling pathway; Fructose and mannose metabolism; Galactose metabolism; Amino sugar and nucleotide sugar metabolism; Central carbon metabolism in cancer; Glycolysis / Gluconeogenesis; Insulin signaling pathway; Starch and sucrose metabolism; Type II diabetes mellitus; Metabolic pathw…	Glycolysis; Defective HK1 causes hexokinase deficiency (HK deficiency)	25	4	3806.6	3706.5	3779.7	3692	3868.1	3888.2	3832.4	3949.3	4251.9	4442.5	4312.8	4404.7	4440.1	4293.1	4472.5	4379.6	High	High	High	High	High
FALSE	High	Master Protein	O00567	Nucleolar protein 56 OS=Homo sapiens OX=9606 GN=NOP56 PE=1 SV=4	0	161.812	59	28	61	28	594	66	9.19	198.81	28	metabolic process	cytoplasm;membrane;nucleus	protein binding;RNA binding	Pf01798, Pf08060, Pf08156	10528	ENSG00000101361.16	NOP56	20		Ribosome biogenesis in eukaryotes	Major pathway of rRNA processing in the nucleolus and cytosol; Association of TriC/CCT with target proteins during biosynthesis; rRNA modification in the nucleus and cytosol	10	0	5096.2	5164.1	4952.6	5256.5	5409	4929.9	5190.7	5175.7	5388.4	5086.2	5519.8	5198	5217.8	5532.1	4943.6	5052.5	High	High	High	High	High
FALSE	High	Master Protein	Q8TDD1	ATP-dependent RNA helicase DDX54 OS=Homo sapiens OX=9606 GN=DDX54 PE=1 SV=2	0	161.706	41	30	44	30	881	98.5	10.02	142.09	30	metabolic process;regulation of biological process;response to stimulus	cytoplasm;Golgi;membrane;nucleus	catalytic activity;nucleotide binding;protein binding;RNA binding	Pf00270, Pf00271, Pf08147	79039	ENSG00000123064.12	DDX54	12				0	0	2679.8	2776.1	2655	2755.5	2686	2673.5	2705.5	2729.2	2630.4	2565.2	2606.8	2624.8	2543.3	2571.1	2532.4	2515.4	High	High	High	High	High
FALSE	High	Master Protein	P07195	L-lactate dehydrogenase B chain OS=Homo sapiens OX=9606 GN=LDHB PE=1 SV=2	0	161.44	54	16	154	14	334	36.6	6.05	506.57	16	metabolic process	cytoplasm;cytosol;membrane;mitochondrion	catalytic activity;nucleotide binding;protein binding	Pf00056, Pf02866	3945	ENSG00000111716.12	LDHB	12	Glycolysis and Gluconeogenesis	Metabolic pathways; Pyruvate metabolism; Glycolysis / Gluconeogenesis; Propanoate metabolism; Cysteine and methionine metabolism; Glucagon signaling pathway	Pyruvate metabolism	11	0	9963.5	9838.8	8786.5	9215.9	8782.3	8935.9	8553.2	8417.8	10414.4	9579.4	9808.5	9863.7	9011.2	10641.4	8459.7	9294.4	High	High	High	High	High
FALSE	High	Master Protein	O43290	U4/U6.U5 tri-snRNP-associated protein 1 OS=Homo sapiens OX=9606 GN=SART1 PE=1 SV=1	0	161.216	48	28	39	28	800	90.2	6.13	150.24	28	cell organization and biogenesis;metabolic process;regulation of biological process;response to stimulus	cytoplasm;cytosol;Golgi;nucleus;spliceosomal complex	protein binding;RNA binding	Pf03343	9092	ENSG00000175467.14	SART1	11		Spliceosome	mRNA Splicing - Major Pathway	5	0	2427.6	2388.4	2691.8	2471.1	2480.6	2559.1	2443.7	2562.8	2313.5	2346.1	2331.1	2366.2	2408.8	2340.6	2367.2	2427.1	High	High	High	High	High
FALSE	High	Master Protein	O15371	Eukaryotic translation initiation factor 3 subunit D OS=Homo sapiens OX=9606 GN=EIF3D PE=1 SV=1	0	160.65	51	20	53	20	548	63.9	6.05	195.99	20	cell organization and biogenesis;metabolic process;regulation of biological process	cytoplasm;cytosol;membrane	protein binding;RNA binding	Pf05091	8664	ENSG00000100353.17	EIF3D	22	Translation Factors	RNA transport	Formation of the ternary complex, and subsequently, the 43S complex; L13a-mediated translational silencing of Ceruloplasmin expression; Translation initiation complex formation; GTP hydrolysis and joining of the 60S ribosomal subunit; Formation of a pool of free 40S subunits; Ribosomal scanning and start codon recognition	13	0	2788.4	2824	2919.7	2616	2554.8	2605.7	2834.5	2582.4	2411.1	2441.2	2395.7	2461.5	2481.4	2287.2	2489.8	2495.3	High	High	High	High	High
FALSE	High	Master Protein	M0QZM1	Heterogeneous nuclear ribonucleoprotein M (Fragment) OS=Homo sapiens OX=9606 GN=HNRNPM PE=1 SV=1	0	160.599	76	26	123	1	383	40	6.73	292.85	26	metabolic process		RNA binding	Pf00076, Pf13893, Pf14259		ENSG00000099783.11		19				0	0	55.3	53.5	82.8	60.6	68.8	90.4	96.4	85.1	66.2	88.5	72.2	77	117.1	83.8	126.7	116.3	High	High	High	High	High
FALSE	High	Master Protein	O00267	Transcription elongation factor SPT5 OS=Homo sapiens OX=9606 GN=SUPT5H PE=1 SV=1	0	160.581	35	31	52	31	1087	120.9	5.06	175.48	31	cell organization and biogenesis;development;metabolic process;regulation of biological process;response to stimulus	nucleus	DNA binding;protein binding;RNA binding	Pf00467, Pf03439, Pf04731, Pf07223, Pf11029, Pf11942, Pf12815	6829	ENSG00000196235.13	SUPT5H	19	Initiation of transcription and translation elongation at the HIV-1 LTR; mRNA Processing		RNA polymerase II transcribes snRNA genes; Abortive elongation of HIV-1 transcript in the absence of Tat; Tat-mediated HIV elongation arrest and recovery; Pausing and recovery of HIV elongation; Formation of HIV-1 elongation complex containing HIV-1 Tat; HIV elongation arrest and recovery; RNA Pol II CTD phosphorylation and interaction with CE; Formation of the HIV-1 Early Elongation Complex; TP5…	32	0	3217.3	3278.1	3203.4	3407.1	3657	3478.9	3531.4	3665.5	3256	3155.5	3139.8	3142.6	3232.3	3274.6	3115.1	3093.5	High	High	High	High	High
FALSE	High	Master Protein	A0A087WTT1	Polyadenylate-binding protein OS=Homo sapiens OX=9606 GN=PABPC1 PE=1 SV=1	0	160.417	62	29	93	6	522	58.5	9.26	268.72	29		cytoplasm;cytosol	RNA binding	Pf00076, Pf00658, Pf01559, Pf13893, Pf14259		ENSG00000070756.15		8	Endoderm Differentiation			1	28	10954.3	10600	11062.4	10467.7	9754.2	9932.9	10222.3	9946.6	10295.8	10096.3	9992	9877.4	10155.5	9551.7	9889.6	9950.9	High	High	High	High	High
FALSE	High	Master Protein	P50570	Dynamin-2 OS=Homo sapiens OX=9606 GN=DNM2 PE=1 SV=2	0	159.87	46	34	50	34	870	98	7.44	150.93	34	cell organization and biogenesis;metabolic process;regulation of biological process;response to stimulus;transport	cytoplasm;cytoskeleton;cytosol;endosome;Golgi;membrane;nucleus	catalytic activity;nucleotide binding;protein binding	Pf00169, Pf00350, Pf01031, Pf02212	1785	ENSG00000079805.16	DNM2	19	Synaptic Vesicle Pathway	Synaptic vesicle cycle; Phospholipase D signaling pathway; Bacterial invasion of epithelial cells; Fc gamma R-mediated phagocytosis; Endocrine and other factor-regulated calcium reabsorption; Endocytosis	Formation of annular gap junctions; Toll Like Receptor 4 (TLR4) Cascade; Clathrin-mediated endocytosis; NOSTRIN mediated eNOS trafficking; Golgi Associated Vesicle Biogenesis; Recycling pathway of L1; Lysosome Vesicle Biogenesis; Retrograde neurotrophin signalling; MHC class II antigen presentation	37	0	4894.5	4952.5	4547.4	5068.5	4914.7	4794.3	4991	5006.3	5463.3	5243.6	5441	5388.6	5292.1	5477.3	5256.2	5272.3	High	High	High	High	High
FALSE	High	Master Protein	P62191	26S proteasome regulatory subunit 4 OS=Homo sapiens OX=9606 GN=PSMC1 PE=1 SV=1	0	159.797	65	26	59	22	440	49.2	6.21	185.25	26	metabolic process;regulation of biological process;response to stimulus;transport	cytoplasm;cytosol;membrane;nucleus;proteasome	catalytic activity;nucleotide binding;protein binding;RNA binding	Pf00004, Pf00910, Pf01078, Pf05496, Pf05673, Pf05729, Pf07724, Pf07726, Pf07728, Pf13191, Pf13401	5700	ENSG00000100764.13	PSMC1	14	Proteasome Degradation; Parkin-Ubiquitin Proteasomal System pathway	Viral carcinogenesis; Epstein-Barr virus infection; Proteasome	Regulation of RAS by GAPs; CDT1 association with the CDC6:ORC:origin complex; Downstream TCR signaling; UCH proteinases; NIK-->noncanonical NF-kB signaling; Hh mutants that don't undergo autocatalytic processing are degraded by ERAD; SCF-beta-TrCP mediated degradation of Emi1; Cross-presentation of soluble exogenous antigens (endosomes); Separation of Sister Chromatids; Vpu mediated degradation o…	155	4	6164	6187.9	5896.3	6391.6	6595.8	6196.4	6181.1	6440	6069.7	5913.5	5640.2	6141.4	5985.4	6093.3	5830.3	5921	High	High	High	High	High
FALSE	High	Master Protein	P30153	Serine/threonine-protein phosphatase 2A 65 kDa regulatory subunit A alpha isoform OS=Homo sapiens OX=9606 GN=PPP2R1A PE=1 SV=4	0	159.425	57	26	54	21	589	65.3	5.11	175.33	26	cell death;cell organization and biogenesis;metabolic process;regulation of biological process;response to stimulus	chromosome;cytoplasm;cytoskeleton;cytosol;membrane;mitochondrion;nucleus	catalytic activity;enzyme regulator activity;protein binding	Pf02985, Pf13513, Pf13646	5518	ENSG00000105568.17	PPP2R1A	19	Focal Adhesion-PI3K-Akt-mTOR-signaling pathway; Wnt Signaling Pathway and Pluripotency; Glycogen Metabolism	TGF-beta signaling pathway; Sphingolipid signaling pathway; Long-term depression; Hippo signaling pathway; Chagas disease (American trypanosomiasis); Hepatitis C; mRNA surveillance pathway; Adrenergic signaling in cardiomyocytes; PI3K-Akt signaling pathway; Oocyte meiosis; AMPK signaling pathway; Tight junction; Dopaminergic synapse	Glycolysis; Regulation of PLK1 Activity at G2/M Transition; AXIN missense mutants destabilize the destruction complex; PP2A-mediated dephosphorylation of key metabolic factors; APC truncation mutants have impaired AXIN binding; CTLA4 inhibitory signaling; Activated TLR4 signalling; Separation of Sister Chromatids; MASTL Facilitates Mitotic Progression; S37 mutants of beta-catenin aren't phosphory…	150	5	3956.3	3741.3	4008	3606.1	3650.6	3718.4	3807	3613.5	3681.8	3779.1	3777.1	3723.5	3625.3	3762.7	3888.2	3822.1	High	High	High	High	High
FALSE	High	Master Protein	P42166	Lamina-associated polypeptide 2, isoform alpha OS=Homo sapiens OX=9606 GN=TMPO PE=1 SV=2	0	159.218	67	31	48	22	694	75.4	7.66	153.9	31	regulation of biological process	chromosome;nucleus	DNA binding;protein binding	Pf03020, Pf08198, Pf11560	7112	ENSG00000120802.13	TMPO	12				0	9	3396	3342.8	3483.3	3601.2	3527.8	3487.4	3429	3537.5	3419.1	3432.7	3395.3	3380.8	3279	3263.7	3377.3	3353.1	High	High	High	High	High
FALSE	High	Master Protein	Q92499	ATP-dependent RNA helicase DDX1 OS=Homo sapiens OX=9606 GN=DDX1 PE=1 SV=2	0	158.633	50	29	50	29	740	82.4	7.23	166.08	29	cell organization and biogenesis;development;metabolic process;regulation of biological process;response to stimulus	cytoplasm;cytosol;membrane;nucleus	catalytic activity;DNA binding;nucleotide binding;protein binding;RNA binding	Pf00270, Pf00271, Pf00622	1653	ENSG00000079785.14	DDX1	2	DDX1 as a regulatory component of the Drosha microprocessor; mRNA Processing		tRNA processing in the nucleus	5	0	3402.2	3442.7	3520.1	3412.3	3418.4	3384.6	3337.9	3407.5	3659.6	3822.5	3683.4	3816.1	3767.8	3723.6	3829.7	3825.6	High	High	High	High	High
FALSE	High	Master Protein	Q9Y265	RuvB-like 1 OS=Homo sapiens OX=9606 GN=RUVBL1 PE=1 SV=1	0	158.564	59	21	55	21	456	50.2	6.42	205.12	21	cell division;cell organization and biogenesis;metabolic process;regulation of biological process;response to stimulus	cytoplasm;cytoskeleton;cytosol;membrane;nucleus	catalytic activity;nucleotide binding;protein binding	Pf00004, Pf01078, Pf01695, Pf05496, Pf06068, Pf06414, Pf07726, Pf13191, Pf13238, Pf13245, Pf13481	8607	ENSG00000175792.11	RUVBL1	3	Gastric Cancer Network 1	Wnt signaling pathway	Ub-specific processing proteases; UCH proteinases; DNA Damage Recognition in GG-NER; HATs acetylate histones; Formation of the beta-catenin:TCF transactivating complex; Telomere Extension By Telomerase; Deposition of new CENPA-containing nucleosomes at the centromere	25	0	3996.3	4051.8	3614.8	3996.8	3937.5	3992.6	4026.2	3839.5	4156.9	4017.3	4171.2	4123.7	4066.1	4182.7	4151.7	4049.1	High	High	High	High	High
FALSE	High	Master Protein	A0A0A0MTB8	WD repeat-containing protein 36 OS=Homo sapiens OX=9606 GN=WDR36 PE=1 SV=1	0	158.544	39	30	45	30	895	99.3	7.36	154.08	30	metabolic process		protein binding	Pf00400, Pf04192		ENSG00000134987.11		5				0	0	3770.1	3996.4	3503.1	3940.5	3955.9	3842.2	3821.8	3941.4	4057.7	3896.2	3989	3989.3	3779.1	3974.2	3819	3767.6	High	High	High	High	High
FALSE	High	Master Protein	O60231	Pre-mRNA-splicing factor ATP-dependent RNA helicase DHX16 OS=Homo sapiens OX=9606 GN=DHX16 PE=1 SV=2	0	158.46	42	39	52	38	1041	119.2	6.8	153.29	39	metabolic process	cytoplasm;nucleus;spliceosomal complex	catalytic activity;nucleotide binding;protein binding;RNA binding	Pf00271, Pf04408, Pf07717	8449	ENSG00000233561.6; ENSG00000226171.6; ENSG00000233049.6; ENSG00000204560.9; ENSG00000233418.8; ENSG00000231377.6	DHX16	6; CHR_HSCHR6_MHC_COX_CTG1; CHR_HSCHR6_MHC_SSTO_CTG1; CHR_HSCHR6_MHC_MANN_CTG1; CHR_HSCHR6_MHC_DBB_CTG1; CHR_HSCHR6_MHC_MCF_CTG1	mRNA Processing	Spliceosome	mRNA Splicing - Major Pathway	6	2	3060	3165.9	3242.3	3212.6	3061.8	3116.3	3051.5	3092.5	3057.3	3096.8	3104	3159.2	2961.6	3051.9	2961	2904.4	High	High	High	High	High
FALSE	High	Master Protein	Q5SRE5	Nucleoporin NUP188 homolog OS=Homo sapiens OX=9606 GN=NUP188 PE=1 SV=1	0	158.376	28	41	49	41	1749	195.9	6.73	143.71	41	cell organization and biogenesis;cellular component movement;metabolic process;regulation of biological process;transport	membrane;nucleus	structural molecule activity	Pf10487, Pf11894	23511	ENSG00000095319.14	NUP188	9		RNA transport	Rev-mediated nuclear export of HIV RNA; ISG15 antiviral mechanism; NEP/NS2 Interacts with the Cellular Export Machinery; tRNA processing in the nucleus; Transcriptional regulation by small RNAs; Nuclear Pore Complex (NPC) Disassembly; Regulation of Glucokinase by Glucokinase Regulatory Protein; Vpr-mediated nuclear import of PICs; Regulation of HSF1-mediated heat shock response; snRNP Assembly; S…	64	0	2929.7	2898.8	2805.5	2767.6	3089.3	3121.9	3283.1	3189.2	2692.5	2542.5	2670.1	2561.8	2447.3	2471.8	2385.6	2262	High	High	High	High	High
FALSE	High	Master Protein	Q12830	Nucleosome-remodeling factor subunit BPTF OS=Homo sapiens OX=9606 GN=BPTF PE=1 SV=3	0	158.338	17	44	48	43	3046	338.1	6.54	137.55	44	cell organization and biogenesis;metabolic process;regulation of biological process;response to stimulus	cytoplasm;nucleus	catalytic activity;DNA binding;metal ion binding;protein binding	Pf00439, Pf00628, Pf02791, Pf15612	2186	ENSG00000171634.16	BPTF	17	Endoderm Differentiation			1	1	2536.4	2691.7	2589.6	2694.1	2628.2	2624.5	2587.3	2636.3	2670.8	2627.1	2751.1	2766.6	2593.1	2672.7	2669.1	2629.1	High	High	High	High	High
FALSE	High	Master Protein	P19338	Nucleolin OS=Homo sapiens OX=9606 GN=NCL PE=1 SV=3	0	158.121	45	34	208	16	710	76.6	4.7	539.47	34	regulation of biological process;response to stimulus	cytoplasm;membrane;nucleus	DNA binding;protein binding;RNA binding	Pf00076, Pf13893, Pf14259	4691	ENSG00000115053.15	NCL	2	Pathogenic Escherichia coli infection; VEGFA-VEGFR2 Signaling Pathway	Pathogenic Escherichia coli infection	Major pathway of rRNA processing in the nucleolus and cytosol	7	19	23045.8	23165.7	22654.5	23259.9	24566.6	23721.3	23491.2	24063.4	23106.5	22870.3	22592.1	22299.6	23922.2	23382.9	24106.8	23419.9	High	High	High	High	High
FALSE	High	Master Protein	J3KR97	Tubulin-specific chaperone D OS=Homo sapiens OX=9606 GN=TBCD PE=1 SV=1	0	157.482	36	32	44	32	1230	136.5	6.34	154.26	32	cell organization and biogenesis;metabolic process;regulation of biological process	cytoplasm	enzyme regulator activity;protein binding	Pf12612	6904	ENSG00000141556.20	TBCD	17				0	0	2100.2	2165.6	2086.9	2027.1	2086.8	2143.9	2129.5	2070.9	2241.5	2192.9	2223.5	2252	2201.4	2271.8	2117.6	2228.4	High	High	High	High	High
FALSE	High	Master Protein	O60763	General vesicular transport factor p115 OS=Homo sapiens OX=9606 GN=USO1 PE=1 SV=2	0	157.445	38	31	42	31	962	107.8	4.91	133.36	31	cell organization and biogenesis;metabolic process;transport	cytoplasm;cytosol;endoplasmic reticulum;Golgi;membrane	protein binding;RNA binding;transporter activity	Pf02403, Pf04111, Pf04869, Pf04871, Pf13166, Pf13514	8615	ENSG00000138768.14	USO1	4			COPII (Coat Protein 2) Mediated Vesicle Transport; COPI-mediated anterograde transport; Golgi Cisternae Pericentriolar Stack Reorganization	14	0	2478.1	2378.6	2646.8	2308.4	2627.5	2627.8	2504	2595.9	2474.1	2676.4	2535.2	2481.4	2622.2	2586.6	2744	2691.4	High	High	High	High	High
FALSE	High	Master Protein	P49790	Nuclear pore complex protein Nup153 OS=Homo sapiens OX=9606 GN=NUP153 PE=1 SV=2	0	157.295	32	34	41	34	1475	153.8	8.73	136.68	34	cell organization and biogenesis;metabolic process;regulation of biological process;transport	cytosol;membrane;nucleus	DNA binding;metal ion binding;protein binding;structural molecule activity;transporter activity	Pf00641, Pf08604, Pf10599	9972	ENSG00000124789.11	NUP153	6	TGF-beta Signaling Pathway	RNA transport	Rev-mediated nuclear export of HIV RNA; ISG15 antiviral mechanism; NEP/NS2 Interacts with the Cellular Export Machinery; tRNA processing in the nucleus; Transcriptional regulation by small RNAs; Nuclear Pore Complex (NPC) Disassembly; Regulation of Glucokinase by Glucokinase Regulatory Protein; Vpr-mediated nuclear import of PICs; Regulation of HSF1-mediated heat shock response; snRNP Assembly; S…	65	0	2228	2218.4	2096.4	2385.5	2142.2	2340.8	2288.9	2325.2	2236.2	2373	2352.4	2299	2220.4	2248.9	2377.5	2239.7	High	High	High	High	High
FALSE	High	Master Protein	P54136-2	Isoform Monomeric of Arginine--tRNA ligase, cytoplasmic OS=Homo sapiens OX=9606 GN=RARS	0	157.259	64	31	59	1	588	67.1	6.55	197.13	31	metabolic process	cytoplasm;cytosol;membrane;mitochondrion;nucleus	catalytic activity;nucleotide binding;protein binding;RNA binding	Pf00750, Pf03485, Pf05746	5917		RARS	5				0	0	66.7	74.6	60	63.8	68.7	83.5	64.8	91.4	72.5	73.6	76	75	52.4	74.3	69.1	58.9	Medium	Medium	Medium	Medium	Medium
FALSE	High	Master Protein	Q92922	SWI/SNF complex subunit SMARCC1 OS=Homo sapiens OX=9606 GN=SMARCC1 PE=1 SV=3	0	157.245	31	31	54	22	1105	122.8	5.76	167.36	31	cell organization and biogenesis;metabolic process;regulation of biological process;response to stimulus	chromosome;cytoplasm;nucleus	DNA binding;protein binding	Pf04433	6599	ENSG00000173473.10	SMARCC1	3			RUNX1 interacts with co-factors whose precise effect on RUNX1 targets is not known; RMTs methylate histone arginines	8	1	2350.3	2334.9	2523.1	2399.5	2381.7	2419.7	2539.9	2469	2261.3	2245	2343.8	2204.9	2331.9	2249.4	2307.7	2290.2	High	High	High	High	High
FALSE	High	Master Protein	O43390	Heterogeneous nuclear ribonucleoprotein R OS=Homo sapiens OX=9606 GN=HNRNPR PE=1 SV=1	0	156.843	49	27	70	1	633	70.9	8.13	229.33	27	metabolic process;regulation of biological process	cytoplasm;endoplasmic reticulum;nucleus;spliceosomal complex	protein binding;RNA binding	Pf00076, Pf13893, Pf14259	10236	ENSG00000282958.1; ENSG00000125944.18	HNRNPR	1; CHR_HSCHR1_4_CTG3	mRNA Processing		mRNA Splicing - Major Pathway	5	19	2769.1	2918.8	2896.7	2772.8	2615.9	2578.7	2778.9	2466.8	3406	3180.7	3157.9	3461.6	3313.7	3245.8	3177.3	3290.3	High	High	High	High	High
FALSE	High	Master Protein	Q08J23	RNA cytosine C(5)-methyltransferase NSUN2 OS=Homo sapiens OX=9606 GN=NSUN2 PE=1 SV=2	0	156.785	49	32	48	32	767	86.4	6.77	158.69	32	cell division;metabolic process	cytoplasm;cytoskeleton;nucleus	catalytic activity;RNA binding	Pf01189, Pf13659	54888	ENSG00000037474.14	NSUN2	5			tRNA modification in the nucleus and cytosol	3	0	3857.9	3839.8	3846.4	3778.1	3890.3	3842.9	3835.1	3767.2	3692.5	3681.9	3759	3595.2	3668.5	3662.4	3615.1	3616.4	High	High	High	High	High
FALSE	High	Master Protein	Q8TAQ2	SWI/SNF complex subunit SMARCC2 OS=Homo sapiens OX=9606 GN=SMARCC2 PE=1 SV=1	0	156.765	32	31	47	1	1214	132.8	5.69	137.72	31	cell organization and biogenesis;metabolic process;regulation of biological process	nucleus	DNA binding;protein binding	Pf04433	6601	ENSG00000139613.11	SMARCC2	12			RUNX1 interacts with co-factors whose precise effect on RUNX1 targets is not known; RMTs methylate histone arginines	8	0	18.3	16.1	17.8	16.2	14.1	17.3	13.6	13.9	16.5	18.5	12.6	13.1	14.9	18.4	16.7	13.3	High	High	High	High	High
FALSE	High	Master Protein	P07355	Annexin A2 OS=Homo sapiens OX=9606 GN=ANXA2 PE=1 SV=2	0	156.539	68	24	183	14	339	38.6	7.75	543.42	24	cell organization and biogenesis;metabolic process;regulation of biological process;response to stimulus;transport	cell surface;cytoplasm;cytosol;endoplasmic reticulum;endosome;extracellular;membrane;nucleus;organelle lumen	enzyme regulator activity;metal ion binding;protein binding;RNA binding	Pf00191	302	ENSG00000182718.16	ANXA2	15	Prostaglandin Synthesis and Regulation		Dissolution of Fibrin Clot; Gene and protein expression by JAK-STAT signaling after Interleukin-12 stimulation; Smooth Muscle Contraction; Neutrophil degranulation; Interleukin-12 family signaling	12	10	15389.2	14629.5	15416.6	14298.4	15159.1	14945.7	14680.3	14788.9	14851.8	15065.2	14726.7	14441.7	15588	15027.2	15477.2	15268.1	High	High	High	High	High
FALSE	High	Master Protein	Q96QK1	Vacuolar protein sorting-associated protein 35 OS=Homo sapiens OX=9606 GN=VPS35 PE=1 SV=2	0	156.486	48	33	61	33	796	91.6	5.49	173.47	33	cell organization and biogenesis;regulation of biological process;response to stimulus;transport	cytoplasm;cytosol;endosome;membrane;mitochondrion;vacuole	protein binding;transporter activity	Pf03635	55737	ENSG00000069329.16	VPS35	16		Endocytosis	WNT ligand biogenesis and trafficking	4	0	3814.2	4006.2	3505	4029.7	4078.2	4149.4	4111.7	4249.9	3907.2	4107.5	4046.5	4026.5	3926.9	4007.3	4086.4	3922.2	High	High	High	High	High
FALSE	High	Master Protein	Q7Z460	CLIP-associating protein 1 OS=Homo sapiens OX=9606 GN=CLASP1 PE=1 SV=1	0	156.467	28	38	43	1	1538	169.3	9.03	132.76	38	cell division;cell organization and biogenesis;regulation of biological process	chromosome;cytoplasm;cytoskeleton;cytosol;Golgi;membrane	protein binding	Pf02985, Pf12348	23332	ENSG00000074054.17	CLASP1	2	Regulation of Microtubule Cytoskeleton		Regulation of PLK1 Activity at G2/M Transition; AURKA Activation by TPX2; Anchoring of the basal body to the plasma membrane; Recruitment of NuMA to mitotic centrosomes; Recruitment of mitotic centrosome proteins and complexes; Loss of Nlp from mitotic centrosomes; Amplification of signal from unattached kinetochores via a MAD2 inhibitory signal; Separation of Sister Chromatids; Resolution of Sis…	33	37	2127.3	2054.6	2266	2100.7	2135.5	2157.3	2098.7	2103.2	2040.8	2111.5	2063	2116.5	2119.9	2104.3	2122.3	2160.1	High	High	High	High	High
FALSE	High	Master Protein	Q709C8	Vacuolar protein sorting-associated protein 13C OS=Homo sapiens OX=9606 GN=VPS13C PE=1 SV=1	0	156.464	14	41	43	41	3753	422.1	6.83	110.99	41	cell organization and biogenesis;transport	cytoplasm;cytosol;membrane;mitochondrion		Pf06650, Pf12624	54832	ENSG00000129003.15	VPS13C	15				0	0	1306	1437	1540.8	1526.7	1271.5	1270.5	1336.4	1337.8	1483.4	1588	1698.3	1767.6	1348.6	1384.4	1312.6	1375.9	High	High	High	High	High
FALSE	High	Master Protein	P46459	Vesicle-fusing ATPase OS=Homo sapiens OX=9606 GN=NSF PE=1 SV=3	0	156.268	51	34	52	33	744	82.5	6.95	156.41	34	cell organization and biogenesis;metabolic process;regulation of biological process;response to stimulus;transport	cytoplasm;cytosol;membrane	catalytic activity;metal ion binding;nucleotide binding;protein binding;RNA binding	Pf00004, Pf00910, Pf01078, Pf02359, Pf02933, Pf05272, Pf05496, Pf06068, Pf07724, Pf07728, Pf13173, Pf13191, Pf13207, Pf13401	4905	ENSG00000073969.18; ENSG00000278174.3; ENSG00000276262.2	NSF	17; CHR_HSCHR17_1_CTG5; CHR_HSCHR17_2_CTG5	Synaptic Vesicle Pathway; Brain-Derived Neurotrophic Factor (BDNF) signaling pathway	Vasopressin-regulated water reabsorption; Synaptic vesicle cycle; GABAergic synapse	COPI-dependent Golgi-to-ER retrograde traffic; Intra-Golgi traffic; COPII (Coat Protein 2) Mediated Vesicle Transport; COPI-mediated anterograde transport; Retrograde transport at the Trans-Golgi-Network; Trafficking of GluR2-containing AMPA receptors	25	1	3854.7	3845.6	3840.8	3800.7	3803.1	3677.4	3693	3665.6	3986	3921.4	3940.8	3934.2	3980.4	4045	3928.7	3890.2	High	High	High	High	High
FALSE	High	Master Protein	Q9UQ80	Proliferation-associated protein 2G4 OS=Homo sapiens OX=9606 GN=PA2G4 PE=1 SV=3	0	156.07	61	19	107	4	394	43.8	6.55	296.42	19	cell proliferation;metabolic process;regulation of biological process;transport	cytoplasm;extracellular;membrane;nucleus;organelle lumen	DNA binding;protein binding;RNA binding	Pf00557	5036	ENSG00000170515.13	PA2G4	12			Neutrophil degranulation	3	20	6390.7	6248.2	6541.1	6154.4	6233.1	6123.4	7038	6238	6378.9	6432.3	6347.1	6481.1	7065.8	6582.6	6950.6	7058.1	High	High	High	High	High
FALSE	High	Master Protein	O60271	C-Jun-amino-terminal kinase-interacting protein 4 OS=Homo sapiens OX=9606 GN=SPAG9 PE=1 SV=4	0	155.968	37	40	49	34	1321	146.1	5.15	132.64	40	cell differentiation;cell organization and biogenesis;regulation of biological process;transport	cytoplasm;cytosol	protein binding;structural molecule activity	Pf09744	9043	ENSG00000008294.20	SPAG9	17			CDO in myogenesis	3	6	2504.9	2414.6	2622.4	2479.4	2466.8	2655.2	2479.8	2523	2456.5	2513.7	2505.8	2509.3	2453.4	2474.8	2460.2	2448.9	High	High	High	High	High
FALSE	High	Master Protein	P30622-2	Isoform 3 of CAP-Gly domain-containing linker protein 1 OS=Homo sapiens OX=9606 GN=CLIP1	0	155.705	30	37	44	32	1392	156.7	5.36	119.76	37	cell differentiation;cell organization and biogenesis;metabolic process;regulation of biological process;transport	chromosome;cytoskeleton;cytosol;endosome;membrane	catalytic activity;metal ion binding;motor activity;protein binding	Pf01302, Pf01576, Pf02463, Pf04111, Pf05557, Pf05622, Pf05667, Pf05701, Pf06160, Pf07111, Pf10174, Pf12128, Pf13166, Pf15254	6249	ENSG00000130779.19	CLIP1	12	Regulation of Microtubule Cytoskeleton			1	5	2203.1	2229	2446.9	2272.6	2357.6	2319.8	2257.1	2325.5	2298.5	2324.9	2233.6	2295.7	2288.9	2209	2216.5	2287.9	High	High	High	High	High
FALSE	High	Master Protein	O60506-3	Isoform 3 of Heterogeneous nuclear ribonucleoprotein Q OS=Homo sapiens OX=9606 GN=SYNCRIP	0	155.687	52	25	107	1	562	62.6	7.56	347.87	25	cell differentiation;metabolic process;regulation of biological process;response to stimulus	endoplasmic reticulum;membrane;nucleus;spliceosomal complex	protein binding;RNA binding	Pf00076, Pf13893, Pf14259	10492	ENSG00000135316.17	SYNCRIP	6				0	0	205.8	205.5	223.5	198.8	193.7	217.7	174.3	202.4	171.6	164.9	159.6	147.8	143.5	173.5	149.1	163.2	High	High	High	High	High
FALSE	High	Master Protein	P11387	DNA topoisomerase 1 OS=Homo sapiens OX=9606 GN=TOP1 PE=1 SV=2	0	155.397	43	35	89	32	765	90.7	9.31	215.69	35	cell death;cell division;cell organization and biogenesis;metabolic process;regulation of biological process;response to stimulus	chromosome;cytoplasm;nucleus	catalytic activity;DNA binding;nucleotide binding;protein binding;RNA binding	Pf01028, Pf02919, Pf14370	7150	ENSG00000198900.5	TOP1	20			SUMOylation of DNA replication proteins	5	4	8748.5	8738.7	8894.7	8630.7	9845.2	9846.7	9432	9978.7	9167.1	9672.9	9222.7	9177.3	10044.4	9878.5	10262.2	10224.9	High	High	High	High	High
FALSE	High	Master Protein	Q9NZB2	Constitutive coactivator of PPAR-gamma-like protein 1 OS=Homo sapiens OX=9606 GN=FAM120A PE=1 SV=2	0	155.397	36	31	44	31	1118	121.8	8.88	148.14	31		cytoplasm;cytosol;membrane;nucleus	RNA binding		23196	ENSG00000048828.16	FAM120A	9				0	0	2220.5	2280.8	2259.9	2175.2	2201.6	2232.7	2202.3	2198.9	2413.9	2305	2319.6	2292.5	2451.6	2356	2378.5	2374.5	High	High	High	High	High
FALSE	High	Master Protein	Q07065	Cytoskeleton-associated protein 4 OS=Homo sapiens OX=9606 GN=CKAP4 PE=1 SV=2	0	155.35	60	31	51	30	602	66	5.92	154.22	31	metabolic process;transport	cytoplasm;cytoskeleton;cytosol;endoplasmic reticulum;membrane;organelle lumen	RNA binding	Pf13166	10970	ENSG00000136026.13	CKAP4	12		Protein processing in endoplasmic reticulum	Post-translational protein phosphorylation; Regulation of Insulin-like Growth Factor (IGF) transport and uptake by Insulin-like Growth Factor Binding Proteins (IGFBPs); Surfactant metabolism; Neutrophil degranulation	9	0	3601.2	3371.5	3822.3	3363.7	3543.1	3525	3665.9	3642.6	3797.3	3944.7	3959.5	3910.2	4131.9	3974.7	4080.5	4172.2	High	High	High	High	High
FALSE	High	Master Protein	Q13618	Cullin-3 OS=Homo sapiens OX=9606 GN=CUL3 PE=1 SV=2	0	154.868	49	33	45	32	768	88.9	8.48	136.42	33	cell death;cell division;cell organization and biogenesis;cellular component movement;metabolic process;regulation of biological process;response to stimulus;transport	cytoplasm;cytosol;Golgi;membrane;nucleus	catalytic activity;protein binding	Pf00888, Pf10557	8452	ENSG00000036257.12	CUL3	2		Hedgehog signaling pathway; Ubiquitin mediated proteolysis	Hedgehog 'on' state; Regulation of RAS by GAPs; Degradation of DVL; Antigen processing: Ubiquitination & Proteasome degradation; Neddylation; Interleukin-20 family signaling	22	1	2732.8	2676.9	2924.2	2679.7	2594.7	2743.1	2542.4	2542.4	2400	2477.6	2514.5	2461.5	2287.3	2387.6	2375.9	2374.7	High	High	High	High	High
FALSE	High	Master Protein	P28838	Cytosol aminopeptidase OS=Homo sapiens OX=9606 GN=LAP3 PE=1 SV=3	0	154.458	59	24	46	24	519	56.1	7.93	164.21	24	metabolic process	cytoplasm;cytosol;mitochondrion;nucleus	catalytic activity;metal ion binding	Pf00883, Pf02789	51056	ENSG00000002549.12	LAP3	4		Metabolic pathways; Arginine and proline metabolism; Glutathione metabolism		3	0	3114.1	3213.1	3046.1	3263.5	3257.5	3071.2	3204.8	3110.4	3204.2	3031.7	3155.1	3131.6	3195.7	3175.6	3060.5	3185.4	High	High	High	High	High
FALSE	High	Master Protein	Q96T88	E3 ubiquitin-protein ligase UHRF1 OS=Homo sapiens OX=9606 GN=UHRF1 PE=1 SV=1	0	153.976	55	32	52	30	793	89.8	7.56	168.03	32	cell organization and biogenesis;cell proliferation;metabolic process;regulation of biological process;response to stimulus	nucleus	catalytic activity;DNA binding;metal ion binding;nucleotide binding;protein binding	Pf00097, Pf00240, Pf00628, Pf02182, Pf11976, Pf12148, Pf13639, Pf13923, Pf14634	29128	ENSG00000276043.4	UHRF1	19	Pathways Affected in Adenoid Cystic Carcinoma		DNA methylation	4	2	3127.2	3055.9	3356	3160.6	2928.6	3024.9	3139.9	2959.6	2593.2	2566.8	2611.2	2674.7	2523.9	2487.4	2444.2	2452.7	High	High	High	High	High
FALSE	High	Master Protein	P49750	YLP motif-containing protein 1 OS=Homo sapiens OX=9606 GN=YLPM1 PE=1 SV=4	0	153.802	21	35	42	35	2146	241.5	6.55	128.38	35												0	0	1703.8	1672.9	1853.1	1756	1708	1790	1698.7	1783.9	1730	1850	1853.8	1836.8	1749.2	1740.1	1789.3	1893	High	High	High	High	High
FALSE	High	Master Protein	A0A1C7CYX9	Dihydropyrimidinase-related protein 2 OS=Homo sapiens OX=9606 GN=DPYSL2 PE=1 SV=1	0	153.654	54	26	44	22	677	73.5	6.35	153.36	26	cell organization and biogenesis;cellular component movement;metabolic process;regulation of biological process;response to stimulus;transport	cytoplasm;cytosol;membrane;mitochondrion	catalytic activity;protein binding	Pf01979, Pf07969, Pf13147, Pf13594	1808	ENSG00000092964.17	DPYSL2	8	Regulation of Microtubule Cytoskeleton; Brain-Derived Neurotrophic Factor (BDNF) signaling pathway			2	6	2167.7	2147.1	2031.6	2182.4	2179.2	2146.9	2231.2	2212.8	2503.2	2453.3	2506.8	2501.8	2476.6	2507.6	2494.7	2472.4	High	High	High	High	High
FALSE	High	Master Protein	Q8N3U4	Cohesin subunit SA-2 OS=Homo sapiens OX=9606 GN=STAG2 PE=1 SV=3	0	153.649	32	33	41	27	1231	141.2	5.43	134.23	33	cell division;cell organization and biogenesis;regulation of biological process	chromosome;cytosol;membrane;nucleus	protein binding	Pf00670, Pf08514	10735	ENSG00000101972.18	STAG2	X		Cell cycle	Meiotic synapsis; Separation of Sister Chromatids; Resolution of Sister Chromatid Cohesion; Cohesin Loading onto Chromatin; Establishment of Sister Chromatid Cohesion; SUMOylation of DNA damage response and repair proteins	21	6	2602.9	2446.8	2618	2519.2	2311	2419.1	2469	2348.7	2470.4	2362.4	2385.1	2452.2	2250.7	2344.9	2352.1	2372.3	High	High	High	High	High
FALSE	High	Master Protein	P51532	Transcription activator BRG1 OS=Homo sapiens OX=9606 GN=SMARCA4 PE=1 SV=2	0	153.631	21	30	42	18	1647	184.5	7.88	134.29	30	cell organization and biogenesis;metabolic process;regulation of biological process;response to stimulus	membrane;nucleus	catalytic activity;DNA binding;nucleotide binding;protein binding	Pf00176, Pf00270, Pf00271, Pf00439, Pf07529, Pf07533, Pf08880, Pf11496, Pf14619	6597	ENSG00000127616.17	SMARCA4	19	Preimplantation Embryo; Hematopoietic Stem Cell Gene Regulation by GABP alpha/beta Complex		RUNX1 interacts with co-factors whose precise effect on RUNX1 targets is not known; RMTs methylate histone arginines; Formation of the beta-catenin:TCF transactivating complex; Interleukin-7 signaling	18	13	2289.4	2314.9	2549.3	2316.4	2295.8	2308.1	2313.6	2300.4	2220.4	2157.4	2270.6	2267.7	2139.6	2196.5	2162.9	2251.8	High	High	High	High	High
FALSE	High	Master Protein	P09104	Gamma-enolase OS=Homo sapiens OX=9606 GN=ENO2 PE=1 SV=3	0	153.628	69	18	102	14	434	47.2	5.03	376.78	18	metabolic process	cytoplasm;cytosol;membrane	catalytic activity;metal ion binding;protein binding	Pf00113, Pf03952, Pf13378	2026	ENSG00000111674.8	ENO2	12	Glycolysis and Gluconeogenesis	RNA degradation; HIF-1 signaling pathway; Metabolic pathways; Glycolysis / Gluconeogenesis; Biosynthesis of amino acids; Carbon metabolism	Gluconeogenesis; Glycolysis	12	1	765.6	783.2	825.9	852.4	861.6	823.8	841.5	804.5	1192.7	1185	1197.8	1233.2	1216	1276.3	1258.3	1254.7	High	High	High	High	High
FALSE	High	Master Protein	F8VXC8	SWI/SNF complex subunit SMARCC2 OS=Homo sapiens OX=9606 GN=SMARCC2 PE=1 SV=1	0	153.577	31	31	47	1	1245	136.1	5.71	136.07	31	cell organization and biogenesis;metabolic process;regulation of biological process	nucleus	DNA binding;protein binding	Pf04433	6601	ENSG00000139613.11	SMARCC2	12				0	33	2846.8	2997.9	3043.9	2893.1	2789.7	2879.2	2904.1	2791.3	3151	3133.7	3210	3370.7	3200.6	3140.6	3042.6	3136.5	High	High	High	High	High
FALSE	High	Master Protein	O95573	Long-chain-fatty-acid--CoA ligase 3 OS=Homo sapiens OX=9606 GN=ACSL3 PE=1 SV=3	0	153.396	45	24	36	22	720	80.4	8.38	127.05	24	cell organization and biogenesis;metabolic process;regulation of biological process;response to stimulus;transport	endoplasmic reticulum;Golgi;membrane;mitochondrion	catalytic activity;nucleotide binding;protein binding	Pf00501	2181	ENSG00000123983.13	ACSL3	2	Fatty Acid Beta Oxidation; Fatty Acid Biosynthesis; Mitochondrial LC-Fatty Acid Beta-Oxidation; PPAR signaling pathway	Metabolic pathways; Fatty acid degradation; Fatty acid metabolism; Fatty acid biosynthesis; Peroxisome; Adipocytokine signaling pathway; PPAR signaling pathway	Synthesis of very long-chain fatty acyl-CoAs	16	2	2531.2	2766.5	2573.3	2563.9	2666.8	2714.8	2622	2556.2	2325.1	2152.2	2152.4	2481.9	2232.7	2270.5	2199.9	2248.5	High	High	High	High	High
FALSE	High	Master Protein	Q7L576	Cytoplasmic FMR1-interacting protein 1 OS=Homo sapiens OX=9606 GN=CYFIP1 PE=1 SV=1	0	153.275	34	38	52	22	1253	145.1	6.9	145.55	38	cell differentiation;cell growth;cell organization and biogenesis;development;regulation of biological process;response to stimulus;transport	cytoplasm;cytosol;extracellular;organelle lumen	protein binding;RNA binding	Pf05994, Pf07159	23191	ENSG00000273749.4	CYFIP1	15	Brain-Derived Neurotrophic Factor (BDNF) signaling pathway; G13 Signaling Pathway	Regulation of actin cytoskeleton; RNA transport	Regulation of actin dynamics for phagocytic cup formation; VEGFA-VEGFR2 Pathway; Neutrophil degranulation; RHO GTPases Activate WASPs and WAVEs	16	16	3687.5	3689.7	3558	3829.2	3714.2	3853.1	3913.5	3911.9	3563.9	3594.5	3737.2	3654.1	3533.8	3538.5	3519.2	3500.6	High	High	High	High	High
FALSE	High	Master Protein	Q13509	Tubulin beta-3 chain OS=Homo sapiens OX=9606 GN=TUBB3 PE=1 SV=2	0	153.068	66	21	111	6	450	50.4	4.93	329.91	21	cell organization and biogenesis;cellular component movement	cytoplasm;cytoskeleton;nucleus	catalytic activity;nucleotide binding;protein binding;structural molecule activity	Pf00091, Pf03953, Pf10644	10381	ENSG00000258947.6	TUBB3	16	Pathogenic Escherichia coli infection; Parkin-Ubiquitin Proteasomal System pathway; Exercise-induced Circadian Regulation	Pathogenic Escherichia coli infection; Phagosome; Gap junction	COPI-independent Golgi-to-ER retrograde traffic; COPI-dependent Golgi-to-ER retrograde traffic; Carboxyterminal post-translational modifications of tubulin; Recruitment of NuMA to mitotic centrosomes; Hedgehog 'off' state; Translocation of GLUT4 to the plasma membrane; Prefoldin mediated transfer of substrate to CCT/TriC; Microtubule-dependent trafficking of connexons from Golgi to the plasma mem…	66	4	2526.1	2919.8	2028.4	2330.4	1783.2	2014.8	2163	1896	2528.5	2169.3	2442.4	2534.8	1990.4	2396.7	2007.1	2074.6	High	High	High	High	High
FALSE	High	Master Protein	Q5VTR2	E3 ubiquitin-protein ligase BRE1A OS=Homo sapiens OX=9606 GN=RNF20 PE=1 SV=2	0	152.934	40	34	47	33	975	113.6	5.94	148.49	34	cell organization and biogenesis;metabolic process;regulation of biological process	nucleus	catalytic activity;metal ion binding;protein binding;RNA binding	Pf00097, Pf13639, Pf13920, Pf13923, Pf14634	56254	ENSG00000155827.11	RNF20	9	ATM Signaling Network in Development and Disease		E3 ubiquitin ligases ubiquitinate target proteins	5	1	2217.7	2281.5	2404.6	2424.7	2366.8	2317.6	2224.5	2313.6	2113.1	2199.9	2185.8	2198.3	2068.8	2062.3	2113.3	2064.2	High	High	High	High	High
FALSE	High	Master Protein	Q7Z460-4	Isoform 4 of CLIP-associating protein 1 OS=Homo sapiens OX=9606 GN=CLASP1	0	152.443	29	38	43	1	1477	163	8.53	130.42	38	cell division;cell organization and biogenesis;regulation of biological process	chromosome;cytoskeleton;cytosol;Golgi;membrane	protein binding	Pf02985, Pf12348	23332	ENSG00000074054.17	CLASP1	2	Regulation of Microtubule Cytoskeleton			1	0	32.4	45	39.7	50	44.3	45.8	44.3	57.1	40.6	50.6	47.2	45.6	55.3	63.3	62.7	59.3	High	High	High	High	High
FALSE	High	Master Protein	Q9ULC5-3	Isoform 2 of Long-chain-fatty-acid--CoA ligase 5 OS=Homo sapiens OX=9606 GN=ACSL5	0	152.418	49	25	42	23	739	82.2	7.39	149.24	25	metabolic process	membrane;mitochondrion;nucleus	catalytic activity;nucleotide binding	Pf00501	51703	ENSG00000197142.10	ACSL5	10	Fatty Acid Beta Oxidation; Fatty Acid Biosynthesis; PPAR signaling pathway			3	2	2321.2	2257.7	2588.7	2299.9	2523.6	2484.3	2734.5	2630	1846.3	1833.5	1831.4	1871.8	2156.9	1901	2148.4	2058.9	High	High	High	High	High
FALSE	High	Master Protein	A0A4W8VX11	Pericentriolar material 1 protein OS=Homo sapiens OX=9606 GN=PCM1 PE=1 SV=1	0	152.274	22	31	35	2	1860	210	5	113.99	31												0	0	25.2	20	29.6	28.3	25.4	23	25.1	21.4	26.8	20	24.2	17.8	20.9	23.4	24.8	23.7	High	High	High	High	High
FALSE	High	Master Protein	Q99459	Cell division cycle 5-like protein OS=Homo sapiens OX=9606 GN=CDC5L PE=1 SV=2	0	151.994	48	27	39	27	802	92.2	8.18	132.09	27	cell differentiation;cell organization and biogenesis;metabolic process;regulation of biological process;response to stimulus	cytoplasm;membrane;nucleus;spliceosomal complex	DNA binding;protein binding;RNA binding	Pf00249, Pf11831, Pf13921	988	ENSG00000096401.7	CDC5L	6		Spliceosome	mRNA Splicing - Major Pathway	5	0	2204.2	2265.7	2314.6	2224.5	2178.9	2270.1	2154.1	2188.1	2122.6	2143.2	2131.9	2086.7	2171.9	2109.9	2119.8	2155.1	High	High	High	High	High
FALSE	High	Master Protein	Q15154-5	Isoform 5 of Pericentriolar material 1 protein OS=Homo sapiens OX=9606 GN=PCM1	0	151.72	21	33	37	4	2016	227.6	5.03	117.33	33												0	29	1942.1	1962.4	2088.6	1940.7	1969.6	1964.6	1899.1	1989.3	1710.1	1777.9	1794.7	1737.3	1769.5	1697.9	1713.2	1733	High	High	High	High	High
FALSE	High	Master Protein	P13798	Acylamino-acid-releasing enzyme OS=Homo sapiens OX=9606 GN=APEH PE=1 SV=4	0	151.718	38	21	42	21	732	81.2	5.48	147.97	21	cell organization and biogenesis;metabolic process;transport	cytoplasm;cytosol;extracellular;membrane	catalytic activity;protein binding;RNA binding	Pf00326, Pf00561, Pf01738, Pf02230, Pf05448, Pf12695, Pf12697	327	ENSG00000164062.12	APEH	3			Eukaryotic Translation Termination; Neutrophil degranulation	6	0	2118.2	2090	2169.1	2152.6	2097.2	2069.2	2013.2	1984.3	2324.1	2279.9	2270.5	2317.5	2285	2306.9	2275.7	2369.8	High	High	High	High	High
FALSE	High	Master Protein	P34897	Serine hydroxymethyltransferase, mitochondrial OS=Homo sapiens OX=9606 GN=SHMT2 PE=1 SV=3	0	151.427	65	26	77	24	504	56	8.53	237.18	26	cell organization and biogenesis;metabolic process;regulation of biological process;response to stimulus	cytoplasm;cytoskeleton;membrane;mitochondrion;nucleus;organelle lumen	catalytic activity;protein binding	Pf00464	6472	ENSG00000182199.10	SHMT2	12	Vitamin B12 Metabolism; Folate Metabolism; One Carbon Metabolism; Trans-sulfuration and one carbon metabolism; One carbon metabolism and related pathways	Antifolate resistance; One carbon pool by folate; Glycine, serine and threonine metabolism; Metabolic pathways; Glyoxylate and dicarboxylate metabolism; Biosynthesis of amino acids; Carbon metabolism	Metabolism of folate and pterines	16	3	5544.8	5748.1	5340.3	5781.9	5692	5656	5629.2	5667.2	6096.4	5895.2	5909.4	5866.4	6046.2	6006.7	6010.9	5863	High	High	High	High	High
FALSE	High	Master Protein	Q15365	Poly(rC)-binding protein 1 OS=Homo sapiens OX=9606 GN=PCBP1 PE=1 SV=2	0	151.344	74	17	93	12	356	37.5	7.09	287.75	17	metabolic process;regulation of biological process	cytoplasm;cytosol;membrane;nucleus	DNA binding;protein binding;RNA binding	Pf00013, Pf13014	5093	ENSG00000169564.6	PCBP1	2		Spliceosome	mRNA Splicing - Major Pathway	5	8	5522.8	5447.9	4970.7	5345.1	5004.3	5066.3	5186.6	4922.1	5783.7	5120.6	5201.5	5092	5328.8	5287	5162.4	4981.6	High	High	High	High	High
FALSE	High	Master Protein	P14866	Heterogeneous nuclear ribonucleoprotein L OS=Homo sapiens OX=9606 GN=HNRNPL PE=1 SV=2	0	151.31	65	22	77	3	589	64.1	8.22	234.22	22	metabolic process;regulation of biological process	cytoplasm;membrane;nucleus	DNA binding;protein binding;RNA binding	Pf00076, Pf13893, Pf14259	3191	ENSG00000282947.1; ENSG00000104824.16	HNRNPL	19; CHR_HG26_PATCH	mRNA Processing		mRNA Splicing - Major Pathway	5	24	5965.5	6500.6	5216.6	6471.7	6596.2	6120.9	6483.2	6516.6	7062.2	6290.6	6709.1	6488.9	6998.1	6760.3	6715	6384.1	High	High	High	High	High
FALSE	High	Master Protein	P46087	Probable 28S rRNA (cytosine(4447)-C(5))-methyltransferase OS=Homo sapiens OX=9606 GN=NOP2 PE=1 SV=2	0	150.964	44	28	45	28	812	89.2	9.23	139.21	28	cell organization and biogenesis;metabolic process;regulation of biological process	nucleus	catalytic activity;protein binding;RNA binding	Pf01189, Pf12847	4839	ENSG00000111641.11	NOP2	12	Imatinib and Chronic Myeloid Leukemia		TFAP2A acts as a transcriptional repressor during retinoic acid induced cell differentiation; rRNA modification in the nucleus and cytosol	10	0	3566.5	3519.4	3842.3	3628.3	3511	3583.9	3545.7	3699.2	3544.5	3609.3	3647.1	3520.9	3660.2	3519.9	3675.7	3628.9	High	High	High	High	High
FALSE	High	Master Protein	P04843	Dolichyl-diphosphooligosaccharide--protein glycosyltransferase subunit 1 OS=Homo sapiens OX=9606 GN=RPN1 PE=1 SV=1	0	150.837	55	29	63	29	607	68.5	6.38	194.31	29	metabolic process	cytosol;endoplasmic reticulum;membrane	catalytic activity;protein binding;RNA binding	Pf04597	6184	ENSG00000163902.11	RPN1	3	Proteasome Degradation	Protein processing in endoplasmic reticulum; Metabolic pathways; N-Glycan biosynthesis	Asparagine N-linked glycosylation; SRP-dependent cotranslational protein targeting to membrane	9	0	5517.8	5317.1	5368.7	5114.9	5471	5588.4	5182.7	5393.1	5304.1	5284.8	5275.2	5393	5396.7	5360.7	5515.9	5377.4	High	High	High	High	High
FALSE	High	Master Protein	P62195	26S proteasome regulatory subunit 8 OS=Homo sapiens OX=9606 GN=PSMC5 PE=1 SV=1	0	150.782	61	23	60	21	406	45.6	7.55	205.99	23	metabolic process;regulation of biological process;response to stimulus;transport	cytoplasm;cytosol;membrane;nucleus;proteasome	catalytic activity;nucleotide binding;protein binding;RNA binding	Pf00004, Pf00910, Pf01057, Pf01078, Pf05496, Pf06068, Pf06414, Pf07724, Pf07726, Pf07728, Pf13191, Pf13207, Pf13401	5705	ENSG00000087191.12	PSMC5	17	Proteasome Degradation; Parkin-Ubiquitin Proteasomal System pathway	Proteasome; Epstein-Barr virus infection	Regulation of RAS by GAPs; CDT1 association with the CDC6:ORC:origin complex; Downstream TCR signaling; UCH proteinases; NIK-->noncanonical NF-kB signaling; Hh mutants that don't undergo autocatalytic processing are degraded by ERAD; SCF-beta-TrCP mediated degradation of Emi1; Cross-presentation of soluble exogenous antigens (endosomes); Separation of Sister Chromatids; Vpu mediated degradation o…	152	0	3804.4	3647.4	3931.7	3617.3	3558.5	3475.7	3660	3363.1	3023.7	2929.6	2969.9	2851.9	2998.3	2911.6	2919.5	2974.3	High	High	High	High	High
FALSE	High	Master Protein	P54886	Delta-1-pyrroline-5-carboxylate synthase OS=Homo sapiens OX=9606 GN=ALDH18A1 PE=1 SV=2	0	150.769	48	31	48	31	795	87.2	7.12	155.05	31	metabolic process	cytoplasm;cytosol;membrane;mitochondrion	catalytic activity;nucleotide binding;protein binding;RNA binding	Pf00171, Pf00696	5832	ENSG00000059573.8	ALDH18A1	10	Amino Acid metabolism; Urea cycle and metabolism of amino groups	Metabolic pathways; Arginine and proline metabolism; Biosynthesis of amino acids	Amino acid synthesis and interconversion (transamination)	8	0	3385.6	3361.8	3350.6	3221.2	3152.3	3285.6	3384.7	3184	3630.4	3721.1	3833.7	3806.2	3791.8	3743	3791.8	3792.9	High	High	High	High	High
FALSE	High	Master Protein	O60313	Dynamin-like 120 kDa protein, mitochondrial OS=Homo sapiens OX=9606 GN=OPA1 PE=1 SV=3	0	150.759	41	34	43	34	960	111.6	7.87	140.68	34	cell death;cell organization and biogenesis;cellular component movement;cellular homeostasis;metabolic process;regulation of biological process;response to stimulus;transport	cytosol;membrane;mitochondrion	catalytic activity;metal ion binding;nucleotide binding;protein binding	Pf00350, Pf01926	4976	ENSG00000198836.8	OPA1	3			Regulation of Apoptosis	3	0	2944.6	2812.8	3282.6	2928.1	2751.6	2798.4	2954.2	2940.7	3038.2	3186.3	3216.1	3121.1	3195.4	3113.4	3107	3160.3	High	High	High	High	High
FALSE	High	Master Protein	Q14C86	GTPase-activating protein and VPS9 domain-containing protein 1 OS=Homo sapiens OX=9606 GN=GAPVD1 PE=1 SV=2	0	150.617	26	36	47	36	1478	164.9	5.22	135.65	36	cell organization and biogenesis;regulation of biological process;response to stimulus;transport	cytosol;endosome;membrane	enzyme regulator activity;protein binding	Pf00616, Pf02204, Pf03344	26130	ENSG00000165219.21	GAPVD1	9			RAB GEFs exchange GTP for GDP on RABs; Clathrin-mediated endocytosis	5	0	3163.5	3162.6	3315	3264.6	3182	3179.3	3306.5	3274.5	3114.6	3172.1	3094.5	3165.5	3109.1	3137.2	3130.3	3186.4	High	High	High	High	High
FALSE	High	Master Protein	P18583-6	Isoform E of Protein SON OS=Homo sapiens OX=9606 GN=SON	0	150.586	24	34	42	1	2108	228	5.4	128.53	34	cell organization and biogenesis;metabolic process;regulation of biological process		DNA binding;protein binding;RNA binding	Pf12526	6651	ENSG00000159140.19	SON	21				0	0	17.5	23.3	26.9	23.5	26.4	20.8	18.5	20.3	20.6	24.2	19.6	20.7	18.1	25.1	26.6	20.7	High	High	High	High	High
FALSE	High	Master Protein	Q9UKK3	Protein mono-ADP-ribosyltransferase PARP4 OS=Homo sapiens OX=9606 GN=PARP4 PE=1 SV=3	0	150.108	25	36	48	36	1724	192.5	5.66	136.69	36	cell death;defense response;metabolic process;regulation of biological process;response to stimulus;transport	cytoplasm;cytoskeleton;cytosol;membrane;nucleus	catalytic activity;DNA binding;protein binding	Pf00092, Pf00533, Pf00644, Pf02877, Pf08487, Pf13519, Pf13757, Pf13768	143	ENSG00000102699.5	PARP4	13	NAD+ biosynthetic pathways	Base excision repair; Apoptosis	Nicotinamide salvaging	8	0	2614.3	2684.2	2599.8	2709.2	2622.3	2624.2	2807.5	2604.6	2618.8	2520.8	2628.4	2640.2	2535.6	2555.7	2431.5	2591.7	High	High	High	High	High
FALSE	High	Master Protein	Q15459	Splicing factor 3A subunit 1 OS=Homo sapiens OX=9606 GN=SF3A1 PE=1 SV=1	0	149.73	39	27	50	27	793	88.8	5.22	162.53	27	cell organization and biogenesis;metabolic process;regulation of biological process	nucleus;spliceosomal complex	protein binding;RNA binding	Pf00240, Pf01805, Pf12230, Pf14560	10291	ENSG00000099995.18	SF3A1	22	mRNA Processing	Spliceosome	mRNA Splicing - Major Pathway	6	0	3694.7	3631.6	3584.4	3579.8	3664.9	3671.4	3691.7	3661.4	3571.2	3616.4	3550.1	3507.8	3525.4	3485.5	3649.3	3535.2	High	High	High	High	High
FALSE	High	Master Protein	Q6PL18	ATPase family AAA domain-containing protein 2 OS=Homo sapiens OX=9606 GN=ATAD2 PE=1 SV=1	0	149.545	30	33	41	31	1390	158.5	6.32	132.44	33	cell organization and biogenesis;metabolic process;regulation of biological process	nucleus	catalytic activity;nucleotide binding;protein binding	Pf00004, Pf00439, Pf07724, Pf13191, Pf13401	29028	ENSG00000156802.12	ATAD2	8	Gastric cancer network 2		TFAP2 (AP-2) family regulates transcription of growth factors and their receptors	6	2	2082.7	2161.5	2162.1	2177.2	2532.6	2511.8	2458.6	2644.5	1686.1	1805.7	1691.5	1834	1720.4	1637	1738.8	1717.5	High	High	High	High	High
FALSE	High	Master Protein	O00231	26S proteasome non-ATPase regulatory subunit 11 OS=Homo sapiens OX=9606 GN=PSMD11 PE=1 SV=3	0	149.286	68	26	59	26	422	47.4	6.48	191.05	26	cell differentiation;cell organization and biogenesis;metabolic process;regulation of biological process;response to stimulus;transport	cytoplasm;cytosol;extracellular;membrane;nucleus;organelle lumen;proteasome	catalytic activity;protein binding;structural molecule activity	Pf01399	5717	ENSG00000108671.9	PSMD11	17	Proteasome Degradation; Parkin-Ubiquitin Proteasomal System pathway	Epstein-Barr virus infection; Proteasome	Regulation of RAS by GAPs; CDT1 association with the CDC6:ORC:origin complex; Downstream TCR signaling; UCH proteinases; NIK-->noncanonical NF-kB signaling; Hh mutants that don't undergo autocatalytic processing are degraded by ERAD; SCF-beta-TrCP mediated degradation of Emi1; Neutrophil degranulation; Cross-presentation of soluble exogenous antigens (endosomes); Separation of Sister Chromatids; …	153	0	4639.6	4605.6	4661.7	4711.2	4465.9	4460.7	4484.2	4436	4616.9	4518.5	4517.6	4470.6	4617.6	4590.1	4650.5	4589	High	High	High	High	High
FALSE	High	Master Protein	Q9Y263	Phospholipase A-2-activating protein OS=Homo sapiens OX=9606 GN=PLAA PE=1 SV=2	0	149.209	53	32	41	32	795	87.1	6.37	132.44	32	cell communication;cellular homeostasis;defense response;metabolic process;regulation of biological process;response to stimulus	cytoplasm;nucleus	enzyme regulator activity;protein binding	Pf00400, Pf08324, Pf09070	9373	ENSG00000137055.14	PLAA	9		Protein processing in endoplasmic reticulum		1	0	1922.7	2017.2	2094.7	2051.3	1983.8	2066.2	1905	2006.2	1699.6	2024.1	1976.5	1980.8	1792.3	1875.4	1843.1	1891.1	High	High	High	High	High
FALSE	High	Master Protein	Q96KR1	Zinc finger RNA-binding protein OS=Homo sapiens OX=9606 GN=ZFR PE=1 SV=2	0	148.947	39	30	41	30	1074	116.9	9.04	131.36	30	development	chromosome;cytoplasm;nucleus	DNA binding;metal ion binding;protein binding;RNA binding	Pf07528, Pf12171, Pf12874	51663	ENSG00000056097.15	ZFR	5	Exercise-induced Circadian Regulation			1	0	2109.5	2327.6	2141.5	2215.6	2210	2070.7	2100	2117.2	2151.5	2454.9	2380.6	2417.4	2425.9	2393.2	2334.6	2436.2	High	High	High	High	High
FALSE	High	Master Protein	Q01970	1-phosphatidylinositol 4,5-bisphosphate phosphodiesterase beta-3 OS=Homo sapiens OX=9606 GN=PLCB3 PE=1 SV=2	0	148.515	32	32	38	32	1234	138.7	5.9	115.08	32	cell communication;cell organization and biogenesis;metabolic process;regulation of biological process;response to stimulus	cytoskeleton;cytosol;membrane	catalytic activity;metal ion binding;motor activity;protein binding;signal transducer activity	Pf00168, Pf00387, Pf00388, Pf01576, Pf05262, Pf05672, Pf07321, Pf08703, Pf09279, Pf10186, Pf12037	5331	ENSG00000149782.11	PLCB3	11	Alzheimers Disease; Signal Transduction of S1P Receptor; Myometrial Relaxation and Contraction Pathways; G Protein Signaling Pathways; VEGFA-VEGFR2 Signaling Pathway; Chemokine signaling pathway; GPR40 PATHWAY; MAPK Cascade; Calcium Regulation in the Cardiac Cell	cGMP-PKG signaling pathway; Glucagon signaling pathway; Estrogen signaling pathway; NOD-like receptor signaling pathway; Phosphatidylinositol signaling system; Inflammatory mediator regulation of TRP channels; Pathways in cancer; Aldosterone synthesis and secretion; Rap1 signaling pathway; Melanogenesis; African trypanosomiasis; Glutamatergic synapse; AGE-RAGE signaling pathway in diabetic compli…	PLC beta mediated events; Acetylcholine regulates insulin secretion; Ca2+ pathway; Presynaptic function of Kainate receptors; G beta:gamma signalling through PLC beta; Synthesis of IP3 and IP4 in the cytosol; Gastrin-CREB signalling pathway via PKC and MAPK; Fatty Acids bound to GPR40 (FFAR1) regulate insulin secretion	80	0	2444.5	2327.6	2498.6	2359.9	2493.5	2475.3	2429	2479.3	2497.5	2536	2547.9	2508.9	2580.2	2565.6	2665.2	2697	High	High	High	High	High
FALSE	High	Master Protein	Q99615	DnaJ homolog subfamily C member 7 OS=Homo sapiens OX=9606 GN=DNAJC7 PE=1 SV=2	0	148.495	59	30	46	30	494	56.4	6.96	144.83	30	metabolic process;regulation of biological process	cytoplasm;cytoskeleton;cytosol;membrane;nucleus	enzyme regulator activity;protein binding	Pf00226, Pf00515, Pf07719, Pf13414, Pf13424, Pf13431, Pf13432	7266	ENSG00000168259.14	DNAJC7	17	Constitutive Androstane Receptor Pathway		Regulation of HSF1-mediated heat shock response	5	0	3888.7	3906.4	3850.5	3997.8	4013.4	3937.6	3591.9	3987.7	3579.6	3657.5	3480	3563.2	3432.8	3450.8	3415.5	3405.5	High	High	High	High	High
FALSE	High	Master Protein	A0A2R8YCH5	Catenin beta-1 (Fragment) OS=Homo sapiens OX=9606 GN=CTNNB1 PE=1 SV=1	0	148.273	45	28	45	23	779	85.2	5.92	150.76	28												0	0	2148.1	2195.1	2002.1	2253.2	2043.4	2155.9	2130.5	2117	1900.9	1930.4	1956.2	1993	1849.5	1891.8	1889.9	1885.6	High	High	High	High	High
FALSE	High	Master Protein	P17655	Calpain-2 catalytic subunit OS=Homo sapiens OX=9606 GN=CAPN2 PE=1 SV=6	0	148.122	49	26	53	25	700	79.9	4.98	165.47	26	cell organization and biogenesis;metabolic process;regulation of biological process;response to stimulus	chromosome;cytoplasm;cytoskeleton;cytosol;endoplasmic reticulum;Golgi;membrane;nucleus;vacuole	catalytic activity;metal ion binding;protein binding	Pf00648, Pf01067, Pf13833	824	ENSG00000162909.17	CAPN2	1	Integrin-mediated Cell Adhesion; Alzheimers Disease; VEGFA-VEGFR2 Signaling Pathway	Protein processing in endoplasmic reticulum; Apoptosis; Focal adhesion; Alzheimer's disease	Degradation of the extracellular matrix; Deregulated CDK5 triggers multiple neurodegenerative pathways in Alzheimer's disease models	12	0	3420.9	3268.9	3575.5	3212	3297.9	3498.9	3497.7	3433.9	3530.7	3700.4	3489.5	3610.8	3706.8	3537.2	3854.5	3859.2	High	High	High	High	High
FALSE	High	Master Protein	Q8TCS8	Polyribonucleotide nucleotidyltransferase 1, mitochondrial OS=Homo sapiens OX=9606 GN=PNPT1 PE=1 SV=2	0	147.881	44	29	42	29	783	85.9	7.77	147.05	29	cell organization and biogenesis;metabolic process;regulation of biological process;response to stimulus;transport	cytoplasm;cytosol;membrane;mitochondrion;nucleus;ribosome	catalytic activity;protein binding;RNA binding	Pf00013, Pf00575, Pf01138, Pf03725, Pf03726	87178	ENSG00000138035.14	PNPT1	2		RNA degradation; Pyrimidine metabolism; Purine metabolism		3	0	2165	2109.5	2142.1	2087.9	2117	2076.8	2146.4	2096.1	2197.2	2240.7	2350.5	2334.4	2306.9	2256.7	2325.9	2324.6	High	High	High	High	High
FALSE	High	Master Protein	Q12769	Nuclear pore complex protein Nup160 OS=Homo sapiens OX=9606 GN=NUP160 PE=1 SV=3	0	147.737	28	32	42	32	1436	162	5.5	129.11	32	cell organization and biogenesis;metabolic process;regulation of biological process;transport	chromosome;cytosol;nucleus	protein binding;transporter activity	Pf11715	23279	ENSG00000030066.13	NUP160	11		RNA transport	Rev-mediated nuclear export of HIV RNA; ISG15 antiviral mechanism; NEP/NS2 Interacts with the Cellular Export Machinery; Separation of Sister Chromatids; tRNA processing in the nucleus; Transcriptional regulation by small RNAs; Nuclear Pore Complex (NPC) Disassembly; Regulation of Glucokinase by Glucokinase Regulatory Protein; Vpr-mediated nuclear import of PICs; Regulation of HSF1-mediated heat …	77	0	2738.3	3644.7	2514.3	2398	2502.7	2414.2	2957.7	2533.9	2439.2	2234.2	2499.8	2410.1	2239.5	2272.4	2117.6	3238.7	High	High	High	High	High
FALSE	High	Master Protein	A0A0A0MTC1	E3 ubiquitin-protein ligase RNF213 OS=Homo sapiens OX=9606 GN=RNF213 PE=1 SV=1	0	147.678	9	42	47	42	5256	596.1	6.42	105.84	42	cell organization and biogenesis;metabolic process;regulation of biological process	cytoplasm;cytosol;membrane	catalytic activity;metal ion binding;protein binding	Pf00097, Pf13639, Pf13920, Pf13923, Pf15227	57674	ENSG00000173821.19	RNF213	17				0	0	1803.2	1718.9	2024.2	2200.5	1967.6	1909.1	2166.7	2092.4	2096.7	2005.3	2179.4	2090.5	2019.3	2065.5	1809.5	1830.8	High	High	High	High	High
FALSE	High	Master Protein	Q2NL82	Pre-rRNA-processing protein TSR1 homolog OS=Homo sapiens OX=9606 GN=TSR1 PE=1 SV=1	0	147.666	37	23	38	23	804	91.8	7.42	139.2	23	cell organization and biogenesis;metabolic process	cytosol;nucleus	catalytic activity;nucleotide binding;RNA binding	Pf04950, Pf08142	55720	ENSG00000167721.10	TSR1	17			Major pathway of rRNA processing in the nucleolus and cytosol	4	0	2332.5	2376.7	2225.6	2508.7	2376.2	2376.4	2393.1	2356.6	2246.1	2096.5	2229.8	2265.8	2146.6	2282.2	2039.1	2113.8	High	High	High	High	High
FALSE	High	Master Protein	Q12789	General transcription factor 3C polypeptide 1 OS=Homo sapiens OX=9606 GN=GTF3C1 PE=1 SV=4	0	147.645	21	40	48	40	2109	238.7	7.3	140.46	40	metabolic process;regulation of biological process	membrane;nucleus	DNA binding;protein binding	Pf04182	2975	ENSG00000077235.17	GTF3C1	16			RNA Polymerase III Abortive And Retractive Initiation; RNA Polymerase III Transcription Initiation From Type 1 Promoter; RNA Polymerase III Transcription Initiation From Type 2 Promoter	6	0	2952.8	2945.1	2915	3184.4	2916.4	2937.5	2992	3057	2946.6	2846.3	2971.1	2981.7	2841.2	2862.8	2775.3	2843.1	High	High	High	High	High
FALSE	High	Master Protein	P68366	Tubulin alpha-4A chain OS=Homo sapiens OX=9606 GN=TUBA4A PE=1 SV=1	0	147.56	57	19	223	2	448	49.9	5.06	756.84	19	cell organization and biogenesis;regulation of biological process;transport	cytoplasm;cytoskeleton;cytosol;extracellular	catalytic activity;nucleotide binding;protein binding;structural molecule activity	Pf00091, Pf03953	7277	ENSG00000127824.13	TUBA4A	2	Pathogenic Escherichia coli infection; Parkin-Ubiquitin Proteasomal System pathway	Gap junction; Apoptosis; Phagosome; Pathogenic Escherichia coli infection	COPI-independent Golgi-to-ER retrograde traffic; COPI-dependent Golgi-to-ER retrograde traffic; Carboxyterminal post-translational modifications of tubulin; Regulation of PLK1 Activity at G2/M Transition; Recruitment of NuMA to mitotic centrosomes; Hedgehog 'off' state; Loss of Nlp from mitotic centrosomes; Translocation of GLUT4 to the plasma membrane; Prefoldin mediated transfer of substrate to…	76	3	974.6	846.1	1028.1	862.8	815.1	855.7	845.8	796.3	932	930.1	917	926.1	891.4	902	935	897.6	High	High	High	High	High
FALSE	High	Master Protein	Q02218	2-oxoglutarate dehydrogenase, mitochondrial OS=Homo sapiens OX=9606 GN=OGDH PE=1 SV=3	0	147.454	43	32	41	25	1023	115.9	6.86	120.2	32	cellular component movement;metabolic process	cytosol;membrane;mitochondrion;organelle lumen	catalytic activity;metal ion binding;protein binding	Pf00676, Pf02779	4967	ENSG00000105953.14	OGDH	7	TCA Cycle and Deficiency of Pyruvate Dehydrogenase complex (PDHc); Amino Acid metabolism; Tryptophan metabolism; TCA Cycle	Tryptophan metabolism; Lysine degradation; Citrate cycle (TCA cycle); Metabolic pathways; Carbon metabolism	Lysine catabolism; Glyoxylate metabolism and glycine degradation; Citric acid cycle (TCA cycle)	17	7	3054.7	2983.5	3013.2	2886.2	2996.1	2937.2	3007.8	2837.6	3723.2	3613	3692.9	3702.6	3731.6	3786.8	3643.5	3781.1	High	High	High	High	High
FALSE	High	Master Protein	O43242	26S proteasome non-ATPase regulatory subunit 3 OS=Homo sapiens OX=9606 GN=PSMD3 PE=1 SV=2	0	147.424	59	28	54	28	534	60.9	8.44	181.22	28	metabolic process;regulation of biological process;response to stimulus;transport	cytosol;extracellular;membrane;nucleus;organelle lumen;proteasome	catalytic activity;enzyme regulator activity;protein binding	Pf01399, Pf08375	5709	ENSG00000108344.14	PSMD3	17	Proteasome Degradation; Parkin-Ubiquitin Proteasomal System pathway	Proteasome; Epstein-Barr virus infection	Regulation of RAS by GAPs; CDT1 association with the CDC6:ORC:origin complex; Downstream TCR signaling; UCH proteinases; NIK-->noncanonical NF-kB signaling; Hh mutants that don't undergo autocatalytic processing are degraded by ERAD; SCF-beta-TrCP mediated degradation of Emi1; Neutrophil degranulation; Cross-presentation of soluble exogenous antigens (endosomes); Separation of Sister Chromatids; …	153	0	3933	3892.5	3818.4	3782.7	3954.2	3998.9	3776.8	3956.8	3834.9	3761.4	3737.6	3688.2	3759.9	3655	3644.7	3649.3	High	High	High	High	High
FALSE	High	Master Protein	Q14692	Ribosome biogenesis protein BMS1 homolog OS=Homo sapiens OX=9606 GN=BMS1 PE=1 SV=1	0	147.125	34	34	42	34	1282	145.7	6.44	119.59	34	cell organization and biogenesis;metabolic process	nucleus	catalytic activity;nucleotide binding;RNA binding	Pf04950, Pf08142	9790	ENSG00000165733.7	BMS1	10		Ribosome biogenesis in eukaryotes	Major pathway of rRNA processing in the nucleolus and cytosol; rRNA modification in the nucleus and cytosol	6	0	3019.5	2967.1	2997.3	2970.3	2954.3	3073.9	3204.5	2999.2	2718.5	2685.5	2761.6	2848.8	2794.6	2774	2717.3	2886.3	High	High	High	High	High
FALSE	High	Master Protein	O60341	Lysine-specific histone demethylase 1A OS=Homo sapiens OX=9606 GN=KDM1A PE=1 SV=2	0	147.102	51	30	39	30	852	92.8	6.52	136.22	30	cell organization and biogenesis;coagulation;development;metabolic process;regulation of biological process;response to stimulus	nucleus	catalytic activity;DNA binding;nucleotide binding;protein binding	Pf01593, Pf04433, Pf13450, Pf13870	23028	ENSG00000004487.15	KDM1A	1	Androgen receptor signaling pathway		Activated PKN1 stimulates transcription of AR (androgen receptor) regulated genes KLK2 and KLK3; Regulation of PTEN gene transcription; HDACs deacetylate histones; HDMs demethylate histones; Factors involved in megakaryocyte development and platelet production	16	0	2561.3	2558.7	2481.1	2558.1	2606.3	2571	2650.7	2612.1	2589.9	2440.2	2539.8	2495.7	2397.1	2489	2391.1	2411.1	High	High	High	High	High
FALSE	High	Master Protein	P52209	6-phosphogluconate dehydrogenase, decarboxylating OS=Homo sapiens OX=9606 GN=PGD PE=1 SV=3	0	147.076	52	19	49	19	483	53.1	7.23	174.71	19	metabolic process	cytoplasm;cytosol;nucleus	catalytic activity	Pf00393, Pf03446	5226	ENSG00000142657.20	PGD	1	Pentose Phosphate Pathway; NRF2 pathway	Pentose phosphate pathway; Carbon metabolism; Metabolic pathways; Glutathione metabolism	Pentose phosphate pathway (hexose monophosphate shunt)	9	0	4737.9	4542.5	4492.4	4488.2	4827.8	4516.2	4544.2	4601.4	5227.1	5077	4926.5	4824.3	5116.2	5176.2	5190.4	5175.8	High	High	High	High	High
FALSE	High	Master Protein	Q13310	Polyadenylate-binding protein 4 OS=Homo sapiens OX=9606 GN=PABPC4 PE=1 SV=1	0	146.867	49	27	63	18	644	70.7	9.26	196.85	27	coagulation;metabolic process	cytoplasm;cytosol;nucleus	protein binding;RNA binding	Pf00076, Pf00658, Pf13893, Pf14259	8761	ENSG00000090621.13	PABPC4	1		RNA degradation; RNA transport; mRNA surveillance pathway		3	0	3053.5	2969.9	2970.8	3018.1	3024.4	3071.1	2932.2	3055.4	2903.5	3052.6	3020.1	2954.8	3043.7	3091.3	3117.9	2977	High	High	High	High	High
FALSE	High	Master Protein	Q86Y56	Dynein assembly factor 5, axonemal OS=Homo sapiens OX=9606 GN=DNAAF5 PE=1 SV=4	0	146.803	44	27	36	27	855	93.5	6.42	132.79	27	cell organization and biogenesis;cellular component movement	cytoplasm	protein binding		54919	ENSG00000164818.15	HEATR2; DNAAF5	7				0	0	1670.3	1705.3	1655.1	1662.4	1424.7	1533.9	1514.5	1434.2	1569.3	1516.5	1623.8	1578.7	1429.2	1505.7	1493.1	1510.7	High	High	High	High	High
FALSE	High	Master Protein	O15031	Plexin-B2 OS=Homo sapiens OX=9606 GN=PLXNB2 PE=1 SV=3	0	146.757	23	33	37	33	1838	205	6.24	110.4	33	cell proliferation;development;regulation of biological process;response to stimulus	cell surface;membrane	protein binding;receptor activity;signal transducer activity	Pf01403, Pf01437, Pf01833, Pf08337	23654	ENSG00000196576.14	PLXNB2	22		Axon guidance		1	0	1382.9	1455	1464.7	1445.3	1344.1	1400.6	1378.5	1316.7	1351.7	1411.7	1436.3	1473.2	1340.3	1362.7	1350.3	1380.1	High	High	High	High	High
FALSE	High	Master Protein	O43390-2	Isoform 2 of Heterogeneous nuclear ribonucleoprotein R OS=Homo sapiens OX=9606 GN=HNRNPR	0	146.633	49	27	69	1	636	71.2	8.13	219.04	27	metabolic process;regulation of biological process	endoplasmic reticulum;spliceosomal complex	protein binding;RNA binding	Pf00076, Pf13893, Pf14259	10236	ENSG00000282958.1; ENSG00000125944.18	HNRNPR	1; CHR_HSCHR1_4_CTG3	mRNA Processing			1	0	8.2	8.3	11.7	8.8	2.9	6.1	7.7	5.3	10.5	4.5	10.5	9.7	5	6.4	6.4	7.4	Medium	Medium	Medium	Medium	Medium
FALSE	High	Master Protein	Q9P0J1-2	Isoform 2 of [Pyruvate dehydrogenase [acetyl-transferring]]-phosphatase 1, mitochondrial OS=Homo sapiens OX=9606 GN=PDP1	0	146.532	68	26	41	1	562	63.7	6.81	141.97	26	metabolic process;regulation of biological process	organelle lumen	catalytic activity;metal ion binding;protein binding	Pf00481	54704	ENSG00000164951.15	PDP1	8				0	28	2176.8	2252.9	1993.9	2119.2	1694.8	1777.8	1866.8	1739.2	2103.6	1920.5	2083.8	1988.3	1956.8	2057.4	1992.8	2019.2	High	High	High	High	High
FALSE	High	Master Protein	Q06124	Tyrosine-protein phosphatase non-receptor type 11 OS=Homo sapiens OX=9606 GN=PTPN11 PE=1 SV=2	0	146.473	54	29	46	29	597	68.4	7.3	146.89	29	cell differentiation;cell organization and biogenesis;cellular component movement;metabolic process;regulation of biological process;response to stimulus	cytoplasm;cytosol;mitochondrion;nucleus	catalytic activity;protein binding	Pf00017, Pf00102, Pf00782	5781	ENSG00000179295.17	PTPN11	12	IL-5 Signaling Pathway; Heart Development; IL-1 signaling pathway; Leptin signaling pathway; Prolactin Signaling Pathway; B Cell Receptor Signaling Pathway; Interleukin-11 Signaling Pathway; Oncostatin M Signaling Pathway; Brain-Derived Neurotrophic Factor (BDNF) signaling pathway; Alpha 6 Beta 4 signaling pathway; IL-3 Signaling Pathway; Kit receptor signaling pathway; Signaling of Hepatocyte Gr…	Ras signaling pathway; Phospholipase D signaling pathway; Jak-STAT signaling pathway; Epithelial cell signaling in Helicobacter pylori infection; Chronic myeloid leukemia; Proteoglycans in cancer; Axon guidance; Neurotrophin signaling pathway; Leukocyte transendothelial migration; Insulin resistance; Natural killer cell mediated cytotoxicity; Herpes simplex infection; Adipocytokine signaling path…	PI3K Cascade; PD-1 signaling; Tie2 Signaling; PECAM1 interactions; PI-3K cascade:FGFR3; FRS-mediated FGFR4 signaling; Signaling by Leptin; Signal regulatory protein family interactions; CTLA4 inhibitory signaling; Downstream signal transduction; Activated TLR4 signalling; Platelet sensitization by LDL; MET activates PTPN11; PI-3K cascade:FGFR4; Constitutive Signaling by Aberrant PI3K in Cancer; I…	134	0	3611.4	3736	3668	3857.6	3593.9	3783.8	3749.1	3628.1	3786.9	3851.5	3924.3	3833.7	3774.8	3986.3	3897	3929	High	High	High	High	High
FALSE	High	Master Protein	Q9UHB6	LIM domain and actin-binding protein 1 OS=Homo sapiens OX=9606 GN=LIMA1 PE=1 SV=1	0	146.16	49	30	52	30	759	85.2	6.84	144.34	30	cell organization and biogenesis;regulation of biological process	cytoplasm;cytoskeleton	metal ion binding;protein binding	Pf00412	51474	ENSG00000050405.13	LIMA1	12				0	0	3644.8	3763.4	3775.7	3823.7	3931	3870.3	3895.8	3941.4	2849	2822.6	2733.2	2790.8	2856.4	2752	2855.6	2834.1	High	High	High	High	High
FALSE	High	Master Protein	Q13620-1	Isoform 2 of Cullin-4B OS=Homo sapiens OX=9606 GN=CUL4B	0	145.904	41	36	52	26	895	102.2	7.94	138.66	36	cell organization and biogenesis;metabolic process;regulation of biological process;response to stimulus	cytosol	catalytic activity;DNA binding;protein binding	Pf00888, Pf10557	8450	ENSG00000158290.16	CUL4B	X	Mesodermal Commitment Pathway			1	11	2799.9	2718.3	2878.7	2803.7	2670.8	2827.2	2816.4	2648.5	3487.2	3632.5	3582.1	3751.5	3558	3545	3532	3588.1	High	High	High	High	High
FALSE	High	Master Protein	A0A494C0U1	Tripeptidyl-peptidase 2 (Fragment) OS=Homo sapiens OX=9606 GN=TPP2 PE=1 SV=1	0	145.493	39	34	45	34	1179	130.3	6.18	134.35	34												0	0	2564.2	2592.8	2454.3	2600.8	2600.9	2496.3	2505.4	2489.4	2363	2395.3	2422	2396.6	2298.3	2362.8	2337	2318.3	High	High	High	High	High
FALSE	High	Master Protein	Q15233	Non-POU domain-containing octamer-binding protein OS=Homo sapiens OX=9606 GN=NONO PE=1 SV=4	0	145.359	45	20	86	18	471	54.2	8.95	234.35	20	defense response;metabolic process;regulation of biological process;response to stimulus	membrane;nucleus	DNA binding;protein binding;RNA binding	Pf00076, Pf08075, Pf13893, Pf14259	4841	ENSG00000147140.15	NONO	X	mRNA Processing			1	1	4547.4	4600.6	4711.4	4701.6	4775.4	4730	4750.8	4884.8	4698.9	4822.1	4659.6	4673.2	4993	4715.7	4854.2	4752.6	High	High	High	High	High
FALSE	High	Master Protein	Q9BSJ8	Extended synaptotagmin-1 OS=Homo sapiens OX=9606 GN=ESYT1 PE=1 SV=1	0	145.131	42	35	43	35	1104	122.8	5.83	136.22	35	metabolic process;transport	endoplasmic reticulum;membrane	metal ion binding;protein binding	Pf00168	23344	ENSG00000139641.12	ESYT1	12			Glycosphingolipid metabolism	4	0	2045.5	2056	1924.2	2123.8	1992.1	1999.2	2087.1	1969.2	2137.7	2044.4	2166.6	2076.4	2038.6	2136.4	2047.1	2009.2	High	High	High	High	High
FALSE	High	Master Protein	Q16513	Serine/threonine-protein kinase N2 OS=Homo sapiens OX=9606 GN=PKN2 PE=1 SV=1	0	145.124	41	33	42	29	984	112	6.3	118.75	33	cell death;cell division;cell organization and biogenesis;cellular component movement;metabolic process;regulation of biological process;response to stimulus	cytoplasm;cytoskeleton;cytosol;membrane;nucleus	catalytic activity;nucleotide binding;protein binding;RNA binding	Pf00069, Pf00433, Pf02185, Pf07714, Pf14531	5586	ENSG00000065243.19	PKN2	1		Salmonella infection; PI3K-Akt signaling pathway	RHO GTPases activate PKNs	6	4	1933.2	1797.9	2139.4	1822.8	1915.8	1978	1906.4	1958.5	1720.8	1878.8	1846.6	1847.1	1740.9	1790.5	1733.3	1867.4	High	High	High	High	High
FALSE	High	Master Protein	Q9GZR7	ATP-dependent RNA helicase DDX24 OS=Homo sapiens OX=9606 GN=DDX24 PE=1 SV=1	0	145.087	42	27	40	27	859	96.3	9.06	131.84	27	metabolic process	cytoplasm;membrane	catalytic activity;nucleotide binding;RNA binding	Pf00270, Pf00271, Pf13307	57062	ENSG00000273761.5; ENSG00000089737.16	DDX24	14; CHR_HSCHR14_7_CTG1				0	0	2665.5	2752.8	2822.6	3006	2845.7	2775	2938.2	3070.3	2573.7	2655.6	2576.5	2525.8	2652.4	2406.3	2452.6	2307.4	High	High	High	High	High
FALSE	High	Master Protein	O75179	Ankyrin repeat domain-containing protein 17 OS=Homo sapiens OX=9606 GN=ANKRD17 PE=1 SV=3	0	144.945	16	36	41	22	2603	274.1	6.52	107.15	36	defense response;regulation of biological process;response to stimulus	chromosome;cytoplasm;membrane;nucleus	protein binding;RNA binding	Pf00013, Pf00023, Pf05109, Pf07223, Pf12796, Pf13014, Pf13606, Pf13637, Pf13857	26057	ENSG00000132466.18	ANKRD17	4				0	0	1094.9	1135.9	1174	1151.9	1138.5	1114	1104.9	1123	1064.6	1104.9	1095.9	1166.5	1027.4	1064.1	1010.2	1036.4	High	High	High	High	High
FALSE	High	Master Protein	P21399	Cytoplasmic aconitate hydratase OS=Homo sapiens OX=9606 GN=ACO1 PE=1 SV=3	0	144.807	49	31	47	31	889	98.3	6.68	150.37	31	cellular homeostasis;metabolic process;regulation of biological process;response to stimulus;transport	cytoplasm;cytosol;endoplasmic reticulum;Golgi;mitochondrion	catalytic activity;metal ion binding;protein binding;RNA binding	Pf00330, Pf00694	48	ENSG00000122729.18	ACO1	9	Iron metabolism in placenta; TCA Cycle and Deficiency of Pyruvate Dehydrogenase complex (PDHc)	Metabolic pathways; Carbon metabolism; 2-Oxocarboxylic acid metabolism; Citrate cycle (TCA cycle); Glyoxylate and dicarboxylate metabolism; Biosynthesis of amino acids	Iron uptake and transport	10	0	2866.7	2961.9	2792.1	2958.2	2977.2	2887.1	3067.1	2933.9	3281.8	3110.5	3290.7	3100.9	3208.6	3279.7	3283.1	3202	High	High	High	High	High
FALSE	High	Master Protein	Q15269	Periodic tryptophan protein 2 homolog OS=Homo sapiens OX=9606 GN=PWP2 PE=2 SV=2	0	144.703	38	26	37	1	919	102.4	6.15	129.5	26	cell organization and biogenesis;metabolic process	nucleus	protein binding;RNA binding	Pf00400, Pf04003	5822; 102724159	ENSG00000241945.7	PWP2; LOC102724159	21		Ribosome biogenesis in eukaryotes	Major pathway of rRNA processing in the nucleolus and cytosol; rRNA modification in the nucleus and cytosol	6	0	16	21.7	23.2	25.7	26.1	26.2	21.5	25	18.2	27.6	22.6	18.7	17.4	25	15.1	20	High	High	High	High	High
FALSE	High	Master Protein	P49419-2	Isoform 2 of Alpha-aminoadipic semialdehyde dehydrogenase OS=Homo sapiens OX=9606 GN=ALDH7A1	0	144.625	53	20	34	20	511	55.3	6.86	130.49	20	metabolic process	cytosol;mitochondrion;nucleus;organelle lumen	catalytic activity;protein binding	Pf00171	501		ALDH7A1	5				0	0	2404.9	2389.7	2439.9	2447.5	2513.1	2539	2579.5	2571.3	3032	3076.3	3112.5	3046.7	3127.2	3111.6	3243.5	3178.9	High	High	High	High	High
FALSE	High	Master Protein	P38919	Eukaryotic initiation factor 4A-III OS=Homo sapiens OX=9606 GN=EIF4A3 PE=1 SV=4	0	144.484	61	23	61	21	411	46.8	6.73	198	23	metabolic process;regulation of biological process;response to stimulus;transport	cytoplasm;cytosol;membrane;nucleus;spliceosomal complex	catalytic activity;nucleotide binding;protein binding;RNA binding	Pf00270, Pf00271	9775	ENSG00000141543.9	EIF4A3	17		RNA transport; mRNA surveillance pathway; Spliceosome	ISG15 antiviral mechanism; mRNA 3'-end processing; mRNA Splicing - Major Pathway; Cleavage of Growing Transcript in the Termination Region ; Regulation of expression of SLITs and ROBOs; Transport of Mature mRNA derived from an Intron-Containing Transcript; Nonsense Mediated Decay (NMD) enhanced by the Exon Junction Complex (EJC); Deadenylation of mRNA	27	0	5080.1	5335.2	4574.4	5322.1	5951.7	5392.3	5401.7	5686.2	5106.3	4688.2	4773.7	4691.2	4877.5	5104.9	4599.9	4756.2	High	High	High	High	High
FALSE	High	Master Protein	O43175	D-3-phosphoglycerate dehydrogenase OS=Homo sapiens OX=9606 GN=PHGDH PE=1 SV=4	0	144.467	51	21	56	21	533	56.6	6.71	191.21	21	metabolic process	cytosol	catalytic activity;nucleotide binding	Pf00389, Pf02826	26227	ENSG00000092621.11	PHGDH	1	Trans-sulfuration and one carbon metabolism	Glycine, serine and threonine metabolism; Metabolic pathways; Biosynthesis of amino acids; Carbon metabolism	Serine biosynthesis	9	0	5332.3	5198.8	5319.5	5044.8	5619.2	5581.9	5763.2	5599.6	5404.4	5412.3	5220.6	5357.2	5764.8	5722.1	5716.2	5767.7	High	High	High	High	High
FALSE	High	Master Protein	O60664	Perilipin-3 OS=Homo sapiens OX=9606 GN=PLIN3 PE=1 SV=3	0	144.347	72	22	72	22	434	47	5.44	220.73	22	transport	cytoplasm;cytosol;endosome;Golgi;membrane	protein binding	Pf03036	10226	ENSG00000105355.8	PLIN3	19			Triglyceride catabolism; Retrograde transport at the Trans-Golgi-Network	8	0	5210.7	5164.1	5373.4	5086.2	5183.7	5423.7	5153.2	5272.1	5743.8	5855.2	5840.8	5961.4	5889.7	5989.7	5941.9	6088	High	High	High	High	High
FALSE	High	Master Protein	G3V180	Dipeptidyl peptidase 3 OS=Homo sapiens OX=9606 GN=DPP3 PE=1 SV=1	0	144.341	48	26	41	26	757	84.3	5.03	150.31	26	metabolic process	cytoplasm;cytosol;membrane	catalytic activity;metal ion binding;protein binding	Pf03571	10072	ENSG00000254986.7	DPP3	11				0	0	2280.1	2181.4	2417	2137.2	2222.5	2219.1	2148.8	2083.2	2293	2280.2	2274.4	2222.6	2277.7	2185.1	2261.2	2342.1	High	High	High	High	High
FALSE	High	Master Protein	O95373	Importin-7 OS=Homo sapiens OX=9606 GN=IPO7 PE=1 SV=1	0	144.095	33	27	43	26	1038	119.4	4.82	144.71	27	defense response;regulation of biological process;response to stimulus;transport	cytoplasm;cytosol;membrane;nucleus	enzyme regulator activity;protein binding;transporter activity	Pf03810, Pf08506	10527	ENSG00000205339.9	IPO7	11				0	1	2705.7	2475	2683.6	2448.7	2221.8	2305	2593.8	2080.6	2442.8	2300.5	2412.4	2567.8	2321.4	2383	2144	2354.1	High	High	High	High	High
FALSE	High	Master Protein	P57740	Nuclear pore complex protein Nup107 OS=Homo sapiens OX=9606 GN=NUP107 PE=1 SV=1	0	143.686	44	32	43	32	925	106.3	5.43	130.96	32	cell organization and biogenesis;metabolic process;regulation of biological process;transport	chromosome;cytosol;membrane;nucleus	protein binding;structural molecule activity;transporter activity	Pf04121	57122	ENSG00000111581.9	NUP107	12	Gastric Cancer Network 1	RNA transport	Rev-mediated nuclear export of HIV RNA; ISG15 antiviral mechanism; NEP/NS2 Interacts with the Cellular Export Machinery; Separation of Sister Chromatids; tRNA processing in the nucleus; Transcriptional regulation by small RNAs; Nuclear Pore Complex (NPC) Disassembly; Regulation of Glucokinase by Glucokinase Regulatory Protein; Vpr-mediated nuclear import of PICs; Regulation of HSF1-mediated heat …	78	0	2796.8	2957.9	2790	2685.5	2717.4	2621.3	2655.5	2686.9	2433.9	2492.6	2539.5	2572.2	2448.1	2534.2	2375.4	2458.9	High	High	High	High	High
FALSE	High	Master Protein	Q6PKG0	La-related protein 1 OS=Homo sapiens OX=9606 GN=LARP1 PE=1 SV=2	0	143.678	40	33	50	29	1096	123.4	8.82	158.05	33	cell proliferation;metabolic process;regulation of biological process;response to stimulus	cytoplasm;membrane	protein binding;RNA binding;translation regulator activity	Pf05383	23367		LARP1	5				0	4	3103.7	3020.5	3620.1	3115.7	3207.4	3195.3	3072	3213.2	3126.4	3156.5	3056.7	3041.3	3167.6	3048.7	3125.3	3258.7	High	High	High	High	High
FALSE	High	Master Protein	A0A0B4J2E5	Uncharacterized protein OS=Homo sapiens OX=9606 GN=LOC102724159 PE=1 SV=1	0	143.546	38	26	36	1	919	102.4	6.2	122.41	26	cell organization and biogenesis;metabolic process		protein binding;RNA binding	Pf00400, Pf04003	5822; 102724159	ENSG00000275464.4	PWP2; LOC102724159	21				0	27	2448.5	2692.1	2238	2549.1	2234.3	2384.3	2402.8	2260.1	2709.9	2482.4	2712.2	2765.6	2379.5	2569.5	2445.8	2343.5	High	High	High	High	High
FALSE	High	Master Protein	Q92817	Envoplakin OS=Homo sapiens OX=9606 GN=EVPL PE=1 SV=3	0	143.514	22	39	43	39	2033	231.5	6.96	109.5	39	cell death;cell differentiation;metabolic process	cytoplasm;cytoskeleton;cytosol	protein binding;structural molecule activity	Pf00681, Pf05667	2125	ENSG00000167880.7	EVPL	17			Formation of the cornified envelope	3	0	1704.6	1668.6	1999.7	1750.4	1886	1789.3	1748.9	1836.6	1730.2	1908.2	1806.8	1823.2	1744	1819.6	1747.4	1818.6	High	High	High	High	High
FALSE	High	Master Protein	P04844	Dolichyl-diphosphooligosaccharide--protein glycosyltransferase subunit 2 OS=Homo sapiens OX=9606 GN=RPN2 PE=1 SV=3	0	143.505	45	18	39	18	631	69.2	5.69	149.88	18	metabolic process;response to stimulus	endoplasmic reticulum;membrane	catalytic activity;protein binding	Pf05817	6185	ENSG00000118705.16	RPN2	20	Proteasome Degradation	Metabolic pathways; N-Glycan biosynthesis; Protein processing in endoplasmic reticulum	Asparagine N-linked glycosylation; SRP-dependent cotranslational protein targeting to membrane	9	0	2664.7	2566.2	2605.3	2495.4	2564.4	2626.9	2687.2	2426.3	2942	2769.6	2848.9	2843	2738	2933	2799.1	2777.8	High	High	High	High	High
FALSE	High	Master Protein	B5ME19	Eukaryotic translation initiation factor 3 subunit C-like protein OS=Homo sapiens OX=9606 GN=EIF3CL PE=1 SV=1	0	143.393	38	33	77	32	914	105.4	5.64	228.19	33	metabolic process	cytoplasm	protein binding;RNA binding	Pf01399, Pf05470	728689	ENSG00000205609.12	EIF3CL	16		RNA transport		1	1	8517.4	8832	8284.9	8566.7	8728	8453.4	8601.9	8796.8	7532.4	7568.2	7493.3	7252.4	7539.1	7346.9	7367.3	7212.2	High	High	High	High	High
FALSE	High	Master Protein	Q03701	CCAAT/enhancer-binding protein zeta OS=Homo sapiens OX=9606 GN=CEBPZ PE=1 SV=3	0	143.389	34	32	41	27	1054	120.9	5.94	130.4	32	metabolic process;regulation of biological process	nucleus	DNA binding;RNA binding	Pf03914	10153	ENSG00000115816.14	CEBPZ	2	Gastric cancer network 2			1	5	1893	2015.9	1911.1	1976.7	1995.9	1954.1	1934.7	2002.9	1864.7	1910.5	1934.9	1998.7	1843.3	1840	1796.7	1802.4	High	High	High	High	High
FALSE	High	Master Protein	Q9NX02	NACHT, LRR and PYD domains-containing protein 2 OS=Homo sapiens OX=9606 GN=NLRP2 PE=1 SV=1	0	143.157	36	34	51	34	1062	120.4	6.07	140.28	34	cell death;defense response;metabolic process;regulation of biological process;response to stimulus	cytoplasm;cytosol;Golgi	catalytic activity;nucleotide binding;protein binding;RNA binding	Pf00910, Pf02758, Pf05496, Pf05729, Pf13191, Pf13401	55655	ENSG00000278682.4; ENSG00000275082.4; ENSG00000274638.4; ENSG00000275843.4; ENSG00000275796.4; ENSG00000278789.4; ENSG00000022556.15; ENSG00000273992.4; ENSG00000275399.4	NLRP2	19; CHR_HSCHR19LRC_PGF2_CTG3_1; CHR_HSCHR19LRC_COX1_CTG3_1; CHR_HSCHR19LRC_LRC_I_CTG3_1; CHR_HSCHR19LRC_LRC_J_CTG3_1; CHR_HSCHR19LRC_COX2_CTG3_1; CHR_HSCHR19LRC_LRC_T_CTG3_1; CHR_HSCHR19_4_CTG3_1; CHR_HSCHR19LRC_LRC_S_CTG3_1	Nucleotide-binding Oligomerization Domain (NOD) pathway			1	0	3638.8	3617.5	3626.1	3457.6	3252.4	3302	3263.5	3218.5	2863.9	2813	2879.1	2869.2	2743	2734.8	2748.9	2771.1	High	High	High	High	High
FALSE	High	Master Protein	O75146	Huntingtin-interacting protein 1-related protein OS=Homo sapiens OX=9606 GN=HIP1R PE=1 SV=2	0	143.152	37	36	44	33	1068	119.3	6.67	106.7	36	cell death;cell organization and biogenesis;metabolic process;regulation of biological process;transport	cytoplasm;cytoskeleton;cytosol;membrane;mitochondrion	catalytic activity;motor activity;protein binding	Pf01417, Pf01576, Pf01608, Pf02463, Pf04111, Pf05701, Pf07651, Pf09731, Pf12128	9026	ENSG00000130787.13	HIP1R	12			Golgi Associated Vesicle Biogenesis; Clathrin-mediated endocytosis	6	3	1922.3	1880	1992.6	2020.3	1867.3	1913.5	1943.6	1926.4	1803.1	1858.3	1948.5	1901.6	1836	1848	1838.5	1858	High	High	High	High	High
FALSE	High	Master Protein	P23526	Adenosylhomocysteinase OS=Homo sapiens OX=9606 GN=AHCY PE=1 SV=4	0	142.978	55	22	68	21	432	47.7	6.34	197.2	22	defense response;metabolic process;response to stimulus;transport	cytoplasm;cytosol;nucleus	catalytic activity;nucleotide binding;protein binding	Pf00670, Pf02254, Pf02826, Pf05221	191	ENSG00000101444.12	AHCY	20	Folate Metabolism; Trans-sulfuration pathway; One Carbon Metabolism; Trans-sulfuration and one carbon metabolism	Metabolic pathways; Cysteine and methionine metabolism	Metabolism of ingested SeMet, Sec, MeSec into H2Se; Defective AHCY causes Hypermethioninemia with S-adenosylhomocysteine hydrolase deficiency (HMAHCHD); Sulfur amino acid metabolism; Methylation	18	1	5254.7	5371.8	5028.3	5349.4	5672.5	5383.1	5545.4	5667.2	5755.5	5753.2	5553.9	5579.5	6105.9	5898.6	5849.8	5925.1	High	High	High	High	High
FALSE	High	Master Protein	P42224	Signal transducer and activator of transcription 1-alpha/beta OS=Homo sapiens OX=9606 GN=STAT1 PE=1 SV=2	0	142.939	48	28	40	28	750	87.3	6.05	140.8	28	cell death;cell differentiation;cell proliferation;cellular component movement;defense response;metabolic process;regulation of biological process;response to stimulus	cytoplasm;cytosol;nucleus	DNA binding;protein binding;signal transducer activity	Pf00017, Pf01017, Pf02864, Pf02865, Pf12162, Pf13204	6772	ENSG00000115415.18	STAT1	2	IL-5 Signaling Pathway; Regulation of toll-like receptor signaling pathway; RANKL/RANK (Receptor activator of NFKB (ligand)) Signaling Pathway; Human Thyroid Stimulating Hormone (TSH) signaling pathway; Leptin signaling pathway; Prolactin Signaling Pathway; IL-7 Signaling Pathway; Type III interferon signaling; IL-9 Signaling Pathway; AGE/RAGE pathway; Allograft Rejection; Interleukin-11 Signalin…	Prolactin signaling pathway; Inflammatory bowel disease (IBD); Hepatitis C; Jak-STAT signaling pathway; Pathways in cancer; Hepatitis B; Toll-like receptor signaling pathway; Tuberculosis; NOD-like receptor signaling pathway; Chemokine signaling pathway; Thyroid hormone signaling pathway; Th1 and Th2 cell differentiation; Herpes simplex infection; Leishmaniasis; Measles; Pancreatic cancer; Toxopl…	Regulation of RUNX2 expression and activity; ISG15 antiviral mechanism; Interleukin-35 Signalling; Downstream signal transduction; Regulation of IFNA signaling; Regulation of IFNG signaling; Signaling by cytosolic FGFR1 fusion mutants; Signaling by SCF-KIT; Interleukin-6 family signaling; Interleukin-4 and 13 signaling; Growth hormone receptor signaling	81	0	2359.6	2414.4	2431.6	2508.4	2329.8	2402.6	2431.3	2382.6	2547.4	2550.7	2577.9	2580.6	2479.8	2488	2570	2573.8	High	High	High	High	High
FALSE	High	Master Protein	P54577	Tyrosine--tRNA ligase, cytoplasmic OS=Homo sapiens OX=9606 GN=YARS PE=1 SV=4	0	142.403	59	28	53	28	528	59.1	7.05	160.53	28	cell death;metabolic process;regulation of biological process;response to stimulus	cytoplasm;cytosol	catalytic activity;nucleotide binding;protein binding;RNA binding;signal transducer activity	Pf00579, Pf01588	8565	ENSG00000134684.10	YARS	1		Aminoacyl-tRNA biosynthesis	Cytosolic tRNA aminoacylation	5	0	6829.9	6618.5	6313.6	6503.9	7336.1	7028.8	6945.8	7185.3	6946.7	6797.1	6658.6	6339.6	7339	7093.2	7241.1	7044.2	High	High	High	High	High
FALSE	High	Master Protein	Q13464	Rho-associated protein kinase 1 OS=Homo sapiens OX=9606 GN=ROCK1 PE=1 SV=1	0	142.374	31	39	44	32	1354	158.1	5.9	105.47	39	cell death;cell organization and biogenesis;cellular component movement;metabolic process;regulation of biological process;response to stimulus;transport	cytoplasm;cytoskeleton;cytosol;extracellular;Golgi;membrane;organelle lumen	catalytic activity;metal ion binding;motor activity;nucleotide binding;protein binding	Pf00069, Pf00130, Pf00169, Pf00433, Pf01576, Pf02463, Pf03962, Pf04111, Pf04156, Pf05557, Pf05622, Pf06160, Pf07714, Pf07888, Pf08912, Pf09726, Pf09789, Pf10174, Pf12128, Pf12795, Pf14531, Pf14915, Pf15619	6093	ENSG00000067900.7	ROCK1	18	Androgen receptor signaling pathway; MicroRNAs in cardiomyocyte hypertrophy; Integrin-mediated Cell Adhesion; Leptin signaling pathway; Regulation of Microtubule Cytoskeleton; Pathogenic Escherichia coli infection; AGE/RAGE pathway; Focal Adhesion; TGF-beta Signaling Pathway; VEGFA-VEGFR2 Signaling Pathway; Chemokine signaling pathway; EGF/EGFR Signaling Pathway; Regulation of Actin Cytoskeleton;…	Vascular smooth muscle contraction; Shigellosis; Chemokine signaling pathway; Proteoglycans in cancer; cGMP-PKG signaling pathway; cAMP signaling pathway; Leukocyte transendothelial migration; Pathways in cancer; Pathogenic Escherichia coli infection; Salmonella infection; TGF-beta signaling pathway; Platelet activation; Focal adhesion; Axon guidance; Oxytocin signaling pathway; Sphingolipid sign…	EPHA-mediated growth cone collapse; G alpha (12/13) signalling events; EPHB-mediated forward signaling; RHO GTPases Activate ROCKs; Neutrophil degranulation; Sema4D induced cell migration and growth-cone collapse; Apoptotic cleavage of cellular proteins; VEGFA-VEGFR2 Pathway	57	0	1850.3	1817.9	2036.9	2107.3	1995.3	2008	1915.2	2135.7	1953.7	2034	1992	1936.5	1924.1	1908.1	1945.1	2061.7	High	High	High	High	High
FALSE	High	Master Protein	Q14764	Major vault protein OS=Homo sapiens OX=9606 GN=MVP PE=1 SV=4	0	142.355	46	29	39	29	893	99.3	5.48	133.75	29	regulation of biological process;response to stimulus;transport	cytoplasm;cytoskeleton;cytosol;extracellular;membrane;nucleus;organelle lumen	protein binding	Pf01145, Pf01505, Pf11978	9961	ENSG00000013364.18	MVP	16			Neutrophil degranulation	3	0	2252	2257.1	2237.4	2162.1	2205.4	2210.3	2152.1	2202.3	2138.5	2129.2	2140.4	2129.6	2093.7	2113.6	2108.1	2080.2	High	High	High	High	High
FALSE	High	Master Protein	Q9Y4W6	AFG3-like protein 2 OS=Homo sapiens OX=9606 GN=AFG3L2 PE=1 SV=2	0	142.215	43	30	45	30	797	88.5	8.66	140.78	30	cell organization and biogenesis;cellular homeostasis;metabolic process;regulation of biological process;response to stimulus;transport	membrane;mitochondrion	catalytic activity;metal ion binding;nucleotide binding;protein binding	Pf00004, Pf01078, Pf01434, Pf05496, Pf06068, Pf06480, Pf07724, Pf07728, Pf13191, Pf13401	10939	ENSG00000141385.9	AFG3L2	18			Processing of SMDT1	3	0	3328.2	3257.2	3325.5	3328.7	3309.6	3366.9	3377	3317.3	3574.3	3650.8	3623.9	3602.7	3578.1	3623.8	3669.6	3503.4	High	High	High	High	High
FALSE	High	Master Protein	P45974	Ubiquitin carboxyl-terminal hydrolase 5 OS=Homo sapiens OX=9606 GN=USP5 PE=1 SV=2	0	142.07	37	25	51	25	858	95.7	5.03	159.53	25	metabolic process;regulation of biological process	cytosol;vacuole	catalytic activity;metal ion binding;protein binding	Pf00443, Pf00627, Pf02148, Pf13423	8078	ENSG00000111667.13	USP5	12			Synthesis of active ubiquitin: roles of E1 and E2 enzymes; Ub-specific processing proteases	6	0	2791.6	2617.1	2889	2672.9	2647.4	2640.5	2702.4	2599.6	2993.5	2964.9	3007.6	3020.5	3016.6	3063.9	3031.3	3106.6	High	High	High	High	High
FALSE	High	Master Protein	P35998	26S proteasome regulatory subunit 7 OS=Homo sapiens OX=9606 GN=PSMC2 PE=1 SV=3	0	141.905	70	26	51	26	433	48.6	5.95	169.27	26	cell differentiation;metabolic process;regulation of biological process;response to stimulus;transport	cytoplasm;cytosol;extracellular;membrane;nucleus;organelle lumen;proteasome	catalytic activity;nucleotide binding;protein binding	Pf00004, Pf00158, Pf07724, Pf07726, Pf07728, Pf13191, Pf13401	5701	ENSG00000161057.11	PSMC2	7	Proteasome Degradation; Parkin-Ubiquitin Proteasomal System pathway	Proteasome; Epstein-Barr virus infection	Regulation of RAS by GAPs; CDT1 association with the CDC6:ORC:origin complex; Downstream TCR signaling; UCH proteinases; NIK-->noncanonical NF-kB signaling; Hh mutants that don't undergo autocatalytic processing are degraded by ERAD; SCF-beta-TrCP mediated degradation of Emi1; Neutrophil degranulation; Cross-presentation of soluble exogenous antigens (endosomes); Separation of Sister Chromatids; …	153	0	3270.3	3369.7	3360.8	3492.7	3374.4	3295.9	3171.3	3282.7	3186	3087	3093	3066.4	3070.6	3019.7	3071.5	3041.8	High	High	High	High	High
FALSE	High	Master Protein	Q9P0J1	[Pyruvate dehydrogenase [acetyl-transferring]]-phosphatase 1, mitochondrial OS=Homo sapiens OX=9606 GN=PDP1 PE=1 SV=3	0	141.899	69	26	41	1	537	61	6.67	139.19	26	metabolic process;regulation of biological process	mitochondrion;organelle lumen	catalytic activity;metal ion binding;protein binding	Pf00481	54704	ENSG00000164951.15	PDP1	8			Regulation of pyruvate dehydrogenase (PDH) complex	5	0																	High	High	High	High	High
FALSE	High	Master Protein	Q13308	Inactive tyrosine-protein kinase 7 OS=Homo sapiens OX=9606 GN=PTK7 PE=1 SV=2	0	141.512	36	31	39	31	1070	118.3	7.09	119.18	31	cell differentiation;cell organization and biogenesis;cellular component movement;metabolic process;regulation of biological process;response to stimulus	membrane	catalytic activity;nucleotide binding;protein binding	Pf00047, Pf00069, Pf07679, Pf07714, Pf13895, Pf13927, Pf14575	5754	ENSG00000112655.15	PTK7	6				0	0	1971.9	1983.8	2180.5	2057.1	1760.4	1804.8	1784.5	1803.8	2124.9	2223.5	2205	2256.6	2214.3	2121.1	2173	2209.1	High	High	High	High	High
FALSE	High	Master Protein	Q9UHD8	Septin-9 OS=Homo sapiens OX=9606 GN=SEPTIN9 PE=1 SV=2	0	141.258	55	27	55	27	586	65.4	8.97	178.27	27	cell division;cell organization and biogenesis;regulation of biological process	cytoplasm;cytoskeleton	catalytic activity;nucleotide binding;protein binding	Pf00735, Pf01926, Pf03193, Pf04548	10801	ENSG00000184640.17	SEPT9	17		Bacterial invasion of epithelial cells		1	0	4299.4	4433.6	4276.5	4328.7	4843.6	4608.3	4520.4	4846	4297.2	4738.6	4345.2	4394	4775.4	4350.9	4648.2	4707.7	High	High	High	High	High
FALSE	High	Master Protein	Q9Y2X3	Nucleolar protein 58 OS=Homo sapiens OX=9606 GN=NOP58 PE=1 SV=1	0	140.832	53	23	43	23	529	59.5	8.92	139.15	23	cell growth;metabolic process	cytosol;membrane;nucleus	protein binding;RNA binding	Pf01798, Pf08060, Pf08156	51602	ENSG00000055044.10	NOP58	2		Ribosome biogenesis in eukaryotes	Major pathway of rRNA processing in the nucleolus and cytosol; rRNA modification in the nucleus and cytosol; SUMOylation of RNA binding proteins	11	0	2226.7	2217.8	2354.2	2122.1	2166.2	2195.5	2206.4	2150.7	2310.6	2232.4	2280.7	2246.3	2334.5	2235.7	2296.3	2315.7	High	High	High	High	High
FALSE	High	Master Protein	O00232	26S proteasome non-ATPase regulatory subunit 12 OS=Homo sapiens OX=9606 GN=PSMD12 PE=1 SV=3	0	140.777	48	21	59	21	456	52.9	7.65	176.59	21	metabolic process;regulation of biological process;response to stimulus;transport	cytoplasm;cytosol;extracellular;membrane;organelle lumen;proteasome	catalytic activity;protein binding	Pf01399	5718	ENSG00000197170.9	PSMD12	17	Proteasome Degradation; Parkin-Ubiquitin Proteasomal System pathway	Epstein-Barr virus infection; Proteasome	Regulation of RAS by GAPs; CDT1 association with the CDC6:ORC:origin complex; Downstream TCR signaling; UCH proteinases; NIK-->noncanonical NF-kB signaling; Hh mutants that don't undergo autocatalytic processing are degraded by ERAD; SCF-beta-TrCP mediated degradation of Emi1; Neutrophil degranulation; Cross-presentation of soluble exogenous antigens (endosomes); Separation of Sister Chromatids; …	153	0	4202.4	4187.4	4282.7	4180.2	3966.8	3967.3	4320.4	3994.9	4132.1	4059.3	4045.7	4365.5	4125.3	4105.5	4180.7	4164.9	High	High	High	High	High
FALSE	High	Master Protein	E9PDF6	Unconventional myosin-Ib OS=Homo sapiens OX=9606 GN=MYO1B PE=1 SV=1	0	140.693	34	36	49	35	1107	128.4	9.31	146.4	36	cell organization and biogenesis;cellular component movement;transport	cytoplasm;endosome;membrane	catalytic activity;motor activity;nucleotide binding;protein binding	Pf00063, Pf06017	4430	ENSG00000128641.18	MYO1B	2				0	1	3557.2	3552.8	3319.6	3640.7	3703.9	3812.4	3737.4	3798.4	3433.7	3336.1	3464	3429.5	3401.6	3445.8	3355.9	3324.3	High	High	High	High	High
FALSE	High	Master Protein	Q15424	Scaffold attachment factor B1 OS=Homo sapiens OX=9606 GN=SAFB PE=1 SV=4	0	140.636	34	29	49	21	915	102.6	5.47	154.14	29	cell organization and biogenesis;metabolic process;regulation of biological process;response to stimulus	nucleus	DNA binding;protein binding;RNA binding	Pf00076, Pf02037, Pf13893, Pf14259	6294	ENSG00000160633.12	SAFB	19	Structural Pathway of Interleukin 1 (IL-1)			1	8	4831.2	4864.2	5136.2	4849	5263.4	5222	5001.1	5183.7	4786.6	5154.8	4941.2	4863.9	5473.3	5001.4	5595.8	5453.6	High	High	High	High	High
FALSE	High	Master Protein	P04083	Annexin A1 OS=Homo sapiens OX=9606 GN=ANXA1 PE=1 SV=2	0	140.456	65	19	91	19	346	38.7	7.02	291.6	19	cell differentiation;cell organization and biogenesis;cellular component movement;defense response;metabolic process;regulation of biological process;response to stimulus;transport	cell surface;cytoplasm;cytoskeleton;cytosol;endosome;extracellular;membrane;nucleus;vacuole	catalytic activity;DNA binding;enzyme regulator activity;metal ion binding;protein binding;RNA binding;structural molecule activity	Pf00191	301	ENSG00000135046.13	ANXA1	9	Integrated Breast Cancer Pathway; Spinal Cord Injury; VEGFA-VEGFR2 Signaling Pathway; Prostaglandin Synthesis and Regulation		Gastrin-CREB signalling pathway via PKC and MAPK; G alpha (i) signalling events; Smooth Muscle Contraction; Interleukin-4 and 13 signaling; Formyl peptide receptors bind formyl peptides and many other ligands	20	0	8137.9	7454.3	8132.6	7652.2	7336.3	7637.8	7829.2	7071.3	8873.7	8310.9	8693.8	9007.9	8339.8	8515.3	8559.4	8838.1	High	High	High	High	High
FALSE	High	Master Protein	P15170-3	Isoform 3 of Eukaryotic peptide chain release factor GTP-binding subunit ERF3A OS=Homo sapiens OX=9606 GN=GSPT1	0	140.264	45	23	46	11	637	68.7	5.33	144.47	23	cell organization and biogenesis;metabolic process	cytosol	catalytic activity;nucleotide binding;protein binding;RNA binding	Pf00009, Pf03143, Pf03144, Pf07145	2935	ENSG00000103342.12	GSPT1	16				0	14	2636.8	2541.7	2556.9	2520.5	2474.6	2651.3	2666.8	2541.3	2374	2438.1	2408.7	2434.3	2513.6	2371.1	2469	2541.5	High	High	High	High	High
FALSE	High	Master Protein	Q9BXP5	Serrate RNA effector molecule homolog OS=Homo sapiens OX=9606 GN=SRRT PE=1 SV=1	0	140.206	37	31	44	31	876	100.6	5.96	135.83	31	cell proliferation;metabolic process;regulation of biological process;response to stimulus	cytoplasm;nucleus	DNA binding;protein binding;RNA binding	Pf04959, Pf12066	51593	ENSG00000087087.18	SRRT	7			RNA polymerase II transcribes snRNA genes; mRNA Splicing - Major Pathway	7	0	4344.6	4301.3	4497.1	4265.6	4393.5	4327.3	4380.3	4426.9	4315.7	4324.3	4297.7	4145.9	4421.8	4312.7	4373.8	4301.4	High	High	High	High	High
FALSE	High	Master Protein	Q14166	Tubulin--tyrosine ligase-like protein 12 OS=Homo sapiens OX=9606 GN=TTLL12 PE=1 SV=2	0	140.173	60	26	43	26	644	74.4	5.53	172.76	26	metabolic process		catalytic activity;nucleotide binding	Pf03133	23170	ENSG00000100304.12	TTLL12	22			Carboxyterminal post-translational modifications of tubulin	3	0	2395.2	2323.8	2599.2	2387.9	2090.2	2169	2455.1	1899.1	2477.1	2164.5	2434.4	2489.4	2302.2	2430	2297.5	2349.3	High	High	High	High	High
FALSE	High	Master Protein	O75083	WD repeat-containing protein 1 OS=Homo sapiens OX=9606 GN=WDR1 PE=1 SV=4	0	140.07	52	23	57	23	606	66.2	6.65	188.15	23	cell differentiation;cell organization and biogenesis;cellular component movement;metabolic process;regulation of biological process;transport	cytoplasm;cytoskeleton;cytosol;extracellular	protein binding	Pf00400, Pf04762, Pf08662, Pf14783	9948	ENSG00000071127.16	WDR1	4	Hypertrophy Model		Platelet degranulation	5	0	4130.9	4063	4012.5	3952.1	4379.1	4171.8	4253.8	4490.6	4050.8	4102	3929.5	3930.5	4394.6	4096.3	4357.8	4206.6	High	High	High	High	High
FALSE	High	Master Protein	Q1KMD3	Heterogeneous nuclear ribonucleoprotein U-like protein 2 OS=Homo sapiens OX=9606 GN=HNRNPUL2 PE=1 SV=1	0	139.784	40	24	39	24	747	85.1	4.91	122.94	24		membrane;nucleus	protein binding;RNA binding	Pf00622, Pf02037, Pf08433, Pf13671	221092	ENSG00000214753.2	HNRNPUL2	11				0	0	2479	2439.3	2459.7	2437.7	2625.9	2606.1	2577.2	2651.2	2456.8	2514.6	2461.6	2413	2582.1	2462.5	2576.6	2559.8	High	High	High	High	High
FALSE	High	Master Protein	Q96N67-2	Isoform 2 of Dedicator of cytokinesis protein 7 OS=Homo sapiens OX=9606 GN=DOCK7	0	139.591	22	37	45	34	2129	241.3	6.83	125.29	37	cell organization and biogenesis;regulation of biological process;response to stimulus		protein binding	Pf06920, Pf11878, Pf14429	85440	ENSG00000116641.17	DOCK7	1				0	4	2391.4	2476.7	2370	2501.2	2327.2	2381.5	2352.5	2350.6	2382.4	2325.2	2451.7	2415.3	2202.6	2378.3	2297.2	2316.7	High	High	High	High	High
FALSE	High	Master Protein	Q9Y4B6	DDB1- and CUL4-associated factor 1 OS=Homo sapiens OX=9606 GN=DCAF1 PE=1 SV=3	0	139.564	29	34	41	34	1507	168.9	5.06	114.75	34	cell differentiation;cell organization and biogenesis;metabolic process;regulation of biological process	cytoplasm;nucleus	catalytic activity;nucleotide binding;protein binding		9730	ENSG00000145041.15	VPRBP; DCAF1	3			Antigen processing: Ubiquitination & Proteasome degradation	4	0	1486.9	1512.4	1504.6	1527.4	1486.6	1579	1577.4	1573.3	1647.7	1634.5	1725.3	1706.3	1626.4	1621.3	1619.2	1681.3	High	High	High	High	High
FALSE	High	Master Protein	P22626	Heterogeneous nuclear ribonucleoproteins A2/B1 OS=Homo sapiens OX=9606 GN=HNRNPA2B1 PE=1 SV=2	0	139.438	64	20	150	18	353	37.4	8.95	417.89	20	metabolic process;regulation of biological process;response to stimulus;transport	cytoplasm;extracellular;membrane;nucleus;spliceosomal complex	DNA binding;protein binding;RNA binding	Pf00076, Pf13893, Pf14259	3181	ENSG00000122566.20	HNRNPA2B1	7	mRNA Processing		Gene and protein expression by JAK-STAT signaling after Interleukin-12 stimulation; Interleukin-12 family signaling; mRNA Splicing - Major Pathway	10	2	11535.7	11819.7	11408.9	11934	11799.3	11755.1	11721.9	11924.2	13632.7	13788.2	13748.9	13970.5	14262.1	14108	14091.8	14145.1	High	High	High	High	High
FALSE	High	Master Protein	Q32Q12	Nucleoside diphosphate kinase OS=Homo sapiens OX=9606 GN=NME1-NME2 PE=1 SV=1	0	139.43	71	14	101	2	292	32.6	8.48	333.99	14	metabolic process	cytosol	catalytic activity;nucleotide binding	Pf00334	654364	ENSG00000011052.21	NME1-NME2	17				0	18	9572.8	9438.7	8885.6	9224.5	8930.3	8709.6	9377.8	8460.7	9422.8	8876.7	9343.2	8936.8	9833.5	9549.8	9515.4	9517.7	High	High	High	High	High
FALSE	High	Master Protein	P60174-1	Isoform 2 of Triosephosphate isomerase OS=Homo sapiens OX=9606 GN=TPI1	0	139.411	87	16	133	14	249	26.7	6.9	463.12	16	development;metabolic process	cytosol;nucleus	catalytic activity;protein binding	Pf00121	7167	ENSG00000111669.14	TPI1	12	Fatty Acid Beta Oxidation; Cori Cycle; Glycolysis and Gluconeogenesis			3	2	10527.5	10230.7	10065.6	10204.1	9775.3	10387.2	10337.3	9660.2	11590.9	11406.7	11499.5	11448.9	10776.6	11629.5	10787.7	12005.7	High	High	High	High	High
FALSE	High	Master Protein	P36551	Oxygen-dependent coproporphyrinogen-III oxidase, mitochondrial OS=Homo sapiens OX=9606 GN=CPOX PE=1 SV=3	0	138.98	56	21	73	21	454	50.1	8.25	229.65	21	metabolic process;response to stimulus	cytosol;membrane;mitochondrion	catalytic activity;protein binding;structural molecule activity	Pf01218	1371	ENSG00000080819.6	CPOX	3	Heme Biosynthesis	Metabolic pathways; Porphyrin and chlorophyll metabolism	Heme biosynthesis	6	0	4941.8	4493.3	5474.1	4353.9	4542	4734.1	6014.7	4959.2	5924.3	6595.3	6433.8	6794.6	8135.2	6835.8	7892	8634.4	High	High	High	High	High
FALSE	High	Master Protein	P00338	L-lactate dehydrogenase A chain OS=Homo sapiens OX=9606 GN=LDHA PE=1 SV=2	0	138.702	73	19	129	17	332	36.7	8.27	377.15	19	metabolic process;regulation of biological process;response to stimulus	cytoplasm;cytosol;membrane;nucleus	catalytic activity;nucleotide binding;protein binding	Pf00056, Pf02866	3939	ENSG00000134333.13	LDHA	11	Cori Cycle; Photodynamic therapy-induced HIF-1 survival signaling; Amino Acid metabolism; Glycolysis and Gluconeogenesis	Glycolysis / Gluconeogenesis; Central carbon metabolism in cancer; Metabolic pathways; Pyruvate metabolism; Propanoate metabolism; Cysteine and methionine metabolism; Glucagon signaling pathway; HIF-1 signaling pathway	Pyruvate metabolism	16	2	10173.8	9687.8	10207.5	9299.6	9714.5	9638.7	9655.1	9439.4	9065.7	8735.1	8859.4	8511.8	9473.7	9289.8	9191.7	9585.1	High	High	High	High	High
FALSE	High	Master Protein	A0A0A0MT26	Sodium/potassium-transporting ATPase subunit alpha-3 OS=Homo sapiens OX=9606 GN=ATP1A3 PE=1 SV=1	0	138.443	22	22	48	7	1226	133.2	6.1	151.59	22	transport	membrane	catalytic activity;metal ion binding;nucleotide binding;transporter activity	Pf00122, Pf00689, Pf00690, Pf00702, Pf08282, Pf12710, Pf13246		ENSG00000105409.16		19	Sudden Infant Death Syndrome (SIDS) Susceptibility Pathways			1	0	263.6	271.7	269.1	264.1	276.8	260.7	267.3	264.3	261.6	256.4	274.7	288.9	287.3	256.8	256.4	278.4	High	High	High	High	High
FALSE	High	Master Protein	P47895	Aldehyde dehydrogenase family 1 member A3 OS=Homo sapiens OX=9606 GN=ALDH1A3 PE=1 SV=2	0	138.419	55	21	46	19	512	56.1	7.25	157.55	21	cell organization and biogenesis;metabolic process;regulation of biological process;response to stimulus	cytoplasm;cytosol;membrane;nucleus	catalytic activity;nucleotide binding;protein binding	Pf00171	220	ENSG00000184254.16	ALDH1A3	15	Vitamin A and Carotenoid Metabolism	Metabolic pathways; Chemical carcinogenesis; beta-Alanine metabolism; Glycolysis / Gluconeogenesis; Metabolism of xenobiotics by cytochrome P450; Tyrosine metabolism; Phenylalanine metabolism; Drug metabolism - cytochrome P450; Histidine metabolism	RA biosynthesis pathway	14	2	3832.6	3695.1	3999.4	3657.6	4078	3935.8	4201	3966.8	4166.9	4170.6	3996.1	3985.6	4775.1	4242.5	4670.3	4600.5	High	High	High	High	High
FALSE	High	Master Protein	E9PLY5	Microtubule-actin cross-linking factor 1, isoforms 1/2/3/5 (Fragment) OS=Homo sapiens OX=9606 GN=MACF1 PE=1 SV=1	0	138.246	31	37	43	1	1375	159.8	5.66	118.88	37	regulation of biological process;response to stimulus		catalytic activity;protein binding	Pf00307, Pf11971		ENSG00000127603.23		1	Mesodermal Commitment Pathway			1	0	12.7	22.7	23.6	19	18.9	20.8	25.8	19.7	17.9	21.6	20.8	18.4	18.8	19.2	18.8	15.5	High	High	High	High	High
FALSE	High	Master Protein	A0MZ66	Shootin-1 OS=Homo sapiens OX=9606 GN=SHTN1 PE=1 SV=4	0	138.232	52	30	39	30	631	71.6	5.33	133.27	30	cell organization and biogenesis;cellular component movement;development;regulation of biological process;response to stimulus	cytoplasm;cytoskeleton	protein binding		57698	ENSG00000187164.19	KIAA1598; SHTN1	10			Recycling pathway of L1	4	0	3444.6	3345.5	3551.3	3340.3	3693.9	3581.3	3439.4	3637.4	3476.6	3541.2	3497.8	3397.6	3526.5	3488.3	3589.8	3521.8	High	High	High	High	High
FALSE	High	Master Protein	O15067	Phosphoribosylformylglycinamidine synthase OS=Homo sapiens OX=9606 GN=PFAS PE=1 SV=4	0	138.213	36	32	40	32	1338	144.6	5.76	129.84	32	metabolic process;response to stimulus	cytoplasm;cytosol	catalytic activity;metal ion binding;nucleotide binding	Pf00586, Pf02769, Pf13507	5198	ENSG00000178921.13	PFAS	17		Metabolic pathways; Purine metabolism	Purine ribonucleoside monophosphate biosynthesis	6	0	2028.4	2044.1	2388.1	2448	2076.2	2107.3	2097.3	2269.5	1994.5	2053.1	2228.5	2136.9	2058.8	2018	2007.9	2010.5	High	High	High	High	High
FALSE	High	Master Protein	A0A0A0MTH9	TATA-binding protein-associated factor 172 OS=Homo sapiens OX=9606 GN=BTAF1 PE=1 SV=1	0	138.138	20	31	36	31	1849	206.8	6.52	111.06	31			nucleotide binding	Pf00176, Pf00271, Pf12054		ENSG00000095564.13		10				0	0	1628.6	1648.7	1780.2	1675.7	1521.9	1598.8	1632.7	1576.3	1634.6	1593.4	1690.4	1666.3	1572.6	1581.6	1484.8	1555.2	High	High	High	High	High
FALSE	High	Master Protein	P07954-2	Isoform Cytoplasmic of Fumarate hydratase, mitochondrial OS=Homo sapiens OX=9606 GN=FH	0	138.132	64	21	42	21	467	50.2	7.4	136.26	21	metabolic process	cytoplasm;mitochondrion;organelle lumen	catalytic activity;protein binding	Pf00206, Pf10415	2271		FH	1	TCA Cycle			1	0	2871.3	2946.4	2796	2948	2930.3	2837	2981.4	2969.7	3190.1	3302.8	3328.3	3251.8	3349.7	3304.8	3389.2	3380.3	High	High	High	High	High
FALSE	High	Master Protein	O43592	Exportin-T OS=Homo sapiens OX=9606 GN=XPOT PE=1 SV=2	0	137.865	35	25	31	25	962	109.9	5.39	115.01	25	transport	cytoplasm;cytosol;nucleus	protein binding;RNA binding	Pf08389	11260	ENSG00000184575.11	XPOT	12		RNA transport	tRNA processing in the nucleus	4	0	2118.5	2023.5	2112.2	2024.2	1737.5	1827	2090.8	1765.1	2125.7	1908.8	2103.4	2132.5	1928.7	2043.1	1905.8	1967.2	High	High	High	High	High
FALSE	High	Master Protein	Q05639	Elongation factor 1-alpha 2 OS=Homo sapiens OX=9606 GN=EEF1A2 PE=1 SV=1	0	137.859	50	17	158	6	463	50.4	9.03	403.17	17	metabolic process;regulation of biological process;response to stimulus	cytoplasm;nucleus	catalytic activity;nucleotide binding;protein binding;RNA binding	Pf00009, Pf03143, Pf03144	1917	ENSG00000101210.10	EEF1A2	20	Translation Factors	Legionellosis; RNA transport	Eukaryotic Translation Elongation	6	0	2659.7	2531.2	2734.3	2383.5	2583.1	2524.9	2655.8	2523.2	3138.8	3232.7	3077.3	3074	3323.3	2869.8	2032.4	3684.1	High	High	High	High	High
FALSE	High	Master Protein	P63244	Receptor of activated protein C kinase 1 OS=Homo sapiens OX=9606 GN=RACK1 PE=1 SV=3	0	137.246	76	18	103	12	317	35.1	7.69	374.88	18	cell death;cellular homeostasis;development;metabolic process;regulation of biological process;response to stimulus	cytoplasm;cytosol;membrane;mitochondrion;nucleus;ribosome	enzyme regulator activity;protein binding;RNA binding;structural molecule activity	Pf00400	10399	ENSG00000204628.11	GNB2L1; RACK1	5	Androgen receptor signaling pathway; Brain-Derived Neurotrophic Factor (BDNF) signaling pathway; VEGFA-VEGFR2 Signaling Pathway; Interferon type I signaling pathways	Measles	Regulation of TNFR1 signaling; TNFR1-mediated ceramide production; TNFR1-induced NFkappaB signaling pathway	11	6	6674.6	6636.7	6491.2	6466.9	6672	6291	6653.1	6508.7	6194	6032.1	5911.1	5830	6474.6	5929.5	6241.5	6116.1	High	High	High	High	High
FALSE	High	Master Protein	P06748	Nucleophosmin OS=Homo sapiens OX=9606 GN=NPM1 PE=1 SV=2	0	136.908	50	11	153	9	294	32.6	4.78	508.68	11	cell growth;cell organization and biogenesis;cellular homeostasis;metabolic process;regulation of biological process;response to stimulus;transport	cytoplasm;cytoskeleton;cytosol;membrane;nucleus	DNA binding;enzyme regulator activity;protein binding;RNA binding	Pf03066	4869	ENSG00000181163.13	NPM1	5			Nuclear import of Rev protein; TFAP2A acts as a transcriptional repressor during retinoic acid induced cell differentiation; TP53 regulates transcription of additional cell cycle genes whose exact role in the p53 pathway remain uncertain; Deposition of new CENPA-containing nucleosomes at the centromere	18	2	10863.3	10897.4	10024.1	10652	10884	10691.6	10592	10703.4	10598.6	10480.8	10670.7	10434.6	10717	10683.5	10905.8	10524.1	High	High	High	High	High
FALSE	High	Master Protein	P27797	Calreticulin OS=Homo sapiens OX=9606 GN=CALR PE=1 SV=1	0	136.743	73	24	106	24	417	48.1	4.44	308.85	24	cell differentiation;cell organization and biogenesis;cellular homeostasis;metabolic process;regulation of biological process;response to stimulus;transport	cell surface;cytoplasm;cytosol;endoplasmic reticulum;extracellular;Golgi;membrane;nucleus;organelle lumen	DNA binding;metal ion binding;protein binding;RNA binding	Pf00262	811	ENSG00000179218.13	CALR	19	Androgen receptor signaling pathway; Photodynamic therapy-induced unfolded protein response; Calcium Regulation in the Cardiac Cell	HTLV-I infection; Antigen processing and presentation; Protein processing in endoplasmic reticulum; Phagosome; Chagas disease (American trypanosomiasis)	Scavenging by Class F Receptors; Assembly of Viral Components at the Budding Site; ATF6 (ATF6-alpha) activates chaperone genes; Antigen Presentation: Folding, assembly and peptide loading of class I MHC; ER-Phagosome pathway; Calnexin/calreticulin cycle; Scavenging by Class A Receptors	32	0	9156.7	9185.7	9257.8	8892.7	9991.1	9377.5	8642	9486.3	8893	8736.9	8605.1	8648.2	8792	8805.1	8681.3	8638.6	High	High	High	High	High
FALSE	High	Master Protein	Q96ST3	Paired amphipathic helix protein Sin3a OS=Homo sapiens OX=9606 GN=SIN3A PE=1 SV=2	0	136.615	29	30	37	29	1273	145.1	7.25	121.16	30	cell differentiation;cell organization and biogenesis;cellular homeostasis;metabolic process;regulation of biological process;response to stimulus	chromosome;nucleus	catalytic activity;DNA binding;protein binding;RNA binding	Pf02671, Pf08295	25942	ENSG00000169375.15	SIN3A	15	Androgen receptor signaling pathway; Retinoblastoma (RB) in Cancer; Mecp2 and Associated Rett Syndrome; TGF-beta Signaling Pathway; Hedgehog Signaling Pathway	Thyroid hormone signaling pathway; Transcriptional misregulation in cancer; Huntington's disease	RUNX1 regulates genes involved in megakaryocyte differentiation and platelet function; Regulation of lipid metabolism by Peroxisome proliferator-activated receptor alpha (PPARalpha); NoRC negatively regulates rRNA expression; Factors involved in megakaryocyte development and platelet production	21	1	1774	1824.8	1849.2	1832.9	1662.3	1759.8	1752.2	1666.7	1692.8	1764.4	1813.9	1821.3	1712.7	1715.6	1742.5	1754.9	High	High	High	High	High
FALSE	High	Master Protein	Q15046	Lysine--tRNA ligase OS=Homo sapiens OX=9606 GN=KARS1 PE=1 SV=3	0	136.607	54	29	50	29	597	68	6.35	155.45	29	metabolic process;regulation of biological process;response to stimulus	cytoplasm;cytosol;extracellular;membrane;mitochondrion;nucleus;organelle lumen	catalytic activity;nucleotide binding;protein binding;RNA binding	Pf00152, Pf00587, Pf01336	3735	ENSG00000065427.14	KARS	16		Aminoacyl-tRNA biosynthesis	Mitochondrial tRNA aminoacylation; Cytosolic tRNA aminoacylation; SeMet incorporation into proteins	10	0	4182.8	4081	4118.7	4130.8	4078	4014.3	4361	4060.9	3989.7	3966	3999.4	4021.6	4087.4	4096	4038.4	4194.8	High	High	High	High	High
FALSE	High	Master Protein	P33527	Multidrug resistance-associated protein 1 OS=Homo sapiens OX=9606 GN=ABCC1 PE=1 SV=3	0	136.358	25	31	36	30	1531	171.5	7.11	104.46	31	cell organization and biogenesis;cellular component movement;metabolic process;response to stimulus;transport	membrane	catalytic activity;nucleotide binding;transporter activity	Pf00005, Pf00664	4363	ENSG00000278183.4; ENSG00000103222.18	ABCC1	16; CHR_HSCHR16_1_CTG1	Irinotecan Pathway	MicroRNAs in cancer; Vitamin digestion and absorption; Antifolate resistance; ABC transporters; Sphingolipid signaling pathway	Cobalamin (Cbl, vitamin B12) transport and metabolism; Synthesis of Leukotrienes (LT) and Eoxins (EX); ABC-family proteins mediated transport	16	1	1221	1252.8	1281.1	1271.1	1222.6	1260.1	1269.2	1266.7	1380.6	1338.4	1408	1411.4	1331	1350.4	1303.1	1358.6	High	High	High	High	High
FALSE	High	Master Protein	P26641	Elongation factor 1-gamma OS=Homo sapiens OX=9606 GN=EEF1G PE=1 SV=3	0	136.111	66	23	82	23	437	50.1	6.67	239.09	23	metabolic process;response to stimulus	cytoplasm;cytosol;endoplasmic reticulum;membrane;nucleus	catalytic activity;protein binding;RNA binding	Pf00043, Pf00647, Pf02798, Pf13409, Pf13410, Pf13417, Pf14497	1937	ENSG00000254772.9	EEF1G	11	Translation Factors	Legionellosis	Eukaryotic Translation Elongation	5	0	10656.9	10140.4	9956.1	9897.4	9597.4	9991.2	9901	9669.7	8616.1	8327.7	8210.1	8095.1	8164.4	8233.1	8296.4	8067	High	High	High	High	High
FALSE	High	Master Protein	Q7L2H7	Eukaryotic translation initiation factor 3 subunit M OS=Homo sapiens OX=9606 GN=EIF3M PE=1 SV=1	0	136.07	51	15	34	15	374	42.5	5.63	136.15	15	metabolic process	cytoplasm;cytosol	protein binding;RNA binding	Pf01399	10480	ENSG00000149100.12	EIF3M	11			Formation of the ternary complex, and subsequently, the 43S complex; L13a-mediated translational silencing of Ceruloplasmin expression; Translation initiation complex formation; GTP hydrolysis and joining of the 60S ribosomal subunit; Formation of a pool of free 40S subunits; Ribosomal scanning and start codon recognition	11	0	3499.5	3277.1	3388.9	3320.5	2919.6	3037.1	3115	2762.5	3005.9	2686.4	2959.9	2947.9	2595.8	2879.4	2590.4	2616.7	High	High	High	High	High
FALSE	High	Master Protein	Q52LW3	Rho GTPase-activating protein 29 OS=Homo sapiens OX=9606 GN=ARHGAP29 PE=1 SV=2	0	136.034	30	33	44	33	1261	142	6.74	125.23	33	regulation of biological process;response to stimulus	cytoplasm;cytosol	enzyme regulator activity;metal ion binding;protein binding	Pf00130, Pf00620	9411	ENSG00000137962.12	ARHGAP29	1	Hypothetical Craniofacial Development Pathway		Rho GTPase cycle	4	0	2904.5	2872.2	2968.7	2944.3	3084.9	3202.2	3156.8	3240	2324	2375.3	2344.8	2287.7	2360.4	2350.4	2407.9	2450.3	High	High	High	High	High
FALSE	High	Master Protein	P13489	Ribonuclease inhibitor OS=Homo sapiens OX=9606 GN=RNH1 PE=1 SV=2	0	135.983	66	21	31	21	461	49.9	4.82	116.36	21	metabolic process;regulation of biological process	cytoplasm;cytosol	enzyme regulator activity;protein binding		6050	ENSG00000276230.4; ENSG00000023191.16	RNH1	11; CHR_HSCHR11_1_CTG8				0	0	3550	3342.1	3699.1	3226.8	3552.9	3523.7	3453	3518	3319.8	3363.5	3211.6	3257.5	3530.2	3279.3	3421.5	3478.8	High	High	High	High	High
FALSE	High	Master Protein	P31040	Succinate dehydrogenase [ubiquinone] flavoprotein subunit, mitochondrial OS=Homo sapiens OX=9606 GN=SDHA PE=1 SV=2	0	135.824	49	23	46	23	664	72.6	7.39	154.03	23	metabolic process;transport	membrane;mitochondrion	catalytic activity;nucleotide binding;protein binding	Pf00890, Pf02910	6389	ENSG00000073578.16	SDHA	5	Electron Transport Chain; TCA Cycle and Deficiency of Pyruvate Dehydrogenase complex (PDHc); Amino Acid metabolism; TCA Cycle	Non-alcoholic fatty liver disease (NAFLD); Parkinson's disease; Citrate cycle (TCA cycle); Oxidative phosphorylation; Huntington's disease; Metabolic pathways; Alzheimer's disease; Carbon metabolism	Respiratory electron transport; Citric acid cycle (TCA cycle)	18	0	2319	2420.2	2156.8	2463.8	2420.2	2374.4	2436.3	2401.7	2826.2	2808.3	2818.5	2863.7	2909.2	2986	2902.5	2828.1	High	High	High	High	High
FALSE	High	Master Protein	P48634	Protein PRRC2A OS=Homo sapiens OX=9606 GN=PRRC2A PE=1 SV=3	0	135.765	24	37	42	36	2157	228.7	9.45	100.79	37	cell differentiation	cytoplasm;membrane;nucleus	protein binding;RNA binding	Pf07001	7916	ENSG00000204469.12	PRRC2A	6				0	0	1695.1	1644.4	1830.9	1767.8	1751.4	1781.4	1752.9	1859	1664.5	1796.6	1713.8	1707.2	1704.3	1672.5	1660	1648.4	High	High	High	High	High
FALSE	High	Master Protein	P35251	Replication factor C subunit 1 OS=Homo sapiens OX=9606 GN=RFC1 PE=1 SV=4	0	135.746	31	32	37	32	1148	128.2	9.36	115.23	32	cell organization and biogenesis;cellular homeostasis;metabolic process;regulation of biological process;response to stimulus	cytoplasm;nucleus	catalytic activity;DNA binding;enzyme regulator activity;nucleotide binding;protein binding	Pf00004, Pf00533, Pf03215, Pf05496, Pf06414, Pf08519, Pf12738, Pf13207, Pf13238	5981	ENSG00000035928.15	RFC1	4	miRNA Regulation of DNA Damage Response; DNA Replication; Mismatch repair; DNA Damage Response	Nucleotide excision repair; DNA replication; Mismatch repair	Translesion synthesis by POLK; Translesion Synthesis by POLH; Gap-filling DNA repair synthesis and ligation in TC-NER; HDR through Homologous Recombination (HRR); Gap-filling DNA repair synthesis and ligation in GG-NER; Dual Incision in GG-NER; Polymerase switching; Termination of translesion DNA synthesis; Translesion synthesis by POLI; Recognition of DNA damage by PCNA-containing replication co…	45	0	3055	3109.5	3105.3	3024.7	3018.2	2910.9	2979	2913.1	2893.4	2830.9	2912.5	2814.8	2805.2	2784.1	2692	2725.4	High	High	High	High	High
FALSE	High	Master Protein	P52789	Hexokinase-2 OS=Homo sapiens OX=9606 GN=HK2 PE=1 SV=2	0	135.503	38	31	40	27	917	102.3	6.05	116.06	31	cell organization and biogenesis;cellular homeostasis;metabolic process;regulation of biological process;response to stimulus;transport	cytosol;membrane;mitochondrion	catalytic activity;nucleotide binding;protein binding	Pf00349, Pf03727	3099	ENSG00000159399.9	HK2	2	Glycolysis and Gluconeogenesis	Carbohydrate digestion and absorption; Neomycin, kanamycin and gentamicin biosynthesis; HIF-1 signaling pathway; Fructose and mannose metabolism; Galactose metabolism; Amino sugar and nucleotide sugar metabolism; Central carbon metabolism in cancer; Glycolysis / Gluconeogenesis; Insulin signaling pathway; Starch and sucrose metabolism; Type II diabetes mellitus; Metabolic pathways; Carbon metabol…	Glycolysis	18	0	2611.9	2630.3	2706.2	2613.3	2598.6	2560.7	2612.1	2522	2226.4	2264.5	2266.4	2201.8	2264.3	2280.3	2271.8	2321.9	High	High	High	High	High
FALSE	High	Master Protein	E9PK54	Heat shock cognate 71 kDa protein (Fragment) OS=Homo sapiens OX=9606 GN=HSPA8 PE=1 SV=8	0	135.368	87	13	125	1	183	19.9	7.33	398.62	13			nucleotide binding	Pf00012		ENSG00000109971.13		11				0	0	35.8	26.8	46	25.2	35.4	34.2	37.1	33.6	21	23.7	18.9	19.6	27.3	22.4	27.1	31.5	High	High	High	High	High
FALSE	High	Master Protein	Q8N392	Rho GTPase-activating protein 18 OS=Homo sapiens OX=9606 GN=ARHGAP18 PE=1 SV=3	0	135.322	46	28	38	28	663	74.9	6.44	113.33	28	cell organization and biogenesis;regulation of biological process;response to stimulus	cytoplasm;cytosol;membrane	enzyme regulator activity;protein binding	Pf00620	93663	ENSG00000146376.10	ARHGAP18	6			Rho GTPase cycle	3	0	2046.1	1989.3	2235.3	1952.4	2171.4	1990.6	1984.8	2093.1	2944.3	2864.9	2911.2	2951.9	2837.9	2915.9	2860.3	2862.3	High	High	High	High	High
FALSE	High	Master Protein	Q01518	Adenylyl cyclase-associated protein 1 OS=Homo sapiens OX=9606 GN=CAP1 PE=1 SV=5	0	135.173	47	21	60	20	475	51.9	8.06	169.27	21	cell organization and biogenesis;cellular component movement;regulation of biological process;response to stimulus;transport	cytoplasm;cytoskeleton;extracellular;membrane;organelle lumen	protein binding	Pf01213, Pf07986, Pf08603	10487	ENSG00000131236.16	CAP1	1	Angiopoietin Like Protein 8 Regulatory Pathway; Insulin Signaling		Platelet degranulation ; Neutrophil degranulation; Role of ABL in ROBO-SLIT signaling	13	1	6735.4	6466.8	6676.9	6512	7549.5	7202.4	7132.8	7390	6742.5	6744.3	6330.6	6234.9	7094.1	6701.3	7132.2	6889.3	High	High	High	High	High
FALSE	High	Master Protein	H7BXI1	Extended synaptotagmin-2 OS=Homo sapiens OX=9606 GN=ESYT2 PE=1 SV=2	0	134.91	42	26	29	26	866	96.3	8.43	98.18	26												0	0	1111.2	1152.6	1168.9	1185.8	1143.5	1187.9	1156.6	1128.6	1126.6	1142.3	1168.3	1167.5	1069.6	1179.4	1118.5	1132.7	High	High	High	High	High
FALSE	High	Master Protein	Q15020	Squamous cell carcinoma antigen recognized by T-cells 3 OS=Homo sapiens OX=9606 GN=SART3 PE=1 SV=1	0	134.903	36	33	43	33	963	109.9	5.57	129.05	33	cell organization and biogenesis;cell proliferation;metabolic process;regulation of biological process	cytoplasm;nucleus	protein binding;RNA binding	Pf00076, Pf13893, Pf14259	9733	ENSG00000075856.11	SART3	12				0	0	2980.9	2972	3024.5	3009.4	3203.7	3209.7	3180.7	3219.5	3011.8	3188.8	3022.8	3014.4	3223.8	3090.1	3317.7	3204	High	High	High	High	High
FALSE	High	Master Protein	P51114	Fragile X mental retardation syndrome-related protein 1 OS=Homo sapiens OX=9606 GN=FXR1 PE=1 SV=3	0	134.886	47	24	43	3	621	69.7	6.15	158.37	24	cell death;cell differentiation;development;regulation of biological process	cytoplasm;cytosol;membrane;nucleus	protein binding;RNA binding	Pf00013, Pf05641, Pf12235, Pf13014	8087	ENSG00000114416.17	FXR1	3		RNA transport	Signaling by BRAF and RAF fusions	5	22	3233.8	3081	3503.2	3130.9	3528.1	3370.6	3428.4	3529.9	3211	3303.5	3170.5	3161.8	3471.5	3125.3	3444.5	3426.2	High	High	High	High	High
FALSE	High	Master Protein	A0A087WYN9	ATP-dependent RNA helicase DHX29 OS=Homo sapiens OX=9606 GN=DHX29 PE=1 SV=1	0	134.877	27	33	38	31	1370	155.2	8.15	109.42	33	metabolic process;regulation of biological process	cytoplasm	catalytic activity;nucleotide binding;RNA binding	Pf00270, Pf00271, Pf04408, Pf07717		ENSG00000067248.9		5				0	2	2578	2519.1	2572	2660.7	2435.5	2587.6	2636	2440.6	2397.7	2410.9	2507.6	2506.7	2386	2433.7	2280.6	2326.4	High	High	High	High	High
FALSE	High	Master Protein	P40926	Malate dehydrogenase, mitochondrial OS=Homo sapiens OX=9606 GN=MDH2 PE=1 SV=3	0	134.811	66	18	79	18	338	35.5	8.68	255.57	18	metabolic process	membrane;mitochondrion;nucleus;organelle lumen	catalytic activity;nucleotide binding;protein binding;RNA binding	Pf00056, Pf01073, Pf01118, Pf02866, Pf13460	4191	ENSG00000146701.11	MDH2	7	Amino Acid metabolism; Glycolysis and Gluconeogenesis; TCA Cycle	Cysteine and methionine metabolism; Carbon metabolism; Glyoxylate and dicarboxylate metabolism; Pyruvate metabolism; Metabolic pathways; Citrate cycle (TCA cycle)	Gluconeogenesis; Citric acid cycle (TCA cycle)	16	0	5491.9	5792.7	5407.9	5401.6	5178.2	5284.6	5416.9	5080.2	6918.1	6690.9	6919	6880.2	6695.5	6783.8	6811.3	6683.5	High	High	High	High	High
FALSE	High	Master Protein	P27816-5	Isoform 5 of Microtubule-associated protein 4 OS=Homo sapiens OX=9606 GN=MAP4	0	134.675	39	25	60	1	809	85.2	7.71	168.72	25	cell division;cell organization and biogenesis;cellular component movement;regulation of biological process	cytoplasm	protein binding;RNA binding;structural molecule activity	Pf00418	4134		MAP4	3				0	0	15.6	15.7	22.1	17.1	12.6	23.2	18.2	16.9	15.6	13.8	16.4	13	18.8	15.9	15.9	14.9	High	High	High	High	High
FALSE	High	Master Protein	Q13206	Probable ATP-dependent RNA helicase DDX10 OS=Homo sapiens OX=9606 GN=DDX10 PE=1 SV=2	0	134.346	38	30	36	30	875	100.8	8.63	121.49	30	metabolic process	cytoplasm	catalytic activity;nucleotide binding;RNA binding	Pf00270, Pf00271, Pf13959	1662	ENSG00000178105.9	DDX10	11				0	0	2708.9	2779.4	2753.7	2927.1	2901.9	2855	2924	2916.4	2605.7	2553.5	2628	2585.3	2561.3	2678.8	2599.1	2588.5	High	High	High	High	High
FALSE	High	Master Protein	Q6Y7W6	GRB10-interacting GYF protein 2 OS=Homo sapiens OX=9606 GN=GIGYF2 PE=1 SV=1	0	134.316	27	27	36	27	1299	150	5.54	125.23	27	cell differentiation;metabolic process;regulation of biological process;response to stimulus	cytoplasm;cytosol;endoplasmic reticulum;endosome;Golgi;membrane	protein binding;RNA binding	Pf02213	26058	ENSG00000204120.14	GIGYF2	2				0	0	2205	2092.1	2108.6	2245	1831.9	2022.3	2040.4	1934.9	2102.9	2049.2	2113.5	2101.2	1898.3	1940.6	2072.9	1973.1	High	High	High	High	High
FALSE	High	Master Protein	Q9UQB8-5	Isoform 5 of Brain-specific angiogenesis inhibitor 1-associated protein 2 OS=Homo sapiens OX=9606 GN=BAIAP2	0	134.158	63	28	41	28	520	57.4	8.79	130.21	28	cell organization and biogenesis;regulation of biological process;response to stimulus	cytoplasm;cytoskeleton;cytosol;endoplasmic reticulum;Golgi;membrane	protein binding	Pf00018, Pf07653, Pf08397, Pf14604	10458	ENSG00000175866.15	BAIAP2	17	Regulation of Actin Cytoskeleton			1	0	3203.5	3240.1	3290.4	3205.7	3461.3	3548.9	3533.3	3610.6	3239.6	3421.2	3225.5	3196.6	3364.4	3284.4	3538.2	3375.2	High	High	High	High	High
FALSE	High	Master Protein	P08758	Annexin A5 OS=Homo sapiens OX=9606 GN=ANXA5 PE=1 SV=2	0	134.119	77	24	78	23	320	35.9	5.05	243.89	24	coagulation;regulation of biological process;response to stimulus;transport	cytoplasm;cytosol;extracellular;membrane	enzyme regulator activity;metal ion binding;protein binding	Pf00191	308	ENSG00000164111.14	ANXA5	4	Apoptosis-related network due to altered Notch3 in ovarian cancer; Simplified Interaction Map Between LOXL4 and Oxidative Stress Pathway; Prostaglandin Synthesis and Regulation		Platelet degranulation	7	1	11623.7	11180.3	11516.7	10438.7	11784	11244.5	11092.1	11113.5	11886.1	11821.4	11528.7	11188.5	12284.9	12092.3	12521.3	12272.3	High	High	High	High	High
FALSE	High	Master Protein	E9PRY8	Elongation factor 1-delta OS=Homo sapiens OX=9606 GN=EEF1D PE=1 SV=1	0	134.112	32	19	69	5	697	76.5	7.05	234.1	19	metabolic process	cytosol;nucleus	RNA binding	Pf00736, Pf10587		ENSG00000104529.17		8				0	17	4904.8	4836.6	4970.4	4816	5920.3	4887.5	4695.8	5671.1	4361.5	5134.5	4249.5	4527.5	4818	4198	4248.6	4535.8	High	High	High	High	High
[truncated: 7,448 more rows]
[truncated: 13 more columns]

## Sheet: limma_HCT116
NMS-873 vs DMSO	logFC	P.Value	adj.P.Val
[truncated: 7,813 more rows]

[truncated: 3 more sheets: limma_NMS-R2, functional enrichment_HCT116, functional enrichment_NMS-R2]
