# Supplementary material for: NMS-873 Leads to Dysfunctional Glycometabolism in A p97-Independent Manner in HCT116 Colon Cancer Cells
Source: Pharmaceutics. 2022 Mar 31;14(4):764. doi: 10.3390/pharmaceutics14040764 (PMC9024726; doi:10.3390/pharmaceutics14040764)
Supplement: Supplementary file 1 [file pharmaceutics-14-00764-s001.zip › Table S3. PISA T assay 1.xlsx]

## Sheet: raw
Table S3. Proteomic data of the PISA T assay using crude cell extracts from 4 freeze-thaw cycles and combining samples of the whole temperature range (45-60 °C)
The differential stabilization (DS) analysis was performed using the normalized abundance.
Checked	Protein FDR Confidence: Combined	Master	Accession	Description	Exp. q-value: Combined	Sum PEP Score	Coverage [%]	# Peptides	# PSMs	# Unique Peptides	# AAs	MW [kDa]	calc. pI	Score Sequest HT: Sequest HT	# Peptides (by Search Engine): Sequest HT	Biological Process	Cellular Component	Molecular Function	Pfam IDs	Entrez Gene ID	Ensembl Gene ID	Gene Symbol	Gene ID	Reactome Pathways	WikiPathways	# Protein Pathway Groups	# Razor Peptides	Abundances (Normalized): F1: 131C, Sample, DMSO	Abundances (Normalized): F1: 132N, Sample, DMSO	Abundances (Normalized): F1: 132C, Sample, DMSO	Abundances (Normalized): F1: 133N, Sample, NMS-873	Abundances (Normalized): F1: 133C, Sample, NMS-873	Abundances (Normalized): F1: 134N, Sample, NMS-873	Found in Sample: [S1] F1: 131C, Sample, DMSO	Found in Sample: [S2] F1: 132N, Sample, DMSO	Found in Sample: [S3] F1: 132C, Sample, DMSO	Found in Sample: [S4] F1: 133N, Sample, NMS-873	Found in Sample: [S5] F1: 133C, Sample, NMS-873	Found in Sample: [S6] F1: 134N, Sample, NMS-873	# Protein Groups	Modifications
FALSE	High	Master Protein	Q8WZ42	Titin OS=Homo sapiens (Human) OX=9606 GN=TTN PE=1 SV=4	0	2695.43	24	771	1432	761	34350	3813.7	6.35	3316.41	771	cell cycle OR cell proliferation;cell organization and biogenesis;protein metabolism;other metabolic processes;transport;developmental processes;signal transduction;other biological processes	non-structural extracellular;cytosol;cytoskeleton;nucleus	cytoskeletal activity;kinase activity;other molecular function	Pf00041, Pf00069, Pf02818, Pf07679, Pf09042, Pf18362	7273	ENSG00000155657	TTN	A6NKB1; E7EQE6; E7ET18; hsa:7273; K7ENY1; Q10465; Q10466; Q15598; Q2XUS3; Q32Q60; Q4U1Z6; Q4ZG20; Q6NSG0; Q6PDB1; Q6PJP0; Q7KYM2; Q7KYN4; Q7KYN5; Q7LDM3; Q7Z2X3; Q8TCG8; Q8WZ42; Q8WZ51; Q8WZ52; Q8WZ53; Q8WZB3; Q92761; Q92762; Q9UD97; Q9UP84; Q9Y6L9	Platelet degranulation ; Striated Muscle Contraction	Striated Muscle Contraction Pathway	3	10	14533.8	13545.2	13101.3	12849.2	12981.9	12689.5	High	High	High	High	High	High	1
FALSE	High	Master Protein	Q09666	Neuroblast differentiation-associated protein AHNAK OS=Homo sapiens (Human) OX=9606 GN=AHNAK PE=1 SV=2	0	1134.64	71	239	645	233	5890	628.7	6.15	1550.58	239	other biological processes	non-structural extracellular;plasma membrane;other membranes;cytosol;cytoskeleton;nucleus;other cell component	other molecular function		79026	ENSG00000124942	AHNAK	A1A586; hsa:79026; Q09666			0	5	23580.9	23510.9	24529.8	23904.9	24236.2	23660.3	High	High	High	High	High	High	1
FALSE	High	Master Protein	P11055	Myosin-3 OS=Homo sapiens (Human) OX=9606 GN=MYH3 PE=1 SV=3	0	823.437	57	128	1221	56	1940	223.8	5.81	3094.52	128	cell organization and biogenesis;protein metabolism;other metabolic processes;developmental processes;other biological processes	cytosol;cytoskeleton;other cell component	cytoskeletal activity;other molecular function	Pf00063, Pf01576, Pf02736	4621	ENSG00000109063	MYH3	hsa:4621; P11055; Q15492	Striated Muscle Contraction	Striated Muscle Contraction Pathway	2	68	8468	8145.2	7530.6	7563.9	7600.1	7471.2	High	High	High	High	High	High	1
FALSE	High	Master Protein	P12882	Myosin-1 OS=Homo sapiens (Human) OX=9606 GN=MYH1 PE=1 SV=3	0	783.002	53	122	941	12	1939	223	5.74	2328.78	122	other biological processes	cytoskeleton;other cell component	cytoskeletal activity;other molecular function	Pf00063, Pf01576, Pf02736	4619	ENSG00000109061	MYH1	hsa:4619; P12882; Q14CA4; Q9Y622			0	59	3575	3522.1	3253.5	3102.7	3248	3213.7	High	High	High	High	High	High	1
FALSE	High	Master Protein	Q15149	Plectin OS=Homo sapiens (Human) OX=9606 GN=PLEC PE=1 SV=3	0	781.568	42	187	539	175	4684	531.5	5.96	1260.39	187	cell organization and biogenesis;stress response	plasma membrane;other membranes;cytosol;cytoskeleton;other cell component	cytoskeletal activity;other molecular function	Pf00307, Pf00681, Pf03501, Pf17902, Pf18373	5339	ENSG00000178209	PLEC	hsa:5339; Q15148; Q15149; Q16640; Q6S376; Q6S377; Q6S378; Q6S379; Q6S380; Q6S381; Q6S382; Q6S383	Assembly of collagen fibrils and other multimeric structures; Type I hemidesmosome assembly; Caspase-mediated cleavage of cytoskeletal proteins	Envelope proteins and their potential roles in EDMD physiopathology	4	12	5917.6	5476.3	5375.6	5202.9	5282.9	5103.6	High	High	High	High	High	High	1
FALSE	High	Master Protein	Q9UKX2	Myosin-2 OS=Homo sapiens (Human) OX=9606 GN=MYH2 PE=1 SV=1	0	689.226	49	115	818	6	1941	222.9	5.82	2070.44	115	transport;signal transduction;other biological processes	cytosol;cytoskeleton;other cell component	cytoskeletal activity;other molecular function	Pf00063, Pf01576, Pf02736	4620	ENSG00000125414	MYH2	A0AVL4; hsa:4620; Q14322; Q16229; Q567P6; Q86T56; Q9UKX2	Regulation of actin dynamics for phagocytic cup formation; FCGR3A-mediated phagocytosis		2	8	181.5	163	142.7	134.5	136.9	125.1	High	High	High	High	High	High	1
FALSE	High	Master Protein	P20929	Nebulin OS=Homo sapiens (Human) OX=9606 GN=NEB PE=1 SV=5	0	687.44	34	195	309	194	6669	772.4	9.07	752.33	195	cell organization and biogenesis;developmental processes;other biological processes	cytosol;cytoskeleton	cytoskeletal activity;other molecular function	Pf00880, Pf14604	4703	ENSG00000183091	NEB	F8WCL5; F8WCP0; hsa:4703; P20929; Q15346; Q53QQ2; Q53TG8	Striated Muscle Contraction	Striated Muscle Contraction Pathway; Factors and pathways affecting insulin-like growth factor (IGF1)-Akt signaling	3	1	3453	3315.4	3133.9	3241.2	3179.3	3204.5	High	High	High	High	High	High	1
FALSE	High	Master Protein	Q9Y623	Myosin-4 OS=Homo sapiens (Human) OX=9606 GN=MYH4 PE=2 SV=2	0	679.135	47	108	920	16	1939	222.9	5.85	2173.96	108	other metabolic processes;other biological processes	cytoskeleton;other cell component	cytoskeletal activity;nucleic acid binding activity;other molecular function	Pf00063, Pf01576, Pf02736	4622	ENSG00000264424	MYH4	hsa:4622; Q9Y623			0	0	781.5	723.3	674.2	693.7	724	752	High	High	High	High	High	High	1
FALSE	High	Master Protein	P13535	Myosin-8 OS=Homo sapiens (Human) OX=9606 GN=MYH8 PE=1 SV=3	0	635.565	49	114	757	17	1937	222.6	5.74	1904.28	114	protein metabolism;other metabolic processes;other biological processes	cytosol;cytoskeleton;other cell component	cytoskeletal activity;other molecular function	Pf00063, Pf01576, Pf02736	4626	ENSG00000133020	MYH8	hsa:4626; P13535; Q14910	Striated Muscle Contraction	Striated Muscle Contraction Pathway	2	2	367.7	354.8	330.3	341.3	339.4	353	High	High	High	High	High	High	1
FALSE	High	Master Protein	P35579	Myosin-9 OS=Homo sapiens (Human) OX=9606 GN=MYH9 PE=1 SV=4	0	605.608	54	109	313	84	1960	226.4	5.6	883.87	109	cell cycle OR cell proliferation;cell organization and biogenesis;protein metabolism;stress response;transport;developmental processes;signal transduction;other biological processes	plasma membrane;other membranes;cytosol;cytoskeleton;nucleus;other cell component	signal transduction activity or receptor binding;cytoskeletal activity;other molecular function	Pf00063, Pf01576, Pf02736	4627	ENSG00000100345	MYH9	A8K6E4; hsa:4627; O60805; P35579; Q60FE2; Q86T83	Regulation of actin dynamics for phagocytic cup formation; FCGR3A-mediated phagocytosis; EPHA-mediated growth cone collapse; RHO GTPases activate CIT; Sema4D induced cell migration and growth-cone collapse; RHO GTPases activate PKNs; RHO GTPases Activate ROCKs; Translocation of SLC2A4 (GLUT4) to the plasma membrane; RHO GTPases activate PAKs; CD163 mediating an anti-inflammatory response	Primary Focal Segmental Glomerulosclerosis FSGS; VEGFA-VEGFR2 Signaling Pathway; Nephrotic syndrome	13	28	9541.4	9362.7	9809.7	9289.8	9840.7	9482.1	High	High	High	High	High	High	1
FALSE	High	Master Protein	Q14204	Cytoplasmic dynein 1 heavy chain 1 OS=Homo sapiens (Human) OX=9606 GN=DYNC1H1 PE=1 SV=5	0	601.064	39	163	244	161	4646	532.1	6.4	599.89	163	cell cycle OR cell proliferation;cell organization and biogenesis;transport;other biological processes	non-structural extracellular;cytosol;cytoskeleton;other cytoplasmic organelle;other cell component	cytoskeletal activity;other molecular function	Pf03028, Pf08385, Pf08393, Pf12774, Pf12775, Pf12777, Pf12780, Pf12781, Pf17852, Pf18198, Pf18199	1778	ENSG00000197102	DYNC1H1	B0I1R0; hsa:1778; Q14204; Q6DKQ7; Q8WU28; Q92814; Q9Y4G5	Separation of Sister Chromatids; Neutrophil degranulation; Resolution of Sister Chromatid Cohesion; RHO GTPases Activate Formins; EML4 and NUDC in mitotic spindle formation; Amplification of signal from unattached kinetochores via a MAD2 inhibitory signal; COPI-mediated anterograde transport; MHC class II antigen presentation; HSP90 chaperone cycle for steroid hormone receptors (SHR); Recruitment…	Ciliary landscape; Intraflagellar transport proteins binding to dynein	22	2	6801	6560.9	6678.4	6311.8	6685.6	6491.4	High	High	High	High	High	High	1
FALSE	High	Master Protein	Q14315	Filamin-C OS=Homo sapiens (Human) OX=9606 GN=FLNC PE=1 SV=3	0	593.413	55	127	350	106	2725	290.8	5.97	913.04	127	cell organization and biogenesis;other biological processes	plasma membrane;other membranes;cytosol;cytoskeleton;other cell component	cytoskeletal activity;other molecular function	Pf00307, Pf00630	2318	ENSG00000128591	FLNC	B2ZZ88; hsa:2318; O95303; Q07985; Q14315; Q9NS12; Q9NYE5; Q9UMR8; Q9Y503	Cell-extracellular matrix interactions	Focal Adhesion; MAPK Signaling Pathway; Ebola Virus Pathway on Host	4	20	4345.3	4248	4001.3	4008.5	4016.7	3972.1	High	High	High	High	High	High	1
FALSE	High	Master Protein	P12883	Myosin-7 OS=Homo sapiens (Human) OX=9606 GN=MYH7 PE=1 SV=5	0	586.283	52	109	471	22	1935	223	5.8	1251.36	109	other metabolic processes;stress response;developmental processes;other biological processes	cytoskeleton;other cell component	cytoskeletal activity;other molecular function	Pf00063, Pf01576, Pf02736	4625	ENSG00000092054	MYH7	A2TDB6; B6D424; hsa:4625; P12883; Q14836; Q14837; Q14904; Q16579; Q2M1Y6; Q92679; Q9H1D5; Q9UDA2; Q9UMM8		IL-18 signaling pathway	1	39	1379.3	1272.2	1273	1201	1216.8	1211.5	High	High	High	High	High	High	1
FALSE	High	Master Protein	Q13813	Spectrin alpha chain, non-erythrocytic 1 OS=Homo sapiens (Human) OX=9606 GN=SPTAN1 PE=1 SV=3	0	571.28	60	146	270	145	2472	284.4	5.35	685.2	146	cell organization and biogenesis;protein metabolism;other metabolic processes;transport;developmental processes;signal transduction	non-structural extracellular;other membranes;cytosol;cytoskeleton;other cell component	cytoskeletal activity;other molecular function	Pf00018, Pf00435, Pf08726, Pf13499	6709	ENSG00000197694	SPTAN1	hsa:6709; Q13186; Q13813; Q15324; Q16606; Q59EF1; Q5VXV5; Q5VXV6; Q7Z6M5; Q9P0V0	Neutrophil degranulation; COPI-mediated anterograde transport; RAF/MAP kinase cascade; Nephrin family interactions; Caspase-mediated cleavage of cytoskeletal proteins; Interaction between L1 and Ankyrins; NCAM signaling for neurite out-growth	Fas Ligand (FasL) pathway and Stress induction of Heat Shock Proteins (HSP) regulation	8	1	7319	7203.5	7332.8	7107.3	7098.3	7008.7	High	High	High	High	High	High	1
FALSE	High	Master Protein	Q01082	Spectrin beta chain, non-erythrocytic 1 OS=Homo sapiens (Human) OX=9606 GN=SPTBN1 PE=1 SV=2	0	513.839	55	117	219	103	2364	274.4	5.57	590.07	117	cell cycle OR cell proliferation;cell organization and biogenesis;protein metabolism;other metabolic processes;transport;developmental processes;signal transduction;other biological processes	plasma membrane;other membranes;cytosol;cytoskeleton;nucleus;other cell component	cytoskeletal activity;other molecular function	Pf00169, Pf00307, Pf00435	6711	ENSG00000115306	SPTBN1	B2RP63; hsa:6711; O60837; Q01082; Q16057; Q53R99; Q59ER3; Q8IX99	COPI-mediated anterograde transport; RAF/MAP kinase cascade; NCAM signaling for neurite out-growth; Interaction between L1 and Ankyrins; Signaling by FLT3 fusion proteins; Nephrin family interactions	TGF-beta Signaling Pathway; Sudden Infant Death Syndrome (SIDS) Susceptibility Pathways	8	14	5096.9	4880.8	4995.2	4807.8	4842.6	4791.8	High	High	High	High	High	High	1
FALSE	High	Master Protein	Q9Y490	Talin-1 OS=Homo sapiens (Human) OX=9606 GN=TLN1 PE=1 SV=3	0	504.775	55	113	209	94	2541	269.6	6.07	562.18	113	cell adhesion;cell organization and biogenesis;stress response;transport;signal transduction;other biological processes	non-structural extracellular;plasma membrane;other membranes;cytosol;cytoskeleton;other cell component	signal transduction activity or receptor binding;cytoskeletal activity;other molecular function	Pf00373, Pf01608, Pf08913, Pf09141, Pf16511	7094	ENSG00000137076	TLN1	A6NMY0; hsa:7094; Q86YD0; Q9NZQ2; Q9UHH8; Q9UPX3; Q9Y490	XBP1(S) activates chaperone genes; Platelet degranulation ; Signaling by BRAF and RAF fusions; Signaling by moderate kinase activity BRAF mutants; Paradoxical activation of RAF signaling by kinase inactive BRAF; Signaling downstream of RAS mutants; Signaling by RAF1 mutants; MAP2K and MAPK activation; Signaling by high-kinase activity BRAF mutants; GRB2:SOS provides linkage to MAPK signaling for …	Integrin-mediated Cell Adhesion; Primary Focal Segmental Glomerulosclerosis FSGS; Focal Adhesion	17	20	5436.6	5264.4	5367.7	5168.6	5255.3	5187.3	High	High	High	High	High	High	1	Met-loss [N-Term]
FALSE	High	Master Protein	P21333	Filamin-A OS=Homo sapiens (Human) OX=9606 GN=FLNA PE=1 SV=4	0	496.003	56	115	223	97	2647	280.6	6.06	595.6	115	cell cycle OR cell proliferation;cell organization and biogenesis;protein metabolism;RNA metabolism OR transcription;other metabolic processes;stress response;transport;developmental processes;signal transduction;other biological processes	non-structural extracellular;plasma membrane;other membranes;cytosol;cytoskeleton;nucleus;other cell component	signal transduction activity or receptor binding;cytoskeletal activity;other molecular function	Pf00307, Pf00630	2316	ENSG00000196924	FLNA	E9KL45; hsa:2316; P21333; Q5HY53; Q5HY55; Q8NF52	Platelet degranulation ; GP1b-IX-V activation signalling; OAS antiviral response; RHO GTPases activate PAKs; Cell-extracellular matrix interactions	Androgen receptor signaling pathway; Prolactin Signaling Pathway; Focal Adhesion; Hypothesized Pathways in Pathogenesis of Cardiovascular Disease; MAPK Signaling Pathway; IL-4 Signaling Pathway; Ebola Virus Pathway on Host; Joubert Syndrome	13	3	6466	6232	6436.9	6143.1	6072.9	6036.2	High	High	High	High	High	High	1
FALSE	High	Master Protein	P13533	Myosin-6 OS=Homo sapiens (Human) OX=9606 GN=MYH6 PE=1 SV=5	0	474.769	41	90	435	4	1939	223.6	5.73	1095.49	90	cell organization and biogenesis;protein metabolism;other metabolic processes;stress response;developmental processes;other biological processes	cytosol;cytoskeleton;other cell component	cytoskeletal activity;other molecular function	Pf00063, Pf01576, Pf02736	4624	ENSG00000197616	MYH6	A2RTX1; D9YZU2; hsa:4624; P13533; Q13943; Q14906; Q14907	Striated Muscle Contraction	Cardiac Progenitor Differentiation; Striated Muscle Contraction Pathway; Viral Acute Myocarditis; IL-18 signaling pathway	5	1	66.3	51	51.9	44.8	53.6	43.6	High	High	High	High	High	High	1
FALSE	High	Master Protein	Q02952	A-kinase anchor protein 12 OS=Homo sapiens (Human) OX=9606 GN=AKAP12 PE=1 SV=4	0	404.626	65	78	204	77	1782	191.4	4.41	532.32	78	signal transduction;other biological processes	plasma membrane;other membranes;cytosol;cytoskeleton;other cell component	other molecular function	Pf03832, Pf10522	9590	ENSG00000131016	AKAP12	hsa:9590; O00310; O00498; Q02952; Q4LE68; Q5SZ80; Q5TGN1; Q68D82; Q99970		G Protein Signaling Pathways	1	1	13452.2	13798.7	14354.5	14314.9	14155	14136.4	High	High	High	High	High	High	1
FALSE	High	Master Protein	P21817	Ryanodine receptor 1 OS=Homo sapiens (Human) OX=9606 GN=RYR1 PE=1 SV=3	0	387.986	22	94	164	87	5038	564.8	5.3	404.35	94	cell organization and biogenesis;stress response;transport;developmental processes;signal transduction;other biological processes	plasma membrane;other membranes;cytosol;cytoskeleton;ER/Golgi;other cell component	transporter activity;other molecular function	Pf00520, Pf00622, Pf01365, Pf02026, Pf02815, Pf06459, Pf08454, Pf08709	6261	ENSG00000196218	RYR1	hsa:6261; P21817; Q16314; Q16368; Q9NPK1; Q9P1U4	Ion homeostasis; Stimuli-sensing channels	Myometrial Relaxation and Contraction Pathways; Cell-type Dependent Selectivity of CCK2R Signaling; Calcium Regulation in the Cardiac Cell	5	6	2057.4	1843.8	1830.3	1808	1857.2	1788	High	High	High	High	High	High	1
FALSE	High	Master Protein	O75369	Filamin-B OS=Homo sapiens (Human) OX=9606 GN=FLNB PE=1 SV=2	0	378.233	43	92	177	78	2602	278	5.73	474.2	92	cell organization and biogenesis;stress response;developmental processes;signal transduction;other biological processes	plasma membrane;other membranes;cytosol;cytoskeleton;nucleus;other cell component	cytoskeletal activity;other molecular function	Pf00307, Pf00630	2317	ENSG00000136068	FLNB	B2ZZ83; B2ZZ84; B2ZZ85; C9JKE6; C9JMC4; hsa:2317; O75369; Q13706; Q59EC2; Q60FE7; Q6MZJ1; Q8WXS9; Q8WXT0; Q8WXT1; Q8WXT2; Q8WXT3; Q9NRB5; Q9NT26; Q9UEV9	ISG15 antiviral mechanism	Focal Adhesion; MAPK Signaling Pathway; VEGFA-VEGFR2 Signaling Pathway; Ebola Virus Pathway on Host	5	0	5809.7	5767.3	5914.8	5606.9	5833.1	5651.1	High	High	High	High	High	High	1
FALSE	High	Master Protein	P18206	Vinculin OS=Homo sapiens (Human) OX=9606 GN=VCL PE=1 SV=4	0	374.277	69	74	189	74	1134	123.7	5.66	512.88	74	cell adhesion;cell organization and biogenesis;transport;developmental processes;other biological processes	non-structural extracellular;plasma membrane;other membranes;cytosol;cytoskeleton;other cell component	cytoskeletal activity;other molecular function	Pf01044	7414	ENSG00000035403	VCL	hsa:7414; P18206; Q16450; Q5SWX2; Q7Z3B8; Q8IXU7	Neutrophil degranulation; Signaling by BRAF and RAF fusions; Platelet degranulation ; Smooth Muscle Contraction; Signaling by moderate kinase activity BRAF mutants; Paradoxical activation of RAF signaling by kinase inactive BRAF; Signaling downstream of RAS mutants; Signaling by RAF1 mutants; MAP2K and MAPK activation; Signaling by high-kinase activity BRAF mutants	Integrin-mediated Cell Adhesion; Primary Focal Segmental Glomerulosclerosis FSGS; Focal Adhesion; VEGFA-VEGFR2 Signaling Pathway; MFAP5 effect on permeability and motility of endothelial cells via cytoskeleton rearrangement; Melanoma; Regulation of Actin Cytoskeleton	17	0	5640.6	5721.8	5819.1	5828	5777.8	5803.2	High	High	High	High	High	High	1	Met-loss [N-Term]
FALSE	High	Master Protein	O43707	Alpha-actinin-4 OS=Homo sapiens (Human) OX=9606 GN=ACTN4 PE=1 SV=2	0	363.424	71	60	299	42	911	104.8	5.44	826.12	60	cell organization and biogenesis;stress response;transport;signal transduction;other biological processes	non-structural extracellular;cytosol;cytoskeleton;nucleus;other cell component	signal transduction activity or receptor binding;cytoskeletal activity;nucleic acid binding activity;other molecular function	Pf00307, Pf00435, Pf08726	81	ENSG00000130402; ENSG00000282844	ACTN4	A4K467; D6PXK4; hsa:81; O43707; O76048	Platelet degranulation ; Nephrin family interactions	Arrhythmogenic Right Ventricular Cardiomyopathy; Primary Focal Segmental Glomerulosclerosis FSGS; Focal Adhesion; Striated Muscle Contraction Pathway; Ebola Virus Pathway on Host; Nephrotic syndrome	8	18	8958.8	9317.2	9425.4	9422.5	9318.9	8897.4	High	High	High	High	High	High	1
FALSE	High	Master Protein	Q07954	Prolow-density lipoprotein receptor-related protein 1 OS=Homo sapiens (Human) OX=9606 GN=LRP1 PE=1 SV=2	0	336.851	23	92	148	90	4544	504.3	5.39	340.87	92	cell cycle OR cell proliferation;cell organization and biogenesis;protein metabolism;other metabolic processes;transport;developmental processes;signal transduction;other biological processes	plasma membrane;other membranes;cytoskeleton;ER/Golgi;nucleus;other cytoplasmic organelle;other cell component	signal transduction activity or receptor binding;other molecular function	Pf00057, Pf00058, Pf07645, Pf12662, Pf14670, Pf16472	4035	ENSG00000123384	LRP1	hsa:4035; Q07954; Q2PP12; Q86SW0; Q8IVG8	Retinoid metabolism and transport; Scavenging of heme from plasma	Alzheimers Disease; Regulation of Wnt/B-catenin Signaling by Small Molecule Compounds; Statin Pathway	5	2	1574.3	1423.5	1430.2	1429.7	1447.1	1363.5	High	High	High	High	High	High	1
FALSE	High	Master Protein	Q00610	Clathrin heavy chain 1 OS=Homo sapiens (Human) OX=9606 GN=CLTC PE=1 SV=5	0	331.356	48	66	152	66	1675	191.5	5.69	448.12	66	cell-cell signaling;cell cycle OR cell proliferation;cell organization and biogenesis;protein metabolism;other metabolic processes;transport;signal transduction;other biological processes	plasma membrane;other membranes;cytosol;cytoskeleton;ER/Golgi;other cytoplasmic organelle;other cell component	signal transduction activity or receptor binding;nucleic acid binding activity;other molecular function	Pf00637, Pf01394, Pf09268, Pf13838	1213	ENSG00000141367	CLTC	D3DU00; hsa:1213; Q00610; Q6N0A0; Q86TF2	MHC class II antigen presentation; Lysosome Vesicle Biogenesis; Cargo recognition for clathrin-mediated endocytosis; WNT5A-dependent internalization of FZD4; EPH-ephrin mediated repulsion of cells; WNT5A-dependent internalization of FZD2, FZD5 and ROR2; Formation of annular gap junctions; Recycling pathway of L1; Retrograde neurotrophin signalling; LDL clearance; VLDLR internalisation and degrada…	Synaptic Vesicle Pathway; VEGFA-VEGFR2 Signaling Pathway; Ebola Virus Pathway on Host; Fragile X Syndrome ; Complement and Coagulation Cascades	19	0	5785.8	5658.9	5950.5	5679.5	5902.8	5868.4	High	High	High	High	High	High	1
FALSE	High	Master Protein	Q9P2E9	Ribosome-binding protein 1 OS=Homo sapiens (Human) OX=9606 GN=RRBP1 PE=1 SV=5	0	320.36	66	74	130	72	1410	152.4	8.6	354.52	74	protein metabolism;other metabolic processes;transport	other membranes;ER/Golgi;translational apparatus	other molecular function	Pf05104	6238	ENSG00000125844	RRBP1	A0A0A0MRV0; A2A2S6; A6NCN6; hsa:6238; O75300; O75301; Q5W165; Q96SB2; Q9BWP1; Q9H476; Q9P2E9		Ectoderm Differentiation	1	2	9918.4	10075.7	10027.6	9846.3	9874.1	9640.3	High	High	High	High	High	High	1
FALSE	High	Master Protein	P16615	Sarcoplasmic/endoplasmic reticulum calcium ATPase 2 OS=Homo sapiens (Human) OX=9606 GN=ATP2A2 PE=1 SV=1	0	319.951	44	47	651	29	1042	114.7	5.34	1640.64	47	cell adhesion;cell organization and biogenesis;stress response;transport;signal transduction;other biological processes	plasma membrane;other membranes;cytosol;ER/Golgi;other cell component	signal transduction activity or receptor binding;transporter activity;other molecular function	Pf00122, Pf00689, Pf00690, Pf13246	488	ENSG00000174437	ATP2A2	A6NDN7; B4DF05; hsa:488; P16614; P16615; Q86VJ2	Ion homeostasis; Ion transport by P-type ATPases; Pre-NOTCH Processing in Golgi; Reduction of cytosolic Ca++ levels	Alzheimers Disease; Arrhythmogenic Right Ventricular Cardiomyopathy; Endothelin Pathways; Myometrial Relaxation and Contraction Pathways; Calcium Regulation in the Cardiac Cell	9	24	6041.3	5674.5	5637.7	5535	5521.4	5443.7	High	High	High	High	High	High	1
FALSE	High	Master Protein	P12270	Nucleoprotein TPR OS=Homo sapiens (Human) OX=9606 GN=TPR PE=1 SV=3	0	312.379	37	87	140	83	2363	267.1	5.02	360.86	87	cell cycle OR cell proliferation;cell organization and biogenesis;protein metabolism;other metabolic processes;stress response;transport;other biological processes	other membranes;cytoskeleton;nucleus;other cell component	cytoskeletal activity;nucleic acid binding activity;other molecular function	Pf07926	7175	ENSG00000047410	TPR	hsa:7175; P12270; Q15624; Q15655; Q5SWY0; Q99968	HCMV Early Events; tRNA processing in the nucleus; Transport of Mature mRNA derived from an Intron-Containing Transcript; HCMV Late Events; ISG15 antiviral mechanism; Transport of the SLBP independent Mature mRNA; Transport of the SLBP Dependant Mature mRNA; Transport of Mature mRNA Derived from an Intronless Transcript; Rev-mediated nuclear export of HIV RNA; Transport of Ribonucleoproteins into…		27	4	5666.9	5781.9	5762.8	5596.8	5826.9	5619.2	High	High	High	High	High	High	1
FALSE	High	Master Protein	Q6P2Q9	Pre-mRNA-processing-splicing factor 8 OS=Homo sapiens (Human) OX=9606 GN=PRPF8 PE=1 SV=2	0	297.637	39	83	130	82	2335	273.4	8.84	347.06	83	cell organization and biogenesis;protein metabolism;RNA metabolism OR transcription;other metabolic processes;other biological processes	nucleus	nucleic acid binding activity;other molecular function	Pf01398, Pf08082, Pf08083, Pf08084, Pf10596, Pf10597, Pf10598, Pf12134	10594	ENSG00000174231; ENSG00000274442	PRPF8	hsa:10594; O14547; O75965; Q6P2Q9	mRNA Splicing - Major Pathway; mRNA Splicing - Minor Pathway	mRNA Processing	3	1	3052.9	2936.6	3020.2	2839.1	2947.8	2975.9	High	High	High	High	High	High	1
FALSE	High	Master Protein	P10809	60 kDa heat shock protein, mitochondrial OS=Homo sapiens (Human) OX=9606 GN=HSPD1 PE=1 SV=2	0	293.315	80	35	644	35	573	61	5.87	1535.47	35	cell cycle OR cell proliferation;cell organization and biogenesis;protein metabolism;DNA metabolism;other metabolic processes;stress response;transport;developmental processes;signal transduction;other biological processes	non-structural extracellular;plasma membrane;other membranes;cytosol;mitochondrion;ER/Golgi;other cytoplasmic organelle;other cell component	nucleic acid binding activity;other molecular function	Pf00118	3329	ENSG00000144381	HSPD1	B2R5M6; B7Z712; hsa:3329; P10809; Q38L19; Q9UCR6	Mitochondrial protein import; TFAP2A acts as a transcriptional repressor during retinoic acid induced cell differentiation	Apoptosis-related network due to altered Notch3 in ovarian cancer; Sudden Infant Death Syndrome (SIDS) Susceptibility Pathways	4	0	14227.4	14527.4	14616.9	14957.3	15085.7	14633.6	High	High	High	High	High	High	1
FALSE	High	Master Protein	Q9UPN3	Microtubule-actin cross-linking factor 1, isoforms 1/2/3/5 OS=Homo sapiens (Human) OX=9606 GN=MACF1 PE=1 SV=4	0	292.945	12	85	106	78	7388	837.8	5.39	266.3	85	cell-cell signaling;cell organization and biogenesis;stress response;transport;developmental processes;signal transduction;other biological processes	plasma membrane;other membranes;cytoskeleton;ER/Golgi;other cell component	cytoskeletal activity;other molecular function	Pf00307, Pf00435, Pf00681, Pf02187, Pf13499, Pf17902, Pf18373	23499	ENSG00000127603	MACF1	B1ALC5; E9PJT0; hsa:23499; O75053; Q5VW20; Q8WXY1; Q8WXY2; Q96PK2; Q9H540; Q9UKP0; Q9ULG9; Q9UPN3		Mesodermal Commitment Pathway; Mesodermal Commitment Pathway	2	6	1709.2	1659.8	1548.5	1518.8	1558.2	1532.4	High	High	High	High	High	High	1
FALSE	High	Master Protein	P02751	Fibronectin OS=Homo sapiens (Human) OX=9606 GN=FN1 PE=1 SV=5	0	289.147	27	52	292	52	2477	272.2	5.5	694.4	52	cell adhesion;cell organization and biogenesis;protein metabolism;other metabolic processes;stress response;transport;developmental processes;signal transduction;other biological processes	non-structural extracellular;extracellular matrix;plasma membrane;other membranes;ER/Golgi;other cell component	signal transduction activity or receptor binding;enzyme regulator activity;other molecular function	Pf00039, Pf00040, Pf00041	2335	ENSG00000115414	FN1	B7ZLF0; E9PE77; E9PG29; hsa:2335; O95609; O95610; P02751; Q14312; Q14325; Q14326; Q17RV7; Q53S27; Q564H7; Q585T2; Q59EH1; Q60FE4; Q68DP8; Q68DP9; Q68DT4; Q6LDP6; Q6MZS0; Q6MZU5; Q6N025; Q6N0A6; Q7Z391; Q86T27; Q8IVI8; Q96KP7; Q96KP8; Q96KP9; Q9H1B8; Q9HAP3; Q9UMK2	Degradation of the extracellular matrix; Integrin cell surface interactions; ECM proteoglycans; Regulation of Insulin-like Growth Factor (IGF) transport and uptake by Insulin-like Growth Factor Binding Proteins (IGFBPs); Post-translational protein phosphorylation; Platelet degranulation ; Cell surface interactions at the vascular wall; Signaling by BRAF and RAF fusions; Interleukin-4 and Interleu…	Mammary gland development pathway - Puberty (Stage 2 of 4); miRNA targets in ECM and membrane receptors; Focal Adhesion; Overview of nanoparticle effects; RAC1/PAK1/p38/MMP2 Pathway; TGF-beta Signaling Pathway; Simplified Interaction Map Between LOXL4 and Oxidative Stress Pathway; Association Between Physico-Chemical Features and Toxicity Associated Pathways; TGF-B Signaling in Thyroid Cells for …	43	0	2191.2	1938.6	1891.5	1818.9	1817.1	1755.3	High	High	High	High	High	High	1
FALSE	High	Master Protein	P78527	DNA-dependent protein kinase catalytic subunit OS=Homo sapiens (Human) OX=9606 GN=PRKDC PE=1 SV=3	0	285.68	26	103	139	102	4128	468.8	7.12	271.9	103	cell cycle OR cell proliferation;cell organization and biogenesis;protein metabolism;DNA metabolism;RNA metabolism OR transcription;other metabolic processes;stress response;developmental processes;signal transduction;other biological processes	cytosol;nucleus;other cell component	nucleic acid binding activity;kinase activity;other molecular function	Pf00454, Pf02259, Pf02260, Pf08163	5591	ENSG00000253729	PRKDC	hsa:5591; P78527; P78528; Q13327; Q13337; Q14175; Q59H99; Q7Z611; Q96SE6; Q9UME3	E3 ubiquitin ligases ubiquitinate target proteins; Nonhomologous End-Joining (NHEJ); Cytosolic sensors of pathogen-associated DNA ; IRF3-mediated induction of type I IFN	miRNA Regulation of DNA Damage Response; Cell Cycle; Retinoblastoma Gene in Cancer; Fas Ligand (FasL) pathway and Stress induction of Heat Shock Proteins (HSP) regulation; Pathways Affected in Adenoid Cystic Carcinoma; ATM Signaling Network in Development and Disease ; Non-homologous end joining; Osteoblast differentiation; DNA Repair Pathways Full Network; DNA Damage Response	14	1	7442	6894	7180.3	6303	7147.5	7430.8	High	High	High	High	High	High	1
FALSE	High	Master Protein	O75643	U5 small nuclear ribonucleoprotein 200 kDa helicase OS=Homo sapiens (Human) OX=9606 GN=SNRNP200 PE=1 SV=2	0	285.186	42	75	109	74	2136	244.4	6.06	296.93	75	cell organization and biogenesis;RNA metabolism OR transcription;other metabolic processes	nucleus	other molecular function	Pf00270, Pf00271, Pf02889, Pf18149	23020	ENSG00000144028	SNRNP200	hsa:23020; O75643; O94884; Q6NZY0; Q6PX59; Q8NBE6; Q96IF2; Q9H7S0	mRNA Splicing - Major Pathway; mRNA Splicing - Minor Pathway		2	1	1995.9	1855	1900	1780.3	1853.3	1882.7	High	High	High	High	High	High	1
FALSE	High	Master Protein	Q9NZM1	Myoferlin OS=Homo sapiens (Human) OX=9606 GN=MYOF PE=1 SV=1	0	283.175	42	79	129	75	2061	234.6	6.18	313.91	79	cell organization and biogenesis;other metabolic processes;stress response;other biological processes	plasma membrane;other membranes;nucleus;other cell component	other molecular function	Pf00168, Pf08150, Pf08151, Pf08165, Pf16165	26509	ENSG00000138119	MYOF	B3KQN5; hsa:26509; Q5VWW2; Q5VWW3; Q5VWW4; Q5VWW5; Q7Z642; Q8IWH0; Q9HBU3; Q9NZM0; Q9NZM1; Q9ULL3; Q9Y4U4		Aryl Hydrocarbon Receptor Pathway; Nuclear Receptors Meta-Pathway; Hepatitis C and Hepatocellular Carcinoma	3	3	2809	2694.2	2776.1	2663.3	2792.5	2703.2	High	High	High	High	High	High	1
FALSE	High	Master Protein	O14983	Sarcoplasmic/endoplasmic reticulum calcium ATPase 1 OS=Homo sapiens (Human) OX=9606 GN=ATP2A1 PE=1 SV=1	0	280.267	37	43	672	25	1001	110.2	5.16	1605.09	43	cell organization and biogenesis;stress response;transport;signal transduction;other biological processes	other membranes;cytosol;cytoskeleton;mitochondrion;ER/Golgi;other cell component	transporter activity;other molecular function	Pf00122, Pf00689, Pf00690, Pf13246	487	ENSG00000196296	ATP2A1	A8K5J9; B3KY17; hsa:487; O14983; O14984	Ion homeostasis; Ion transport by P-type ATPases; Pre-NOTCH Processing in Golgi; Reduction of cytosolic Ca++ levels	Alzheimers Disease; 16p11.2 distal deletion syndrome	6	0	1838.4	1636.1	1610.2	1559.2	1671.3	1564	High	High	High	High	High	High	1
FALSE	High	Master Protein	P12814	Alpha-actinin-1 OS=Homo sapiens (Human) OX=9606 GN=ACTN1 PE=1 SV=2	0	279.007	63	51	247	28	892	103	5.41	719.33	51	cell adhesion;cell organization and biogenesis;transport;developmental processes;other biological processes	non-structural extracellular;plasma membrane;other membranes;cytosol;cytoskeleton;other cell component	signal transduction activity or receptor binding;cytoskeletal activity;nucleic acid binding activity;other molecular function	Pf00307, Pf00435, Pf08726	87	ENSG00000072110	ACTN1	B3V8S3; B4DHH3; B7TY16; hsa:87; P12814; Q1HE25; Q9BTN1	Nephrin family interactions; Platelet degranulation ; Syndecan interactions; Regulation of cytoskeletal remodeling and cell spreading by IPP complex components	Arrhythmogenic Right Ventricular Cardiomyopathy; Focal Adhesion; Ebola Virus Pathway on Host; MFAP5 effect on permeability and motility of endothelial cells via cytoskeleton rearrangement; Regulation of Actin Cytoskeleton	9	5	2521	2630.7	2612.7	2578.8	2603.6	2507.1	High	High	High	High	High	High	1	Acetyl [N-Term]
FALSE	High	Master Protein	P07900	Heat shock protein HSP 90-alpha OS=Homo sapiens (Human) OX=9606 GN=HSP90AA1 PE=1 SV=5	0	278.551	65	44	665	27	732	84.6	5.02	1938.26	44	cell cycle OR cell proliferation;cell organization and biogenesis;protein metabolism;DNA metabolism;other metabolic processes;stress response;transport;developmental processes;signal transduction;other biological processes	non-structural extracellular;plasma membrane;other membranes;cytosol;mitochondrion;nucleus;other cytoplasmic organelle;other cell component	enzyme regulator activity;cytoskeletal activity;other molecular function	Pf00183, Pf02518	3320	ENSG00000080824	HSP90AA1	A8K500; B3KPJ9; hsa:3320; P07900; Q2PP14; Q5CAQ6; Q5CAQ7; Q9BVQ5	The role of GTSE1 in G2/M progression after G2 checkpoint; HSP90 chaperone cycle for steroid hormone receptors (SHR); Recruitment of NuMA to mitotic centrosomes; Aggrephagy; Extra-nuclear estrogen signaling; Regulation of actin dynamics for phagocytic cup formation; Neutrophil degranulation; Regulation of PLK1 Activity at G2/M Transition; VEGFR2 mediated vascular permeability; Estrogen-dependent …	Nucleotide-binding Oligomerization Domain (NOD) pathway; TNF alpha Signaling Pathway; Corticotropin-releasing hormone signaling pathway; Aryl Hydrocarbon Receptor Netpath; EBV LMP1 signaling; Aryl Hydrocarbon Receptor Pathway; Constitutive Androstane Receptor Pathway; Pregnane X Receptor pathway; Glucocorticoid Receptor Pathway; Nuclear Receptors Meta-Pathway; NRF2 pathway; VEGFA-VEGFR2 Signaling…	64	18	20219.5	20892.5	22257.6	21544.3	21659.4	21686.8	High	High	High	High	High	High	1
FALSE	High	Master Protein	P68133	Actin, alpha skeletal muscle OS=Homo sapiens (Human) OX=9606 GN=ACTA1 PE=1 SV=1	0	277.5	73	22	712	2	377	42	5.39	1917.84	22	cell organization and biogenesis;developmental processes;other biological processes	cytosol;cytoskeleton;other cell component	cytoskeletal activity;other molecular function	Pf00022	58	ENSG00000143632	ACTA1	hsa:58; P02568; P68133; P99020; Q5T8M9	Striated Muscle Contraction	Myometrial Relaxation and Contraction Pathways; Fas Ligand (FasL) pathway and Stress induction of Heat Shock Proteins (HSP) regulation; Association Between Physico-Chemical Features and Toxicity Associated Pathways; Striated Muscle Contraction Pathway; Mechanoregulation and pathology of YAP/TAZ via Hippo and non-Hippo mechanisms; IL-18 signaling pathway	7	0	483.5	476.9	427.6	450.5	436.7	439.1	High	High	High	High	High	High	1
FALSE	High	Master Protein	Q9UKX3	Myosin-13 OS=Homo sapiens (Human) OX=9606 GN=MYH13 PE=2 SV=2	0	277.029	23	55	342	5	1938	223.5	5.68	772.94	55	stress response;other biological processes	cytoskeleton;other cell component	cytoskeletal activity;other molecular function	Pf00063, Pf01576, Pf02736	8735	ENSG00000006788	MYH13	hsa:8735; O95252; Q9P0U8; Q9UKX3			0	0	50.7	55.7	54.9	53.3	59	52.3	High	High	High	High	High	High	1
FALSE	High	Master Protein	P13639	Elongation factor 2 OS=Homo sapiens (Human) OX=9606 GN=EEF2 PE=1 SV=4	0	271.363	68	54	259	51	858	95.3	6.83	558.76	54	cell cycle OR cell proliferation;protein metabolism;other metabolic processes;stress response;transport;developmental processes;other biological processes	non-structural extracellular;plasma membrane;other membranes;cytosol;translational apparatus;other cell component	cytoskeletal activity;translation activity;nucleic acid binding activity;other molecular function	Pf00009, Pf00679, Pf03144, Pf03764, Pf14492	1938	ENSG00000167658	EEF2	B2RMP5; D6W618; hsa:1938; P13639; Q58J86	Neutrophil degranulation; Protein methylation; Uptake and function of diphtheria toxin; Peptide chain elongation; Synthesis of diphthamide-EEF2	Translation Factors; AMP-activated Protein Kinase (AMPK) Signaling; Brain-Derived Neurotrophic Factor (BDNF) signaling pathway; IL-18 signaling pathway	9	3	12794.1	13416.2	13739.4	13862.2	13727.7	13580.1	High	High	High	High	High	High	1	Met-loss [N-Term]
FALSE	High	Master Protein	P46940	Ras GTPase-activating-like protein IQGAP1 OS=Homo sapiens (Human) OX=9606 GN=IQGAP1 PE=1 SV=1	0	269.463	47	64	112	59	1657	189.1	6.48	306.53	64	cell organization and biogenesis;transport;developmental processes;signal transduction;other biological processes	plasma membrane;other membranes;cytosol;cytoskeleton;nucleus;other cell component	enzyme regulator activity;cytoskeletal activity;other molecular function	Pf00307, Pf00612, Pf00616, Pf03836	8826	ENSG00000140575	IQGAP1	A7MBM3; hsa:8826; P46940	Neutrophil degranulation; Signaling by BRAF and RAF fusions; Glucagon-like Peptide-1 (GLP1) regulates insulin secretion; RHO GTPases activate IQGAPs; Nephrin family interactions; Signaling by moderate kinase activity BRAF mutants; Paradoxical activation of RAF signaling by kinase inactive BRAF; Signaling downstream of RAS mutants; Signaling by RAF1 mutants; MAP2K and MAPK activation; Signaling by…	VEGFA-VEGFR2 Signaling Pathway; Ebola Virus Pathway on Host; Ciliary landscape; EGF/EGFR Signaling Pathway; Regulation of Actin Cytoskeleton; G13 Signaling Pathway	17	6	4651.5	4453.1	4642.6	4445.5	4760.2	4591.2	High	High	High	High	High	High	1
FALSE	High	Master Protein	P06576	ATP synthase subunit beta, mitochondrial OS=Homo sapiens (Human) OX=9606 GN=ATP5F1B PE=1 SV=3	0	262.834	71	27	467	27	529	56.5	5.4	1203.59	27	cell organization and biogenesis;other metabolic processes;transport;developmental processes;other biological processes	plasma membrane;other membranes;mitochondrion;ER/Golgi;other cell component	signal transduction activity or receptor binding;transporter activity;other molecular function	Pf00006, Pf02874	506	ENSG00000110955	ATP5F1B	A8K4X0; hsa:506; P06576; Q14283	Mitochondrial protein import; Transcriptional activation of mitochondrial biogenesis; Cristae formation; Formation of ATP by chemiosmotic coupling	Electron Transport Chain (OXPHOS system in mitochondria); Oxidative phosphorylation	6	0	6141.4	6152.7	6055.8	5954.5	6027.3	5883.6	High	High	High	High	High	High	1
FALSE	High	Master Protein	P11142	Heat shock cognate 71 kDa protein OS=Homo sapiens (Human) OX=9606 GN=HSPA8 PE=1 SV=1	0	261.842	66	40	296	26	646	70.9	5.52	756.37	40	cell-cell signaling;cell organization and biogenesis;protein metabolism;RNA metabolism OR transcription;other metabolic processes;stress response;transport;signal transduction;other biological processes	non-structural extracellular;plasma membrane;other membranes;cytosol;nucleus;other cytoplasmic organelle;other cell component	signal transduction activity or receptor binding;other molecular function	Pf00012	3312	ENSG00000109971	HSPA8	hsa:3312; P11142; Q9H3R6	AUF1 (hnRNP D0) binds and destabilizes mRNA; Neutrophil degranulation; Clathrin-mediated endocytosis; Lysosome Vesicle Biogenesis; Golgi Associated Vesicle Biogenesis; Interleukin-4 and Interleukin-13 signaling; mRNA Splicing - Major Pathway; Late endosomal microautophagy; Lipophagy; Chaperone Mediated Autophagy; Regulation of HSF1-mediated heat shock response; Attenuation phase; HSP90 chaperone …	Parkin-Ubiquitin Proteasomal System pathway; MAPK Signaling Pathway; Exercise-induced Circadian Regulation	20	11	8550.5	8420.7	8879.2	8571.6	8823	8461.3	High	High	High	High	High	High	1
FALSE	High	Master Protein	P62736	Actin, aortic smooth muscle OS=Homo sapiens (Human) OX=9606 GN=ACTA2 PE=1 SV=1	0	259.92	79	24	750	3	377	42	5.39	1962.31	24	developmental processes;other biological processes	cytosol;cytoskeleton;other cell component	other molecular function	Pf00022	59	ENSG00000107796	ACTA2	B2R8A4; hsa:59; P03996; P04108; P62736; Q6FI19	Smooth Muscle Contraction; NOTCH4 Intracellular Domain Regulates Transcription	Myometrial Relaxation and Contraction Pathways; Striated Muscle Contraction Pathway; Genotoxicity pathway; Mechanoregulation and pathology of YAP/TAZ via Hippo and non-Hippo mechanisms; 22q11.2 copy number variation syndrome; IL-18 signaling pathway; Regucalcin in proximal tubule epithelial kidney cells	9	11	2154	2083.3	2118.5	2117	2180.2	2096.3	High	High	High	High	High	High	1
FALSE	High	Master Protein	P35221	Catenin alpha-1 OS=Homo sapiens (Human) OX=9606 GN=CTNNA1 PE=1 SV=1	0	259.111	64	48	109	48	906	100	6.29	322.48	48	cell adhesion;cell organization and biogenesis;stress response;developmental processes;other biological processes	plasma membrane;other membranes;cytosol;cytoskeleton;other cell component	cytoskeletal activity;other molecular function	Pf01044	1495	ENSG00000044115	CTNNA1	hsa:1495; P35221; Q12795; Q8N1C0	RHO GTPases activate IQGAPs; VEGFR2 mediated vascular permeability; Adherens junctions interactions; Myogenesis	Arrhythmogenic Right Ventricular Cardiomyopathy; Apoptosis-related network due to altered Notch3 in ovarian cancer; VEGFA-VEGFR2 Signaling Pathway; White fat cell differentiation; Endometrial cancer; Mechanoregulation and pathology of YAP/TAZ via Hippo and non-Hippo mechanisms; Hippo-Merlin Signaling Dysregulation	11	0	3483.4	3454.9	3472.1	3482.7	3429	3488	High	High	High	High	High	High	1	Met-loss+Acetyl [N-Term]
FALSE	High	Master Protein	P49327	Fatty acid synthase OS=Homo sapiens (Human) OX=9606 GN=FASN PE=1 SV=3	0	256.542	32	69	119	69	2511	273.3	6.44	287.85	69	other metabolic processes;developmental processes;other biological processes	plasma membrane;other membranes;cytosol;ER/Golgi;other cell component	other molecular function	Pf00107, Pf00109, Pf00550, Pf00698, Pf00975, Pf02801, Pf08242, Pf08659, Pf14765, Pf16197	2194	ENSG00000169710	FASN	hsa:2194; P49327; Q13479; Q16702; Q4LE83; Q6P4U5; Q6SS02; Q969R1; Q96C68; Q96IT0	Vitamin B5 (pantothenate) metabolism; Activation of gene expression by SREBF (SREBP); ChREBP activates metabolic gene expression; Fatty acyl-CoA biosynthesis; NR1H2 & NR1H3 regulate gene expression linked to lipogenesis	AMP-activated Protein Kinase (AMPK) Signaling; Sterol Regulatory Element-Binding Proteins (SREBP) signalling; SREBF and miR33 in cholesterol and lipid homeostasis; Liver X Receptor Pathway; Nuclear Receptors Meta-Pathway; Fatty Acid Biosynthesis; Angiopoietin Like Protein 8 Regulatory Pathway; Lipid Metabolism Pathway; Pathways in clear cell renal cell carcinoma; Metabolic reprogramming in colon …	17	0	8195.1	7854.8	8270.8	7893.8	8419.4	8570.9	High	High	High	High	High	High	1
FALSE	High	Master Protein	P38646	Stress-70 protein, mitochondrial OS=Homo sapiens (Human) OX=9606 GN=HSPA9 PE=1 SV=2	0	253.397	63	44	267	43	679	73.6	6.16	596.88	44	cell organization and biogenesis;other metabolic processes;stress response;transport;developmental processes;signal transduction;other biological processes	mitochondrion;nucleus;other cell component	other molecular function	Pf00012	3313	ENSG00000113013	HSPA9	B2RCM1; hsa:3313; P30036; P31932; P38646; Q1HB43; Q53H23; Q6GU03; Q9BWB7; Q9UC56	Mitochondrial protein import; Cristae formation; Gene and protein expression by JAK-STAT signaling after Interleukin-12 stimulation; Regulation of HSF1-mediated heat shock response	Parkin-Ubiquitin Proteasomal System pathway	5	1	6464.4	6359.5	6175.3	6397.8	5857	6257.1	High	High	High	High	High	High	1
FALSE	High	Master Protein	P08238	Heat shock protein HSP 90-beta OS=Homo sapiens (Human) OX=9606 GN=HSP90AB1 PE=1 SV=4	0	250.527	64	42	668	25	724	83.2	5.03	1965.2	42	cell organization and biogenesis;DNA metabolism;other metabolic processes;stress response;transport;developmental processes;signal transduction;other biological processes	non-structural extracellular;plasma membrane;other membranes;cytosol;nucleus;other cytoplasmic organelle;other cell component	signal transduction activity or receptor binding;enzyme regulator activity;cytoskeletal activity;nucleic acid binding activity;other molecular function	Pf00183, Pf02518	3326	ENSG00000096384	HSP90AB1	B2R5P0; hsa:3326; P08238; Q5T9W7; Q9NQW0; Q9NTK6	Regulation of actin dynamics for phagocytic cup formation; The role of GTSE1 in G2/M progression after G2 checkpoint; Neutrophil degranulation; Estrogen-dependent gene expression; Chaperone Mediated Autophagy; Sema3A PAK dependent Axon repulsion; HSF1 activation; Attenuation phase; Potential therapeutics for SARS; HSP90 chaperone cycle for steroid hormone receptors (SHR); Aryl hydrocarbon recepto…	Nuclear Receptors Meta-Pathway; NRF2 pathway; Focal Adhesion-PI3K-Akt-mTOR-signaling pathway; PI3K-Akt Signaling Pathway	21	0	7481.2	7690.7	8068.4	7938.2	7882.9	8068	High	High	High	High	High	High	1
FALSE	High	Master Protein	Q9Y4G6	Talin-2 OS=Homo sapiens (Human) OX=9606 GN=TLN2 PE=1 SV=4	0	249.825	34	76	101	56	2542	271.4	5.57	233.4	76	cell adhesion;cell organization and biogenesis	plasma membrane;other membranes;cytoskeleton;other cell component	signal transduction activity or receptor binding;cytoskeletal activity;other molecular function	Pf00373, Pf01608, Pf08913, Pf09141, Pf16511	83660	ENSG00000171914	TLN2	A6NLB8; hsa:83660; Q9Y4G6		Focal Adhesion	1	2	1282.3	1185.5	1203.7	1198.1	1129.2	1147.7	High	High	High	High	High	High	1	Met-loss [N-Term]
FALSE	High	Master Protein	P55072	Transitional endoplasmic reticulum ATPase OS=Homo sapiens (Human) OX=9606 GN=VCP PE=1 SV=4	0	249.043	69	46	155	45	806	89.3	5.26	418.02	46	cell cycle OR cell proliferation;cell organization and biogenesis;protein metabolism;DNA metabolism;other metabolic processes;stress response;transport;signal transduction;other biological processes	non-structural extracellular;other membranes;cytosol;ER/Golgi;nucleus;other cytoplasmic organelle;other cell component	signal transduction activity or receptor binding;enzyme regulator activity;other molecular function	Pf00004, Pf02359, Pf02933, Pf09336, Pf17862	7415	ENSG00000165280	VCP	B2R5T8; hsa:7415; P55072; Q0V924; Q2TAI5; Q969G7; Q9UCD5	Neutrophil degranulation; Ovarian tumor domain proteases; ABC-family proteins mediated transport; Aggrephagy; Hedgehog ligand biogenesis; Hh mutants are degraded by ERAD; Defective CFTR causes cystic fibrosis; E3 ubiquitin ligases ubiquitinate target proteins; Attachment and Entry; Attachment and Entry; Josephin domain DUBs; Protein methylation; HSF1 activation; Translesion Synthesis by POLH; N-g…		15	1	4547	4668.7	4708.9	4792.1	4790.8	4797.8	High	High	High	High	High	High	1
FALSE	High	Master Protein	P02545	Prelamin-A/C OS=Homo sapiens (Human) OX=9606 GN=LMNA PE=1 SV=1	0	247.545	63	43	273	40	664	74.1	7.02	758.76	43	cell cycle OR cell proliferation;cell organization and biogenesis;stress response;transport;developmental processes;signal transduction;other biological processes	cytosol;cytoskeleton;nucleus;other cell component	other molecular function	Pf00038, Pf00932	4000	ENSG00000160789	LMNA	B4DI32; D3DVB0; D6RAQ3; E7EUI9; hsa:4000; P02545; P02546; Q5I6Y4; Q5I6Y6; Q5TCJ2; Q5TCJ3; Q6UYC3; Q969I8; Q96JA2	Signaling by BRAF and RAF fusions; XBP1(S) activates chaperone genes	Arrhythmogenic Right Ventricular Cardiomyopathy; Adipogenesis; Fas Ligand (FasL) pathway and Stress induction of Heat Shock Proteins (HSP) regulation; Lamin A-processing pathway; Nephrotic syndrome; The influence of laminopathies on Wnt signaling; The Overlap Between Signal Transduction Pathways that Contribute to a Range of LMNA Laminopathies	9	2	3948.9	3840.6	3854	3725.7	3781	3802	High	High	High	High	High	High	1
FALSE	High	Master Protein	P14625	Endoplasmin OS=Homo sapiens (Human) OX=9606 GN=HSP90B1 PE=1 SV=1	0	246.104	54	48	311	47	803	92.4	4.84	714.91	48	cell organization and biogenesis;protein metabolism;other metabolic processes;stress response;transport;signal transduction;other biological processes	non-structural extracellular;plasma membrane;other membranes;cytosol;ER/Golgi;other cell component	signal transduction activity or receptor binding;nucleic acid binding activity;other molecular function	Pf00183, Pf02518	7184	ENSG00000166598	HSP90B1	hsa:7184; P14625; Q96A97	Trafficking and processing of endosomal TLR; Regulation of Insulin-like Growth Factor (IGF) transport and uptake by Insulin-like Growth Factor Binding Proteins (IGFBPs); Post-translational protein phosphorylation; Interleukin-4 and Interleukin-13 signaling; Scavenging by Class A Receptors; ATF6 (ATF6-alpha) activates chaperone genes	Photodynamic therapy-induced unfolded protein response; Focal Adhesion-PI3K-Akt-mTOR-signaling pathway; Prion disease pathway; PI3K-Akt Signaling Pathway; Sudden Infant Death Syndrome (SIDS) Susceptibility Pathways	11	1	10785	10825.8	10843.4	10687.6	10913.1	10546.3	High	High	High	High	High	High	1
FALSE	High	Master Protein	P35609	Alpha-actinin-2 OS=Homo sapiens (Human) OX=9606 GN=ACTN2 PE=1 SV=1	0	245.236	58	48	194	30	894	103.8	5.45	555.46	48	cell adhesion;cell organization and biogenesis;protein metabolism;other metabolic processes;transport;developmental processes;signal transduction;other biological processes	non-structural extracellular;plasma membrane;other membranes;cytosol;cytoskeleton;other cell component	signal transduction activity or receptor binding;cytoskeletal activity;other molecular function	Pf00307, Pf00435, Pf08726	88	ENSG00000077522	ACTN2	B1ANE4; B2RCS5; hsa:88; P35609; Q86TF4; Q86TI8	Platelet degranulation ; Nephrin family interactions; RAF/MAP kinase cascade; Striated Muscle Contraction; Long-term potentiation; Assembly and cell surface presentation of NMDA receptors; Ras activation upon Ca2+ influx through NMDA receptor; Unblocking of NMDA receptors, glutamate binding and activation; Negative regulation of NMDA receptor-mediated neuronal transmission	Arrhythmogenic Right Ventricular Cardiomyopathy; Striated Muscle Contraction Pathway; NO/cGMP/PKG mediated Neuroprotection	12	3	819.7	754.2	790.5	776.9	777.2	763.8	High	High	High	High	High	High	1
FALSE	High	Master Protein	P60709	Actin, cytoplasmic 1 OS=Homo sapiens (Human) OX=9606 GN=ACTB PE=1 SV=1	0	242.873	87	25	715	9	375	41.7	5.48	1816.84	25	cell organization and biogenesis;protein metabolism;other metabolic processes;transport;developmental processes;signal transduction;other biological processes	plasma membrane;other membranes;cytosol;cytoskeleton;nucleus;other cell component	cytoskeletal activity;other molecular function	Pf00022	60	ENSG00000075624	ACTB	hsa:60; P02570; P60709; P70514; P99021; Q11211; Q64316; Q75MN2; Q96B34; Q96HG5	RHO GTPases Activate Formins; Signaling by BRAF and RAF fusions; UCH proteinases; RHO GTPases activate IQGAPs; Translocation of SLC2A4 (GLUT4) to the plasma membrane; Clathrin-mediated endocytosis; VEGFA-VEGFR2 Pathway; EPHB-mediated forward signaling; B-WICH complex positively regulates rRNA expression; HATs acetylate histones; Recycling pathway of L1; EPH-ephrin mediated repulsion of cells; DNA…	Arrhythmogenic Right Ventricular Cardiomyopathy; Pathogenic Escherichia coli infection; Common Pathways Underlying Drug Addiction; Myometrial Relaxation and Contraction Pathways; Focal Adhesion; Fas Ligand (FasL) pathway and Stress induction of Heat Shock Proteins (HSP) regulation; Ebola Virus Pathway on Host; Viral Acute Myocarditis; Thermogenesis; Mechanoregulation and pathology of YAP/TAZ via …	42	19	10280.3	10093.3	10300.4	9973.3	10208.9	10306.2	High	High	High	High	High	High	1
FALSE	High	Master Protein	P05023	Sodium/potassium-transporting ATPase subunit alpha-1 OS=Homo sapiens (Human) OX=9606 GN=ATP1A1 PE=1 SV=1	0	240.122	47	47	140	27	1023	112.8	5.49	336.34	47	other metabolic processes;transport;other biological processes	plasma membrane;other membranes;cytoskeleton;ER/Golgi;other cytoplasmic organelle;other cell component	transporter activity;cytoskeletal activity;other molecular function	Pf00122, Pf00689, Pf00690, Pf13246	476	ENSG00000163399	ATP1A1	B2RBR6; B7Z2T5; B7Z3U6; F5H3A1; hsa:476; P05023; Q16689; Q6LDM4; Q9UCN1; Q9UJ20; Q9UJ21	Ion homeostasis; Ion transport by P-type ATPases; Potential therapeutics for SARS	Preimplantation Embryo; Proximal tubule transport	5	26	5269.4	5479.8	5414.8	5438	5709.9	5274.6	High	High	High	High	High	High	1
FALSE	High	Master Protein	P35580	Myosin-10 OS=Homo sapiens (Human) OX=9606 GN=MYH10 PE=1 SV=3	0	239.717	33	59	102	33	1976	228.9	5.54	285.77	59	cell adhesion;cell cycle OR cell proliferation;cell organization and biogenesis;stress response;transport;developmental processes;other biological processes	plasma membrane;other membranes;cytosol;cytoskeleton;other cell component	cytoskeletal activity;nucleic acid binding activity;other molecular function	Pf00063, Pf00612, Pf01576, Pf02736	4628	ENSG00000133026	MYH10	B2RWP9; D3DTS1; F8VTL3; hsa:4628; P35580; Q12989; Q149N3; Q149N4; Q16087; Q4LE45; Q6PK16; Q9BWG0	Sema4D induced cell migration and growth-cone collapse; EPHA-mediated growth cone collapse; RHO GTPases activate PAKs; RHO GTPases activate CIT; RHO GTPases activate PKNs; RHO GTPases Activate ROCKs	Regulation of Actin Cytoskeleton	7	6	1227.7	1195.1	1227	1190.5	1224	1186.7	High	High	High	High	High	High	1
FALSE	High	Master Protein	P35555	Fibrillin-1 OS=Homo sapiens (Human) OX=9606 GN=FBN1 PE=1 SV=4	0	227.259	25	58	99	58	2871	312.1	4.93	229.76	58	cell adhesion;cell organization and biogenesis;protein metabolism;other metabolic processes;developmental processes;signal transduction;other biological processes	non-structural extracellular;extracellular matrix;ER/Golgi	signal transduction activity or receptor binding;extracellular structural activity;other molecular function	Pf00683, Pf07645, Pf12661, Pf12662, Pf14670, Pf18193	2200	ENSG00000166147	FBN1	B2RUU0; D2JYH6; hsa:2200; P35555; Q15972; Q75N87	Regulation of Insulin-like Growth Factor (IGF) transport and uptake by Insulin-like Growth Factor Binding Proteins (IGFBPs); Post-translational protein phosphorylation; Integrin cell surface interactions; Degradation of the extracellular matrix; Molecules associated with elastic fibres	Hypothesized Pathways in Pathogenesis of Cardiovascular Disease; TGF-beta Receptor Signalling in Skeletal Dysplasias	8	0	978.8	890.6	847.3	811.1	831.4	793.5	High	High	High	High	High	High	1
FALSE	High	Master Protein	P34932	Heat shock 70 kDa protein 4 OS=Homo sapiens (Human) OX=9606 GN=HSPA4 PE=1 SV=4	0	217.588	61	48	107	43	840	94.3	5.19	256.93	48	cell organization and biogenesis;stress response;transport	non-structural extracellular;cytosol;mitochondrion;nucleus	other molecular function	Pf00012	3308	ENSG00000170606	HSPA4	hsa:3308; O95756; P34932; Q2TAL4; Q9BUK9	Regulation of HSF1-mediated heat shock response	Parkin-Ubiquitin Proteasomal System pathway	2	6	5134.7	5081.9	5198.7	5151.3	5379.3	5236.6	High	High	High	High	High	High	1
FALSE	High	Master Protein	P14618	Pyruvate kinase PKM OS=Homo sapiens (Human) OX=9606 GN=PKM PE=1 SV=4	0	216.823	72	36	363	36	531	57.9	7.84	916.43	36	other metabolic processes;stress response;transport;developmental processes;other biological processes	non-structural extracellular;cytosol;ER/Golgi;nucleus;other cell component	nucleic acid binding activity;kinase activity;other molecular function	Pf00224, Pf02887	5315	ENSG00000067225	PKM	A6NFK3; B2R5N8; B3KRY0; B4DFX8; B4DUU6; hsa:5315; P14618; P14786; Q53GK4; Q96E76; Q9BWB5; Q9UCV6; Q9UPF2	Neutrophil degranulation	Photodynamic therapy-induced HIF-1 survival signaling; Amino Acid metabolism; Pathways in clear cell renal cell carcinoma; Metabolic reprogramming in colon cancer; Computational Model of Aerobic Glycolysis; Glycolysis and Gluconeogenesis	7	0	12407	13124.5	13143.5	13177	13226.3	13058.4	High	High	High	High	High	High	1
FALSE	High	Master Protein	P11021	Endoplasmic reticulum chaperone BiP OS=Homo sapiens (Human) OX=9606 GN=HSPA5 PE=1 SV=2	0	213.423	64	43	285	40	654	72.3	5.16	715.71	43	protein metabolism;other metabolic processes;stress response;transport;developmental processes;signal transduction;other biological processes	plasma membrane;other membranes;cytosol;mitochondrion;ER/Golgi;nucleus;other cell component	translation activity;other molecular function	Pf00012	3309	ENSG00000044574	HSPA5	B0QZ61; hsa:3309; P11021; Q2EF78; Q9NPF1; Q9UK02	Platelet degranulation ; Antigen Presentation: Folding, assembly and peptide loading of class I MHC; Regulation of HSF1-mediated heat shock response; IRE1alpha activates chaperones; PERK regulates gene expression; ATF6 (ATF6-alpha) activates chaperone genes	Parkin-Ubiquitin Proteasomal System pathway; Apoptosis-related network due to altered Notch3 in ovarian cancer; Photodynamic therapy-induced unfolded protein response; Prion disease pathway; Unfolded protein response	12	3	9680.9	9448.3	9694	9731.1	9844.7	9531	High	High	High	High	High	High	1
FALSE	High	Master Protein	P25705	ATP synthase subunit alpha, mitochondrial OS=Homo sapiens (Human) OX=9606 GN=ATP5F1A PE=1 SV=1	0	212.692	58	32	707	32	553	59.7	9.13	1889.51	32	cell organization and biogenesis;other metabolic processes;transport;other biological processes	plasma membrane;other membranes;mitochondrion	signal transduction activity or receptor binding;transporter activity;other molecular function	Pf00006, Pf00306, Pf02874	498	ENSG00000152234	ATP5F1A	A8K092; B4DY56; hsa:498; K7ENP3; P25705; Q53XX6; Q8IXV2; Q96FB4; Q96HW2; Q96IR6; Q9BTV8	Mitochondrial protein import; Cristae formation; Formation of ATP by chemiosmotic coupling	Electron Transport Chain (OXPHOS system in mitochondria); Oxidative phosphorylation	5	0	10362.6	10422.7	10201.4	10414.3	10412.1	10068.7	High	High	High	High	High	High	1
FALSE	High	Master Protein	P26038	Moesin OS=Homo sapiens (Human) OX=9606 GN=MSN PE=1 SV=3	0	207.439	66	43	159	30	577	67.8	6.4	373.44	43	cell adhesion;cell cycle OR cell proliferation;cell organization and biogenesis;developmental processes;signal transduction;other biological processes	plasma membrane;other membranes;cytosol;cytoskeleton;other cell component	signal transduction activity or receptor binding;cytoskeletal activity;nucleic acid binding activity;other molecular function	Pf00373, Pf00769, Pf09379, Pf09380	4478	ENSG00000147065	MSN	hsa:4478; P26038	Recycling pathway of L1; Gene and protein expression by JAK-STAT signaling after Interleukin-12 stimulation	Glial Cell Differentiation; AGE/RAGE pathway; 16p11.2 proximal deletion syndrome; Regulation of Actin Cytoskeleton	6	17	6339.5	6339.3	6669.9	6663	6695.2	6483.6	High	High	High	High	High	High	1
FALSE	High	Master Protein	P27816	Microtubule-associated protein 4 OS=Homo sapiens (Human) OX=9606 GN=MAP4 PE=1 SV=3	0	206.42	53	51	102	51	1152	120.9	5.43	235.59	51	cell cycle OR cell proliferation;cell organization and biogenesis;developmental processes;other biological processes	plasma membrane;other membranes;cytosol;cytoskeleton;other cell component	cytoskeletal activity;other molecular function	Pf00418	4134	ENSG00000047849	MAP4	hsa:4134; P27816; Q13082; Q59FT2; Q68D74; Q6ZUW9; Q86V26; Q96A76; Q96NS9		Splicing factor NOVA regulated synaptic proteins	1	0	6514.7	6745.7	6881.9	6898.5	7117	6676	High	High	High	High	High	High	1
FALSE	High	Master Protein	Q08043	Alpha-actinin-3 OS=Homo sapiens (Human) OX=9606 GN=ACTN3 PE=1 SV=2	0	205.296	49	41	171	28	901	103.2	5.52	430.42	41	cell adhesion;cell organization and biogenesis;other biological processes	cytosol;cytoskeleton;other cell component	signal transduction activity or receptor binding;cytoskeletal activity;other molecular function	Pf00307, Pf00435, Pf08726	89	ENSG00000248746	ACTN3	A6NP77; hsa:89; Q08043; Q4KKV2	Nephrin family interactions; Striated Muscle Contraction	Arrhythmogenic Right Ventricular Cardiomyopathy; Striated Muscle Contraction Pathway	4	0	816.1	753.9	758.8	759.1	747.7	724.8	High	High	High	High	High	High	1
FALSE	High	Master Protein	P78371	T-complex protein 1 subunit beta OS=Homo sapiens (Human) OX=9606 GN=CCT2 PE=1 SV=4	0	202.707	70	29	132	29	535	57.5	6.46	340.53	29	cell organization and biogenesis;transport;other biological processes	non-structural extracellular;cytosol;cytoskeleton;other cytoplasmic organelle;other cell component	other molecular function	Pf00118	10576	ENSG00000166226	CCT2	A8K402; B5BTY7; B7Z243; B7Z7K4; B7ZAT2; hsa:10576; P78371; Q14D36; Q6IAT3	Neutrophil degranulation; Cooperation of PDCL (PhLP1) and TRiC/CCT in G-protein beta folding; Formation of tubulin folding intermediates by CCT/TriC; Association of TriC/CCT with target proteins during biosynthesis; Prefoldin mediated transfer of substrate to CCT/TriC; Folding of actin by CCT/TriC; BBSome-mediated cargo-targeting to cilium	16p11.2 proximal deletion syndrome	8	0	4309.5	4269.6	4525.9	4422.1	4477.4	4450.3	High	High	High	High	High	High	1
FALSE	High	Master Protein	P07237	Protein disulfide-isomerase OS=Homo sapiens (Human) OX=9606 GN=P4HB PE=1 SV=3	0	202.543	71	31	232	30	508	57.1	4.87	552.14	31	cell organization and biogenesis;protein metabolism;other metabolic processes;stress response;signal transduction;other biological processes	non-structural extracellular;plasma membrane;other membranes;cytosol;cytoskeleton;ER/Golgi;other cell component	signal transduction activity or receptor binding;cytoskeletal activity;other molecular function	Pf00085, Pf13848	5034	ENSG00000185624	P4HB	B2RDQ2; hsa:5034; P07237; P30037; P32079; Q15205; Q6LDE5	Hedgehog ligand biogenesis; Regulation of Insulin-like Growth Factor (IGF) transport and uptake by Insulin-like Growth Factor Binding Proteins (IGFBPs); Post-translational protein phosphorylation; Collagen biosynthesis and modifying enzymes; Detoxification of Reactive Oxygen Species; Interleukin-12 signaling; Interleukin-23 signaling; Chylomicron assembly; VLDL assembly	VEGFA-VEGFR2 Signaling Pathway; Type I collagen synthesis in the context of Osteogenesis imperfecta	11	1	7556.9	7749.1	7749.4	7986.4	8039	7650.9	High	High	High	High	High	High	1
FALSE	High	Master Protein	P42704	Leucine-rich PPR motif-containing protein, mitochondrial OS=Homo sapiens (Human) OX=9606 GN=LRPPRC PE=1 SV=3	0	196.666	41	56	87	56	1394	157.8	6.13	214.19	56	transport;other biological processes	other membranes;cytoskeleton;mitochondrion;nucleus;other cell component	cytoskeletal activity;nucleic acid binding activity;other molecular function	Pf01535	10128	ENSG00000138095	LRPPRC	A0PJE3; A8K1V1; hsa:10128; P42704; Q53PC0; Q53QN7; Q6ZUD8; Q7Z7A6; Q96D84	Respiratory electron transport; TP53 Regulates Metabolic Genes	Ciliary landscape	3	0	4492.6	4300	4473.4	4448.6	4538.7	4397.4	High	High	High	High	High	High	1
FALSE	High	Master Protein	Q92896	Golgi apparatus protein 1 OS=Homo sapiens (Human) OX=9606 GN=GLG1 PE=1 SV=2	0	192.409	41	47	93	46	1179	134.5	6.9	226.38	47	developmental processes;other biological processes	non-structural extracellular;extracellular matrix;plasma membrane;other membranes;cytoskeleton;ER/Golgi	signal transduction activity or receptor binding;other molecular function	Pf00839	2734	ENSG00000090863	GLG1	B7Z8Y4; D3DUJ7; hsa:2734; Q13221; Q6P9D1; Q92896	Cell surface interactions at the vascular wall		1	1	2217	2293	2246.4	2173.2	2228.5	2302.8	High	High	High	High	High	High	1
FALSE	High	Master Protein	P06737	Glycogen phosphorylase, liver form OS=Homo sapiens (Human) OX=9606 GN=PYGL PE=1 SV=4	0	186.894	50	40	89	32	847	97.1	7.17	229.13	40	other metabolic processes;transport;other biological processes	non-structural extracellular;cytosol;other cell component	other molecular function	Pf00343	5836	ENSG00000100504	PYGL	A6NDQ4; B4DUB7; F5H816; hsa:5836; O60567; O60752; O60913; P06737; Q501V9; Q641R5; Q96G82	Neutrophil degranulation; Glycogen breakdown (glycogenolysis)	TNF alpha Signaling Pathway; Glycogen Synthesis and Degradation	4	9	4083.1	4132.7	4334.4	4213.6	4389.5	4204.5	High	High	High	High	High	High	1
FALSE	High	Master Protein	Q86UP2	Kinectin OS=Homo sapiens (Human) OX=9606 GN=KTN1 PE=1 SV=1	0	186.349	34	42	67	42	1357	156.2	5.64	201.23	42	protein metabolism;other metabolic processes;transport;other biological processes	plasma membrane;other membranes;ER/Golgi	cytoskeletal activity	Pf05104	3895	ENSG00000126777	KTN1	B4DZ88; hsa:3895; Q13999; Q14707; Q15387; Q17RZ5; Q5GGW3; Q86UP2; Q86W57	Regulation of Insulin-like Growth Factor (IGF) transport and uptake by Insulin-like Growth Factor Binding Proteins (IGFBPs); Post-translational protein phosphorylation; RHO GTPases activate KTN1	Glucocorticoid Receptor Pathway; Nuclear Receptors Meta-Pathway	5	0	2294.1	2256.3	2243.1	2190.2	2235.7	2194.7	High	High	High	High	High	High	1
FALSE	High	Master Protein	P15311	Ezrin OS=Homo sapiens (Human) OX=9606 GN=EZR PE=1 SV=4	0	186.226	61	42	223	28	586	69.4	6.27	498.3	42	cell adhesion;cell cycle OR cell proliferation;cell organization and biogenesis;other metabolic processes;transport;developmental processes;signal transduction;other biological processes	plasma membrane;other membranes;cytosol;cytoskeleton;nucleus;other cytoplasmic organelle;other cell component	cytoskeletal activity;other molecular function	Pf00373, Pf00769, Pf09379, Pf09380	7430	ENSG00000092820	EZR	E1P5A8; hsa:7430; P15311; P23714; Q4VX75; Q96CU8; Q9NSJ4	Netrin-1 signaling; Recycling pathway of L1	Pathogenic Escherichia coli infection; AGE/RAGE pathway; VEGFA-VEGFR2 Signaling Pathway; 16p11.2 proximal deletion syndrome; Regulation of Actin Cytoskeleton	7	3	10831.6	10915.9	11520.7	11785.6	11823.2	11781.9	High	High	High	High	High	High	1
FALSE	High	Master Protein	P13667	Protein disulfide-isomerase A4 OS=Homo sapiens (Human) OX=9606 GN=PDIA4 PE=1 SV=2	0	185.154	63	41	121	40	645	72.9	5.07	294.41	41	protein metabolism;other metabolic processes;stress response;transport;other biological processes	non-structural extracellular;ER/Golgi;other cell component	other molecular function	Pf00085, Pf13848	9601	ENSG00000155660	PDIA4	A8K4K6; hsa:9601; P13667; Q549T6			0	1	5164.4	5256.8	5298.4	5342.3	5337.4	5241.1	High	High	High	High	High	High	1
FALSE	High	Master Protein	P17661	Desmin OS=Homo sapiens (Human) OX=9606 GN=DES PE=1 SV=3	0	182.945	58	31	493	26	470	53.5	5.27	1099.91	31	cell organization and biogenesis;other biological processes	plasma membrane;other membranes;cytosol;cytoskeleton;nucleus;other cell component	cytoskeletal activity;other molecular function	Pf00038, Pf04732	1674	ENSG00000175084	DES	hsa:1674; P17661; Q15787; Q549R7; Q549R8; Q549R9; Q8IZR1; Q8IZR6; Q8NES2; Q8NEU6; Q8TAC4; Q8TCX2; Q8TD99; Q9UHN5; Q9UJ80	Striated Muscle Contraction	Arrhythmogenic Right Ventricular Cardiomyopathy; Striated Muscle Contraction Pathway; IL-18 signaling pathway	4	0	3300.3	3171.9	3020.8	3008.1	3040.9	3004	High	High	High	High	High	High	1
FALSE	High	Master Protein	P06733	Alpha-enolase OS=Homo sapiens (Human) OX=9606 GN=ENO1 PE=1 SV=2	0	180.641	81	31	639	24	434	47.1	7.39	1638.74	31	other metabolic processes;other biological processes	plasma membrane;other membranes;cytosol;cytoskeleton;other cell component	nucleic acid binding activity;other molecular function	Pf00113, Pf03952	2023	ENSG00000074800	ENO1	B2RD59; hsa:2023; P06733; P22712; Q16704; Q4TUS4; Q53FT9; Q53HR3; Q658M5; Q6GMP2; Q71V37; Q7Z3V6; Q8WU71; Q96GV1; Q9BT62; Q9UCH6; Q9UM55	Gluconeogenesis; Glycolysis; Manipulation of host energy metabolism	Pathways in clear cell renal cell carcinoma; Metabolic reprogramming in colon cancer; Computational Model of Aerobic Glycolysis; IL-18 signaling pathway; Glycolysis and Gluconeogenesis	8	7	23176.5	23901	21045.6	29176.1	21634.5	26565.4	High	High	High	High	High	High	1
FALSE	High	Master Protein	P04406	Glyceraldehyde-3-phosphate dehydrogenase OS=Homo sapiens (Human) OX=9606 GN=GAPDH PE=1 SV=3	0	180.318	79	22	374	22	335	36	8.46	958.71	22	cell organization and biogenesis;protein metabolism;other metabolic processes;stress response;other biological processes	plasma membrane;other membranes;cytosol;cytoskeleton;nucleus;other cell component	enzyme regulator activity;cytoskeletal activity;other molecular function	Pf00044, Pf02800	2597	ENSG00000111640	GAPDH	E7EUT4; hsa:2597; P00354; P04406; Q53X65	Glycolysis; Gluconeogenesis	Cori Cycle; Alzheimers Disease; HIF1A and PPARG regulation of glycolysis; VEGFA-VEGFR2 Signaling Pathway; Pathways in clear cell renal cell carcinoma; Metabolic reprogramming in colon cancer; Computational Model of Aerobic Glycolysis; Glycolysis and Gluconeogenesis; Sudden Infant Death Syndrome (SIDS) Susceptibility Pathways	11	0	13928.1	15226.8	12008.2	16706.8	12412.1	14667.2	High	High	High	High	High	High	1
FALSE	High	Master Protein	P05787	Keratin, type II cytoskeletal 8 OS=Homo sapiens (Human) OX=9606 GN=KRT8 PE=1 SV=7	0	177.793	62	29	92	23	483	53.7	5.59	224.96	29	cell organization and biogenesis;stress response;developmental processes;signal transduction;other biological processes	plasma membrane;other membranes;cytosol;cytoskeleton;nucleus;other cell component	other molecular function	Pf00038, Pf16208	3856	ENSG00000170421	KRT8	A8K4H3; B0AZN5; F8VXB4; hsa:3856; P05787; Q14099; Q14716; Q14717; Q53GJ0; Q6DHW5; Q6GMY0; Q6P4C7; Q96J60	Formation of the cornified envelope	Primary Focal Segmental Glomerulosclerosis FSGS; Viral Acute Myocarditis	4	4	4188.5	4284.5	4381.2	4127.8	4419.9	4251.3	High	High	High	High	High	High	1
FALSE	High	Master Protein	O75533	Splicing factor 3B subunit 1 OS=Homo sapiens (Human) OX=9606 GN=SF3B1 PE=1 SV=3	0	177.693	45	45	86	45	1304	145.7	7.09	219.81	45	cell organization and biogenesis;RNA metabolism OR transcription;other metabolic processes;other biological processes	nucleus	nucleic acid binding activity;other molecular function	Pf08920	23451	ENSG00000115524	SF3B1	E9PCH3; hsa:23451; O75533	mRNA Splicing - Major Pathway; B-WICH complex positively regulates rRNA expression; mRNA Splicing - Minor Pathway	mRNA Processing	4	0	1977.1	1925.3	1940.8	1745.7	1874.9	1835.7	High	High	High	High	High	High	1
FALSE	High	Master Protein	Q15029	116 kDa U5 small nuclear ribonucleoprotein component OS=Homo sapiens (Human) OX=9606 GN=EFTUD2 PE=1 SV=1	0	176.488	52	41	83	39	972	109.4	5	215.81	41	RNA metabolism OR transcription;other metabolic processes;other biological processes	cytosol;nucleus;other cell component	nucleic acid binding activity;other molecular function	Pf00009, Pf00679, Pf03144, Pf03764, Pf14492, Pf16004	9343	ENSG00000108883	EFTUD2	B4DK30; B4DMC0; D3DX58; hsa:9343; K7EJ81; Q15029; Q9BUR0	mRNA Splicing - Major Pathway; mRNA Splicing - Minor Pathway	mRNA Processing; Ciliary landscape	4	1	2146.7	2239.9	2218.2	2229.4	2289.6	2126	High	High	High	High	High	High	1
FALSE	High	Master Protein	Q03001	Dystonin OS=Homo sapiens (Human) OX=9606 GN=DST PE=1 SV=4	0	173.874	8	64	76	57	7570	860.1	5.25	159.77	64	cell adhesion;cell organization and biogenesis;stress response;transport;signal transduction;other biological processes	extracellular matrix;plasma membrane;other membranes;cytosol;cytoskeleton;ER/Golgi;nucleus;other cell component	signal transduction activity or receptor binding;cytoskeletal activity;other molecular function	Pf00307, Pf00435, Pf00681, Pf02187, Pf13499, Pf17902, Pf18373	667	ENSG00000151914	DST	B7Z3H1; E7ERU0; hsa:667; O94833; Q03001; Q12825; Q13266; Q13267; Q13775; Q5TBT0; Q5TBT2; Q5TF23; Q5TF24; Q8N1T8; Q8N8J3; Q8WXK8; Q8WXK9; Q96AK9; Q96DQ5; Q96J76; Q96QT5; Q9H555; Q9UGD7; Q9UGD8; Q9UN10	Type I hemidesmosome assembly		1	2	1388.6	1157.1	1242.3	1226.7	1246.3	1213.2	High	High	High	High	High	High	1
FALSE	High	Master Protein	P33176	Kinesin-1 heavy chain OS=Homo sapiens (Human) OX=9606 GN=KIF5B PE=1 SV=1	0	171.011	48	42	69	27	963	109.6	6.51	182.43	42	cell organization and biogenesis;stress response;transport;developmental processes;other biological processes	cytosol;cytoskeleton;other cell component	cytoskeletal activity;other molecular function	Pf00225	3799	ENSG00000170759	KIF5B	A0AVB2; hsa:3799; P33176; Q5VZ85	COPI-dependent Golgi-to-ER retrograde traffic; Kinesins; MHC class II antigen presentation; Insulin processing; RHO GTPases activate KTN1	Envelope proteins and their potential roles in EDMD physiopathology; Insulin Signaling	7	16	1501.7	1418.9	1483.3	1340.3	1449.7	1443.7	High	High	High	High	High	High	1
FALSE	High	Master Protein	Q99798	Aconitate hydratase, mitochondrial OS=Homo sapiens (Human) OX=9606 GN=ACO2 PE=1 SV=2	0	170.779	48	32	106	32	780	85.4	7.61	250.84	32	other metabolic processes;stress response;developmental processes	cytosol;mitochondrion	other molecular function	Pf00330, Pf00694	50	ENSG00000100412	ACO2	hsa:50; O75809; Q5JZ41; Q6FHX0; Q8TAQ6; Q99798	Mitochondrial protein import; Citric acid cycle (TCA cycle)	Amino Acid metabolism; Metabolic reprogramming in colon cancer; Fluoroacetic acid toxicity; TCA Cycle (aka Krebs or citric acid cycle)	6	0	1319.5	1212.7	1251.1	1177.8	1237	1190.1	High	High	High	High	High	High	1
FALSE	High	Master Protein	P31948	Stress-induced-phosphoprotein 1 OS=Homo sapiens (Human) OX=9606 GN=STIP1 PE=1 SV=1	0	167.68	66	42	109	42	543	62.6	6.8	245.55	42	other biological processes	cytosol;ER/Golgi;nucleus;other cell component	other molecular function	Pf00515, Pf13181, Pf17830	10963	ENSG00000168439	STIP1	B4DM70; F5H0T1; G3XAD8; hsa:10963; P31948; Q3ZCU9; Q5TZU9	HSP90 chaperone cycle for steroid hormone receptors (SHR)	VEGFA-VEGFR2 Signaling Pathway	2	0	7183.5	7458	7607.4	7250.6	7374	7390.8	High	High	High	High	High	High	1
FALSE	High	Master Protein	Q16531	DNA damage-binding protein 1 OS=Homo sapiens (Human) OX=9606 GN=DDB1 PE=1 SV=1	0	167.026	39	40	85	40	1140	126.9	5.26	207.94	40	cell-cell signaling;cell organization and biogenesis;protein metabolism;DNA metabolism;other metabolic processes;stress response;signal transduction;other biological processes	nucleus;other cell component	nucleic acid binding activity;other molecular function	Pf03178, Pf10433	1642	ENSG00000167986	DDB1	A6NG77; B2R648; B4DG00; hsa:1642; O15176; Q13289; Q16531; Q58F96	Neddylation; Formation of TC-NER Pre-Incision Complex; Dual incision in TC-NER; Gap-filling DNA repair synthesis and ligation in TC-NER; Formation of Incision Complex in GG-NER; Recognition of DNA damage by PCNA-containing replication complex; DNA Damage Recognition in GG-NER; Dual Incision in GG-NER	Hippo-Merlin Signaling Dysregulation; Hepatitis B infection; Nucleotide Excision Repair; DNA Repair Pathways Full Network	13	0	3460.3	3575.6	3585.4	3594.8	3599.8	3566.4	High	High	High	High	High	High	1
FALSE	High	Master Protein	P08133	Annexin A6 OS=Homo sapiens (Human) OX=9606 GN=ANXA6 PE=1 SV=3	0	166.734	61	39	152	38	673	75.8	5.6	309	39	cell organization and biogenesis;stress response;transport;developmental processes;signal transduction;other biological processes	other membranes;mitochondrion;other cytoplasmic organelle;other cell component	transporter activity;cytoskeletal activity;other molecular function	Pf00191	309	ENSG00000197043	ANXA6	B7Z8A7; D3DQH4; E9PGK1; hsa:309; P08133; Q6ZT79	Smooth Muscle Contraction	Calcium Regulation in the Cardiac Cell; Prostaglandin Synthesis and Regulation	3	0	2356.6	2114.5	2143.4	2078.6	2160.9	2071.4	High	High	High	High	High	High	1
FALSE	High	Master Protein	P55786	Puromycin-sensitive aminopeptidase OS=Homo sapiens (Human) OX=9606 GN=NPEPPS PE=1 SV=2	0	165.796	51	41	103	41	919	103.2	5.72	267.53	41	protein metabolism;other metabolic processes;stress response	cytosol;nucleus;other cell component	other molecular function	Pf01433, Pf11838, Pf17900	9520	ENSG00000141279	NPEPPS	B7Z463; hsa:9520; P55786; Q6P145; Q9NP16; Q9UEM2	Antigen processing: Ubiquitination & Proteasome degradation		1	0	5932.3	6275.4	6383.2	6495.7	6358.7	6083.3	High	High	High	High	High	High	1
FALSE	High	Master Protein	P22314	Ubiquitin-like modifier-activating enzyme 1 OS=Homo sapiens (Human) OX=9606 GN=UBA1 PE=1 SV=3	0	164.41	38	34	69	34	1058	117.8	5.76	188.87	34	protein metabolism;other metabolic processes;stress response	cytosol;mitochondrion;nucleus;other cell component	other molecular function	Pf00899, Pf09358, Pf10585, Pf16190, Pf16191	7317	ENSG00000130985	UBA1	hsa:7317; P22314; Q5JRR8; Q96E13	Antigen processing: Ubiquitination & Proteasome degradation; Synthesis of active ubiquitin: roles of E1 and E2 enzymes	Proteasome Degradation; Parkin-Ubiquitin Proteasomal System pathway; Parkinsons Disease Pathway	5	0	4967.8	4963.6	3697.6	4266.7	3207.4	5451.1	High	High	High	High	High	High	1	Met-loss [N-Term]
FALSE	High	Master Protein	P35241	Radixin OS=Homo sapiens (Human) OX=9606 GN=RDX PE=1 SV=1	0	163.893	59	39	126	23	583	68.5	6.37	297.48	39	cell organization and biogenesis;signal transduction;other biological processes	plasma membrane;other membranes;cytoskeleton;other cell component	cytoskeletal activity;other molecular function	Pf00373, Pf00769, Pf09379, Pf09380	5962	ENSG00000137710	RDX	A7YIJ8; A7YIK0; A7YIK3; B7Z9U6; F5H1A7; hsa:5962; P35241; Q86Y61	Recycling pathway of L1	Regulation of Actin Cytoskeleton	2	1	2472.3	2645.1	2619.2	2683.2	2718	2626.8	High	High	High	High	High	High	1
FALSE	High	Master Protein	Q14152	Eukaryotic translation initiation factor 3 subunit A OS=Homo sapiens (Human) OX=9606 GN=EIF3A PE=1 SV=1	0	163.54	33	50	80	50	1382	166.5	6.79	155.87	50	cell organization and biogenesis;protein metabolism;other metabolic processes;other biological processes	cytosol;cytoskeleton;translational apparatus;nucleus;other cell component	signal transduction activity or receptor binding;nucleic acid binding activity;other molecular function	Pf01399	8661	ENSG00000107581	EIF3A	B1AMV5; B4DYS1; F5H335; hsa:8661; O00653; Q14152; Q15778	L13a-mediated translational silencing of Ceruloplasmin expression; Translation initiation complex formation; Formation of a pool of free 40S subunits; Formation of the ternary complex, and subsequently, the 43S complex; Ribosomal scanning and start codon recognition; GTP hydrolysis and joining of the 60S ribosomal subunit	Translation Factors	7	0	3046.9	2685.5	2857.3	2594.3	2877.2	2855.9	High	High	High	High	High	High	1	Met-loss [N-Term]
FALSE	High	Master Protein	Q86VP6	Cullin-associated NEDD8-dissociated protein 1 OS=Homo sapiens (Human) OX=9606 GN=CAND1 PE=1 SV=2	0	163.298	36	40	74	37	1230	136.3	5.78	193.1	40	cell organization and biogenesis;protein metabolism;other metabolic processes;transport;other biological processes	non-structural extracellular;cytosol;ER/Golgi;nucleus;other cell component	other molecular function	Pf08623	55832	ENSG00000111530	CAND1	B2RAU3; hsa:55832; O94918; Q6PIY4; Q86VP6; Q8NDJ4; Q96JZ9; Q96T19; Q9BTC4; Q9H0G2; Q9P0H7; Q9UF85	Neutrophil degranulation; Neddylation; Iron uptake and transport	Endoderm Differentiation	4	4	3365.6	3481.3	3571.2	3410.4	3448.6	3362.5	High	High	High	High	High	High	1
FALSE	High	Master Protein	Q7KZF4	Staphylococcal nuclease domain-containing protein 1 OS=Homo sapiens (Human) OX=9606 GN=SND1 PE=1 SV=1	0	162.769	55	44	75	44	910	101.9	7.17	186.09	44	RNA metabolism OR transcription;other metabolic processes;other biological processes	cytosol;nucleus;other cell component	nucleic acid binding activity;other molecular function	Pf00565, Pf00567	27044	ENSG00000197157	SND1	hsa:27044; Q13122; Q7KZF4; Q96AG0	Signaling by BRAF and RAF fusions	VEGFA-VEGFR2 Signaling Pathway	2	0	1482.5	1395.7	1421.6	1347.4	1422.2	1459.4	High	High	High	High	High	High	1
FALSE	High	Master Protein	P50993	Sodium/potassium-transporting ATPase subunit alpha-2 OS=Homo sapiens (Human) OX=9606 GN=ATP1A2 PE=1 SV=1	0	162.411	36	34	88	16	1020	112.2	5.66	218.35	34	other metabolic processes;stress response;transport;developmental processes;signal transduction;other biological processes	plasma membrane;other membranes;other cytoplasmic organelle;other cell component	transporter activity;other molecular function	Pf00122, Pf00689, Pf00690, Pf13246	477	ENSG00000018625	ATP1A2	D3DVE4; hsa:477; P50993; Q07059; Q5JW74; Q86UZ5; Q9UQ25	Potential therapeutics for SARS; Ion transport by P-type ATPases; Ion homeostasis	Synaptic Vesicle Pathway	4	2	799.7	824.9	879.6	859	867.3	877.4	High	High	High	High	High	High	1
FALSE	High	Master Protein	P00558	Phosphoglycerate kinase 1 OS=Homo sapiens (Human) OX=9606 GN=PGK1 PE=1 SV=3	0	161.398	82	31	145	25	417	44.6	8.1	318.02	31	protein metabolism;other metabolic processes;stress response;other biological processes	non-structural extracellular;other membranes;cytosol	kinase activity;other molecular function	Pf00162	5230	ENSG00000102144	PGK1	A8K4W6; B7Z7A9; hsa:5230; P00558; Q5J7W1; Q6IBT6; Q8NI87	Glycolysis; Gluconeogenesis; Manipulation of host energy metabolism	Cori Cycle; Photodynamic therapy-induced HIF-1 survival signaling; VEGFA-VEGFR2 Signaling Pathway; Pathways in clear cell renal cell carcinoma; Metabolic reprogramming in colon cancer; Computational Model of Aerobic Glycolysis; Glycolysis and Gluconeogenesis	10	7	7005	7167.2	7538.2	7412.7	7606.2	7335.9	High	High	High	High	High	High	1
FALSE	High	Master Protein	Q9UQE7	Structural maintenance of chromosomes protein 3 OS=Homo sapiens (Human) OX=9606 GN=SMC3 PE=1 SV=2	0	159.578	43	51	70	50	1217	141.5	7.18	159.79	51	cell cycle OR cell proliferation;cell organization and biogenesis;DNA metabolism;other metabolic processes;stress response;other biological processes	cytosol;cytoskeleton;nucleus;other cell component	cytoskeletal activity;other molecular function	Pf02463, Pf06470	9126	ENSG00000108055	SMC3	A8K156; hsa:9126; O60464; Q5T482; Q9UQE7	Separation of Sister Chromatids; Resolution of Sister Chromatid Cohesion; Estrogen-dependent gene expression; SUMOylation of DNA damage response and repair proteins; Meiotic synapsis; Cohesin Loading onto Chromatin; Establishment of Sister Chromatid Cohesion	Cell Cycle; Retinoblastoma Gene in Cancer; MECP2 and Associated Rett Syndrome; Prion disease pathway; Regulation of sister chromatid separation at the metaphase-anaphase transition	12	1	2556.6	2492.5	2511.1	2384.9	2476.9	2431.5	High	High	High	High	High	High	1
FALSE	High	Master Protein	P12956	X-ray repair cross-complementing protein 6 OS=Homo sapiens (Human) OX=9606 GN=XRCC6 PE=1 SV=2	0	159.508	60	36	90	35	609	69.8	6.64	232.39	36	cell organization and biogenesis;DNA metabolism;other metabolic processes;stress response;transport;developmental processes;other biological processes	non-structural extracellular;cytosol;nucleus;other cell component	nucleic acid binding activity;other molecular function	Pf02037, Pf02735, Pf03730, Pf03731	2547	ENSG00000196419	XRCC6	B1AHC8; hsa:2547; P12956; Q6FG89; Q9UCQ2; Q9UCQ3	Cytosolic sensors of pathogen-associated DNA ; Neutrophil degranulation; 2-LTR circle formation; Nonhomologous End-Joining (NHEJ); IRF3-mediated induction of type I IFN	Non-homologous end joining; DNA Repair Pathways Full Network	7	1	7652.1	7586	8250.4	7923.9	8087	8192.1	High	High	High	High	High	High	1
FALSE	High	Master Protein	Q9NYU2	UDP-glucose:glycoprotein glucosyltransferase 1 OS=Homo sapiens (Human) OX=9606 GN=UGGT1 PE=1 SV=3	0	158.78	30	38	72	38	1555	177.1	5.63	178.47	38	protein metabolism;other metabolic processes;stress response;other biological processes	ER/Golgi;other cell component	other molecular function	Pf06427, Pf18400, Pf18401, Pf18402, Pf18403, Pf18404	56886	ENSG00000136731	UGGT1	hsa:56886; Q53QP2; Q53SL3; Q8IW30; Q9H8I4; Q9NYU2	ER Quality Control Compartment (ERQC)	IL-18 signaling pathway	2	0	2027.5	2021.6	2053.8	1959	2068.1	2042	High	High	High	High	High	High	1
FALSE	High	Master Protein	P48643	T-complex protein 1 subunit epsilon OS=Homo sapiens (Human) OX=9606 GN=CCT5 PE=1 SV=1	0	157.847	70	34	97	33	541	59.6	5.66	225.65	34	transport;other biological processes	cytosol;cytoskeleton;other cell component	cytoskeletal activity;nucleic acid binding activity;other molecular function	Pf00118	22948	ENSG00000150753	CCT5	A8JZY8; A8K2X8; B4DYD8; hsa:22948; P48643	Cooperation of PDCL (PhLP1) and TRiC/CCT in G-protein beta folding; Formation of tubulin folding intermediates by CCT/TriC; BBSome-mediated cargo-targeting to cilium; Association of TriC/CCT with target proteins during biosynthesis; Prefoldin mediated transfer of substrate to CCT/TriC; Folding of actin by CCT/TriC	16p11.2 proximal deletion syndrome	7	1	6027.3	6053.2	6387	6207.4	6349.2	6223.3	High	High	High	High	High	High	1
FALSE	High	Master Protein	P29401	Transketolase OS=Homo sapiens (Human) OX=9606 GN=TKT PE=1 SV=3	0	157.77	51	25	165	25	623	67.8	7.66	404.88	25	other metabolic processes;other biological processes	other membranes;cytosol;ER/Golgi;nucleus;other cytoplasmic organelle	other molecular function	Pf00456, Pf02779, Pf02780	7086	ENSG00000163931	TKT	A8K089; B4DE31; E7EPA7; hsa:7086; P29401; Q8TBA3; Q96HH3	Pentose phosphate pathway; Insulin effects increased synthesis of Xylulose-5-Phosphate	Pentose Phosphate Metabolism; VEGFA-VEGFR2 Signaling Pathway; Metabolic reprogramming in colon cancer; Thiamine metabolic pathways	6	0	7855.1	8046	8294.8	8571	8458.3	8400.4	High	High	High	High	High	High	1	Acetyl [N-Term]
FALSE	High	Master Protein	Q00341	Vigilin OS=Homo sapiens (Human) OX=9606 GN=HDLBP PE=1 SV=2	0	157.638	37	46	87	44	1268	141.4	6.87	194.12	46	other metabolic processes;transport;other biological processes	non-structural extracellular;plasma membrane;other membranes;cytosol;nucleus;other cell component	nucleic acid binding activity;other molecular function	Pf00013	3069	ENSG00000115677	HDLBP	B4DTQ2; E7EM71; hsa:3069; Q00341; Q53QU2; Q9UCY3	HDL clearance		1	1	1718	1622.9	1658.6	1527.2	1604.6	1646.6	High	High	High	High	High	High	1
FALSE	High	Master Protein	P50990	T-complex protein 1 subunit theta OS=Homo sapiens (Human) OX=9606 GN=CCT8 PE=1 SV=4	0	157.146	59	32	98	32	548	59.6	5.6	253.71	32	cell organization and biogenesis;transport;other biological processes	non-structural extracellular;cytosol;cytoskeleton;nucleus;other cytoplasmic organelle;other cell component	other molecular function	Pf00118	10694	ENSG00000156261	CCT8	A6NN54; B4DEM7; B4DQH4; hsa:10694; P50990; Q4VBP8	Neutrophil degranulation; Association of TriC/CCT with target proteins during biosynthesis; Prefoldin mediated transfer of substrate to CCT/TriC; Formation of tubulin folding intermediates by CCT/TriC; Cooperation of PDCL (PhLP1) and TRiC/CCT in G-protein beta folding; BBSome-mediated cargo-targeting to cilium; Folding of actin by CCT/TriC	16p11.2 proximal deletion syndrome	8	0	5655	5900.9	6051.7	5749.7	5904.5	5864.5	High	High	High	High	High	High	1
FALSE	High	Master Protein	P52272	Heterogeneous nuclear ribonucleoprotein M OS=Homo sapiens (Human) OX=9606 GN=HNRNPM PE=1 SV=3	0	156.526	51	38	111	38	730	77.5	8.7	216.69	38	RNA metabolism OR transcription;other metabolic processes;stress response;signal transduction	nucleus;other cell component	nucleic acid binding activity;other molecular function	Pf00076, Pf11532	4670	ENSG00000099783	HNRNPM	hsa:4670; P52272; Q15584; Q8WZ44; Q96H56; Q9BWL9; Q9Y492	mRNA Splicing - Major Pathway; FGFR2 alternative splicing; Processing of Capped Intron-Containing Pre-mRNA	mRNA Processing	4	0	3567.8	3555.1	3517.6	3067.8	3397.6	3306.6	High	High	High	High	High	High	1
FALSE	High	Master Protein	Q15075	Early endosome antigen 1 OS=Homo sapiens (Human) OX=9606 GN=EEA1 PE=1 SV=2	0	156.414	35	47	56	45	1411	162.4	5.68	128.75	47	cell organization and biogenesis;transport;other biological processes	plasma membrane;other membranes;cytosol;other cytoplasmic organelle;other cell component	other molecular function	Pf01363	8411	ENSG00000102189	EEA1	hsa:8411; Q14221; Q15075	Toll Like Receptor 9 (TLR9) Cascade	VEGFA-VEGFR2 Signaling Pathway	2	2	2000.1	1921.2	1926.8	1840.5	1948.1	1848	High	High	High	High	High	High	1
FALSE	High	Master Protein	P20020	Plasma membrane calcium-transporting ATPase 1 OS=Homo sapiens (Human) OX=9606 GN=ATP2B1 PE=1 SV=4	0	156.369	38	39	63	23	1220	134.6	5.91	169.01	39	stress response;transport;developmental processes;other biological processes	plasma membrane;other membranes;nucleus;other cell component	transporter activity;other molecular function	Pf00122, Pf00689, Pf00690, Pf00702, Pf12424, Pf13246	490	ENSG00000070961	ATP2B1	hsa:490; P20020; Q12992; Q12993; Q13819; Q13820; Q13821; Q16504; Q93082	Ion transport by P-type ATPases; Ion homeostasis; Reduction of cytosolic Ca++ levels	Vitamin D Receptor Pathway; Splicing factor NOVA regulated synaptic proteins; Vitamin D-sensitive calcium signaling in depression; Calcium Regulation in the Cardiac Cell	7	17	1184.2	1195.4	1142.9	1120.1	1180.2	1142.9	High	High	High	High	High	High	1
FALSE	High	Master Protein	O00410	Importin-5 OS=Homo sapiens (Human) OX=9606 GN=IPO5 PE=1 SV=4	0	156.015	39	32	62	30	1097	123.6	4.94	177.59	32	transport;other biological processes	nucleus;other cell component	enzyme regulator activity;other molecular function	Pf02985, Pf18808, Pf18816, Pf18829	3843	ENSG00000065150	IPO5	B4DZA0; hsa:3843; O00410; O15257; Q5T578; Q86XC7	vRNP Assembly		1	2	2237.6	2251.7	2349	2220	2334.7	2187.2	High	High	High	High	High	High	1
FALSE	High	Master Protein	Q99715	Collagen alpha-1(XII) chain OS=Homo sapiens (Human) OX=9606 GN=COL12A1 PE=1 SV=2	0	155.189	16	41	64	41	3063	332.9	5.53	171.91	41	cell adhesion;cell organization and biogenesis;developmental processes	extracellular matrix;ER/Golgi	extracellular structural activity	Pf00041, Pf00092, Pf01391	1303	ENSG00000111799	COL12A1	hsa:1303; O43853; Q15955; Q5VYK1; Q5VYK2; Q71UR3; Q99715; Q99716	Collagen degradation; Assembly of collagen fibrils and other multimeric structures; Collagen chain trimerization		4	0	781.7	757.2	755.4	761	783.5	736.2	High	High	High	High	High	High	1
FALSE	High	Master Protein	P07814	Bifunctional glutamate/proline--tRNA ligase OS=Homo sapiens (Human) OX=9606 GN=EPRS1 PE=1 SV=5	0	155.014	32	46	72	43	1512	170.5	7.33	153.13	46	cell organization and biogenesis;protein metabolism;RNA metabolism OR transcription;other metabolic processes;stress response;other biological processes	plasma membrane;other membranes;cytosol;other cell component	nucleic acid binding activity;other molecular function	Pf00043, Pf00458, Pf00587, Pf00749, Pf03129, Pf03950, Pf09180	2058	ENSG00000136628	EPRS1	A0AVA9; B9EGH3; hsa:2058; P07814; Q05BP6; Q05DF8; Q5DSM1; Q5H9S5; Q6PD57; Q86X73	tRNA modification in the nucleus and cytosol; Selenoamino acid metabolism; Cytosolic tRNA aminoacylation	Parkinsons Disease Pathway; VEGFA-VEGFR2 Signaling Pathway; Amino Acid metabolism	6	3	2513.5	2337.3	2441.7	2333.9	2515.2	2461.1	High	High	High	High	High	High	1
FALSE	High	Master Protein	Q9Y4L1	Hypoxia up-regulated protein 1 OS=Homo sapiens (Human) OX=9606 GN=HYOU1 PE=1 SV=1	0	154.752	43	37	69	37	999	111.3	5.22	156.68	37	stress response;transport;signal transduction;other biological processes	non-structural extracellular;ER/Golgi;other cell component	other molecular function	Pf00012	10525	ENSG00000149428; ENSG00000280682	HYOU1	A8C1Z0; B7Z909; hsa:10525; Q2I204; Q53H25; Q9Y4L1	XBP1(S) activates chaperone genes; Scavenging by Class F Receptors	VEGFA-VEGFR2 Signaling Pathway	3	0	3538.3	3609.6	3618	3636.5	3678.6	3678.7	High	High	High	High	High	High	1
FALSE	High	Master Protein	P0DMV9	Heat shock 70 kDa protein 1B OS=Homo sapiens (Human) OX=9606 GN=HSPA1B PE=1 SV=1	0	154.459	61	31	142	15	641	70	5.66	335.52	31	RNA metabolism OR transcription;other metabolic processes;stress response;transport;other biological processes	non-structural extracellular;plasma membrane;other membranes;cytosol;cytoskeleton;mitochondrion;ER/Golgi;nucleus;other cell component	signal transduction activity or receptor binding;other molecular function	Pf00012	3303; 3304	ENSG00000204388; ENSG00000212866; ENSG00000224501; ENSG00000231555; ENSG00000232804	HSPA1B	B4E3B6; hsa:3303; hsa:3304; P08107; P0DMV9; P19790; Q5JQI4; Q5SP17; Q9UQL9; Q9UQM0	Neutrophil degranulation; Regulation of HSF1-mediated heat shock response; HSP90 chaperone cycle for steroid hormone receptors (SHR); Attenuation phase	Apoptosis Modulation and Signaling; Parkin-Ubiquitin Proteasomal System pathway; MAPK Signaling Pathway; Apoptosis Modulation by HSP70; VEGFA-VEGFR2 Signaling Pathway	10	14	3034.3	3046.9	3172.9	3091.4	3212.6	3133.1	High	High	High	High	High	High	1
FALSE	High	Master Protein	P49588	Alanine--tRNA ligase, cytoplasmic OS=Homo sapiens (Human) OX=9606 GN=AARS1 PE=1 SV=2	0	153.776	37	30	59	30	968	106.7	5.53	179.03	30	protein metabolism;RNA metabolism OR transcription;other metabolic processes	cytosol;mitochondrion;other cell component	nucleic acid binding activity;other molecular function	Pf01411, Pf02272, Pf07973	16	ENSG00000090861	AARS1	A6NF14; B4DR45; hsa:16; P49588; Q53GV7; Q96FA0	Cytosolic tRNA aminoacylation	IL-18 signaling pathway	2	0	3339.7	3283.8	3417.7	3313.6	3442.2	3413.1	High	High	High	High	High	High	1
FALSE	High	Master Protein	P04075	Fructose-bisphosphate aldolase A OS=Homo sapiens (Human) OX=9606 GN=ALDOA PE=1 SV=2	0	153.522	73	24	313	18	364	39.4	8.09	788.78	24	cell organization and biogenesis;other metabolic processes;transport;other biological processes	non-structural extracellular;cytosol;cytoskeleton;other cell component	cytoskeletal activity;other molecular function	Pf00274	226	ENSG00000149925	ALDOA	B4DXI7; hsa:226; P04075; Q6FH76; Q6FI10; Q96B15; Q9BWD9; Q9UCN2	Neutrophil degranulation; Platelet degranulation ; Glycolysis; Gluconeogenesis	VEGFA-VEGFR2 Signaling Pathway; Pathways in clear cell renal cell carcinoma; Computational Model of Aerobic Glycolysis; 16p11.2 proximal deletion syndrome; Glycolysis and Gluconeogenesis; Sudden Infant Death Syndrome (SIDS) Susceptibility Pathways	10	5	7919.2	8039.7	8078.8	8159.1	8142.8	7988.3	High	High	High	High	High	High	1	Met-loss [N-Term]
FALSE	High	Master Protein	Q16891	MICOS complex subunit MIC60 OS=Homo sapiens (Human) OX=9606 GN=IMMT PE=1 SV=1	0	153.238	50	39	94	38	758	83.6	6.48	246.43	39	cell organization and biogenesis;other biological processes	other membranes;mitochondrion		Pf09731	10989	ENSG00000132305	IMMT	B1H0U5; B2R5N6; hsa:10989; Q14539; Q15092; Q16891; Q68D41; Q69HW5; Q6IBL0; Q7Z3X1; Q8TAJ5; Q9P0V2	Cristae formation		1	1	3342.8	3317.2	3228.1	3147.2	3199.7	3134.8	High	High	High	High	High	High	1
FALSE	High	Master Protein	P20700	Lamin-B1 OS=Homo sapiens (Human) OX=9606 GN=LMNB1 PE=1 SV=2	0	151.698	62	34	83	29	586	66.4	5.16	196.68	34	signal transduction	other membranes;cytoskeleton;nucleus	nucleic acid binding activity;other molecular function	Pf00038, Pf00932	4001	ENSG00000113368	LMNB1	B2R6J6; hsa:4001; P20700; Q3SYN7; Q96EI6	Gene and protein expression by JAK-STAT signaling after Interleukin-12 stimulation; Initiation of Nuclear Envelope (NE) Reformation; Depolymerisation of the Nuclear Lamina; Formation of Senescence-Associated Heterochromatin Foci (SAHF); Meiotic synapsis; Deregulated CDK5 triggers multiple neurodegenerative pathways in Alzheimer's disease models; Breakdown of the nuclear lamina	Fas Ligand (FasL) pathway and Stress induction of Heat Shock Proteins (HSP) regulation	9	3	2093.7	2083.1	2125.1	2055	2055.4	2032	High	High	High	High	High	High	1
FALSE	High	Master Protein	Q08211	ATP-dependent RNA helicase A OS=Homo sapiens (Human) OX=9606 GN=DHX9 PE=1 SV=4	0	149.72	37	42	85	42	1270	140.9	6.84	202.71	42	cell organization and biogenesis;RNA metabolism OR transcription;other metabolic processes;stress response;transport;other biological processes	cytosol;cytoskeleton;translational apparatus;nucleus;other cell component	nucleic acid binding activity;other molecular function	Pf00035, Pf00270, Pf00271, Pf04408, Pf07717	1660	ENSG00000135829	DHX9	B2RNV4; hsa:1660; Q05CI5; Q08211; Q12803; Q32Q22; Q5VY62; Q6PD69; Q99556	mRNA Splicing - Major Pathway; RIP-mediated NFkB activation via ZBP1; DEx/H-box helicases activate type I IFN and inflammatory cytokines production	MECP2 and Associated Rett Syndrome; mRNA Processing	5	0	2386.4	2436.8	2400.3	2157.5	2305.7	2350.9	High	High	High	High	High	High	1
FALSE	High	Master Protein	P04843	Dolichyl-diphosphooligosaccharide--protein glycosyltransferase subunit 1 OS=Homo sapiens (Human) OX=9606 GN=RPN1 PE=1 SV=1	0	149.557	63	34	79	34	607	68.5	6.38	190.08	34	protein metabolism;other metabolic processes	other membranes;cytosol;ER/Golgi;other cell component		Pf04597	6184	ENSG00000163902	RPN1	B2R5Z0; D3DNB6; hsa:6184; P04843; Q68DT1	SRP-dependent cotranslational protein targeting to membrane; Asparagine N-linked glycosylation; Maturation of spike protein	Proteasome Degradation	4	0	2966.6	2981.3	2947.2	2798.6	2913.1	2776.5	High	High	High	High	High	High	1
FALSE	High	Master Protein	P08670	Vimentin OS=Homo sapiens (Human) OX=9606 GN=VIM PE=1 SV=4	0	149.13	57	32	306	27	466	53.6	5.12	708.33	32	cell organization and biogenesis;stress response;developmental processes;signal transduction;other biological processes	plasma membrane;other membranes;cytosol;cytoskeleton;nucleus;other cytoplasmic organelle;other cell component	cytoskeletal activity;nucleic acid binding activity;other molecular function	Pf00038, Pf04732	7431	ENSG00000026025	VIM	B0YJC2; D3DRU4; hsa:7431; P08670; Q15867; Q15868; Q15869; Q548L2; Q6LER9; Q8N850; Q96ML2; Q9NTM3	Aggrephagy; Interleukin-4 and Interleukin-13 signaling; Chaperone Mediated Autophagy; Late endosomal microautophagy; Striated Muscle Contraction; Caspase-mediated cleavage of cytoskeletal proteins	Allograft Rejection; Spinal Cord Injury; Primary Focal Segmental Glomerulosclerosis FSGS; Mammary gland development pathway - Puberty (Stage 2 of 4); Apoptosis-related network due to altered Notch3 in ovarian cancer; Striated Muscle Contraction Pathway; TGF-B Signaling in Thyroid Cells for Epithelial-Mesenchymal Transition; Ciliary landscape; T-Cell antigen Receptor (TCR) Signaling Pathway	15	4	2763.6	2657.6	2536.6	2573.2	2528.7	2448.5	High	High	High	High	High	High	1
FALSE	High	Master Protein	Q04637	Eukaryotic translation initiation factor 4 gamma 1 OS=Homo sapiens (Human) OX=9606 GN=EIF4G1 PE=1 SV=4	0	147.807	27	43	71	35	1599	175.4	5.33	162.92	43	protein metabolism;RNA metabolism OR transcription;other metabolic processes;stress response;other biological processes	cytosol;translational apparatus;nucleus;other cell component	nucleic acid binding activity;other molecular function	Pf02020, Pf02847, Pf02854	1981	ENSG00000114867	EIF4G1	D3DNT2; D3DNT4; D3DNT5; E9PFM1; G5E9S1; hsa:1981; O43177; O95066; Q04637; Q5HYG0; Q6ZN21; Q8N102	ISG15 antiviral mechanism; Deadenylation of mRNA; AUF1 (hnRNP D0) binds and destabilizes mRNA; Regulation of expression of SLITs and ROBOs; L13a-mediated translational silencing of Ceruloplasmin expression; Translation initiation complex formation; Ribosomal scanning and start codon recognition; GTP hydrolysis and joining of the 60S ribosomal subunit; Nonsense Mediated Decay (NMD) enhanced by the…	Translation Factors; VEGFA-VEGFR2 Signaling Pathway; Viral Acute Myocarditis; Fragile X Syndrome ; Translation inhibitors in chronically activated PDGFRA cells	17	8	2822.1	2702.3	2827.3	2569.3	2751.7	2771.9	High	High	High	High	High	High	1
FALSE	High	Master Protein	P53396	ATP-citrate synthase OS=Homo sapiens (Human) OX=9606 GN=ACLY PE=1 SV=3	0	147.633	39	39	73	39	1101	120.8	7.33	178.85	39	other metabolic processes;transport;other biological processes	non-structural extracellular;plasma membrane;other membranes;cytosol;nucleus;other cytoplasmic organelle;other cell component	other molecular function	Pf00285, Pf00549, Pf02629, Pf16114	47	ENSG00000131473	ACLY	B4DIM0; B4E3P0; hsa:47; P53396; Q13037; Q9BRL0	Neutrophil degranulation; ChREBP activates metabolic gene expression; Fatty acyl-CoA biosynthesis	Sterol Regulatory Element-Binding Proteins (SREBP) signalling; TCA Cycle and Deficiency of Pyruvate Dehydrogenase complex (PDHc); Fatty Acid Biosynthesis; Amino Acid metabolism; Lipid Metabolism Pathway; Pathways in clear cell renal cell carcinoma; Metabolic reprogramming in colon cancer	10	0	3373.2	3424	3521.1	3357	3521.8	3437.5	High	High	High	High	High	High	1
FALSE	High	Master Protein	P17987	T-complex protein 1 subunit alpha OS=Homo sapiens (Human) OX=9606 GN=TCP1 PE=1 SV=1	0	147.491	68	30	97	30	556	60.3	6.11	262.87	30	cell organization and biogenesis;transport;signal transduction;other biological processes	cytosol;cytoskeleton;ER/Golgi;other cell component	other molecular function	Pf00118	6950	ENSG00000120438	TCP1	E1P5B2; hsa:6950; P17987; Q15556; Q5TCM3	Gene and protein expression by JAK-STAT signaling after Interleukin-12 stimulation; Formation of tubulin folding intermediates by CCT/TriC; Cooperation of PDCL (PhLP1) and TRiC/CCT in G-protein beta folding; BBSome-mediated cargo-targeting to cilium; Association of TriC/CCT with target proteins during biosynthesis; Prefoldin mediated transfer of substrate to CCT/TriC; Folding of actin by CCT/TriC	16p11.2 proximal deletion syndrome	8	0	3411.3	3596.7	3697.9	3480.7	3606.2	3643.4	High	High	High	High	High	High	1
FALSE	High	Master Protein	P19338	Nucleolin OS=Homo sapiens (Human) OX=9606 GN=NCL PE=1 SV=3	0	147.274	46	43	217	43	710	76.6	4.7	434.69	43	developmental processes;other biological processes	nucleus;other cell component	nucleic acid binding activity;other molecular function	Pf00076	4691	ENSG00000115053	NCL	hsa:4691; P19338; Q53SK1; Q8NB06; Q9UCF0; Q9UDG1	Major pathway of rRNA processing in the nucleolus and cytosol	Pathogenic Escherichia coli infection; VEGFA-VEGFR2 Signaling Pathway	3	0	12436.6	12089.7	12744.6	12359.1	12761.5	12668.4	High	High	High	High	High	High	1
FALSE	High	Master Protein	Q13263	Transcription intermediary factor 1-beta OS=Homo sapiens (Human) OX=9606 GN=TRIM28 PE=1 SV=5	0	147.099	47	31	103	31	835	88.5	5.77	234.11	31	cell organization and biogenesis;protein metabolism;DNA metabolism;RNA metabolism OR transcription;other metabolic processes;stress response;developmental processes;signal transduction;other biological processes	nucleus;other cell component	nucleic acid binding activity;kinase activity;other molecular function	Pf00628, Pf00643, Pf14634	10155	ENSG00000130726	TRIM28	hsa:10155; O00677; Q13263; Q7Z632; Q93040; Q96IM1	Generic Transcription Pathway; HCMV Early Events; SUMOylation of transcription cofactors	Corticotropin-releasing hormone signaling pathway; Mesodermal Commitment Pathway; ATM Signaling Network in Development and Disease	6	0	4238.8	4178.9	4335.1	4060.7	4232.1	4185.3	High	High	High	High	High	High	1
FALSE	High	Master Protein	P50991	T-complex protein 1 subunit delta OS=Homo sapiens (Human) OX=9606 GN=CCT4 PE=1 SV=4	0	146.321	65	30	81	29	539	57.9	7.83	205.96	30	transport;other biological processes	cytosol;cytoskeleton;nucleus;other cell component	other molecular function	Pf00118	10575	ENSG00000115484	CCT4	B2R6I3; B7Z8B1; F5H5W3; hsa:10575; O14870; P50991; Q53QP9; Q96C51	Formation of tubulin folding intermediates by CCT/TriC; Cooperation of PDCL (PhLP1) and TRiC/CCT in G-protein beta folding; Association of TriC/CCT with target proteins during biosynthesis; Prefoldin mediated transfer of substrate to CCT/TriC; BBSome-mediated cargo-targeting to cilium; Folding of actin by CCT/TriC	16p11.2 proximal deletion syndrome	7	0	4592.1	4521.6	4625.4	4407.8	4685.8	4448.1	High	High	High	High	High	High	1	Met-loss [N-Term]
FALSE	High	Master Protein	O60506	Heterogeneous nuclear ribonucleoprotein Q OS=Homo sapiens (Human) OX=9606 GN=SYNCRIP PE=1 SV=2	0	146.151	51	29	87	21	623	69.6	8.59	233.72	29	RNA metabolism OR transcription;other metabolic processes;stress response;other biological processes	ER/Golgi;nucleus;other cell component	nucleic acid binding activity	Pf00076, Pf18360	10492	ENSG00000135316	SYNCRIP	E1P501; E1P502; hsa:10492; O60506; Q53H05; Q5TCG2; Q5TCG3; Q8IW78; Q8N599; Q96LC1; Q96LC2; Q9Y583			0	8	3535	3553.5	3651.2	3472.9	3689.8	3637.7	High	High	High	High	High	High	1
FALSE	High	Master Protein	P27797	Calreticulin OS=Homo sapiens (Human) OX=9606 GN=CALR PE=1 SV=1	0	144.002	63	25	155	24	417	48.1	4.44	372.61	25	cell organization and biogenesis;protein metabolism;other metabolic processes;stress response;transport;developmental processes;signal transduction;other biological processes	non-structural extracellular;extracellular matrix;plasma membrane;other membranes;cytosol;ER/Golgi;nucleus;other cell component	signal transduction activity or receptor binding;nucleic acid binding activity;other molecular function	Pf00262	811	ENSG00000179218	CALR	hsa:811; P27797; Q6IAT4; Q9UDG2	ER-Phagosome pathway; Antigen Presentation: Folding, assembly and peptide loading of class I MHC; Scavenging by Class A Receptors; Scavenging by Class F Receptors; Calnexin/calreticulin cycle; Assembly of Viral Components at the Budding Site; ATF6 (ATF6-alpha) activates chaperone genes	Androgen receptor signaling pathway; Human Complement System; Photodynamic therapy-induced unfolded protein response; VEGFA-VEGFR2 Signaling Pathway; Calcium Regulation in the Cardiac Cell	12	1	4684.8	4672.7	4815.1	4676.5	4766.7	4733.4	High	High	High	High	High	High	1
FALSE	High	Master Protein	P13010	X-ray repair cross-complementing protein 5 OS=Homo sapiens (Human) OX=9606 GN=XRCC5 PE=1 SV=3	0	143.131	47	28	80	27	732	82.7	5.81	208.18	28	cell cycle OR cell proliferation;cell organization and biogenesis;DNA metabolism;other metabolic processes;stress response;transport;developmental processes;other biological processes	non-structural extracellular;plasma membrane;other membranes;cytosol;nucleus;other cell component	enzyme regulator activity;nucleic acid binding activity;other molecular function	Pf02735, Pf03730, Pf03731, Pf08785	7520	ENSG00000079246	XRCC5	A8K3X5; hsa:7520; P13010; Q0Z7V0; Q4VBQ5; Q53HH7; Q7M4N0; Q9UCQ0; Q9UCQ1	Neutrophil degranulation; Cytosolic sensors of pathogen-associated DNA ; Nonhomologous End-Joining (NHEJ); 2-LTR circle formation; IRF3-mediated induction of type I IFN	Non-homologous end joining; Genes involved in male infertility; DNA Repair Pathways Full Network; p53 transcriptional gene network	9	1	5207.3	5071.3	5436.7	5064.8	5359.8	5414.1	High	High	High	High	High	High	1
FALSE	High	Master Protein	Q02218	2-oxoglutarate dehydrogenase, mitochondrial OS=Homo sapiens (Human) OX=9606 GN=OGDH PE=1 SV=3	0	141.78	33	33	75	33	1023	115.9	6.86	187.46	33	protein metabolism;other metabolic processes	other membranes;mitochondrion;nucleus;other cell component	other molecular function	Pf00676, Pf02779, Pf16078, Pf16870	4967	ENSG00000105953	OGDH	B4E2U9; D3DVL0; E9PBM1; hsa:4967; Q02218; Q96DD3; Q9UDX0	Glyoxylate metabolism and glycine degradation; Citric acid cycle (TCA cycle); Lysine catabolism	TCA Cycle and Deficiency of Pyruvate Dehydrogenase complex (PDHc); Amino Acid metabolism; Thiamine metabolic pathways; Tryptophan metabolism; TCA Cycle (aka Krebs or citric acid cycle)	8	0	772	740.8	731.8	724.3	714.4	694.7	High	High	High	High	High	High	1
FALSE	High	Master Protein	Q14683	Structural maintenance of chromosomes protein 1A OS=Homo sapiens (Human) OX=9606 GN=SMC1A PE=1 SV=2	0	141.519	37	49	70	45	1233	143.1	7.64	161.92	49	cell cycle OR cell proliferation;cell organization and biogenesis;DNA metabolism;other metabolic processes;stress response;other biological processes	cytosol;cytoskeleton;nucleus;other cell component	other molecular function	Pf02463, Pf06470	8243	ENSG00000072501	SMC1A	hsa:8243; O14995; Q14683; Q16351; Q2M228	Separation of Sister Chromatids; Resolution of Sister Chromatid Cohesion; Meiotic synapsis; Estrogen-dependent gene expression; SUMOylation of DNA damage response and repair proteins; Establishment of Sister Chromatid Cohesion; Cohesin Loading onto Chromatin	miRNA Regulation of DNA Damage Response; Cell Cycle; Retinoblastoma Gene in Cancer; Constitutive Androstane Receptor Pathway; Nuclear Receptors Meta-Pathway; Pathways Affected in Adenoid Cystic Carcinoma; ATM Signaling Network in Development and Disease ; mRNA Processing; Regulation of sister chromatid separation at the metaphase-anaphase transition; Rett syndrome causing genes; CAMKK2 Pathway; D…	19	4	2259	2236.1	2218.1	2134	2155.8	2151.3	High	High	High	High	High	High	1
FALSE	High	Master Protein	P43243	Matrin-3 OS=Homo sapiens (Human) OX=9606 GN=MATR3 PE=1 SV=2	0	141.084	47	38	72	37	847	94.6	6.25	166.35	38	stress response;developmental processes;other biological processes	other membranes;nucleus	nucleic acid binding activity;other molecular function	Pf13893	9782	ENSG00000015479	MATR3	B7ZAV5; D3DQC3; hsa:9782; P43243; Q9UHW0; Q9UQ27			0	1	1958.7	1802.3	1807.8	1631.3	1757.1	1755.8	High	High	High	High	High	High	1
FALSE	High	Master Protein	P98160	Basement membrane-specific heparan sulfate proteoglycan core protein OS=Homo sapiens (Human) OX=9606 GN=HSPG2 PE=1 SV=4	0	140.671	12	36	89	36	4391	468.5	6.51	204.59	36	cell organization and biogenesis;protein metabolism;other metabolic processes;stress response;transport;developmental processes;other biological processes	extracellular matrix;plasma membrane;other membranes;ER/Golgi;other cytoplasmic organelle	signal transduction activity or receptor binding;extracellular structural activity;other molecular function	Pf00008, Pf00052, Pf00053, Pf00054, Pf00057, Pf02210, Pf07679, Pf13895, Pf13927	3339	ENSG00000142798	HSPG2	hsa:3339; P98160; Q16287; Q5SZI3; Q9H3V5	Integrin cell surface interactions; ECM proteoglycans; A tetrasaccharide linker sequence is required for GAG synthesis; HS-GAG biosynthesis; HS-GAG degradation; Non-integrin membrane-ECM interactions; Defective B4GALT7 causes EDS, progeroid type; Defective B3GAT3 causes JDSSDHD; Defective EXT2 causes exostoses 2; Defective EXT1 causes exostoses 1, TRPS2 and CHDS; Defective B3GALT6 causes EDSP2 an…	Hepatitis B infection	16	0	1266.3	1274.5	1193.5	1271.6	1216.9	1298	High	High	High	High	High	High	1
FALSE	High	Master Protein	P30101	Protein disulfide-isomerase A3 OS=Homo sapiens (Human) OX=9606 GN=PDIA3 PE=1 SV=4	0	140.308	57	30	115	29	505	56.7	6.35	272.93	30	protein metabolism;other metabolic processes;stress response;other biological processes	non-structural extracellular;other membranes;ER/Golgi;other cytoplasmic organelle;other cell component	other molecular function	Pf00085, Pf13848	2923	ENSG00000167004	PDIA3	hsa:2923; P30101; Q13453; Q14255; Q8IYF8; Q9UMU7	ER-Phagosome pathway; Antigen Presentation: Folding, assembly and peptide loading of class I MHC; Calnexin/calreticulin cycle	Prion disease pathway	4	0	5330.5	5395.4	5573.2	5539.6	5482.5	5395.3	High	High	High	High	High	High	1
FALSE	High	Master Protein	P53621	Coatomer subunit alpha OS=Homo sapiens (Human) OX=9606 GN=COPA PE=1 SV=2	0	139.192	38	45	69	45	1224	138.3	7.66	147.23	45	transport;signal transduction;other biological processes	non-structural extracellular;other membranes;cytosol;ER/Golgi;other cell component	signal transduction activity or receptor binding;nucleic acid binding activity;other molecular function	Pf00400, Pf04053, Pf06957, Pf12894	1314	ENSG00000122218	COPA	hsa:1314; P53621; Q5T201; Q8IXZ9	COPI-mediated anterograde transport; COPI-dependent Golgi-to-ER retrograde traffic		2	0	2827.2	2683	2838.7	2767	2712.6	2758.9	High	High	High	High	High	High	1
FALSE	High	Master Protein	Q02880	DNA topoisomerase 2-beta OS=Homo sapiens (Human) OX=9606 GN=TOP2B PE=1 SV=3	0	138.762	26	43	60	33	1626	183.2	8	134.56	43	cell cycle OR cell proliferation;cell organization and biogenesis;DNA metabolism;other metabolic processes;developmental processes;other biological processes	cytosol;nucleus;other cell component	nucleic acid binding activity;other molecular function	Pf00204, Pf00521, Pf01751, Pf02518, Pf08070, Pf16898	7155	ENSG00000077097	TOP2B	hsa:7155; Q02880; Q13600; Q9UMG8; Q9UQP8	SUMOylation of DNA replication proteins		1	8	686.3	638.7	597.4	591.2	616	583.5	High	High	High	High	High	High	1
FALSE	High	Master Protein	P14923	Junction plakoglobin OS=Homo sapiens (Human) OX=9606 GN=JUP PE=1 SV=3	0	138.726	47	29	62	23	745	81.7	6.14	172.36	29	cell adhesion;cell organization and biogenesis;transport;developmental processes;other biological processes	non-structural extracellular;plasma membrane;other membranes;cytosol;cytoskeleton;nucleus;other cell component	signal transduction activity or receptor binding;other molecular function	Pf00514	3728	ENSG00000173801	JUP	hsa:3728; P14923; Q15093; Q15151; Q7L3S5; Q86W21; Q9BWC4; Q9HCX9	Neutrophil degranulation; Formation of the cornified envelope; VEGFR2 mediated vascular permeability; Adherens junctions interactions	Arrhythmogenic Right Ventricular Cardiomyopathy; Corticotropin-releasing hormone signaling pathway; Ectoderm Differentiation; Ectoderm Differentiation; Epithelial to mesenchymal transition in colorectal cancer	10	5	2215	2289.1	2246.2	2251.3	2224.9	2170.6	High	High	High	High	High	High	1
FALSE	High	Master Protein	P13637	Sodium/potassium-transporting ATPase subunit alpha-3 OS=Homo sapiens (Human) OX=9606 GN=ATP1A3 PE=1 SV=3	0	137.978	30	27	75	7	1013	111.7	5.38	174.05	27	cell organization and biogenesis;transport;other biological processes	plasma membrane;other membranes;ER/Golgi;other cell component	transporter activity;other molecular function	Pf00122, Pf00689, Pf00690, Pf13246	478	ENSG00000105409	ATP1A3	B7Z2T0; B7Z401; F5H6J6; hsa:478; P13637; Q16732; Q16735; Q969K5	Ion transport by P-type ATPases; Potential therapeutics for SARS; Ion homeostasis	Sudden Infant Death Syndrome (SIDS) Susceptibility Pathways	4	0	218.6	187.2	219.7	200	200.8	191.7	High	High	High	High	High	High	1
FALSE	High	Master Protein	Q12906	Interleukin enhancer-binding factor 3 OS=Homo sapiens (Human) OX=9606 GN=ILF3 PE=1 SV=3	0	137.945	41	31	82	31	894	95.3	8.76	207.86	31	protein metabolism;other metabolic processes;stress response;other biological processes	mitochondrion;nucleus;other cell component	nucleic acid binding activity	Pf00035, Pf07528	3609	ENSG00000129351	ILF3	A8K6F2; G5E9M5; hsa:3609; O43409; Q12906; Q6P1X1; Q86XY7; Q99544; Q99545; Q9BZH4; Q9BZH5; Q9NQ95; Q9NQ96; Q9NQ97; Q9NQ98; Q9NQ99; Q9NQA0; Q9NQA1; Q9NQA2; Q9NRN2; Q9NRN3; Q9NRN4; Q9UMZ9; Q9UN00; Q9UN84; Q9UNA2			0	0	5743.9	6983	4346.4	5691.6	4075.9	5932.7	High	High	High	High	High	High	1
FALSE	High	Master Protein	Q92616	eIF-2-alpha kinase activator GCN1 OS=Homo sapiens (Human) OX=9606 GN=GCN1 PE=1 SV=6	0	137.322	19	45	55	45	2671	292.6	7.47	123.24	45	protein metabolism;other metabolic processes;stress response;other biological processes	cytosol;translational apparatus;other cell component	enzyme regulator activity;translation activity;nucleic acid binding activity;other molecular function		10985	ENSG00000089154	GCN1	A8KAY1; hsa:10985; O95001; O95651; Q6P2S3; Q86X65; Q8N5I5; Q8WU80; Q92616; Q99736; Q9UE60	Response of EIF2AK4 (GCN2) to amino acid deficiency		1	0	1993.6	1902.1	1971.2	1848	1972.9	2106.3	High	High	High	High	High	High	1
FALSE	High	Master Protein	Q14839	Chromodomain-helicase-DNA-binding protein 4 OS=Homo sapiens (Human) OX=9606 GN=CHD4 PE=1 SV=2	0	136.859	26	43	57	35	1912	217.9	5.86	120.59	43	cell organization and biogenesis;other biological processes	cytoskeleton;nucleus;other cell component	nucleic acid binding activity;other molecular function	Pf00176, Pf00271, Pf00385, Pf00628, Pf06461, Pf06465, Pf08073, Pf08074	1108	ENSG00000111642	CHD4	hsa:1108; Q14839; Q8IXZ5	RNA Polymerase I Transcription Initiation; Potential therapeutics for SARS; HDACs deacetylate histones; ERCC6 (CSB) and EHMT2 (G9a) positively regulate rRNA expression; Regulation of PTEN gene transcription; Regulation of TP53 Activity through Acetylation; NGF-stimulated transcription	Rett syndrome causing genes; The effect of progerin on the involved genes in Hutchinson-Gilford Progeria Syndrome	9	8	1480.3	1390.1	1414.8	1308.9	1410.4	1403.1	High	High	High	High	High	High	1
FALSE	High	Master Protein	P62258	14-3-3 protein epsilon OS=Homo sapiens (Human) OX=9606 GN=YWHAE PE=1 SV=1	0	136.11	71	18	193	15	255	29.2	4.74	473.58	18	cell cycle OR cell proliferation;cell organization and biogenesis;protein metabolism;other metabolic processes;stress response;transport;developmental processes;signal transduction;other biological processes	cytosol;cytoskeleton;mitochondrion;nucleus;other cell component	other molecular function	Pf00244	7531	ENSG00000108953; ENSG00000274474	YWHAE	B3KY71; D3DTH5; hsa:7531; P29360; P42655; P62258; Q4VJB6; Q53XZ5; Q63631; Q7M4R4	TP53 Regulates Metabolic Genes; Recruitment of NuMA to mitotic centrosomes; Regulation of PLK1 Activity at G2/M Transition; Loss of Nlp from mitotic centrosomes; Recruitment of mitotic centrosome proteins and complexes; Anchoring of the basal body to the plasma membrane; AURKA Activation by TPX2; Regulation of HSF1-mediated heat shock response; Deregulated CDK5 triggers multiple neurodegenerative…	Cell Cycle; Myometrial Relaxation and Contraction Pathways; VEGFA-VEGFR2 Signaling Pathway; Calcium Regulation in the Cardiac Cell; Sudden Infant Death Syndrome (SIDS) Susceptibility Pathways	23	0	4667.6	4855.8	4921.3	5029	5057.6	4763.1	High	High	High	High	High	High	1
FALSE	High	Master Protein	Q5T4S7	E3 ubiquitin-protein ligase UBR4 OS=Homo sapiens (Human) OX=9606 GN=UBR4 PE=1 SV=1	0	135.898	11	48	54	47	5183	573.5	6.04	110.05	48	protein metabolism;other metabolic processes;transport;other biological processes	plasma membrane;other membranes;cytosol;cytoskeleton;nucleus	other molecular function	Pf02207, Pf13764	23352	ENSG00000127481	UBR4	A8MPT2; A8MQ33; A8MQB1; hsa:23352; O60646; O75050; Q4QRK5; Q5T4S7; Q5T4S8; Q5T4S9; Q5TBN8; Q5TBP2; Q6DKH8; Q6P4A4; Q7L8P7; Q8IXJ4; Q8TDN5; Q8WV67; Q9HA46; Q9P2N9; Q9UG82	Neutrophil degranulation; Antigen processing: Ubiquitination & Proteasome degradation		2	1	1839.2	1757.4	1749.7	1667.2	1765	1740.9	High	High	High	High	High	High	1
FALSE	High	Master Protein	Q99460	26S proteasome non-ATPase regulatory subunit 1 OS=Homo sapiens (Human) OX=9606 GN=PSMD1 PE=1 SV=2	0	134.916	39	32	62	32	953	105.8	5.39	161.01	32	cell-cell signaling;protein metabolism;other metabolic processes;stress response;transport;signal transduction;other biological processes	non-structural extracellular;cytosol;nucleus;other cytoplasmic organelle;other cell component	enzyme regulator activity;other molecular function	Pf01851, Pf13646, Pf18004	5707	ENSG00000173692	PSMD1	B8ZZH9; hsa:5707; Q24JU0; Q53TI2; Q6GMU5; Q6P2P4; Q6PJM7; Q6PKG9; Q86VU1; Q8IV79; Q99460	Separation of Sister Chromatids; The role of GTSE1 in G2/M progression after G2 checkpoint; FCERI mediated NF-kB activation; Downstream TCR signaling; Antigen processing: Ubiquitination & Proteasome degradation; Activation of NF-kappaB in B cells; Oxygen-dependent proline hydroxylation of Hypoxia-inducible Factor Alpha; ER-Phagosome pathway; Cross-presentation of soluble exogenous antigens (endos…	Proteasome Degradation; Parkin-Ubiquitin Proteasomal System pathway	59	0	2061	2010.9	2052.8	1935.9	2022.6	1961.4	High	High	High	High	High	High	1
FALSE	High	Master Protein	Q01813	ATP-dependent 6-phosphofructokinase, platelet type OS=Homo sapiens (Human) OX=9606 GN=PFKP PE=1 SV=2	0	134.571	41	27	57	20	784	85.5	7.55	149	27	cell organization and biogenesis;other metabolic processes;other biological processes	cytosol;other cell component	kinase activity;other molecular function	Pf00365	5214	ENSG00000067057	PFKP	B3KS15; hsa:5214; Q01813; Q5VSR7; Q5VSR8	Glycolysis	Cori Cycle; Pathways in clear cell renal cell carcinoma; Glycolysis and Gluconeogenesis	4	9	3535.5	3604.5	3556.9	3598.5	3715.6	3614.3	High	High	High	High	High	High	1
FALSE	High	Master Protein	P63010	AP-2 complex subunit beta OS=Homo sapiens (Human) OX=9606 GN=AP2B1 PE=1 SV=1	0	133.948	36	30	55	15	937	104.5	5.38	153.55	30	cell-cell signaling;cell organization and biogenesis;protein metabolism;other metabolic processes;transport;developmental processes;signal transduction;other biological processes	plasma membrane;other membranes;cytosol;other cytoplasmic organelle;other cell component	other molecular function	Pf01602, Pf02883, Pf09066	163	ENSG00000006125	AP2B1	A6NJP3; hsa:163; P21851; P63010; Q7Z451; Q96J19	MHC class II antigen presentation; Potential therapeutics for SARS; Cargo recognition for clathrin-mediated endocytosis; WNT5A-dependent internalization of FZD4; EPH-ephrin mediated repulsion of cells; WNT5A-dependent internalization of FZD2, FZD5 and ROR2; Recycling pathway of L1; Retrograde neurotrophin signalling; LDL clearance; Nef Mediated CD4 Down-regulation; Nef Mediated CD8 Down-regulatio…	Synaptic Vesicle Pathway; GABA receptor Signaling; EGF/EGFR Signaling Pathway; Fragile X Syndrome ; mBDNF and proBDNF regulation of GABA neurotransmission	18	17	1437.9	1464	1539.7	1472.9	1535.5	1488.9	High	High	High	High	High	High	1
FALSE	High	Master Protein	P17844	Probable ATP-dependent RNA helicase DDX5 OS=Homo sapiens (Human) OX=9606 GN=DDX5 PE=1 SV=1	0	132.954	48	28	66	20	614	69.1	8.92	152.09	28	RNA metabolism OR transcription;other metabolic processes;developmental processes;signal transduction;other biological processes	nucleus;other cell component	signal transduction activity or receptor binding;nucleic acid binding activity;other molecular function	Pf00270, Pf00271, Pf08061	1655	ENSG00000108654	DDX5	B4DLW8; B5BU21; D3DU32; E7ETL9; hsa:1655; O75681; P17844; Q53Y61	mRNA Splicing - Major Pathway; SUMOylation of transcription cofactors; Estrogen-dependent gene expression; Replication of the SARS-CoV-1 genome; Replication of the SARS-CoV-2 genome	Ciliary landscape	6	0	795.3	755.6	750.2	706.1	749.1	711.9	High	High	High	High	High	High	1
FALSE	High	Master Protein	Q00839	Heterogeneous nuclear ribonucleoprotein U OS=Homo sapiens (Human) OX=9606 GN=HNRNPU PE=1 SV=6	0	132.117	42	31	113	30	825	90.5	6	250.64	31	cell cycle OR cell proliferation;cell organization and biogenesis;RNA metabolism OR transcription;other metabolic processes;transport;developmental processes;other biological processes	cytoskeleton;nucleus;other cell component	cytoskeletal activity;nucleic acid binding activity;other molecular function	Pf00622, Pf02037, Pf13671	3192	ENSG00000153187	HNRNPU	hsa:3192; O75507; Q00839; Q8N174; Q96HY9; Q9BQ09	mRNA Splicing - Major Pathway; Processing of Capped Intron-Containing Pre-mRNA	mRNA Processing; LncRNA involvement in canonical Wnt signaling and colorectal cancer	4	2	2423.9	2355.4	2451.2	2256.6	2373.5	2442.8	High	High	High	High	High	High	1
FALSE	High	Master Protein	P49748	Very long-chain specific acyl-CoA dehydrogenase, mitochondrial OS=Homo sapiens (Human) OX=9606 GN=ACADVL PE=1 SV=1	0	131.972	52	28	56	28	655	70.3	8.75	150.67	28	other metabolic processes;stress response;signal transduction;other biological processes	other membranes;cytosol;mitochondrion;nucleus	other molecular function	Pf00441, Pf02770, Pf02771	37	ENSG00000072778	ACADVL	B4DEB6; F5H2A9; hsa:37; O76056; P49748; Q8WUL0	XBP1(S) activates chaperone genes; Beta oxidation of palmitoyl-CoA to myristoyl-CoA	Fatty Acid Beta Oxidation; Mitochondrial LC-Fatty Acid Beta-Oxidation	4	0	1675.1	1733.2	1711	1728.3	1779.3	1644.8	High	High	High	High	High	High	1
FALSE	High	Master Protein	P68371	Tubulin beta-4B chain OS=Homo sapiens (Human) OX=9606 GN=TUBB4B PE=1 SV=1	0	131.755	57	19	144	1	445	49.8	4.89	294.83	19	cell cycle OR cell proliferation;cell organization and biogenesis;stress response;transport;other biological processes	non-structural extracellular;cytosol;cytoskeleton;other cytoplasmic organelle;other cell component	signal transduction activity or receptor binding;cytoskeletal activity;nucleic acid binding activity;other molecular function	Pf00091, Pf03953	10383	ENSG00000188229	TUBB4B	A2BFA2; hsa:10383; P05217; P68371	Translocation of SLC2A4 (GLUT4) to the plasma membrane; Neutrophil degranulation; Separation of Sister Chromatids; MHC class II antigen presentation; Resolution of Sister Chromatid Cohesion; HSP90 chaperone cycle for steroid hormone receptors (SHR); RHO GTPases Activate Formins; COPI-mediated anterograde transport; COPI-independent Golgi-to-ER retrograde traffic; HCMV Early Events; Aggrephagy; EM…	Pathogenic Escherichia coli infection; Parkin-Ubiquitin Proteasomal System pathway	39	26	9943.9	6112.1	6152.2	12688.5	6189.2	11156.7	High	High	High	High	High	High	1
FALSE	High	Master Protein	P68104	Elongation factor 1-alpha 1 OS=Homo sapiens (Human) OX=9606 GN=EEF1A1 PE=1 SV=1	0	131.602	55	21	280	12	462	50.1	9.01	642.09	21	protein metabolism;other metabolic processes;transport;other biological processes	non-structural extracellular;plasma membrane;other membranes;cytosol;cytoskeleton;nucleus;other cytoplasmic organelle;other cell component	nucleic acid binding activity;other molecular function	Pf00009, Pf03143, Pf03144	1915	ENSG00000156508	EEF1A1	hsa:1915; P04719; P04720; P68104; Q6IQ15	Neutrophil degranulation; Chaperone Mediated Autophagy; Peptide chain elongation; Protein methylation; HSF1 activation	Translation Factors; Fragile X Syndrome	8	10	7948.6	7480.4	7981.2	7927.3	7981.9	8751.8	High	High	High	High	High	High	1
FALSE	High	Master Protein	P49368	T-complex protein 1 subunit gamma OS=Homo sapiens (Human) OX=9606 GN=CCT3 PE=1 SV=4	0	131.432	60	31	68	31	545	60.5	6.49	152.64	31	cell organization and biogenesis;transport;other biological processes	plasma membrane;other membranes;cytosol;cytoskeleton;other cell component	other molecular function	Pf00118	7203	ENSG00000163468	CCT3	A6NE14; hsa:7203; P49368; Q5SZY1; Q9BR64	Cooperation of PDCL (PhLP1) and TRiC/CCT in G-protein beta folding; Formation of tubulin folding intermediates by CCT/TriC; BBSome-mediated cargo-targeting to cilium; Association of TriC/CCT with target proteins during biosynthesis; Prefoldin mediated transfer of substrate to CCT/TriC; Folding of actin by CCT/TriC	16p11.2 proximal deletion syndrome	7	0	3623	3905.4	3811.6	3486	3649.1	3827.4	High	High	High	High	High	High	1
FALSE	High	Master Protein	P07437	Tubulin beta chain OS=Homo sapiens (Human) OX=9606 GN=TUBB PE=1 SV=2	0	131.221	57	19	150	4	444	49.6	4.89	305.28	19	cell cycle OR cell proliferation;cell organization and biogenesis;stress response;transport;other biological processes	non-structural extracellular;other membranes;cytoskeleton;nucleus;other cytoplasmic organelle;other cell component	signal transduction activity or receptor binding;cytoskeletal activity;other molecular function	Pf00091, Pf03953	203068	ENSG00000183311; ENSG00000196230; ENSG00000224156; ENSG00000227739; ENSG00000229684; ENSG00000232421; ENSG00000232575; ENSG00000235067	TUBB	hsa:203068; P05218; P07437; Q8WUC1; Q9CY33	Neutrophil degranulation; Anchoring of the basal body to the plasma membrane; Recruitment of NuMA to mitotic centrosomes; Regulation of PLK1 Activity at G2/M Transition; Loss of Nlp from mitotic centrosomes; Recruitment of mitotic centrosome proteins and complexes; AURKA Activation by TPX2; Potential therapeutics for SARS	Pathogenic Escherichia coli infection; Parkin-Ubiquitin Proteasomal System pathway	11	2	413.8	413	450.2	410	428.4	403.8	High	High	High	High	High	High	1
FALSE	High	Master Protein	P60842	Eukaryotic initiation factor 4A-I OS=Homo sapiens (Human) OX=9606 GN=EIF4A1 PE=1 SV=1	0	131	60	23	70	12	406	46.1	5.48	164.66	23	protein metabolism;other metabolic processes;other biological processes	cytosol;translational apparatus;other cell component	nucleic acid binding activity;other molecular function	Pf00270, Pf00271	1973	ENSG00000161960	EIF4A1	B2R6L8; D3DTP9; hsa:1973; J3QLC4; P04765; P60842; Q5U018; Q61516	L13a-mediated translational silencing of Ceruloplasmin expression; GTP hydrolysis and joining of the 60S ribosomal subunit; ISG15 antiviral mechanism; Translation initiation complex formation; Ribosomal scanning and start codon recognition; Deadenylation of mRNA	Translation Factors; Fragile X Syndrome ; Translation inhibitors in chronically activated PDGFRA cells; Interferon type I signaling pathways	11	12	2584.7	2432.6	2625	2449.1	2606.8	2525.5	High	High	High	High	High	High	1
FALSE	High	Master Protein	P60174	Triosephosphate isomerase OS=Homo sapiens (Human) OX=9606 GN=TPI1 PE=1 SV=3	0	130.04	76	17	119	17	286	30.8	5.92	311.49	17	other metabolic processes		other molecular function	Pf00121		ENSPTRG00000004595	TPI1	A0A2J8JEI5; A0A2J8JEJ3; A0A2J8TBG7; A0A6D2X563			0	0	6956.8	7457.2	7612.9	8100.1	7494.5	7805.3	High	High	High	High	High	High	1
FALSE	High	Master Protein	Q14980	Nuclear mitotic apparatus protein 1 OS=Homo sapiens (Human) OX=9606 GN=NUMA1 PE=1 SV=2	0	129.565	23	39	57	38	2115	238.1	5.78	116.59	39	cell cycle OR cell proliferation;cell organization and biogenesis;transport;other biological processes	plasma membrane;other membranes;cytosol;cytoskeleton;ER/Golgi;nucleus;other cell component	cytoskeletal activity;other molecular function		4926	ENSG00000137497	NUMA1	H0YH75; hsa:4926; Q14980; Q14981; Q9BTE9	Recruitment of NuMA to mitotic centrosomes; Mitotic Prophase	Ectoderm Differentiation; Ectoderm Differentiation	4	0	894.4	880.2	894.3	850.8	892.4	878.7	High	High	High	High	High	High	1
FALSE	High	Master Protein	Q14697	Neutral alpha-glucosidase AB OS=Homo sapiens (Human) OX=9606 GN=GANAB PE=1 SV=3	0	128.397	37	33	72	32	944	106.8	6.14	171.26	33	protein metabolism;other metabolic processes;other biological processes	ER/Golgi;other cell component	other molecular function	Pf01055, Pf13802	23193	ENSG00000089597	GANAB	A6NC20; hsa:23193; Q14697; Q8WTS9; Q9P0X0	Maturation of spike protein; Calnexin/calreticulin cycle; Maturation of spike protein		4	1	5809.3	5890.6	5849.2	5852.7	6004.8	5880.9	High	High	High	High	High	High	1
FALSE	High	Master Protein	P26640	Valine--tRNA ligase OS=Homo sapiens (Human) OX=9606 GN=VARS1 PE=1 SV=4	0	127.727	30	36	51	35	1264	140.4	7.59	122.68	36	protein metabolism;RNA metabolism OR transcription;other metabolic processes	cytosol	other molecular function	Pf00043, Pf00133, Pf08264	7407	ENSG00000096171; ENSG00000204394; ENSG00000224264; ENSG00000226589; ENSG00000231116	VARS1	B0V1N1; B4DZ61; hsa:7407; P26640; Q5JQ90; Q96E77; Q9UQM2	Cytosolic tRNA aminoacylation	Amino Acid metabolism	2	1	2371.3	2299.6	2390	2165.3	2317.4	2460.5	High	High	High	High	High	High	1
FALSE	High	Master Protein	Q92945	Far upstream element-binding protein 2 OS=Homo sapiens (Human) OX=9606 GN=KHSRP PE=1 SV=4	0	127.707	51	31	71	26	711	73.1	7.3	174.31	31	RNA metabolism OR transcription;other metabolic processes;transport;other biological processes	cytosol;nucleus;other cell component	nucleic acid binding activity	Pf00013, Pf09005	8570	ENSG00000088247	KHSRP	hsa:8570; O00301; Q59EZ9; Q5U4P6; Q92945; Q9UNT5; Q9UQH5	ATF4 activates genes in response to endoplasmic reticulum stress; KSRP (KHSRP) binds and destabilizes mRNA	Preimplantation Embryo	3	5	6494	6786.9	6829	6963.4	7032.2	6864.5	High	High	High	High	High	High	1
FALSE	High	Master Protein	O60313	Dynamin-like 120 kDa protein, mitochondrial OS=Homo sapiens (Human) OX=9606 GN=OPA1 PE=1 SV=3	0	127.697	35	33	52	33	960	111.6	7.87	114.36	33	cell organization and biogenesis;other metabolic processes;stress response;transport;developmental processes;other biological processes	other membranes;cytosol;mitochondrion;nucleus;other cell component	cytoskeletal activity;other molecular function	Pf00350	4976	ENSG00000198836	OPA1	D3DNW4; E5KLJ5; E5KLJ6; E5KLJ7; E5KLK1; E5KLK2; hsa:4976; O60313	Regulation of Apoptosis		1	0	581.6	531.6	524.1	478.2	537.6	493	High	High	High	High	High	High	1
FALSE	High	Master Protein	P28331	NADH-ubiquinone oxidoreductase 75 kDa subunit, mitochondrial OS=Homo sapiens (Human) OX=9606 GN=NDUFS1 PE=1 SV=3	0	127.449	41	26	71	26	727	79.4	6.23	180.86	26	cell organization and biogenesis;other metabolic processes;other biological processes	other membranes;mitochondrion	other molecular function	Pf00384, Pf09326, Pf10588, Pf13510	4719	ENSG00000023228; ENSG00000283447	NDUFS1	B4DIN9; B4DJA0; B4DPG1; B4DUC1; E7ENF3; hsa:4719; P28331; Q53TR8; Q8N1C4; Q8TCC9	Complex I biogenesis	Electron Transport Chain (OXPHOS system in mitochondria); Nonalcoholic fatty liver disease; Oxidative phosphorylation	5	0	1339.7	1328.5	1343.2	1321	1375.6	1267.9	High	High	High	High	High	High	1
FALSE	High	Master Protein	Q71U36	Tubulin alpha-1A chain OS=Homo sapiens (Human) OX=9606 GN=TUBA1A PE=1 SV=1	0	127.331	61	20	248	1	451	50.1	5.06	596.72	20	cell cycle OR cell proliferation;cell organization and biogenesis;transport;other biological processes	other membranes;cytosol;cytoskeleton;other cytoplasmic organelle;other cell component	cytoskeletal activity;other molecular function	Pf00091, Pf03953	7846	ENSG00000167552	TUBA1A	A8K0B8; G3V1U9; hsa:7846; P04687; P05209; Q71U36	Separation of Sister Chromatids; The role of GTSE1 in G2/M progression after G2 checkpoint; Resolution of Sister Chromatid Cohesion; RHO GTPases Activate Formins; EML4 and NUDC in mitotic spindle formation; COPI-mediated anterograde transport; COPI-dependent Golgi-to-ER retrograde traffic; Hedgehog 'off' state; Prefoldin mediated transfer of substrate to CCT/TriC; Recycling pathway of L1; MHC cla…	Pathogenic Escherichia coli infection; Parkin-Ubiquitin Proteasomal System pathway	38	21	5730	5397.5	5921.7	5693.9	5885	5696.8	High	High	High	High	High	High	1
FALSE	High	Master Protein	P07951	Tropomyosin beta chain OS=Homo sapiens (Human) OX=9606 GN=TPM2 PE=1 SV=1	0	127.243	73	31	204	11	284	32.8	4.7	463.83	31	cell organization and biogenesis;other biological processes	cytosol;cytoskeleton	cytoskeletal activity;other molecular function	Pf00261	7169	ENSG00000198467	TPM2	A6NM85; hsa:7169; P06468; P07951; Q13894; Q53FM4; Q5TCU4; Q5TCU7; Q9UH67	Striated Muscle Contraction; Smooth Muscle Contraction	Striated Muscle Contraction Pathway	3	7	1911.8	1822	1763.8	1752.1	1746.2	1766.3	High	High	High	High	High	High	1
FALSE	High	Master Protein	O95782	AP-2 complex subunit alpha-1 OS=Homo sapiens (Human) OX=9606 GN=AP2A1 PE=1 SV=3	0	126.63	45	39	64	25	977	107.5	7.03	134.26	39	cell-cell signaling;cell organization and biogenesis;protein metabolism;other metabolic processes;transport;signal transduction;other biological processes	plasma membrane;other membranes;cytosol;ER/Golgi;other cytoplasmic organelle;other cell component	signal transduction activity or receptor binding;other molecular function	Pf01602, Pf02296, Pf02883	160	ENSG00000196961	AP2A1	hsa:160; O95782; Q96CI7; Q96PP6; Q96PP7; Q9H070	Cargo recognition for clathrin-mediated endocytosis; Recycling pathway of L1; MHC class II antigen presentation; Potential therapeutics for SARS; WNT5A-dependent internalization of FZD4; EPH-ephrin mediated repulsion of cells; LDL clearance; Trafficking of GluR2-containing AMPA receptors; Nef Mediated CD4 Down-regulation; Retrograde neurotrophin signalling; Nef Mediated CD8 Down-regulation; WNT5A…	Synaptic Vesicle Pathway; VEGFA-VEGFR2 Signaling Pathway; GABA receptor Signaling; EGF/EGFR Signaling Pathway; Fragile X Syndrome ; mBDNF and proBDNF regulation of GABA neurotransmission	20	13	1676.9	1619.7	1609.8	1547.4	1636.9	1531.2	High	High	High	High	High	High	1
FALSE	High	Master Protein	P26639	Threonine--tRNA ligase 1, cytoplasmic OS=Homo sapiens (Human) OX=9606 GN=TARS1 PE=1 SV=3	0	126.531	48	31	57	29	723	83.4	6.67	151.98	31	protein metabolism;RNA metabolism OR transcription;other metabolic processes	cytosol;cytoskeleton	nucleic acid binding activity;other molecular function	Pf00587, Pf02824, Pf03129, Pf07973	6897	ENSG00000113407	TARS1	A8K8I1; B4DEG8; hsa:6897; P26639; Q96FP5; Q9BWA6	Cytosolic tRNA aminoacylation		1	2	3464.4	3455	3525.5	3412.7	3521.8	3414.3	High	High	High	High	High	High	1
FALSE	High	Master Protein	Q9BVA1	Tubulin beta-2B chain OS=Homo sapiens (Human) OX=9606 GN=TUBB2B PE=1 SV=1	0	125.881	56	18	119	1	445	49.9	4.89	243.63	18	cell cycle OR cell proliferation;cell organization and biogenesis;developmental processes;other biological processes	cytoskeleton;other cell component	cytoskeletal activity;other molecular function	Pf00091, Pf03953	347733	ENSG00000137285	TUBB2B	A8K068; hsa:347733; Q9BVA1	Intraflagellar transport; RHO GTPases Activate Formins; Separation of Sister Chromatids; The role of GTSE1 in G2/M progression after G2 checkpoint; Prefoldin mediated transfer of substrate to CCT/TriC; HCMV Early Events; Resolution of Sister Chromatid Cohesion; EML4 and NUDC in mitotic spindle formation; COPI-dependent Golgi-to-ER retrograde traffic; Kinesins; MHC class II antigen presentation; H…	Pathogenic Escherichia coli infection; Parkin-Ubiquitin Proteasomal System pathway	32	0	87.5	75.1	80.3	77.7	79.2	71.2	High	High	High	High	High	High	1
FALSE	High	Master Protein	P34897	Serine hydroxymethyltransferase, mitochondrial OS=Homo sapiens (Human) OX=9606 GN=SHMT2 PE=1 SV=3	0	125.393	68	27	84	25	504	56	8.53	196.07	27	cell organization and biogenesis;protein metabolism;other metabolic processes;stress response;other biological processes	other membranes;cytosol;cytoskeleton;mitochondrion;nucleus;other cell component	nucleic acid binding activity;other molecular function	Pf00464	6472	ENSG00000182199	SHMT2	B7Z9F1; E7EQ19; E7EU43; hsa:6472; O00740; P34897; Q8N1A5	Metabolism of folate and pterines	Glycine Metabolism; Vitamin B12 Metabolism; Folate Metabolism; One Carbon Metabolism; Trans-sulfuration and one carbon metabolism; One carbon metabolism and related pathways; Pathways in clear cell renal cell carcinoma; Metabolic reprogramming in colon cancer	9	3	2945.8	3011.7	3039.1	2996.2	3080	2995.1	High	High	High	High	High	High	1
FALSE	High	Master Protein	P17980	26S proteasome regulatory subunit 6A OS=Homo sapiens (Human) OX=9606 GN=PSMC3 PE=1 SV=3	0	125.131	59	24	62	24	439	49.2	5.24	152.66	24	cell-cell signaling;protein metabolism;other metabolic processes;stress response;transport;developmental processes;signal transduction;other biological processes	non-structural extracellular;cytosol;nucleus;other cell component	other molecular function	Pf00004, Pf16450, Pf17862	5702	ENSG00000165916	PSMC3	B2R8V1; hsa:5702; P17980; Q3B757; Q3B865; Q53HU5; Q6GPG8; Q6IBS1; Q96HD3	Separation of Sister Chromatids; The role of GTSE1 in G2/M progression after G2 checkpoint; Neutrophil degranulation; Asymmetric localization of PCP proteins; Degradation of DVL; FCERI mediated NF-kB activation; Downstream TCR signaling; Cdc20:Phospho-APC/C mediated degradation of Cyclin A; Hedgehog 'on' state; Antigen processing: Ubiquitination & Proteasome degradation; Neddylation; ABC-family p…	Proteasome Degradation; Parkin-Ubiquitin Proteasomal System pathway	59	0	1646.2	1562.8	1625.7	1533	1621.7	1614.3	High	High	High	High	High	High	1
FALSE	High	Master Protein	Q13885	Tubulin beta-2A chain OS=Homo sapiens (Human) OX=9606 GN=TUBB2A PE=1 SV=1	0	125.023	56	18	119	1	445	49.9	4.89	245.57	18	cell cycle OR cell proliferation;cell organization and biogenesis;developmental processes;other biological processes	cytoskeleton;other cell component	cytoskeletal activity;other molecular function	Pf00091, Pf03953	7280	ENSG00000137267	TUBB2A	hsa:7280; Q13885; Q6FGZ8; Q8IWR2	Translocation of SLC2A4 (GLUT4) to the plasma membrane; Separation of Sister Chromatids; COPI-dependent Golgi-to-ER retrograde traffic; COPI-mediated anterograde transport; Kinesins; RHO GTPases Activate Formins; HCMV Early Events; Recycling pathway of L1; MHC class II antigen presentation; Intraflagellar transport; The role of GTSE1 in G2/M progression after G2 checkpoint; Microtubule-dependent …	Pathogenic Escherichia coli infection; Parkin-Ubiquitin Proteasomal System pathway	32	4	164.9	150.2	145	149.7	143	152.6	High	High	High	High	High	High	1
FALSE	High	Master Protein	P49792	E3 SUMO-protein ligase RanBP2 OS=Homo sapiens (Human) OX=9606 GN=RANBP2 PE=1 SV=2	0	124.392	17	46	60	30	3224	358	6.2	121.73	46	protein metabolism;other metabolic processes;transport;other biological processes	other membranes;cytosol;mitochondrion;nucleus;other cell component	nucleic acid binding activity;other molecular function	Pf00160, Pf00638, Pf00641, Pf12185	5903	ENSG00000153201	RANBP2	hsa:5903; P49792; Q13074; Q15280; Q53TE2; Q59FH7	Separation of Sister Chromatids; Resolution of Sister Chromatid Cohesion; RHO GTPases Activate Formins; HCMV Early Events; EML4 and NUDC in mitotic spindle formation; ISG15 antiviral mechanism; NS1 Mediated Effects on Host Pathways; Amplification of signal from unattached kinetochores via a MAD2 inhibitory signal; tRNA processing in the nucleus; HCMV Late Events; Transcriptional regulation by sma…		33	16	2571.8	2608.2	2603.8	2412.1	2684	2537.9	High	High	High	High	High	High	1
FALSE	High	Master Protein	P13929	Beta-enolase OS=Homo sapiens (Human) OX=9606 GN=ENO3 PE=1 SV=5	0	124.307	65	24	242	15	434	47	7.71	686.32	24	other metabolic processes;other biological processes	plasma membrane;other membranes;cytosol	other molecular function	Pf00113, Pf03952	2027	ENSG00000108515	ENO3	B4DUI6; B4DUM6; D3DTL2; E7ENK8; hsa:2027; P13929; Q96AE2	Glycolysis; Gluconeogenesis	Pathways in clear cell renal cell carcinoma; Glycolysis and Gluconeogenesis	4	2	424.3	392.3	376.1	354	406	389.4	High	High	High	High	High	High	1
FALSE	High	Master Protein	Q92841	Probable ATP-dependent RNA helicase DDX17 OS=Homo sapiens (Human) OX=9606 GN=DDX17 PE=1 SV=2	0	124.174	40	28	60	20	729	80.2	8.27	141.81	28	RNA metabolism OR transcription;other metabolic processes;stress response;developmental processes;signal transduction;other biological processes	cytosol;nucleus;other cell component	other molecular function	Pf00270, Pf00271	10521	ENSG00000100201	DDX17	B1AHM0; H3BLZ8; hsa:10521; Q69YT1; Q6ICD6; Q92841	SUMOylation of transcription cofactors	Novel intracellular components of RIG-I-like receptor (RLR) pathway	2	10	1318.3	1216.7	1248.9	1105.9	1244.3	1183.6	High	High	High	High	High	High	1
FALSE	High	Master Protein	P43304	Glycerol-3-phosphate dehydrogenase, mitochondrial OS=Homo sapiens (Human) OX=9606 GN=GPD2 PE=1 SV=3	0	123.963	51	34	70	34	727	80.8	7.69	161	34	other metabolic processes;developmental processes;other biological processes	other membranes;mitochondrion;other cell component	other molecular function	Pf01266, Pf16901	2820	ENSG00000115159	GPD2	A8K4V0; B3KSA9; hsa:2820; P43304; Q59FR1; Q9HAP9	Triglyceride catabolism; Synthesis of PA	Fatty Acid Beta Oxidation	3	0	3769.6	3933.7	3879.8	3931.6	3884.9	3839.7	High	High	High	High	High	High	1
FALSE	High	Master Protein	Q13435	Splicing factor 3B subunit 2 OS=Homo sapiens (Human) OX=9606 GN=SF3B2 PE=1 SV=2	0	122.472	38	32	55	32	895	100.2	5.67	128.24	32	RNA metabolism OR transcription;other metabolic processes;other biological processes	nucleus		Pf02037, Pf04037, Pf04046	10992	ENSG00000087365	SF3B2	A8K485; B4DT19; hsa:10992; Q13435; Q7L4T5; Q7Z627; Q969K1; Q96CM6; Q9BWD2	mRNA Splicing - Major Pathway; mRNA Splicing - Minor Pathway	mRNA Processing	3	0	2063.8	2060.9	2109.5	2025.1	2075.6	2098.1	High	High	High	High	High	High	1	Met-loss+Acetyl [N-Term]
FALSE	High	Master Protein	P40926	Malate dehydrogenase, mitochondrial OS=Homo sapiens (Human) OX=9606 GN=MDH2 PE=1 SV=3	0	121.668	70	22	138	22	338	35.5	8.68	307.27	22	other metabolic processes	other membranes;mitochondrion;other cell component	other molecular function	Pf00056, Pf02866	4191	ENSG00000146701	MDH2	A8K414; B2RE78; B4DE44; E9PDB2; hsa:4191; O43682; P40926	Gluconeogenesis; Citric acid cycle (TCA cycle)	Amino Acid metabolism; Metabolic reprogramming in colon cancer; Glycolysis and Gluconeogenesis; TCA Cycle (aka Krebs or citric acid cycle)	6	0	3253.9	3369.7	3328.7	3453.2	3444.7	3259.4	High	High	High	High	High	High	1
FALSE	High	Master Protein	P07355	Annexin A2 OS=Homo sapiens (Human) OX=9606 GN=ANXA2 PE=1 SV=2	0	121.583	70	25	222	25	339	38.6	7.75	504.63	25	cell organization and biogenesis;protein metabolism;other metabolic processes;transport;developmental processes;signal transduction;other biological processes	non-structural extracellular;extracellular matrix;plasma membrane;other membranes;cytosol;other cytoplasmic organelle;other cell component	transporter activity;enzyme regulator activity;cytoskeletal activity;other molecular function	Pf00191	302	ENSG00000182718	ANXA2	hsa:302; P07355; Q567R4; Q6N0B3; Q8TBV2; Q96DD5; Q9UDH8	Neutrophil degranulation; Smooth Muscle Contraction; Dissolution of Fibrin Clot; Gene and protein expression by JAK-STAT signaling after Interleukin-12 stimulation	Gastrin Signaling Pathway; Prostaglandin Synthesis and Regulation	6	0	9804.2	9685.3	10469.5	10540.1	10340.2	10586.6	High	High	High	High	High	High	1	Met-loss+Acetyl [N-Term]
FALSE	High	Master Protein	O60716	Catenin delta-1 OS=Homo sapiens (Human) OX=9606 GN=CTNND1 PE=1 SV=1	0	121.367	40	32	44	32	968	108.1	6.23	108.99	32	cell adhesion;cell-cell signaling;cell organization and biogenesis;developmental processes;signal transduction;other biological processes	plasma membrane;other membranes;cytosol;nucleus;other cell component	signal transduction activity or receptor binding;other molecular function	Pf00514	1500	ENSG00000198561	CTNND1	A8K939; hsa:1500; O15088; O60713; O60714; O60715; O60716; O60935; Q6DHZ7; Q6RBX8; Q9UP71; Q9UP72; Q9UP73	VEGFR2 mediated vascular permeability; Adherens junctions interactions; InlA-mediated entry of Listeria monocytogenes into host cells	VEGFA-VEGFR2 Signaling Pathway; Wnt Signaling Pathway and Pluripotency	5	0	1214.4	1141.3	1171.3	1076.5	1145.4	1143	High	High	High	High	High	High	1
FALSE	High	Master Protein	P09104	Gamma-enolase OS=Homo sapiens (Human) OX=9606 GN=ENO2 PE=1 SV=3	0	121.279	69	22	209	14	434	47.2	5.03	615.72	22	other metabolic processes;other biological processes	plasma membrane;other membranes;cytosol;other cell component	other molecular function	Pf00113, Pf03952	2026	ENSG00000111674	ENO2	B7Z2X9; hsa:2026; P09104; Q96J33	Glycolysis; Gluconeogenesis	Pathways in clear cell renal cell carcinoma; Glycolysis and Gluconeogenesis	4	1	1553.3	1635.6	1646.9	1685.8	1597.1	1664.3	High	High	High	High	High	High	1
FALSE	High	Master Protein	Q13509	Tubulin beta-3 chain OS=Homo sapiens (Human) OX=9606 GN=TUBB3 PE=1 SV=2	0	121.251	49	17	126	4	450	50.4	4.93	269.16	17	cell cycle OR cell proliferation;cell organization and biogenesis;developmental processes;signal transduction;other biological processes	cytoskeleton;other cell component	signal transduction activity or receptor binding;cytoskeletal activity;other molecular function	Pf00091, Pf03953	10381	ENSG00000258947	TUBB3	A8K854; hsa:10381; Q13509; Q9BTZ0; Q9BW10	Translocation of SLC2A4 (GLUT4) to the plasma membrane; Separation of Sister Chromatids; COPI-dependent Golgi-to-ER retrograde traffic; COPI-mediated anterograde transport; Kinesins; RHO GTPases Activate Formins; HCMV Early Events; Recycling pathway of L1; MHC class II antigen presentation; Intraflagellar transport; The role of GTSE1 in G2/M progression after G2 checkpoint; Microtubule-dependent …	Pathogenic Escherichia coli infection; Parkin-Ubiquitin Proteasomal System pathway; Exercise-induced Circadian Regulation	33	3	517.8	511.1	549.1	518	528	544.4	High	High	High	High	High	High	1
FALSE	High	Master Protein	P55060	Exportin-2 OS=Homo sapiens (Human) OX=9606 GN=CSE1L PE=1 SV=3	0	120.848	35	35	53	35	971	110.3	5.77	134.48	35	transport	cytosol;nucleus;other cell component	other molecular function	Pf03378, Pf03810, Pf08506	1434	ENSG00000124207	CSE1L	A3RLL6; B2R5T4; E1P5Y0; F8W904; hsa:1434; O75432; P55060; Q32M40; Q9H5B7; Q9NTS0; Q9UP98; Q9UP99; Q9UPA0			0	0	2640.3	2704.9	2727.4	2570.2	2651.5	2664.7	High	High	High	High	High	High	1
FALSE	High	Master Protein	P00367	Glutamate dehydrogenase 1, mitochondrial OS=Homo sapiens (Human) OX=9606 GN=GLUD1 PE=1 SV=2	0	120.779	44	28	89	28	558	61.4	7.8	227.24	28	other metabolic processes;other biological processes	mitochondrion;ER/Golgi;other cell component	other molecular function	Pf00208, Pf02812	2746	ENSG00000148672	GLUD1	B3KV55; B4DGN5; hsa:2746; P00367; Q5TBU3	Transcriptional activation of mitochondrial biogenesis; Glutamate and glutamine metabolism	VEGFA-VEGFR2 Signaling Pathway; Amino Acid metabolism; Metabolic reprogramming in colon cancer; 22q11.2 copy number variation syndrome; Amino Acid Metabolism Pathway Excerpt (Histidine catabolism extension)	7	0	2011	2012.1	2001.2	1954	1945.3	1869.7	High	High	High	High	High	High	1	Met-loss [N-Term]
FALSE	High	Master Protein	Q15393	Splicing factor 3B subunit 3 OS=Homo sapiens (Human) OX=9606 GN=SF3B3 PE=1 SV=4	0	120.737	31	35	60	34	1217	135.5	5.26	149.19	35	RNA metabolism OR transcription;other metabolic processes;other biological processes	nucleus	nucleic acid binding activity;other molecular function	Pf03178, Pf10433	23450	ENSG00000189091	SF3B3	hsa:23450; Q15393; Q6NTI8; Q96GC0; Q9BPY2; Q9UFX7; Q9UJ29	mRNA Splicing - Major Pathway; mRNA Splicing - Minor Pathway	mRNA Processing	3	1	2234.6	2270.9	2267.9	2143.1	2206.4	2259.9	High	High	High	High	High	High	1
FALSE	High	Master Protein	O00159	Unconventional myosin-Ic OS=Homo sapiens (Human) OX=9606 GN=MYO1C PE=1 SV=4	0	120.735	35	33	52	32	1063	121.6	9.41	135.5	33	cell organization and biogenesis;stress response;transport;signal transduction;other biological processes	plasma membrane;other membranes;cytosol;cytoskeleton;nucleus;other cell component	signal transduction activity or receptor binding;cytoskeletal activity;other molecular function	Pf00063, Pf00612, Pf06017	4641	ENSG00000197879	MYO1C	hsa:4641; O00159; Q4LE56; Q6NVJ7; Q86Y95	Translocation of SLC2A4 (GLUT4) to the plasma membrane; Regulation of actin dynamics for phagocytic cup formation; FCGR3A-mediated phagocytosis	VEGFA-VEGFR2 Signaling Pathway; Insulin Signaling	5	1	983.8	865.3	929.3	864.7	935.1	942.2	High	High	High	High	High	High	1
FALSE	High	Master Protein	Q07065	Cytoskeleton-associated protein 4 OS=Homo sapiens (Human) OX=9606 GN=CKAP4 PE=1 SV=2	0	120.668	53	31	54	29	602	66	5.92	143.68	31	protein metabolism;other metabolic processes;transport	plasma membrane;other membranes;cytosol;cytoskeleton;ER/Golgi;nucleus;other cytoplasmic organelle;other cell component			10970	ENSG00000136026	CKAP4	hsa:10970; Q07065; Q504S5; Q53ES6	Neutrophil degranulation; Regulation of Insulin-like Growth Factor (IGF) transport and uptake by Insulin-like Growth Factor Binding Proteins (IGFBPs); Post-translational protein phosphorylation; Surfactant metabolism		4	2	1721.7	1681.5	1719.1	1645.1	1709.9	1607.5	High	High	High	High	High	High	1
FALSE	High	Master Protein	P08559	Pyruvate dehydrogenase E1 component subunit alpha, somatic form, mitochondrial OS=Homo sapiens (Human) OX=9606 GN=PDHA1 PE=1 SV=3	0	120.584	68	25	67	25	390	43.3	8.06	164.04	25	other metabolic processes	mitochondrion;nucleus;other cell component	other molecular function	Pf00676	5160	ENSG00000131828	PDHA1	A5YVE9; B2R5P7; B7Z3T7; B7Z3X5; hsa:5160; P08559; Q53H41; Q5JPT8; Q9NP12; Q9UBJ8; Q9UBU0; Q9UNG4; Q9UNG5	Glyoxylate metabolism and glycine degradation; Regulation of pyruvate dehydrogenase (PDH) complex; Signaling by Retinoic Acid	TCA Cycle and Deficiency of Pyruvate Dehydrogenase complex (PDHc); Amino Acid metabolism; Lipid Metabolism Pathway; PI3K/AKT/mTOR - VitD3 Signalling; Metabolic reprogramming in colon cancer; Thiamine metabolic pathways; Acetylcholine Synthesis; Glycolysis and Gluconeogenesis	12	0	730.9	693.6	687.2	663.1	692	693.8	High	High	High	High	High	High	1
FALSE	High	Master Protein	Q9UQ80	Proliferation-associated protein 2G4 OS=Homo sapiens (Human) OX=9606 GN=PA2G4 PE=1 SV=3	0	120.453	72	21	86	21	394	43.8	6.55	177.45	21	RNA metabolism OR transcription;other metabolic processes;transport;other biological processes	non-structural extracellular;nucleus;other cytoplasmic organelle;other cell component	nucleic acid binding activity;other molecular function	Pf00557	5036	ENSG00000170515	PA2G4	hsa:5036; O43846; Q9UM59; Q9UQ80	Neutrophil degranulation		1	0	2151.7	2099.9	2168.2	2053.8	2128.9	2147.7	High	High	High	High	High	High	1
FALSE	High	Master Protein	P63104	14-3-3 protein zeta/delta OS=Homo sapiens (Human) OX=9606 GN=YWHAZ PE=1 SV=1	0	120.293	76	19	217	11	245	27.7	4.79	550.12	19	cell organization and biogenesis;protein metabolism;other metabolic processes;stress response;transport;developmental processes;signal transduction;other biological processes	cytosol;mitochondrion;nucleus;other cell component	other molecular function	Pf00244	7534	ENSG00000164924	YWHAZ	A8K1N0; B7Z465; hsa:7534; P29213; P29312; P63104; Q32P43; Q5XJ08; Q6GPI2; Q6IN74; Q6NUR9; Q6P3U9; Q86V33	Translocation of SLC2A4 (GLUT4) to the plasma membrane; Deactivation of the beta-catenin transactivating complex; RHO GTPases activate PKNs; Negative regulation of NOTCH4 signaling; Rap1 signalling; TP53 Regulates Metabolic Genes; Interleukin-3, Interleukin-5 and GM-CSF signaling; Regulation of localization of FOXO transcription factors; Activation of BAD and translocation to mitochondria ; NOTCH…	Cell Cycle; Prolactin Signaling Pathway; Pathogenic Escherichia coli infection; Myometrial Relaxation and Contraction Pathways; Hepatitis B infection; Calcium Regulation in the Cardiac Cell; Sudden Infant Death Syndrome (SIDS) Susceptibility Pathways	20	10	14268.3	16442.9	11701	18812.8	11375.1	15741.6	High	High	High	High	High	High	1
FALSE	High	Master Protein	Q93009	Ubiquitin carboxyl-terminal hydrolase 7 OS=Homo sapiens (Human) OX=9606 GN=USP7 PE=1 SV=2	0	120.103	31	33	49	33	1102	128.2	5.55	132.32	33	cell organization and biogenesis;protein metabolism;DNA metabolism;other metabolic processes;stress response;developmental processes;other biological processes	cytosol;nucleus;other cell component	other molecular function	Pf00443, Pf00917, Pf12436, Pf14533	7874	ENSG00000187555	USP7	A6NMY8; B7Z815; H0Y3G8; hsa:7874; Q93009	Ub-specific processing proteases; Formation of TC-NER Pre-Incision Complex; Dual incision in TC-NER; Gap-filling DNA repair synthesis and ligation in TC-NER; Regulation of TP53 Degradation; Synthesis of active ubiquitin: roles of E1 and E2 enzymes; Regulation of PTEN localization	Regulation of toll-like receptor signaling pathway	9	0	2085	2031.4	2063.4	1926.1	2042.2	2049.5	High	High	High	High	High	High	1
FALSE	High	Master Protein	Q14008	Cytoskeleton-associated protein 5 OS=Homo sapiens (Human) OX=9606 GN=CKAP5 PE=1 SV=3	0	118.892	19	34	41	34	2032	225.4	7.8	97.9	34	cell cycle OR cell proliferation;cell organization and biogenesis;protein metabolism;other metabolic processes;transport;other biological processes	plasma membrane;other membranes;cytosol;cytoskeleton;nucleus;other cell component	cytoskeletal activity;other molecular function	Pf02985, Pf12348	9793	ENSG00000175216	CKAP5	hsa:9793; Q05D70; Q0VAX7; Q0VAX8; Q14008; Q14668; Q2TA89; Q6NSH4	Separation of Sister Chromatids; Resolution of Sister Chromatid Cohesion; RHO GTPases Activate Formins; EML4 and NUDC in mitotic spindle formation; Amplification of signal from unattached kinetochores via a MAD2 inhibitory signal; Recruitment of NuMA to mitotic centrosomes; Regulation of PLK1 Activity at G2/M Transition; Loss of Nlp from mitotic centrosomes; Recruitment of mitotic centrosome prot…		13	0	1146.4	1103.7	1019.1	1009.7	1046.9	1039.5	High	High	High	High	High	High	1
FALSE	High	Master Protein	O60763	General vesicular transport factor p115 OS=Homo sapiens (Human) OX=9606 GN=USO1 PE=1 SV=2	0	118.804	40	33	50	33	962	107.8	4.91	128.02	33	cell organization and biogenesis;transport;signal transduction;other biological processes	other membranes;cytosol;ER/Golgi;nucleus;other cell component		Pf04869, Pf04871, Pf18770	8615	ENSG00000138768	USO1	B2RAQ0; hsa:8615; O60763; Q6PK63; Q86TB8; Q8N592	COPI-mediated anterograde transport; COPII-mediated vesicle transport; Golgi Cisternae Pericentriolar Stack Reorganization		3	0	1535	1513.7	1563.3	1508.7	1516	1491.5	High	High	High	High	High	High	1
FALSE	High	Master Protein	Q7Z6Z7	E3 ubiquitin-protein ligase HUWE1 OS=Homo sapiens (Human) OX=9606 GN=HUWE1 PE=1 SV=3	0	118.623	11	39	50	39	4374	481.6	5.22	104.57	39	cell organization and biogenesis;protein metabolism;DNA metabolism;other metabolic processes;stress response;transport;other biological processes	non-structural extracellular;other membranes;cytosol;ER/Golgi;nucleus;other cell component	nucleic acid binding activity;other molecular function	Pf00627, Pf00632, Pf02825, Pf06012, Pf06025, Pf14377	10075	ENSG00000086758	HUWE1	hsa:10075; O15029; Q4G2Z2; Q5H961; Q6P4D0; Q7Z6Z7; Q8NG67; Q9BUI0; Q9HCJ4; Q9NSL6; Q9P0A9	Neutrophil degranulation; Antigen processing: Ubiquitination & Proteasome degradation		2	0	1738.5	1710.2	1700.2	1661.8	1663.1	1626.4	High	High	High	High	High	High	1
FALSE	High	Master Protein	P09493	Tropomyosin alpha-1 chain OS=Homo sapiens (Human) OX=9606 GN=TPM1 PE=1 SV=2	0	118.517	73	33	166	11	284	32.7	4.74	383.54	33	cell organization and biogenesis;stress response;developmental processes;other biological processes	plasma membrane;other membranes;cytosol;cytoskeleton;other cell component	cytoskeletal activity;other molecular function	Pf00261	7168	ENSG00000140416	TPM1	B7Z5T7; D9YZV2; D9YZV3; D9YZV8; hsa:7168; P09493; P09494; P10469; Q6DV89; Q6DV90; Q7Z6L8; Q86W64; Q96IK2; Q9UCI1; Q9UCI2; Q9UCY9; Q9Y427	Smooth Muscle Contraction; Striated Muscle Contraction	Vitamin D Receptor Pathway; Striated Muscle Contraction Pathway	4	22	2582.6	2459.8	2506.9	2528.7	2458	2472.2	High	High	High	High	High	High	1
FALSE	High	Master Protein	P02786	Transferrin receptor protein 1 OS=Homo sapiens (Human) OX=9606 GN=TFRC PE=1 SV=2	0	117.815	41	30	50	30	760	84.8	6.61	127.03	30	cell organization and biogenesis;other metabolic processes;transport;developmental processes;signal transduction;other biological processes	non-structural extracellular;plasma membrane;other membranes;other cytoplasmic organelle;other cell component	nucleic acid binding activity;other molecular function	Pf02225, Pf04253, Pf04389	7037	ENSG00000072274	TFRC	D3DXB0; hsa:7037; P02786; Q1HE24; Q59G55; Q9UCN0; Q9UCU5; Q9UDF9; Q9UK21	Golgi Associated Vesicle Biogenesis; Cargo recognition for clathrin-mediated endocytosis; Transferrin endocytosis and recycling	Iron metabolism in placenta; Ferroptosis; 3q29 copy number variation syndrome	7	0	2773.6	2797.4	2945.4	2930	2914.2	2934	High	High	High	High	High	High	1
FALSE	High	Master Protein	P08237	ATP-dependent 6-phosphofructokinase, muscle type OS=Homo sapiens (Human) OX=9606 GN=PFKM PE=1 SV=2	0	117.721	44	27	46	23	780	85.1	7.99	123.45	27	cell organization and biogenesis;other metabolic processes;other biological processes	plasma membrane;other membranes;cytosol;nucleus	kinase activity;other molecular function	Pf00365	5213	ENSG00000152556	PFKM	hsa:5213; J3KNX3; P08237; Q16814; Q16815; Q6ZTT1	Glycolysis	Pathways in clear cell renal cell carcinoma; Computational Model of Aerobic Glycolysis; Insulin Signaling; Glycolysis and Gluconeogenesis	5	1	1075.7	1086.1	1089.2	1085.6	1069.4	1022.7	High	High	High	High	High	High	1	Met-loss+Acetyl [N-Term]
FALSE	High	Master Protein	P27708	CAD protein OS=Homo sapiens (Human) OX=9606 GN=CAD PE=1 SV=3	0	117.672	20	35	45	33	2225	242.8	6.46	104.14	35	protein metabolism;other metabolic processes;stress response;transport;developmental processes;other biological processes	cytosol;nucleus;other cell component	kinase activity;other molecular function	Pf00117, Pf00185, Pf00988, Pf01979, Pf02142, Pf02729, Pf02786, Pf02787	790	ENSG00000084774	CAD	D6W552; hsa:790; P27708; Q6P0Q0; Q96CK3	Pyrimidine biosynthesis	Endothelin Pathways; Amino Acid metabolism; Pyrimidine metabolism	4	2	2003.5	2016.8	2049.9	1921.8	1989.8	2022.8	High	High	High	High	High	High	1
FALSE	High	Master Protein	P53618	Coatomer subunit beta OS=Homo sapiens (Human) OX=9606 GN=COPB1 PE=1 SV=3	0	117.355	36	30	46	30	953	107.1	6.05	124.07	30	transport;other biological processes	plasma membrane;other membranes;cytosol;ER/Golgi;other cell component	other molecular function	Pf01602, Pf07718, Pf14806	1315	ENSG00000129083	COPB1	D3DQX0; hsa:1315; P53618; Q6GTT7; Q9NTK2; Q9UNW7	COPI-dependent Golgi-to-ER retrograde traffic; Neutrophil degranulation; COPI-mediated anterograde transport		3	0	1173.8	1113.3	1168.4	1093.9	1177.8	1168.9	High	High	High	High	High	High	1
FALSE	High	Master Protein	P51610	Host cell factor 1 OS=Homo sapiens (Human) OX=9606 GN=HCFC1 PE=1 SV=2	0	116.962	18	29	45	28	2035	208.6	7.46	114.96	29	cell cycle OR cell proliferation;cell organization and biogenesis;protein metabolism;other metabolic processes;developmental processes;other biological processes	nucleus;other cell component	nucleic acid binding activity;other molecular function	Pf01344, Pf13415	3054	ENSG00000172534	HCFC1	hsa:3054; P51610; Q6P4G5	HATs acetylate histones; UCH proteinases; Transcriptional activation of mitochondrial biogenesis	Mitochondrial Gene Expression	4	1	1391.8	1358.5	1259	1191.9	1244.6	1227.5	High	High	High	High	High	High	1
FALSE	High	Master Protein	P50851	Lipopolysaccharide-responsive and beige-like anchor protein OS=Homo sapiens (Human) OX=9606 GN=LRBA PE=1 SV=4	0	116.952	16	37	44	34	2863	318.9	5.6	94.7	37	other biological processes	plasma membrane;other membranes;cytosol;ER/Golgi;other cytoplasmic organelle	other molecular function	Pf02138, Pf06469, Pf13385, Pf14844, Pf15787	987	ENSG00000198589	LRBA	hsa:987; P50851; Q4W5J4; Q4W5L6; Q8NFQ0; Q9H2U3; Q9H2U4			0	3	1684.2	1680.8	1781.9	1645.2	1703.3	1693.9	High	High	High	High	High	High	1
FALSE	High	Master Protein	P07954	Fumarate hydratase, mitochondrial OS=Homo sapiens (Human) OX=9606 GN=FH PE=1 SV=3	0	116.559	52	22	65	21	510	54.6	8.76	162.57	22	DNA metabolism;other metabolic processes;stress response;other biological processes	cytosol;mitochondrion;nucleus;other cell component	other molecular function	Pf00206, Pf10415	2271	ENSG00000091483	FH	B1ANK7; hsa:2271; P07954	Citric acid cycle (TCA cycle)	TCA Cycle and Deficiency of Pyruvate Dehydrogenase complex (PDHc); Amino Acid metabolism; Disorders of the Krebs cycle; Type 2 papillary renal cell carcinoma; Metabolic reprogramming in colon cancer; TCA Cycle (aka Krebs or citric acid cycle)	7	1	1671.4	1675.4	1718.3	1749.1	1705.6	1667.9	High	High	High	High	High	High	1
FALSE	High	Master Protein	Q92598	Heat shock protein 105 kDa OS=Homo sapiens (Human) OX=9606 GN=HSPH1 PE=1 SV=1	0	116.373	44	34	53	28	858	96.8	5.39	128.81	34	stress response;transport;other biological processes	non-structural extracellular;cytosol;cytoskeleton;nucleus;other cell component	enzyme regulator activity;cytoskeletal activity;other molecular function	Pf00012	10808	ENSG00000120694	HSPH1	B4DYH1; hsa:10808; O95739; Q5TBM6; Q5TBM7; Q5TBM8; Q92598; Q9UPC4	Regulation of HSF1-mediated heat shock response; Scavenging by Class F Receptors		2	3	1565.4	1580.6	1555.8	1450.7	1512.3	1509.6	High	High	High	High	High	High	1
FALSE	High	Master Protein	Q13423	NAD(P) transhydrogenase, mitochondrial OS=Homo sapiens (Human) OX=9606 GN=NNT PE=1 SV=3	0	116.316	28	31	67	31	1086	113.8	8.09	165.64	31	other metabolic processes;transport;other biological processes	other membranes;mitochondrion	transporter activity;other molecular function	Pf01262, Pf02233, Pf05222, Pf12769	23530	ENSG00000112992	NNT	hsa:23530; Q13423; Q16796; Q2TB60; Q8N3V4	Citric acid cycle (TCA cycle)		1	0	838.3	792.4	756.6	758.6	748.3	770.5	High	High	High	High	High	High	1
FALSE	High	Master Protein	P09960	Leukotriene A-4 hydrolase OS=Homo sapiens (Human) OX=9606 GN=LTA4H PE=1 SV=2	0	116.192	47	26	58	26	611	69.2	6.18	160.66	26	protein metabolism;other metabolic processes;transport	non-structural extracellular;cytosol;nucleus;other cell component	other molecular function	Pf01433, Pf09127, Pf17900	4048	ENSG00000111144	LTA4H	B4DNQ9; F8VV40; hsa:4048; P09960; Q6IAT6; Q9UCT7	Neutrophil degranulation; Biosynthesis of protectins; Synthesis of Leukotrienes (LT) and Eoxins (EX); Biosynthesis of D-series resolvins; Biosynthesis of E-series 18(S)-resolvins; Biosynthesis of aspirin-triggered D-series resolvins; Biosynthesis of E-series 18(R)-resolvins	Eicosanoid Synthesis; Eicosanoid metabolism via Lipo Oxygenases (LOX)	9	0	2776.7	2871.9	2934.6	2922.9	2980.9	2868.7	High	High	High	High	High	High	1
FALSE	High	Master Protein	P41250	Glycine--tRNA ligase OS=Homo sapiens (Human) OX=9606 GN=GARS1 PE=1 SV=3	0	115.344	44	31	75	30	739	83.1	7.03	180.25	31	protein metabolism;RNA metabolism OR transcription;other metabolic processes	non-structural extracellular;cytosol;mitochondrion;other cell component	other molecular function	Pf00458, Pf00587, Pf03129	2617	ENSG00000106105	GARS1	B3KQA2; B4DIA0; hsa:2617; P41250; Q969Y1	Cytosolic tRNA aminoacylation; Mitochondrial tRNA aminoacylation		2	1	7170.2	7486.1	7460.2	6357.8	6548.1	6255.1	High	High	High	High	High	High	1
FALSE	High	Master Protein	P19367	Hexokinase-1 OS=Homo sapiens (Human) OX=9606 GN=HK1 PE=1 SV=3	0	115.163	34	31	57	27	917	102.4	6.8	129.32	31	other metabolic processes;stress response;other biological processes	other membranes;cytosol;mitochondrion	kinase activity;other molecular function	Pf00349, Pf03727	3098	ENSG00000156515	HK1	E9PCK0; hsa:3098; O43443; O43444; O75574; P19367; Q5VTC3; Q96HC8; Q9NNZ4; Q9NNZ5	Glycolysis; Defective HK1 causes hexokinase deficiency (HK deficiency)	Cori Cycle; Photodynamic therapy-induced HIF-1 survival signaling; Pathways in clear cell renal cell carcinoma; Computational Model of Aerobic Glycolysis; Glycolysis and Gluconeogenesis; Glucuronidation	8	4	1382.8	1362.9	1342.4	1300.8	1363	1281.5	High	High	High	High	High	High	1
FALSE	High	Master Protein	P31930	Cytochrome b-c1 complex subunit 1, mitochondrial OS=Homo sapiens (Human) OX=9606 GN=UQCRC1 PE=1 SV=3	0	115.059	50	17	47	16	480	52.6	6.37	124.98	17	other metabolic processes;other biological processes	other membranes;cytosol;mitochondrion	other molecular function	Pf00675, Pf05193	7384	ENSG00000010256	UQCRC1	B2R7R8; hsa:7384; P31930; Q96DD2	Respiratory electron transport	Electron Transport Chain (OXPHOS system in mitochondria); Nonalcoholic fatty liver disease; Mitochondrial CIII assembly	4	1	1610	1735.4	1698.1	1620.3	1688.4	1688.6	High	High	High	High	High	High	1
FALSE	High	Master Protein	Q12931	Heat shock protein 75 kDa, mitochondrial OS=Homo sapiens (Human) OX=9606 GN=TRAP1 PE=1 SV=3	0	114.691	42	26	71	25	704	80.1	8.21	190.87	26	other biological processes	other membranes;mitochondrion;nucleus	signal transduction activity or receptor binding;other molecular function	Pf00183, Pf02518	10131	ENSG00000126602	TRAP1	B4DR68; D3DUC8; F5H897; hsa:10131; O43642; O75235; Q12931; Q9UHL5	Respiratory electron transport	TNF alpha Signaling Pathway; TGF-beta Signaling Pathway	3	0	2065.8	2076.7	2123.4	2163.2	2100.6	2111.1	High	High	High	High	High	High	1
FALSE	High	Master Protein	P21796	Voltage-dependent anion-selective channel protein 1 OS=Homo sapiens (Human) OX=9606 GN=VDAC1 PE=1 SV=2	0	114.521	75	16	403	15	283	30.8	8.54	927.33	16	cell-cell signaling;other metabolic processes;stress response;transport;other biological processes	plasma membrane;other membranes;mitochondrion;ER/Golgi	transporter activity;other molecular function	Pf01459	7416	ENSG00000213585	VDAC1	B3KVK4; D3DQ93; hsa:7416; P21796; Q5FVE7; Q9UIQ5; Q9UPL0	Ub-specific processing proteases; Mitochondrial protein import; PINK1-PRKN Mediated Mitophagy; Mitochondrial calcium ion transport; Pyruvate metabolism		5	1	4461.3	4553.4	4475	4494.4	4587.5	4383.2	High	High	High	High	High	High	1
FALSE	High	Master Protein	P35222	Catenin beta-1 OS=Homo sapiens (Human) OX=9606 GN=CTNNB1 PE=1 SV=1	0	114.082	39	25	53	19	781	85.4	5.86	153.28	25	cell adhesion;cell-cell signaling;cell cycle OR cell proliferation;cell organization and biogenesis;protein metabolism;other metabolic processes;transport;developmental processes;signal transduction;other biological processes	plasma membrane;other membranes;cytosol;cytoskeleton;nucleus;other cell component	signal transduction activity or receptor binding;other molecular function	Pf00514	1499	ENSG00000168036	CTNNB1	A8K1L7; hsa:1499; P35222; Q8NEW9; Q8NI94; Q9H391	Deactivation of the beta-catenin transactivating complex; Ca2+ pathway; InlA-mediated entry of Listeria monocytogenes into host cells; Adherens junctions interactions; Transcriptional Regulation by VENTX; RHO GTPases activate IQGAPs; Synthesis, secretion, and inactivation of Glucagon-like Peptide-1 (GLP-1); Myogenesis; Disassembly of the destruction complex and recruitment of AXIN to the membrane…	Androgen receptor signaling pathway; MicroRNAs in cardiomyocyte hypertrophy; Heart Development; TNF related weak inducer of apoptosis (TWEAK) Signaling Pathway; Neural Crest Differentiation; Arrhythmogenic Right Ventricular Cardiomyopathy; Pathogenic Escherichia coli infection; Corticotropin-releasing hormone signaling pathway; Adipogenesis; Gastric Cancer Network 2; Brain-Derived Neurotrophic Fa…	76	0	2269.5	2296.3	2299.1	2307.9	2314.4	2260.8	High	High	High	High	High	High	1
FALSE	High	Master Protein	P68366	Tubulin alpha-4A chain OS=Homo sapiens (Human) OX=9606 GN=TUBA4A PE=1 SV=1	0	113.844	57	19	188	5	448	49.9	5.06	452.71	19	cell cycle OR cell proliferation;cell organization and biogenesis;transport;other biological processes	non-structural extracellular;cytosol;cytoskeleton;other cell component	cytoskeletal activity;other molecular function	Pf00091, Pf03953	7277	ENSG00000127824	TUBA4A	A8MUB1; B3KNQ6; hsa:7277; P05215; P68366	Intraflagellar transport; RHO GTPases Activate Formins; Separation of Sister Chromatids; The role of GTSE1 in G2/M progression after G2 checkpoint; Prefoldin mediated transfer of substrate to CCT/TriC; HCMV Early Events; Resolution of Sister Chromatid Cohesion; EML4 and NUDC in mitotic spindle formation; COPI-dependent Golgi-to-ER retrograde traffic; Kinesins; MHC class II antigen presentation; H…	Pathogenic Escherichia coli infection; Parkin-Ubiquitin Proteasomal System pathway	39	0	282.8	318.8	308.1	263.3	267.3	321.7	High	High	High	High	High	High	1
FALSE	High	Master Protein	P62191	26S proteasome regulatory subunit 4 OS=Homo sapiens (Human) OX=9606 GN=PSMC1 PE=1 SV=1	0	113.577	69	28	54	26	440	49.2	6.21	151.1	28	cell-cell signaling;protein metabolism;other metabolic processes;stress response;transport;signal transduction;other biological processes	cytosol;nucleus;other cell component	other molecular function	Pf00004, Pf16450, Pf17862	5700	ENSG00000100764	PSMC1	B4DR63; hsa:5700; P49014; P62191; Q03527; Q6IAW0; Q6NW36; Q96AZ3	Antigen processing: Ubiquitination & Proteasome degradation; Neddylation; Degradation of DVL; FCERI mediated NF-kB activation; Downstream TCR signaling; Activation of NF-kappaB in B cells; Oxygen-dependent proline hydroxylation of Hypoxia-inducible Factor Alpha; ER-Phagosome pathway; Cross-presentation of soluble exogenous antigens (endosomes); SCF-beta-TrCP mediated degradation of Emi1; APC/C:Cd…	Proteasome Degradation; Parkin-Ubiquitin Proteasomal System pathway	59	2	1765.2	1783.3	1774.1	1670.4	1746.7	1698.8	High	High	High	High	High	High	1
FALSE	High	Master Protein	P48147	Prolyl endopeptidase OS=Homo sapiens (Human) OX=9606 GN=PREP PE=1 SV=2	0	113.554	44	27	42	27	710	80.6	5.86	118.9	27	protein metabolism;other metabolic processes	cytosol;nucleus;other cell component	other molecular function	Pf00326, Pf02897	5550	ENSG00000085377	PREP	hsa:5550; P48147; Q8N6D4			0	0	1780.6	1825.2	1763.8	1692.7	1765	1722	High	High	High	High	High	High	1
FALSE	High	Master Protein	P14866	Heterogeneous nuclear ribonucleoprotein L OS=Homo sapiens (Human) OX=9606 GN=HNRNPL PE=1 SV=2	0	113.494	49	20	58	19	589	64.1	8.22	147.68	20	RNA metabolism OR transcription;other metabolic processes;other biological processes	nucleus;other cell component	nucleic acid binding activity	Pf00076, Pf11835, Pf13893	3191	ENSG00000104824; ENSG00000282947	HNRNPL	A6ND69; A6NIT8; hsa:3191; P14866; Q9H3P3	mRNA Splicing - Major Pathway; Processing of Capped Intron-Containing Pre-mRNA	mRNA Processing	3	1	1474.4	1413.1	1452.9	1334.6	1397.7	1392.5	High	High	High	High	High	High	1
FALSE	High	Master Protein	O43143	Pre-mRNA-splicing factor ATP-dependent RNA helicase DHX15 OS=Homo sapiens (Human) OX=9606 GN=DHX15 PE=1 SV=2	0	113.17	37	27	59	26	795	90.9	7.46	146.82	27	RNA metabolism OR transcription;other metabolic processes;other biological processes	nucleus	nucleic acid binding activity;other molecular function	Pf00270, Pf00271, Pf04408, Pf07717	1665	ENSG00000109606	DHX15	hsa:1665; O43143; Q9NQT7	mRNA Splicing - Major Pathway	mRNA Processing	2	2	1846.9	1809	1844.3	1756.2	1900.9	1854.4	High	High	High	High	High	High	1
FALSE	High	Master Protein	P40939	Trifunctional enzyme subunit alpha, mitochondrial OS=Homo sapiens (Human) OX=9606 GN=HADHA PE=1 SV=2	0	113.049	39	27	72	27	763	82.9	9.04	197.73	27	other metabolic processes;other biological processes	other membranes;mitochondrion	other molecular function	Pf00378, Pf00725, Pf02737	3030	ENSG00000084754	HADHA	B2R7L4; B4DYP2; hsa:3030; P40939; Q16679; Q53T69; Q53TA2; Q96GT7; Q9UQC5	Acyl chain remodeling of CL; mitochondrial fatty acid beta-oxidation of unsaturated fatty acids; Beta oxidation of decanoyl-CoA to octanoyl-CoA-CoA; Beta oxidation of octanoyl-CoA to hexanoyl-CoA; Beta oxidation of hexanoyl-CoA to butanoyl-CoA; Beta oxidation of myristoyl-CoA to lauroyl-CoA; Beta oxidation of lauroyl-CoA to decanoyl-CoA-CoA; Beta oxidation of palmitoyl-CoA to myristoyl-CoA	Fatty Acid Beta Oxidation; Mitochondrial LC-Fatty Acid Beta-Oxidation; Valproic acid pathway; Sudden Infant Death Syndrome (SIDS) Susceptibility Pathways	12	0	1815.6	1826	1851.4	2152.8	2217.6	2121	High	High	High	High	High	High	1
FALSE	High	Master Protein	Q14573	Inositol 1,4,5-trisphosphate receptor type 3 OS=Homo sapiens (Human) OX=9606 GN=ITPR3 PE=1 SV=2	0	112.993	14	39	50	31	2671	303.9	6.48	108.73	39	stress response;transport;signal transduction;other biological processes	plasma membrane;other membranes;cytosol;ER/Golgi;nucleus;other cell component	transporter activity;other molecular function	Pf00520, Pf01365, Pf02815, Pf08454, Pf08709	3710	ENSG00000096433	ITPR3	hsa:3710; Q14573; Q14649; Q5TAQ2	Role of phospholipids in phagocytosis; FCERI mediated Ca+2 mobilization; FCGR3A-mediated IL10 synthesis; Antigen activates B Cell Receptor (BCR) leading to generation of second messengers; Ion homeostasis; Glucagon-like Peptide-1 (GLP1) regulates insulin secretion; Effects of PIP2 hydrolysis; VEGFR2 mediated cell proliferation; Ca2+ pathway; PLC beta mediated events; Elevation of cytosolic Ca2+ l…	Alzheimers Disease; Myometrial Relaxation and Contraction Pathways; MFAP5-mediated ovarian cancer cell motility and invasiveness; GPR40 Pathway; Vitamin D-sensitive calcium signaling in depression; Calcium Regulation in the Cardiac Cell	20	8	1072.1	1037.4	983.8	965.7	976.2	971.5	High	High	High	High	High	High	1
FALSE	High	Master Protein	P09874	Poly [ADP-ribose] polymerase 1 OS=Homo sapiens (Human) OX=9606 GN=PARP1 PE=1 SV=4	0	112.572	30	29	47	29	1014	113	8.88	100.44	29	cell organization and biogenesis;protein metabolism;DNA metabolism;RNA metabolism OR transcription;other metabolic processes;stress response;developmental processes;signal transduction;other biological processes	mitochondrion;nucleus;other cell component	signal transduction activity or receptor binding;nucleic acid binding activity;other molecular function	Pf00533, Pf00644, Pf00645, Pf02877, Pf05406, Pf08063	142	ENSG00000143799	PARP1	B1ANJ4; hsa:142; P09874; Q8IUZ9	SUMOylation of DNA damage response and repair proteins; HDR through MMEJ (alt-NHEJ); Downregulation of SMAD2/3:SMAD4 transcriptional activity; Formation of Incision Complex in GG-NER; DNA Damage Recognition in GG-NER; vRNA Synthesis; POLB-Dependent Long Patch Base Excision Repair; Dual Incision in GG-NER	Corticotropin-releasing hormone signaling pathway; Nanoparticle triggered regulated necrosis; Fas Ligand (FasL) pathway and Stress induction of Heat Shock Proteins (HSP) regulation; NAD metabolism, sirtuins and aging; NAD+ metabolism; NAD+ biosynthetic pathways; Breast cancer pathway; Viral Acute Myocarditis; Joubert Syndrome; Genes involved in male infertility; Base Excision Repair; IL-18 signal…	21	0	1298.6	1299.1	1313.3	1210.9	1295.6	1368.7	High	High	High	High	High	High	1
FALSE	High	Master Protein	A0MZ66	Shootin-1 OS=Homo sapiens (Human) OX=9606 GN=SHTN1 PE=1 SV=4	0	112.36	47	29	44	29	631	71.6	5.33	128.62	29	cell organization and biogenesis;developmental processes;signal transduction;other biological processes	cytoskeleton;other cell component	cytoskeletal activity;other molecular function		57698	ENSG00000187164	SHTN1	A0MZ66; A8MYU7; B3KRD3; B3KRH2; B3KTE0; B3KTJ7; B3KTJ8; B4E3U1; B7Z7Z9; hsa:57698; Q68DG1; Q6PIM5; Q9HCH4; Q9NUV0	Recycling pathway of L1		1	0	2620	2557.6	2622.1	2552.2	2561.8	2502.8	High	High	High	High	High	High	1
FALSE	High	Master Protein	P22626	Heterogeneous nuclear ribonucleoproteins A2/B1 OS=Homo sapiens (Human) OX=9606 GN=HNRNPA2B1 PE=1 SV=2	0	112.345	63	19	133	17	353	37.4	8.95	321.58	19	cell organization and biogenesis;RNA metabolism OR transcription;other metabolic processes;transport;signal transduction;other biological processes	non-structural extracellular;nucleus;other cell component	nucleic acid binding activity;other molecular function	Pf00076	3181	ENSG00000122566	HNRNPA2B1	A0A024RA27; A0A024RA61; A8K064; hsa:3181; P22626; P22627; Q9UC98; Q9UDJ2	mRNA Splicing - Major Pathway; Gene and protein expression by JAK-STAT signaling after Interleukin-12 stimulation; Processing of Capped Intron-Containing Pre-mRNA	mRNA Processing	4	2	3908.2	3805.8	3887.9	3642.2	3837.3	3785.7	High	High	High	High	High	High	1
FALSE	High	Master Protein	P23246	Splicing factor, proline- and glutamine-rich OS=Homo sapiens (Human) OX=9606 GN=SFPQ PE=1 SV=2	0	112.196	37	25	57	24	707	76.1	9.44	153.12	25	cell organization and biogenesis;protein metabolism;DNA metabolism;RNA metabolism OR transcription;other metabolic processes;stress response;other biological processes	nucleus;other cell component	nucleic acid binding activity;other molecular function	Pf00076, Pf08075	6421	ENSG00000116560	SFPQ	hsa:6421; P23246; P30808; Q5SZ71	Suppression of apoptosis; PTK6 Regulates Proteins Involved in RNA Processing	mRNA Processing; Type 2 papillary renal cell carcinoma	4	1	1800.4	1728	1813.2	1663.5	1757	1763.3	High	High	High	High	High	High	1
FALSE	High	Master Protein	O60841	Eukaryotic translation initiation factor 5B OS=Homo sapiens (Human) OX=9606 GN=EIF5B PE=1 SV=4	0	111.991	28	34	53	33	1220	138.7	5.49	134.12	34	protein metabolism;other metabolic processes;other biological processes	cytosol;other cell component	nucleic acid binding activity;other molecular function	Pf00009, Pf03144, Pf11987	9669	ENSG00000158417	EIF5B	hsa:9669; O60841; O95805; Q53RV7; Q53SI8; Q9UF81; Q9UMN7	GTP hydrolysis and joining of the 60S ribosomal subunit	Translation Factors; Ciliary landscape	3	1	1696.3	1614.3	1717.3	1569.6	1661.6	1661.6	High	High	High	High	High	High	1
FALSE	High	Master Protein	P07195	L-lactate dehydrogenase B chain OS=Homo sapiens (Human) OX=9606 GN=LDHB PE=1 SV=2	0	111.932	62	20	181	17	334	36.6	6.05	329.75	20	other metabolic processes	other membranes;cytosol;other cell component	other molecular function	Pf00056, Pf02866	3945	ENSG00000111716	LDHB	hsa:3945; P07195	Pyruvate metabolism	Pathways in clear cell renal cell carcinoma; Glycolysis and Gluconeogenesis	3	0	9126.8	9167.8	9374.5	9516.4	9475.3	9155.4	High	High	High	High	High	High	1
FALSE	High	Master Protein	P51532	Transcription activator BRG1 OS=Homo sapiens (Human) OX=9606 GN=SMARCA4 PE=1 SV=2	0	111.782	20	31	39	30	1647	184.5	7.88	98.05	31	cell organization and biogenesis;RNA metabolism OR transcription;other metabolic processes;developmental processes;signal transduction;other biological processes	nucleus;other cell component	signal transduction activity or receptor binding;nucleic acid binding activity;other molecular function	Pf00176, Pf00271, Pf00439, Pf07529, Pf07533, Pf08880, Pf14619	6597	ENSG00000127616	SMARCA4	B1A8Z4; B1A8Z5; B1A8Z6; B1A8Z7; E9PBR8; hsa:6597; O95052; P51532; Q9HBD3	Formation of the beta-catenin:TCF transactivating complex; RMTs methylate histone arginines; EGR2 and SOX10-mediated initiation of Schwann cell myelination; Interleukin-7 signaling; RUNX1 interacts with co-factors whose precise effect on RUNX1 targets is not known	Preimplantation Embryo; Hematopoietic Stem Cell Gene Regulation by GABP alpha/beta Complex; Tumor suppressor activity of SMARCB1; Rett syndrome causing genes; Thermogenesis	11	0	772.4	714.9	765.1	718	744.6	758.5	High	High	High	High	High	High	1
FALSE	High	Master Protein	Q01518	Adenylyl cyclase-associated protein 1 OS=Homo sapiens (Human) OX=9606 GN=CAP1 PE=1 SV=5	0	111.64	51	24	58	22	475	51.9	8.06	137.34	24	cell organization and biogenesis;transport;signal transduction;other biological processes	non-structural extracellular;plasma membrane;other membranes;cytoskeleton;other cytoplasmic organelle	cytoskeletal activity;other molecular function	Pf01213, Pf08603	10487	ENSG00000131236	CAP1	hsa:10487; Q01518; Q53HR7; Q5T0S1; Q5T0S2; Q6I9U6	Neutrophil degranulation; Platelet degranulation ; Role of ABL in ROBO-SLIT signaling	Angiopoietin Like Protein 8 Regulatory Pathway; Insulin Signaling	5	2	3126.6	3185.6	3259.3	3169.4	3234.3	3249.4	High	High	High	High	High	High	1
FALSE	High	Master Protein	P11586	C-1-tetrahydrofolate synthase, cytoplasmic OS=Homo sapiens (Human) OX=9606 GN=MTHFD1 PE=1 SV=3	0	111.367	37	33	50	32	935	101.5	7.3	108.91	33	other metabolic processes;developmental processes	cytosol;mitochondrion	other molecular function	Pf00763, Pf01268, Pf02882	4522	ENSG00000100714	MTHFD1	B2R5Y2; G3V2B8; hsa:4522; P11586; Q86VC9; Q9BVP5	Metabolism of folate and pterines	Folate Metabolism; One Carbon Metabolism; Trans-sulfuration and one carbon metabolism; Disorders of Folate Metabolism and Transport; Genes involved in male infertility	6	1	2327.1	2113.6	2238.6	2050.3	2247.3	2358.9	High	High	High	High	High	High	1
FALSE	High	Master Protein	Q14974	Importin subunit beta-1 OS=Homo sapiens (Human) OX=9606 GN=KPNB1 PE=1 SV=2	0	111.05	29	22	53	22	876	97.1	4.78	166.44	22	cell cycle OR cell proliferation;cell organization and biogenesis;DNA metabolism;other metabolic processes;transport;signal transduction;other biological processes	non-structural extracellular;other membranes;cytosol;ER/Golgi;nucleus;other cell component	other molecular function	Pf00514, Pf03810	3837	ENSG00000108424	KPNB1	B7ZAV6; D3DTT3; hsa:3837; Q14637; Q14974; Q53XN2; Q96J27	Neutrophil degranulation; ISG15 antiviral mechanism; NS1 Mediated Effects on Host Pathways; Apoptosis induced DNA fragmentation; Nuclear import of Rev protein; Postmitotic nuclear pore complex (NPC) reformation; Transport of Ribonucleoproteins into the Host Nucleus; Regulation of cholesterol biosynthesis by SREBP (SREBF); Initiation of Nuclear Envelope (NE) Reformation; Inhibition of nitric oxide…	Sterol Regulatory Element-Binding Proteins (SREBP) signalling; 22q11.2 copy number variation syndrome	12	0	1852.1	1914.6	1994	1863.7	1904.7	1894.7	High	High	High	High	High	High	1
FALSE	High	Master Protein	P55884	Eukaryotic translation initiation factor 3 subunit B OS=Homo sapiens (Human) OX=9606 GN=EIF3B PE=1 SV=3	0	111.046	37	27	51	27	814	92.4	5	134.49	27	cell organization and biogenesis;protein metabolism;other metabolic processes;other biological processes	cytosol;translational apparatus;other cell component	nucleic acid binding activity;other molecular function	Pf00076, Pf08662	8662	ENSG00000106263	EIF3B	A4D208; hsa:8662; P55884; Q2NL77; Q9UMF9	L13a-mediated translational silencing of Ceruloplasmin expression; Translation initiation complex formation; Formation of a pool of free 40S subunits; Formation of the ternary complex, and subsequently, the 43S complex; Ribosomal scanning and start codon recognition; GTP hydrolysis and joining of the 60S ribosomal subunit	Translation Factors	7	0	2135.2	2019.5	2062.4	1973.4	1975.7	2023.8	High	High	High	High	High	High	1
FALSE	High	Master Protein	P05141	ADP/ATP translocase 2 OS=Homo sapiens (Human) OX=9606 GN=SLC25A5 PE=1 SV=7	0	110.938	58	21	254	7	298	32.8	9.69	540.27	21	cell organization and biogenesis;transport;other biological processes	plasma membrane;other membranes;cytoskeleton;mitochondrion	transporter activity;other molecular function	Pf00153	292	ENSG00000005022	SLC25A5	B2RCV1; hsa:292; O43350; P05141	Transport of nucleosides and free purine and pyrimidine bases across the plasma membrane; Vpr-mediated induction of apoptosis by mitochondrial outer membrane permeabilization	Electron Transport Chain (OXPHOS system in mitochondria)	3	19	5520.7	5558.3	5433.7	5492.2	5498	5293.2	High	High	High	High	High	High	1	Met-loss [N-Term]
FALSE	High	Master Protein	O43491	Band 4.1-like protein 2 OS=Homo sapiens (Human) OX=9606 GN=EPB41L2 PE=1 SV=1	0	110.832	34	29	45	25	1005	112.5	5.44	118.84	29	cell cycle OR cell proliferation;cell organization and biogenesis;other biological processes	plasma membrane;other membranes;cytosol;cytoskeleton;nucleus;other cell component	cytoskeletal activity;other molecular function	Pf00373, Pf04382, Pf05902, Pf08736, Pf09379, Pf09380	2037	ENSG00000079819	EPB41L2	B4DHI8; E9PPD9; hsa:2037; O43491; Q5T4F0; Q68DV2	Neurexins and neuroligins	Splicing factor NOVA regulated synaptic proteins	2	4	1439.9	1417.8	1415.4	1326.8	1372.8	1415	High	High	High	High	High	High	1
FALSE	High	Master Protein	P11940	Polyadenylate-binding protein 1 OS=Homo sapiens (Human) OX=9606 GN=PABPC1 PE=1 SV=2	0	110.684	44	29	72	6	636	70.6	9.5	151.23	29	protein metabolism;RNA metabolism OR transcription;other metabolic processes;other biological processes	cytosol;nucleus;other cell component	nucleic acid binding activity;other molecular function	Pf00076, Pf00658	26986	ENSG00000070756	PABPC1	hsa:26986; P11940; Q15097; Q93004	L13a-mediated translational silencing of Ceruloplasmin expression; Translation initiation complex formation; Regulation of expression of SLITs and ROBOs; Nonsense Mediated Decay (NMD) enhanced by the Exon Junction Complex (EJC); Nonsense Mediated Decay (NMD) independent of the Exon Junction Complex (EJC); AUF1 (hnRNP D0) binds and destabilizes mRNA; Deadenylation of mRNA	Translation Factors; Endoderm Differentiation; VEGFA-VEGFR2 Signaling Pathway; Viral Acute Myocarditis	11	28	2587.3	2445.6	2496	2418.8	2573	2509.1	High	High	High	High	High	High	1
FALSE	High	Master Protein	P54577	Tyrosine--tRNA ligase, cytoplasmic OS=Homo sapiens (Human) OX=9606 GN=YARS1 PE=1 SV=4	0	110.4	61	31	59	31	528	59.1	7.05	135.18	31	protein metabolism;RNA metabolism OR transcription;other metabolic processes;other biological processes	non-structural extracellular;cytosol;nucleus;other cell component	signal transduction activity or receptor binding;nucleic acid binding activity;other molecular function	Pf00579, Pf01588	8565	ENSG00000134684	YARS1	B3KWK4; D3DPQ4; hsa:8565; O43276; P54577; Q53EN1	Cytosolic tRNA aminoacylation	Nephrotic syndrome	2	0	2905.9	2802.7	2978.7	2703.9	2901.9	2849.5	High	High	High	High	High	High	1
FALSE	High	Master Protein	Q32MZ4	Leucine-rich repeat flightless-interacting protein 1 OS=Homo sapiens (Human) OX=9606 GN=LRRFIP1 PE=1 SV=2	0	110.396	36	23	32	22	808	89.2	4.65	101.88	23	other biological processes	plasma membrane;other membranes;cytosol;cytoskeleton;nucleus;other cell component	nucleic acid binding activity;other molecular function	Pf09738	9208	ENSG00000124831	LRRFIP1	E9PGZ2; hsa:9208; O75766; O75799; Q32MZ4; Q32MZ5; Q53T49; Q6PKG2; Q9Y607	Signaling by cytosolic FGFR1 fusion mutants; Signaling by FGFR1 in disease; LRR FLII-interacting protein 1 (LRRFIP1) activates type I IFN production	IL-18 signaling pathway	4	2	1183.5	1140.6	1161.9	1093.1	1128.1	1122.5	High	High	High	High	High	High	1
FALSE	High	Master Protein	O43852	Calumenin OS=Homo sapiens (Human) OX=9606 GN=CALU PE=1 SV=2	0	110.094	66	18	80	17	315	37.1	4.64	227.62	18	protein metabolism;other metabolic processes	non-structural extracellular;other membranes;cytosol;ER/Golgi;other cell component	other molecular function	Pf13833	813	ENSG00000128595	CALU	B3KPG9; D6QS48; D6QS49; D6QS50; D6QS51; D6QS52; D6QS53; D6QS54; D6QS55; D6QS56; D6QS57; D6QS58; D6QS59; F5H1Q9; F5H879; hsa:813; O43852; O60456; Q6FHB9; Q96RL3; Q9NR43	Platelet degranulation ; Regulation of Insulin-like Growth Factor (IGF) transport and uptake by Insulin-like Growth Factor Binding Proteins (IGFBPs); Post-translational protein phosphorylation	NOTCH1 regulation of human endothelial cell calcification; VEGFA-VEGFR2 Signaling Pathway	5	1	2372.1	2329	2435	2365.7	2419.6	2445.6	High	High	High	High	High	High	1
FALSE	High	Master Protein	O43242	26S proteasome non-ATPase regulatory subunit 3 OS=Homo sapiens (Human) OX=9606 GN=PSMD3 PE=1 SV=2	0	110.045	57	28	42	28	534	60.9	8.44	117.87	28	cell-cell signaling;protein metabolism;other metabolic processes;stress response;transport;signal transduction;other biological processes	non-structural extracellular;cytosol;nucleus;other cell component	enzyme regulator activity	Pf01399, Pf08375	5709	ENSG00000108344	PSMD3	B3KMW9; B4DT72; hsa:5709; O43242; Q96EI2; Q9BQA4	FCERI mediated NF-kB activation; Downstream TCR signaling; Activation of NF-kappaB in B cells; ER-Phagosome pathway; Interleukin-1 signaling; Degradation of beta-catenin by the destruction complex; Degradation of AXIN; Ub-specific processing proteases; Antigen processing: Ubiquitination & Proteasome degradation; Oxygen-dependent proline hydroxylation of Hypoxia-inducible Factor Alpha; Cross-prese…	Proteasome Degradation; Parkin-Ubiquitin Proteasomal System pathway	59	0	1299.1	1269.6	1318.6	1209.7	1337	1334.9	High	High	High	High	High	High	1
FALSE	High	Master Protein	P11216	Glycogen phosphorylase, brain form OS=Homo sapiens (Human) OX=9606 GN=PYGB PE=1 SV=5	0	109.192	40	30	59	21	843	96.6	6.86	141.43	30	other metabolic processes;transport	non-structural extracellular;other cytoplasmic organelle;other cell component	other molecular function	Pf00343	5834	ENSG00000100994	PYGB	hsa:5834; P11216; Q96AK1; Q9NPX8	Neutrophil degranulation; Glycogen breakdown (glycogenolysis)	IL-18 signaling pathway; Glycogen Synthesis and Degradation	4	3	1750	1782.3	1807	1748.3	1813.7	1765	High	High	High	High	High	High	1
FALSE	High	Master Protein	Q92614	Unconventional myosin-XVIIIa OS=Homo sapiens (Human) OX=9606 GN=MYO18A PE=1 SV=3	0	108.99	14	30	42	27	2054	233	6.3	108.9	30	cell organization and biogenesis;DNA metabolism;other metabolic processes;transport;other biological processes	other membranes;cytoskeleton;ER/Golgi;other cell component	cytoskeletal activity;nucleic acid binding activity;other molecular function	Pf00063, Pf01576, Pf17820	399687	ENSG00000196535	MYO18A	hsa:399687; Q5H9U3; Q5QD01; Q5W9F9; Q5W9G1; Q8IXP8; Q92614	Signaling by cytosolic FGFR1 fusion mutants; Signaling by FGFR1 in disease; Signaling by FLT3 fusion proteins		3	2	435.7	427.6	395.2	385.7	383	403.3	High	High	High	High	High	High	1	Met-loss [N-Term]
FALSE	High	Master Protein	P12236	ADP/ATP translocase 3 OS=Homo sapiens (Human) OX=9606 GN=SLC25A6 PE=1 SV=4	0	108.956	61	19	167	4	298	32.8	9.74	348.46	19	cell organization and biogenesis;transport;other biological processes	other membranes;mitochondrion	transporter activity	Pf00153	293	ENSG00000169100	SLC25A6	hsa:293; P12236; Q96C49	Mitochondrial protein import; Transport of nucleosides and free purine and pyrimidine bases across the plasma membrane; Influenza Virus Induced Apoptosis; Vpr-mediated induction of apoptosis by mitochondrial outer membrane permeabilization	Electron Transport Chain (OXPHOS system in mitochondria)	5	1	595.5	612	589.5	592.9	594.2	560.5	High	High	High	High	High	High	1	Met-loss [N-Term]
FALSE	High	Master Protein	P05091	Aldehyde dehydrogenase, mitochondrial OS=Homo sapiens (Human) OX=9606 GN=ALDH2 PE=1 SV=2	0	108.794	48	22	99	20	517	56.3	7.05	229.88	22	other metabolic processes	mitochondrion	other molecular function	Pf00171	217	ENSG00000111275	ALDH2	B4DW54; E7EUE5; hsa:217; P05091; Q03639; Q6IB13; Q6IV71	Ethanol oxidation; Metabolism of serotonin	Fatty Acid Omega Oxidation; Ethanol effects on histone modifications; Tryptophan metabolism; Fluoroacetic acid toxicity	6	2	1916.9	1971.9	1940.8	1824.4	1918.8	1893.4	High	High	High	High	High	High	1
FALSE	High	Master Protein	Q14247	Src substrate cortactin OS=Homo sapiens (Human) OX=9606 GN=CTTN PE=1 SV=2	0	108.642	53	27	50	27	550	61.5	5.4	128.65	27	cell adhesion;cell organization and biogenesis;transport;developmental processes;other biological processes	plasma membrane;other membranes;cytosol;cytoskeleton;ER/Golgi;other cell component	cytoskeletal activity;other molecular function	Pf02218, Pf14604	2017	ENSG00000085733; ENSG00000288401	CTTN	hsa:2017; Q14247; Q8N707; Q96H99	Clathrin-mediated endocytosis; RHO GTPases activate PAKs	Pathogenic Escherichia coli infection; Hepatitis C and Hepatocellular Carcinoma	4	0	3028.2	3023.4	2990.2	3044.5	3155	3092.3	High	High	High	High	High	High	1
FALSE	High	Master Protein	P04083	Annexin A1 OS=Homo sapiens (Human) OX=9606 GN=ANXA1 PE=1 SV=2	0	108.145	64	18	58	18	346	38.7	7.02	149.07	18	cell-cell signaling;cell organization and biogenesis;protein metabolism;other metabolic processes;stress response;transport;developmental processes;signal transduction;other biological processes	non-structural extracellular;plasma membrane;other membranes;cytosol;cytoskeleton;mitochondrion;nucleus;other cytoplasmic organelle;other cell component	signal transduction activity or receptor binding;enzyme regulator activity;nucleic acid binding activity;other molecular function	Pf00191	301	ENSG00000135046	ANXA1	B5BU38; hsa:301; P04083	G alpha (q) signalling events; G alpha (i) signalling events; Smooth Muscle Contraction; Interleukin-4 and Interleukin-13 signaling; Formyl peptide receptors bind formyl peptides and many other ligands	Integrated Breast Cancer Pathway; Spinal Cord Injury; VEGFA-VEGFR2 Signaling Pathway; Prostaglandin Synthesis and Regulation	9	0	3501.5	3422.8	3686.4	3579.9	3631.8	3661.7	High	High	High	High	High	High	1
FALSE	High	Master Protein	Q14126	Desmoglein-2 OS=Homo sapiens (Human) OX=9606 GN=DSG2 PE=1 SV=2	0	108.084	31	24	37	24	1118	122.2	5.24	91.97	24	cell adhesion;cell organization and biogenesis;developmental processes;other biological processes	plasma membrane;other membranes;other cell component	other molecular function	Pf00028	1829	ENSG00000046604	DSG2	hsa:1829; Q14126; Q4KKU6	Formation of the cornified envelope; Apoptotic cleavage of cell adhesion proteins	Arrhythmogenic Right Ventricular Cardiomyopathy	4	0	1717.3	1763	1749.7	1763.2	1760.8	1654.7	High	High	High	High	High	High	1
FALSE	High	Master Protein	P11498	Pyruvate carboxylase, mitochondrial OS=Homo sapiens (Human) OX=9606 GN=PC PE=1 SV=2	0	107.553	32	37	63	37	1178	129.6	6.84	122.21	37	other metabolic processes;other biological processes	cytosol;mitochondrion;other cell component	other molecular function	Pf00289, Pf00364, Pf00682, Pf02436, Pf02785, Pf02786	5091	ENSG00000173599	PC	B4DN00; hsa:5091; P11498; Q16705	Gluconeogenesis; Biotin transport and metabolism; Defective HLCS causes multiple carboxylase deficiency	Alanine and aspartate metabolism; TCA Cycle and Deficiency of Pyruvate Dehydrogenase complex (PDHc); Fatty Acid Biosynthesis; Amino Acid metabolism; Glycolysis and Gluconeogenesis	8	0	608.8	596.1	583.4	556.2	576.8	545.6	High	High	High	High	High	High	1
FALSE	High	Master Protein	Q9BQE3	Tubulin alpha-1C chain OS=Homo sapiens (Human) OX=9606 GN=TUBA1C PE=1 SV=1	0	107.465	52	18	199	1	449	49.9	5.1	494.27	18	cell cycle OR cell proliferation;cell organization and biogenesis;transport;other biological processes	cytoskeleton;nucleus;other cell component	cytoskeletal activity;other molecular function	Pf00091, Pf03953	84790	ENSG00000167553	TUBA1C	hsa:84790; Q9BQE3	Translocation of SLC2A4 (GLUT4) to the plasma membrane; Separation of Sister Chromatids; MHC class II antigen presentation; Resolution of Sister Chromatid Cohesion; HSP90 chaperone cycle for steroid hormone receptors (SHR); RHO GTPases Activate Formins; COPI-mediated anterograde transport; COPI-independent Golgi-to-ER retrograde traffic; HCMV Early Events; Aggrephagy; EML4 and NUDC in mitotic spi…	Pathogenic Escherichia coli infection; Parkin-Ubiquitin Proteasomal System pathway; VEGFA-VEGFR2 Signaling Pathway	33	0	60.3	51.8	59.8	44.4	53.7	48.2	High	High	High	High	High	High	1
FALSE	High	Master Protein	Q13200	26S proteasome non-ATPase regulatory subunit 2 OS=Homo sapiens (Human) OX=9606 GN=PSMD2 PE=1 SV=3	0	107.324	26	24	54	24	908	100.1	5.2	138.2	24	cell-cell signaling;protein metabolism;other metabolic processes;stress response;transport;signal transduction;other biological processes	non-structural extracellular;cytosol;nucleus;other cell component	enzyme regulator activity	Pf01851, Pf17781, Pf18051	5708	ENSG00000175166	PSMD2	B4DX07; B4DXY1; E7EW34; E9PCS3; hsa:5708; Q12932; Q13200; Q15321; Q53XQ4; Q96I12	ER-Phagosome pathway; Neutrophil degranulation; Antigen processing: Ubiquitination & Proteasome degradation; APC/C:Cdc20 mediated degradation of Securin; APC/C:Cdh1 mediated degradation of Cdc20 and other APC/C:Cdh1 targeted proteins in late mitosis/early G1; Cdc20:Phospho-APC/C mediated degradation of Cyclin A; Separation of Sister Chromatids; CDK-mediated phosphorylation and removal of Cdc6; Au…	Proteasome Degradation; TNF alpha Signaling Pathway; Parkin-Ubiquitin Proteasomal System pathway	60	0	2062.2	2015.5	2138.9	2037.9	2070	2113.1	High	High	High	High	High	High	1
FALSE	High	Master Protein	P27824	Calnexin OS=Homo sapiens (Human) OX=9606 GN=CANX PE=1 SV=2	0	107.264	36	26	86	25	592	67.5	4.6	185.59	26	stress response;transport;signal transduction;other biological processes	plasma membrane;other membranes;ER/Golgi;translational apparatus;other cell component	signal transduction activity or receptor binding;other molecular function	Pf00262	821	ENSG00000127022; ENSG00000283777	CANX	B2R5V8; B4DGP8; B4E2T8; D3DWQ3; D6R9K3; hsa:821; P27824	MHC class II antigen presentation; Antigen Presentation: Folding, assembly and peptide loading of class I MHC; Maturation of spike protein; Interleukin-35 Signalling; Interleukin-27 signaling; Assembly of Viral Components at the Budding Site; Calnexin/calreticulin cycle; Maturation of spike protein		8	1	5667.8	5749.2	6078.7	5788.2	6019.6	5938.5	High	High	High	High	High	High	1
FALSE	High	Master Protein	P46939	Utrophin OS=Homo sapiens (Human) OX=9606 GN=UTRN PE=1 SV=2	0	107.198	11	35	44	32	3433	394.2	5.33	111.66	35	cell organization and biogenesis;developmental processes;other biological processes	plasma membrane;other membranes;cytoskeleton;nucleus;other cell component	signal transduction activity or receptor binding;cytoskeletal activity;other molecular function	Pf00307, Pf00397, Pf00435, Pf00569, Pf09068, Pf09069	7402	ENSG00000152818	UTRN	hsa:7402; P46939; Q5SYY1; Q5SZ57; Q9UJ40	EGR2 and SOX10-mediated initiation of Schwann cell myelination	Primary Focal Segmental Glomerulosclerosis FSGS	2	2	517.7	505.3	476.7	472.5	477.9	459.7	High	High	High	High	High	High	1
FALSE	High	Master Protein	P61978	Heterogeneous nuclear ribonucleoprotein K OS=Homo sapiens (Human) OX=9606 GN=HNRNPK PE=1 SV=1	0	107.057	64	24	70	24	463	50.9	5.54	164.89	24	RNA metabolism OR transcription;other metabolic processes;signal transduction;other biological processes	cytoskeleton;nucleus;other cell component	nucleic acid binding activity;other molecular function	Pf00013, Pf08067	3190	ENSG00000165119	HNRNPK	hsa:3190; P61978; Q07244; Q15671; Q59F98; Q5T6W4; Q60577; Q6IBN1; Q922Y7; Q96J62	mRNA Splicing - Major Pathway; Processing of Capped Intron-Containing Pre-mRNA; HCMV Late Events; SUMOylation of RNA binding proteins	mRNA Processing; LncRNA involvement in canonical Wnt signaling and colorectal cancer	6	0	2973.2	3027.4	3094.8	2988.9	3077	3041.2	High	High	High	High	High	High	1
FALSE	High	Master Protein	P09972	Fructose-bisphosphate aldolase C OS=Homo sapiens (Human) OX=9606 GN=ALDOC PE=1 SV=2	0	106.983	58	19	78	12	364	39.4	6.87	228.4	19	other metabolic processes;transport;other biological processes	non-structural extracellular;cytosol;cytoskeleton;other cell component	cytoskeletal activity;other molecular function	Pf00274	230	ENSG00000109107	ALDOC	B2R5R3; hsa:230; P09972; Q3SYL3; Q6FH94; Q6P0L5	Neutrophil degranulation; Glycolysis; Gluconeogenesis	Pathways in clear cell renal cell carcinoma; Glycolysis and Gluconeogenesis	5	1	1489	1506.4	1574.7	1561.5	1573	1555.6	High	High	High	High	High	High	1	Met-loss [N-Term]
FALSE	High	Master Protein	O00231	26S proteasome non-ATPase regulatory subunit 11 OS=Homo sapiens (Human) OX=9606 GN=PSMD11 PE=1 SV=3	0	106.901	66	27	49	26	422	47.4	6.48	126.43	27	cell-cell signaling;cell organization and biogenesis;protein metabolism;other metabolic processes;stress response;transport;signal transduction;other biological processes	non-structural extracellular;cytosol;nucleus;other cell component	other molecular function	Pf01399, Pf18055, Pf18503	5717	ENSG00000108671	PSMD11	A8K3I7; E1P663; hsa:5717; O00231; O00495; Q53FT5	Regulation of expression of SLITs and ROBOs; Separation of Sister Chromatids; FCERI mediated NF-kB activation; Downstream TCR signaling; Antigen processing: Ubiquitination & Proteasome degradation; Activation of NF-kappaB in B cells; Oxygen-dependent proline hydroxylation of Hypoxia-inducible Factor Alpha; ER-Phagosome pathway; Cross-presentation of soluble exogenous antigens (endosomes); SCF-bet…	Proteasome Degradation; Parkin-Ubiquitin Proteasomal System pathway; VEGFA-VEGFR2 Signaling Pathway	60	1	1553.7	1475.5	1528	1381.7	1457.4	1453.2	High	High	High	High	High	High	1
FALSE	High	Master Protein	P40227	T-complex protein 1 subunit zeta OS=Homo sapiens (Human) OX=9606 GN=CCT6A PE=1 SV=3	0	106.764	53	25	94	20	531	58	6.68	168.99	25	other biological processes	cytosol;cytoskeleton;other cell component	other molecular function	Pf00118	908	ENSG00000146731	CCT6A	A6NCD2; hsa:908; P40227; Q3KP28; Q75LP4; Q96S46	Cooperation of PDCL (PhLP1) and TRiC/CCT in G-protein beta folding; Formation of tubulin folding intermediates by CCT/TriC; Association of TriC/CCT with target proteins during biosynthesis; Prefoldin mediated transfer of substrate to CCT/TriC; Folding of actin by CCT/TriC	16p11.2 proximal deletion syndrome	6	7	5165.5	5284.8	5370.5	5419.7	5185.1	5635.3	High	High	High	High	High	High	1
FALSE	High	Master Protein	P23396	40S ribosomal protein S3 OS=Homo sapiens (Human) OX=9606 GN=RPS3 PE=1 SV=2	0	106.603	83	20	105	20	243	26.7	9.66	217.09	20	cell cycle OR cell proliferation;cell organization and biogenesis;protein metabolism;DNA metabolism;RNA metabolism OR transcription;other metabolic processes;stress response;transport;other biological processes	plasma membrane;other membranes;cytosol;cytoskeleton;mitochondrion;ER/Golgi;translational apparatus;nucleus;other cell component	cytoskeletal activity;nucleic acid binding activity;other molecular function	Pf00189, Pf07650	6188	ENSG00000149273	RPS3	B2R7N5; hsa:6188; J3KN86; P23396; Q498B5; Q8NI95	Regulation of expression of SLITs and ROBOs; Major pathway of rRNA processing in the nucleolus and cytosol; GTP hydrolysis and joining of the 60S ribosomal subunit; Response of EIF2AK4 (GCN2) to amino acid deficiency; L13a-mediated translational silencing of Ceruloplasmin expression; Translation initiation complex formation; Formation of a pool of free 40S subunits; Formation of the ternary compl…	Cytoplasmic Ribosomal Proteins	17	0	1744.5	1611.2	1657.2	1618.2	1701	1687.3	High	High	High	High	High	High	1
FALSE	High	Master Protein	P22102	Trifunctional purine biosynthetic protein adenosine-3 OS=Homo sapiens (Human) OX=9606 GN=GART PE=1 SV=1	0	106.442	33	27	41	27	1010	107.7	6.7	106.56	27	other metabolic processes;developmental processes;other biological processes	cytosol	other molecular function	Pf00551, Pf00586, Pf01071, Pf02769, Pf02843, Pf02844	2618	ENSG00000159131; ENSG00000262473	GART	A8K945; A8KA32; D3DSF3; D3DSF4; hsa:2618; O14659; P22102; Q52M77	Purine ribonucleoside monophosphate biosynthesis	Folate Metabolism; One Carbon Metabolism; Metabolic reprogramming in colon cancer	4	0	2416.6	2390.2	2501.8	2336	2452	2431	High	High	High	High	High	High	1
FALSE	High	Master Protein	P28838	Cytosol aminopeptidase OS=Homo sapiens (Human) OX=9606 GN=LAP3 PE=1 SV=3	0	106.35	49	23	38	23	519	56.1	7.93	109.26	23	protein metabolism;other metabolic processes	cytosol;ER/Golgi;nucleus;other cell component	other molecular function	Pf00883, Pf02789	51056	ENSG00000002549	LAP3	B3KMQ3; hsa:51056; P28838; Q6IAM6; Q6P0L6; Q9UQE3			0	0	1964.2	2016.5	1992.3	1960.4	1996.1	1963.3	High	High	High	High	High	High	1	Met-loss [N-Term]
FALSE	High	Master Protein	P35998	26S proteasome regulatory subunit 7 OS=Homo sapiens (Human) OX=9606 GN=PSMC2 PE=1 SV=3	0	106.316	70	28	57	28	433	48.6	5.95	132.93	28	cell-cell signaling;protein metabolism;other metabolic processes;stress response;transport;signal transduction;other biological processes	non-structural extracellular;cytosol;nucleus;other cell component	other molecular function	Pf00004, Pf17862	5701	ENSG00000161057	PSMC2	A4D0Q1; B7Z5E2; hsa:5701; P35998; Q3LIA5; Q9UDI3	Separation of Sister Chromatids; The role of GTSE1 in G2/M progression after G2 checkpoint; Neutrophil degranulation; Asymmetric localization of PCP proteins; Degradation of DVL; FCERI mediated NF-kB activation; Downstream TCR signaling; Cdc20:Phospho-APC/C mediated degradation of Cyclin A; Hedgehog 'on' state; Antigen processing: Ubiquitination & Proteasome degradation; Neddylation; ABC-family p…	Proteasome Degradation; Parkin-Ubiquitin Proteasomal System pathway	59	0	1539.9	1549.8	1556.4	1505.6	1551.3	1542.8	High	High	High	High	High	High	1	Met-loss [N-Term]
FALSE	High	Master Protein	P02452	Collagen alpha-1(I) chain OS=Homo sapiens (Human) OX=9606 GN=COL1A1 PE=1 SV=5	0	106.159	27	30	52	29	1464	138.9	5.8	112.2	30	cell organization and biogenesis;other metabolic processes;stress response;transport;developmental processes;signal transduction;other biological processes	non-structural extracellular;extracellular matrix;ER/Golgi;other cell component	extracellular structural activity;other molecular function	Pf00093, Pf01391, Pf01410	1277	ENSG00000108821	COL1A1	hsa:1277; O76045; P02452; P78441; Q13896; Q13902; Q13903; Q14037; Q14992; Q15176; Q15201; Q16050; Q59F64; Q7KZ30; Q7KZ34; Q8IVI5; Q8N473; Q9UML6; Q9UMM7	GPVI-mediated activation cascade; ECM proteoglycans; Immunoregulatory interactions between a Lymphoid and a non-Lymphoid cell; Cell surface interactions at the vascular wall; Collagen degradation; Integrin cell surface interactions; Collagen chain trimerization; Syndecan interactions; MET activates PTK2 signaling; RUNX2 regulates osteoblast differentiation; Anchoring fibril formation; Crosslinkin…	Focal Adhesion; Osteoblast Signaling; Focal Adhesion-PI3K-Akt-mTOR-signaling pathway; miR-509-3p alteration of YAP1/ECM axis; PI3K-Akt Signaling Pathway; Inflammatory Response Pathway; Netrin-UNC5B signaling Pathway; IL-18 signaling pathway; Type I collagen synthesis in the context of Osteogenesis imperfecta; Senescence and Autophagy in Cancer	30	0	459.6	448.4	443.2	416.8	429.2	402.3	High	High	High	High	High	High	1
FALSE	High	Master Protein	O43390	Heterogeneous nuclear ribonucleoprotein R OS=Homo sapiens (Human) OX=9606 GN=HNRNPR PE=1 SV=1	0	105.675	40	24	46	15	633	70.9	8.13	132.71	24	RNA metabolism OR transcription;other metabolic processes;other biological processes	ER/Golgi;nucleus;other cell component	nucleic acid binding activity	Pf00076, Pf18360	10236	ENSG00000125944; ENSG00000282958	HNRNPR	hsa:10236; O43390; Q2L7G6; Q5TEH1; Q9BV64; S4R3J4	mRNA Splicing - Major Pathway; Processing of Capped Intron-Containing Pre-mRNA	mRNA Processing	3	1	752.5	691.4	765.5	667.4	720.5	756.1	High	High	High	High	High	High	1
FALSE	High	Master Protein	Q9NZB2	Constitutive coactivator of PPAR-gamma-like protein 1 OS=Homo sapiens (Human) OX=9606 GN=FAM120A PE=1 SV=2	0	105.646	25	26	43	24	1118	121.8	8.88	113.15	26		plasma membrane;other membranes;cytosol;nucleus			23196	ENSG00000048828	FAM120A	A6NGU0; C4AMC6; hsa:23196; O60649; Q14688; Q4VXF4; Q4VXF5; Q4VXG2; Q86V69; Q96I21; Q9NZB1; Q9NZB2		VEGFA-VEGFR2 Signaling Pathway	1	2	1388.3	1347.3	1408.5	1313.9	1378.4	1328.4	High	High	High	High	High	High	1	Met-loss [N-Term]
FALSE	High	Master Protein	P31939	Bifunctional purine biosynthesis protein PURH OS=Homo sapiens (Human) OX=9606 GN=ATIC PE=1 SV=3	0	105.642	62	28	40	28	592	64.6	6.71	96.24	28	other metabolic processes;developmental processes;other biological processes	plasma membrane;other membranes;cytosol	other molecular function	Pf01808, Pf02142	471	ENSG00000138363	ATIC	A8K202; E9PBU3; hsa:471; P31939; Q13856; Q53S28	Purine ribonucleoside monophosphate biosynthesis	One Carbon Metabolism	2	0	1568	1506.6	1559.6	1431.4	1579.4	1598.5	High	High	High	High	High	High	1	Met-loss [N-Term]
FALSE	High	Master Protein	O60664	Perilipin-3 OS=Homo sapiens (Human) OX=9606 GN=PLIN3 PE=1 SV=3	0	105.288	65	21	57	21	434	47	5.44	150.04	21	transport;other biological processes	other membranes;cytosol;ER/Golgi;other cytoplasmic organelle;other cell component		Pf03036	10226	ENSG00000105355	PLIN3	A8K4Y9; hsa:10226; K7EQF4; O60664; Q53G77; Q9BS03; Q9UBD7; Q9UP92	RHOBTB3 ATPase cycle; Retrograde transport at the Trans-Golgi-Network; Late endosomal microautophagy; Triglyceride catabolism; Lipophagy; Chaperone Mediated Autophagy		6	0	3489.5	3622	3667	3606	3674.2	3541.1	High	High	High	High	High	High	1
FALSE	High	Master Protein	P49736	DNA replication licensing factor MCM2 OS=Homo sapiens (Human) OX=9606 GN=MCM2 PE=1 SV=4	0	105.157	37	30	41	30	904	101.8	5.52	86.64	30	cell cycle OR cell proliferation;cell organization and biogenesis;DNA metabolism;other metabolic processes;stress response;developmental processes;other biological processes	cytoskeleton;nucleus;other cell component	nucleic acid binding activity;other molecular function	Pf00493, Pf12619, Pf14551, Pf17207, Pf17855	4171	ENSG00000073111	MCM2	hsa:4171; P49736; Q14577; Q15023; Q8N2V1; Q969W7; Q96AE1; Q9BRM7	Orc1 removal from chromatin; Activation of ATR in response to replication stress; Activation of the pre-replicative complex; Assembly of the pre-replicative complex; Unwinding of DNA	Cell Cycle; Ciliary landscape; G1 to S cell cycle control; DNA Replication	10	0	1637.9	1666.6	1732.2	1636.5	1736.4	1747.9	High	High	High	High	High	High	1
FALSE	High	Master Protein	Q14157	Ubiquitin-associated protein 2-like OS=Homo sapiens (Human) OX=9606 GN=UBAP2L PE=1 SV=2	0	105.078	29	22	41	22	1087	114.5	7.11	134.23	22	cell organization and biogenesis;other biological processes	nucleus;other cell component		Pf12478	9898	ENSG00000143569	UBAP2L	B4E0U8; hsa:9898; Q14157; Q5VU75; Q5VU76; Q9BTU3; Q9UGL2; Q9UGL3; Q9UGL4; Q9UGL5		VEGFA-VEGFR2 Signaling Pathway	1	0	1701	1705.1	1779.2	1692.8	1747	1675.5	High	High	High	High	High	High	1
FALSE	High	Master Protein	P11217	Glycogen phosphorylase, muscle form OS=Homo sapiens (Human) OX=9606 GN=PYGM PE=1 SV=6	0	105.022	33	27	48	16	842	97	7.03	115.34	27	other metabolic processes	cytosol;other cell component	other molecular function	Pf00343	5837	ENSG00000068976	PYGM	A0AVK1; A6NDY6; hsa:5837; P11217	Glycogen breakdown (glycogenolysis)	Glycogen Synthesis and Degradation	2	0	262.9	246.9	240.2	221.8	202.6	226.9	High	High	High	High	High	High	1
FALSE	High	Master Protein	Q7L014	Probable ATP-dependent RNA helicase DDX46 OS=Homo sapiens (Human) OX=9606 GN=DDX46 PE=1 SV=2	0	104.8	33	32	43	31	1031	117.3	9.29	98.41	32	RNA metabolism OR transcription;other metabolic processes	other membranes;nucleus	other molecular function	Pf00270, Pf00271	9879	ENSG00000145833	DDX46	hsa:9879; O94894; Q7L014; Q96EI0; Q9Y658	mRNA Splicing - Major Pathway		1	1	1132.7	1091	1129.1	1024.7	1120.8	1105.4	High	High	High	High	High	High	1
FALSE	High	Master Protein	P61981	14-3-3 protein gamma OS=Homo sapiens (Human) OX=9606 GN=YWHAG PE=1 SV=2	0	104.718	66	16	117	10	247	28.3	4.89	244.34	16	cell cycle OR cell proliferation;cell organization and biogenesis;transport;other biological processes	cytosol;mitochondrion;other cell component	signal transduction activity or receptor binding;enzyme regulator activity;other molecular function	Pf00244	7532	ENSG00000170027	YWHAG	hsa:7532; O70457; P35214; P61981; Q6FH52; Q9UDP2; Q9UN99	Translocation of SLC2A4 (GLUT4) to the plasma membrane; Recruitment of NuMA to mitotic centrosomes; Regulation of PLK1 Activity at G2/M Transition; Loss of Nlp from mitotic centrosomes; Recruitment of mitotic centrosome proteins and complexes; Anchoring of the basal body to the plasma membrane; AURKA Activation by TPX2; TP53 Regulates Metabolic Genes; Regulation of localization of FOXO transcript…	Cell Cycle; Prolactin Signaling Pathway; Myometrial Relaxation and Contraction Pathways; Disruption of postsynaptic signalling by CNV; Calcium Regulation in the Cardiac Cell; Sudden Infant Death Syndrome (SIDS) Susceptibility Pathways	19	3	4126.2	4434.9	4361.3	4355.6	3183.6	4600	High	High	High	High	High	High	1
FALSE	High	Master Protein	P05556	Integrin beta-1 OS=Homo sapiens (Human) OX=9606 GN=ITGB1 PE=1 SV=2	0	104.351	31	25	75	25	798	88.4	5.39	160.72	25	cell adhesion;cell cycle OR cell proliferation;cell organization and biogenesis;other metabolic processes;stress response;transport;developmental processes;signal transduction;other biological processes	plasma membrane;other membranes;other cytoplasmic organelle;other cell component	signal transduction activity or receptor binding;cytoskeletal activity;other molecular function	Pf00362, Pf07965, Pf07974, Pf08725, Pf17205, Pf18372	3688	ENSG00000150093	ITGB1	A8K6N2; D3DRX9; D3DRY3; D3DRY4; D3DRY5; hsa:3688; P05556; P78466; P78467; Q13089; Q13090; Q13091; Q13212; Q14622; Q14647; Q29RW2; Q7Z3V1; Q8WUM6	Interleukin-4 and Interleukin-13 signaling; RHO GTPases Activate Formins; CHL1 interactions; Signal transduction by L1; HCMV Early Events; Immunoregulatory interactions between a Lymphoid and a non-Lymphoid cell; ECM proteoglycans; Integrin cell surface interactions; Potential therapeutics for SARS; Syndecan interactions; Other semaphorin interactions; Laminin interactions; MET activates PTK2 sig…	Integrin-mediated Cell Adhesion; Prolactin Signaling Pathway; Neural Crest Differentiation; Arrhythmogenic Right Ventricular Cardiomyopathy; Pathogenic Escherichia coli infection; Primary Focal Segmental Glomerulosclerosis FSGS; Mammary gland development pathway - Embryonic development (Stage 1 of 4); Focal Adhesion; Signaling of Hepatocyte Growth Factor Receptor; RAC1/PAK1/p38/MMP2 Pathway; TGF-…	42	0	3466.2	3646.6	3743.9	3748.3	3824.4	3731.9	High	High	High	High	High	High	1
FALSE	High	Master Protein	P12235	ADP/ATP translocase 1 OS=Homo sapiens (Human) OX=9606 GN=SLC25A4 PE=1 SV=4	0	104.136	59	18	152	5	298	33	9.76	329.28	18	cell organization and biogenesis;other metabolic processes;transport;other biological processes	plasma membrane;other membranes;mitochondrion	transporter activity	Pf00153	291	ENSG00000151729	SLC25A4	D3DP59; hsa:291; P12235	Mitochondrial protein import; Transport of nucleosides and free purine and pyrimidine bases across the plasma membrane; Vpr-mediated induction of apoptosis by mitochondrial outer membrane permeabilization	Electron Transport Chain (OXPHOS system in mitochondria); Synaptic Vesicle Pathway; Sudden Infant Death Syndrome (SIDS) Susceptibility Pathways	6	0	256	260.3	243.8	228.3	233.7	223	High	High	High	High	High	High	1
FALSE	High	Master Protein	P52789	Hexokinase-2 OS=Homo sapiens (Human) OX=9606 GN=HK2 PE=1 SV=2	0	103.766	29	23	45	19	917	102.3	6.05	116.56	23	cell organization and biogenesis;other metabolic processes;stress response;transport;developmental processes;other biological processes	plasma membrane;other membranes;cytosol;mitochondrion;ER/Golgi	kinase activity;other molecular function	Pf00349, Pf03727	3099	ENSG00000159399	HK2	D6W5J2; hsa:3099; P52789; Q8WU87; Q9UN82	Glycolysis	Pathways in clear cell renal cell carcinoma; Glycolysis and Gluconeogenesis	3	0	353.1	323.3	338.1	314.5	324	324.9	High	High	High	High	High	High	1
FALSE	High	Master Protein	Q92900	Regulator of nonsense transcripts 1 OS=Homo sapiens (Human) OX=9606 GN=UPF1 PE=1 SV=2	0	103.436	34	32	41	32	1129	124.3	6.61	99.23	32	cell cycle OR cell proliferation;cell organization and biogenesis;DNA metabolism;RNA metabolism OR transcription;other metabolic processes;stress response;transport;other biological processes	cytosol;nucleus;other cell component	nucleic acid binding activity;other molecular function	Pf09416, Pf13086, Pf13087, Pf18141	5976	ENSG00000005007	UPF1	hsa:5976; O00239; O43343; Q86Z25; Q92842; Q92900	Nonsense Mediated Decay (NMD) enhanced by the Exon Junction Complex (EJC); Nonsense Mediated Decay (NMD) independent of the Exon Junction Complex (EJC)		2	0	942.1	889.4	918.8	916.2	949.3	919.9	High	High	High	High	High	High	1
FALSE	High	Master Protein	P11387	DNA topoisomerase 1 OS=Homo sapiens (Human) OX=9606 GN=TOP1 PE=1 SV=2	0	103.341	42	32	86	31	765	90.7	9.31	153.81	32	cell organization and biogenesis;protein metabolism;DNA metabolism;other metabolic processes;developmental processes;other biological processes	nucleus;other cell component	nucleic acid binding activity;kinase activity;other molecular function	Pf01028, Pf02919, Pf14370	7150	ENSG00000198900	TOP1	A8KA78; E1P5W3; hsa:7150; O43256; P11387; Q12855; Q12856; Q15610; Q5TFY3; Q9UJN0	SUMOylation of DNA replication proteins	Ebola Virus Pathway on Host	2	1	1905.6	1868.5	1904.7	1763.6	1967.6	1937.9	High	High	High	High	High	High	1
FALSE	High	Master Protein	P20042	Eukaryotic translation initiation factor 2 subunit 2 OS=Homo sapiens (Human) OX=9606 GN=EIF2S2 PE=1 SV=2	0	103.182	64	21	38	21	333	38.4	5.8	114.88	21	cell cycle OR cell proliferation;cell organization and biogenesis;protein metabolism;other metabolic processes;transport;developmental processes	cytosol;other cell component	nucleic acid binding activity;other molecular function	Pf01873	8894	ENSG00000125977	EIF2S2	hsa:8894; P20042; Q9BVU0; Q9UJE4	L13a-mediated translational silencing of Ceruloplasmin expression; Translation initiation complex formation; Formation of the ternary complex, and subsequently, the 43S complex; Ribosomal scanning and start codon recognition; GTP hydrolysis and joining of the 60S ribosomal subunit; ABC-family proteins mediated transport; Response of EIF2AK4 (GCN2) to amino acid deficiency; Response of EIF2AK1 (HR…	Translation Factors; Brain-Derived Neurotrophic Factor (BDNF) signaling pathway	12	0	1512.9	1560.5	1576.8	1501.4	1539.6	1531	High	High	High	High	High	High	1
FALSE	High	Master Protein	O00499	Myc box-dependent-interacting protein 1 OS=Homo sapiens (Human) OX=9606 GN=BIN1 PE=1 SV=1	0	102.97	42	22	49	22	593	64.7	5.06	130.79	22	cell organization and biogenesis;transport;developmental processes;other biological processes	plasma membrane;other membranes;cytosol;cytoskeleton;ER/Golgi;nucleus;other cytoplasmic organelle;other cell component	enzyme regulator activity;cytoskeletal activity;other molecular function	Pf03114, Pf14604	274	ENSG00000136717	BIN1	hsa:274; O00297; O00499; O00545; O43867; O60552; O60553; O60554; O60555; O75514; O75515; O75516; O75517; O75518; Q659B7; Q92944; Q99688	Clathrin-mediated endocytosis	VEGFA-VEGFR2 Signaling Pathway; IL-18 signaling pathway	3	0	790.5	746.3	667.3	710	690.9	674.4	High	High	High	High	High	High	1
FALSE	High	Master Protein	O75534	Cold shock domain-containing protein E1 OS=Homo sapiens (Human) OX=9606 GN=CSDE1 PE=1 SV=2	0	102.751	40	32	52	32	798	88.8	6.25	121.34	32	cell organization and biogenesis;RNA metabolism OR transcription;other metabolic processes;developmental processes	plasma membrane;other membranes;cytosol;ER/Golgi;other cell component		Pf00313, Pf12901	7812	ENSG00000009307	CSDE1	A8K281; E9PGZ0; G5E9Q2; hsa:7812; O75534; O94961; Q5TF04; Q5TF05; Q68DF1; Q68DI9; Q9Y2S4			0	0	1008.8	1015.7	1028.7	965.1	1004.6	1000	High	High	High	High	High	High	1
FALSE	High	Master Protein	Q10567	AP-1 complex subunit beta-1 OS=Homo sapiens (Human) OX=9606 GN=AP1B1 PE=1 SV=2	0	102.624	31	27	43	12	949	104.6	5.06	108.7	27	transport;developmental processes;other biological processes	other membranes;cytosol;ER/Golgi;other cytoplasmic organelle;other cell component	other molecular function	Pf01602, Pf02883, Pf09066	162	ENSG00000100280	AP1B1	C9JRD1; F8WDL0; hsa:162; P78436; Q10567; Q20WL3; Q86X54	MHC class II antigen presentation; Lysosome Vesicle Biogenesis; Golgi Associated Vesicle Biogenesis; Nef mediated downregulation of MHC class I complex cell surface expression		4	0	598.8	618.1	638.3	623.1	616.2	602.1	High	High	High	High	High	High	1
FALSE	High	Master Protein	Q14764	Major vault protein OS=Homo sapiens (Human) OX=9606 GN=MVP PE=1 SV=4	0	102.258	36	27	47	26	893	99.3	5.48	118.09	27	transport;signal transduction;other biological processes	non-structural extracellular;cytosol;cytoskeleton;nucleus;other cell component	other molecular function	Pf01505, Pf11978, Pf17794, Pf17795, Pf17796	9961	ENSG00000013364	MVP	hsa:9961; Q14764; Q96BG4; Q9BPW6; Q9BQT1; Q9UBD1	Neutrophil degranulation	16p11.2 proximal deletion syndrome	2	1	1569.8	1480.8	1503.5	1450.9	1542.9	1604.4	High	High	High	High	High	High	1
FALSE	High	Master Protein	P08758	Annexin A5 OS=Homo sapiens (Human) OX=9606 GN=ANXA5 PE=1 SV=2	0	102.236	76	23	64	21	320	35.9	5.05	166.44	23	stress response;transport;signal transduction;other biological processes	non-structural extracellular;plasma membrane;other membranes;cytosol;other cell component	enzyme regulator activity;other molecular function	Pf00191	308	ENSG00000164111	ANXA5	D3DNW7; hsa:308; P08758; Q6FHB3; Q6FI16; Q8WV69; Q9UDH9	Platelet degranulation	Apoptosis-related network due to altered Notch3 in ovarian cancer; Simplified Interaction Map Between LOXL4 and Oxidative Stress Pathway; Prostaglandin Synthesis and Regulation	4	2	4999	4979.5	5432.2	5325.6	5420.6	5309.1	High	High	High	High	High	High	1
FALSE	High	Master Protein	P13797	Plastin-3 OS=Homo sapiens (Human) OX=9606 GN=PLS3 PE=1 SV=4	0	102.183	48	28	43	21	630	70.8	5.6	105.59	28	cell organization and biogenesis;developmental processes	plasma membrane;other membranes;cytosol;cytoskeleton;other cell component	cytoskeletal activity;other molecular function	Pf00307, Pf13499	5358	ENSG00000102024	PLS3	A8K579; B1AQ09; B4DGB4; B7Z6M1; hsa:5358; P13797; Q86YI6			0	7	1476.3	1472.5	1479.5	1452.4	1470.8	1465.9	High	High	High	High	High	High	1
FALSE	High	Master Protein	O94973	AP-2 complex subunit alpha-2 OS=Homo sapiens (Human) OX=9606 GN=AP2A2 PE=1 SV=2	0	101.949	33	26	47	12	939	103.9	6.96	107.41	26	cell-cell signaling;cell organization and biogenesis;protein metabolism;other metabolic processes;transport;signal transduction;other biological processes	plasma membrane;other membranes;cytosol;other cytoplasmic organelle;other cell component	other molecular function	Pf01602, Pf02296, Pf02883	161	ENSG00000183020	AP2A2	hsa:161; O75403; O94973; Q53ET1; Q96SI8	MHC class II antigen presentation; Neutrophil degranulation; Cargo recognition for clathrin-mediated endocytosis; Potential therapeutics for SARS; Recycling pathway of L1; WNT5A-dependent internalization of FZD4; EPH-ephrin mediated repulsion of cells; LDL clearance; Nef Mediated CD4 Down-regulation; Retrograde neurotrophin signalling; Nef Mediated CD8 Down-regulation; WNT5A-dependent internaliza…	Synaptic Vesicle Pathway; GABA receptor Signaling; mBDNF and proBDNF regulation of GABA neurotransmission	17	0	308.6	308.9	303.2	269.9	311.4	291.9	High	High	High	High	High	High	1
FALSE	High	Master Protein	P23526	Adenosylhomocysteinase OS=Homo sapiens (Human) OX=9606 GN=AHCY PE=1 SV=4	0	101.834	42	18	58	17	432	47.7	6.34	155.75	18	other metabolic processes;stress response;other biological processes	cytosol;nucleus;other cell component	other molecular function	Pf00670, Pf05221	191	ENSG00000101444	AHCY	A8K307; B3KUN3; E1P5P2; F5H737; hsa:191; P23526; Q96A36	Methylation; Sulfur amino acid metabolism; Metabolism of ingested SeMet, Sec, MeSec into H2Se; Defective AHCY causes Hypermethioninemia with S-adenosylhomocysteine hydrolase deficiency (HMAHCHD)	Folate Metabolism; Trans-sulfuration pathway; One Carbon Metabolism; Trans-sulfuration and one carbon metabolism; Methionine De Novo and Salvage Pathway; Ethanol effects on histone modifications	10	1	2578.6	2616	2702.7	2698.8	2718.5	2681.8	High	High	High	High	High	High	1
FALSE	High	Master Protein	P24928	DNA-directed RNA polymerase II subunit RPB1 OS=Homo sapiens (Human) OX=9606 GN=POLR2A PE=1 SV=2	0	101.618	19	35	42	35	1970	217	7.37	97.26	35	DNA metabolism;RNA metabolism OR transcription;other metabolic processes;stress response;signal transduction;other biological processes	nucleus;other cell component	nucleic acid binding activity;other molecular function	Pf00623, Pf04983, Pf04990, Pf04992, Pf04997, Pf04998, Pf05000, Pf05001	5430	ENSG00000181222	POLR2A	A6NN93; B9EH88; hsa:5430; P24928; Q6NX41	mRNA Splicing - Major Pathway; Estrogen-dependent gene expression; Transcriptional regulation by small RNAs; Activation of anterior HOX genes in hindbrain development during early embryogenesis; Inhibition of DNA recombination at telomere; mRNA Splicing - Minor Pathway; Processing of Capped Intron-Containing Pre-mRNA; Formation of TC-NER Pre-Incision Complex; Dual incision in TC-NER; Gap-filling …	Pyrimidine metabolism; Eukaryotic Transcription Initiation; mRNA Processing; 22q11.2 copy number variation syndrome	45	0	853	812.6	823.8	783.9	814.7	797.4	High	High	High	High	High	High	1
FALSE	High	Master Protein	O60264	SWI/SNF-related matrix-associated actin-dependent regulator of chromatin subfamily A member 5 OS=Homo sapiens (Human) OX=9606 GN=SMARCA5 PE=1 SV=1	0	101.429	29	32	36	21	1052	121.8	8.09	77.63	32	cell organization and biogenesis;RNA metabolism OR transcription;other metabolic processes;other biological processes	nucleus;other cell component	nucleic acid binding activity;other molecular function	Pf00176, Pf00271, Pf09110, Pf09111	8467	ENSG00000153147	SMARCA5	hsa:8467; O60264	Deposition of new CENPA-containing nucleosomes at the centromere; B-WICH complex positively regulates rRNA expression; Recruitment and ATM-mediated phosphorylation of repair and signaling proteins at DNA double strand breaks; NoRC negatively regulates rRNA expression		4	9	731.2	683.4	686.7	657.5	683.8	695.1	High	High	High	High	High	High	1
FALSE	High	Master Protein	P04350	Tubulin beta-4A chain OS=Homo sapiens (Human) OX=9606 GN=TUBB4A PE=1 SV=2	0	101.24	58	19	125	3	444	49.6	4.88	212.98	19	cell cycle OR cell proliferation;cell organization and biogenesis;other biological processes	cytosol;cytoskeleton;other cell component	cytoskeletal activity;other molecular function	Pf00091, Pf03953	10382	ENSG00000104833	TUBB4A	B3KQP4; hsa:10382; P04350; Q969E5	Translocation of SLC2A4 (GLUT4) to the plasma membrane; Separation of Sister Chromatids; COPI-dependent Golgi-to-ER retrograde traffic; COPI-mediated anterograde transport; Kinesins; RHO GTPases Activate Formins; HCMV Early Events; Recycling pathway of L1; MHC class II antigen presentation; Intraflagellar transport; The role of GTSE1 in G2/M progression after G2 checkpoint; Microtubule-dependent …	Pathogenic Escherichia coli infection; Parkin-Ubiquitin Proteasomal System pathway	38	2	141.5	140.9	138.1	134.3	130.9	144	High	High	High	High	High	High	1
FALSE	High	Master Protein	P31150	Rab GDP dissociation inhibitor alpha OS=Homo sapiens (Human) OX=9606 GN=GDI1 PE=1 SV=2	0	100.89	60	21	41	13	447	50.6	5.14	112.67	21	cell organization and biogenesis;transport;developmental processes;signal transduction;other biological processes	cytosol;ER/Golgi;other cell component	enzyme regulator activity;other molecular function	Pf00996	2664	ENSG00000203879	GDI1	hsa:2664; P31150; P50394; Q6FG50; Q7Z2G6; Q7Z2G9; Q7Z2H5; Q7Z2I6	RAB GEFs exchange GTP for GDP on RABs	Integrated Breast Cancer Pathway; Ciliary landscape	3	0	570.6	579.9	595.5	561	570.2	597.6	High	High	High	High	High	High	1
FALSE	High	Master Protein	P52179	Myomesin-1 OS=Homo sapiens (Human) OX=9606 GN=MYOM1 PE=1 SV=2	0	100.785	20	33	50	33	1685	187.5	6.93	121.35	33	developmental processes;signal transduction;other biological processes	cytoskeleton	cytoskeletal activity;other molecular function	Pf00041, Pf07679	8736	ENSG00000101605	MYOM1	hsa:8736; P52179; Q14BD6; Q6H969; Q6ZUU0		Striated Muscle Contraction Pathway	1	0	605.2	585.4	561	567.7	549.5	538.1	High	High	High	High	High	High	1
FALSE	High	Master Protein	P04040	Catalase OS=Homo sapiens (Human) OX=9606 GN=CAT PE=1 SV=3	0	100.681	46	20	40	20	527	59.7	7.39	110.47	20	cell organization and biogenesis;protein metabolism;other metabolic processes;stress response;transport;developmental processes;other biological processes	non-structural extracellular;plasma membrane;other membranes;cytosol;mitochondrion;ER/Golgi;other cytoplasmic organelle;other cell component	other molecular function	Pf00199, Pf06628	847	ENSG00000121691	CAT	A8K6C0; B2RCZ9; D3DR07; hsa:847; P04040; Q2M1U4; Q4VXX5; Q9BWT9; Q9UC85	Neutrophil degranulation; Peroxisomal protein import; FOXO-mediated transcription of oxidative stress, metabolic and neuronal genes; Detoxification of Reactive Oxygen Species	Selenium Micronutrient Network; Folate Metabolism; Amyotrophic lateral sclerosis (ALS); Oxidative Stress; Tryptophan metabolism; Genes involved in male infertility; DNA Damage Response (only ATM dependent)	11	0	3071.9	2932.7	3004.5	3017.3	3089.2	2997.9	High	High	High	High	High	High	1
FALSE	High	Master Protein	P04844	Dolichyl-diphosphooligosaccharide--protein glycosyltransferase subunit 2 OS=Homo sapiens (Human) OX=9606 GN=RPN2 PE=1 SV=3	0	100.65	35	16	34	16	631	69.2	5.69	120.53	16	protein metabolism;other metabolic processes;other biological processes	other membranes;ER/Golgi;other cytoplasmic organelle	translation activity	Pf05817	6185	ENSG00000118705	RPN2	hsa:6185; P04844; Q5JYR6; Q6IBA5; Q96E21; Q9BUQ3; Q9UBE1	SRP-dependent cotranslational protein targeting to membrane; Asparagine N-linked glycosylation; Maturation of spike protein	Proteasome Degradation	4	0	785.3	784.6	803.4	734.5	777	795.7	High	High	High	High	High	High	1
FALSE	High	Master Protein	Q92499	ATP-dependent RNA helicase DDX1 OS=Homo sapiens (Human) OX=9606 GN=DDX1 PE=1 SV=2	0	100.591	40	27	44	27	740	82.4	7.23	102.82	27	cell organization and biogenesis;DNA metabolism;RNA metabolism OR transcription;other metabolic processes;stress response;developmental processes;other biological processes	cytosol;mitochondrion;nucleus;other cell component	nucleic acid binding activity;other molecular function	Pf00270, Pf00271, Pf00622	1653	ENSG00000079785	DDX1	B4DME8; B4DPN6; hsa:1653; Q92499	tRNA processing in the nucleus	DDX1 as a regulatory component of the Drosha microprocessor; mRNA Processing	3	0	1536.1	1498.5	1533.3	1513.9	1641.3	1627.3	High	High	High	High	High	High	1
FALSE	High	Master Protein	Q9Y4W6	AFG3-like protein 2 OS=Homo sapiens (Human) OX=9606 GN=AFG3L2 PE=1 SV=2	0	100.296	36	27	44	27	797	88.5	8.66	112.73	27	cell organization and biogenesis;protein metabolism;other metabolic processes;transport;developmental processes;other biological processes	other membranes;mitochondrion	other molecular function	Pf00004, Pf01434, Pf06480, Pf17862	10939	ENSG00000141385	AFG3L2	hsa:10939; Q6P1L0; Q9Y4W6	Processing of SMDT1	Ciliary landscape	2	0	1179	1097.1	1118.7	1066.6	1090.5	1071.3	High	High	High	High	High	High	1
FALSE	High	Master Protein	Q8NC51	Plasminogen activator inhibitor 1 RNA-binding protein OS=Homo sapiens (Human) OX=9606 GN=SERBP1 PE=1 SV=2	0	100.293	52	24	66	24	408	44.9	8.65	158.54	24	cell organization and biogenesis;other biological processes	plasma membrane;other membranes;cytosol;nucleus;other cell component	nucleic acid binding activity;other molecular function	Pf04774, Pf16174	26135	ENSG00000142864	SERBP1	hsa:26135; Q5VU19; Q5VU20; Q5VU22; Q8NC51; Q8WUH0; Q96SE2; Q9BTY3; Q9BUM4; Q9Y367; Q9Y4S3		Apoptosis-related network due to altered Notch3 in ovarian cancer	1	0	5421	6078.2	4969.3	6250.2	4410.6	6319.5	High	High	High	High	High	High	1	Met-loss [N-Term]
FALSE	High	Master Protein	Q13428	Treacle protein OS=Homo sapiens (Human) OX=9606 GN=TCOF1 PE=1 SV=3	0	99.999	23	35	45	35	1488	152	9.04	92.68	35	RNA metabolism OR transcription;other metabolic processes;developmental processes;other biological processes	cytosol;nucleus	transporter activity;other molecular function	Pf03546	6949	ENSG00000070814	TCOF1	A0JLU0; B4E111; hsa:6949; Q13428; Q6SC72; Q7Z5W9; Q96A52; Q99408; Q99860			0	0	2912.8	2917.6	2999.6	2862	3064.6	2867.4	High	High	High	High	High	High	1
FALSE	High	Master Protein	P36578	60S ribosomal protein L4 OS=Homo sapiens (Human) OX=9606 GN=RPL4 PE=1 SV=5	0	99.664	47	24	71	24	427	47.7	11.06	163.1	24	protein metabolism;RNA metabolism OR transcription;other metabolic processes;transport;other biological processes	cytosol;ER/Golgi;nucleus;other cell component	other molecular function	Pf00573, Pf14374	6124	ENSG00000174444	RPL4	A8K502; hsa:6124; P36578; P39029; Q4VBR0; Q969Z9	Regulation of expression of SLITs and ROBOs; L13a-mediated translational silencing of Ceruloplasmin expression; Formation of a pool of free 40S subunits; GTP hydrolysis and joining of the 60S ribosomal subunit; Major pathway of rRNA processing in the nucleolus and cytosol; Nonsense Mediated Decay (NMD) enhanced by the Exon Junction Complex (EJC); SRP-dependent cotranslational protein targeting to…	Cytoplasmic Ribosomal Proteins	14	0	1438.1	1285.8	1410.8	1283.6	1376.7	1436.2	High	High	High	High	High	High	1
FALSE	High	Master Protein	P08195	4F2 cell-surface antigen heavy chain OS=Homo sapiens (Human) OX=9606 GN=SLC3A2 PE=1 SV=3	0	99.211	35	19	50	19	630	68	5.01	125.77	19	other metabolic processes;transport;other biological processes	plasma membrane;other membranes;cytosol;nucleus;other cytoplasmic organelle;other cell component	transporter activity;nucleic acid binding activity;other molecular function	Pf00128, Pf16028	6520	ENSG00000168003	SLC3A2	hsa:6520; P08195; Q13543	Amino acid transport across the plasma membrane; Tryptophan catabolism; Basigin interactions; Defective SLC7A7 causes lysinuric protein intolerance (LPI)	Ferroptosis; Proximal tubule transport	6	0	3336.3	3404.5	3407	3477.9	3426.3	3421	High	High	High	High	High	High	1
FALSE	High	Master Protein	P36776	Lon protease homolog, mitochondrial OS=Homo sapiens (Human) OX=9606 GN=LONP1 PE=1 SV=2	0	98.645	28	22	51	20	959	106.4	6.39	132.29	22	cell organization and biogenesis;protein metabolism;DNA metabolism;other metabolic processes;stress response;other biological processes	cytosol;mitochondrion;nucleus	nucleic acid binding activity;other molecular function	Pf00004, Pf02190, Pf05362	9361	ENSG00000196365	LONP1	B3KPH8; D6W635; E5KMH8; F5GZ27; hsa:9361; P36776; P36777; Q8N8K8; Q9UQ95			0	2	1224.2	1204.5	1202.7	1145.1	1190.5	1136.7	High	High	High	High	High	High	1
FALSE	High	Master Protein	P62195	26S proteasome regulatory subunit 8 OS=Homo sapiens (Human) OX=9606 GN=PSMC5 PE=1 SV=1	0	98.551	58	22	39	20	406	45.6	7.55	111.36	22	cell-cell signaling;protein metabolism;other metabolic processes;stress response;transport;signal transduction;other biological processes	cytosol;nucleus;other cell component	signal transduction activity or receptor binding;other molecular function	Pf00004, Pf16450, Pf17862	5705	ENSG00000087191	PSMC5	A8K3Z3; A8K763; hsa:5705; O35051; O43208; P47210; P52915; P52916; P62195	Separation of Sister Chromatids; ER-Phagosome pathway; CDT1 association with the CDC6:ORC:origin complex; Orc1 removal from chromatin; Antigen processing: Ubiquitination & Proteasome degradation; Regulation of RAS by GAPs; APC/C:Cdh1 mediated degradation of Cdc20 and other APC/C:Cdh1 targeted proteins in late mitosis/early G1; ABC-family proteins mediated transport; Regulation of expression of SL…	Proteasome Degradation; Parkin-Ubiquitin Proteasomal System pathway; Pregnane X Receptor pathway; Nuclear Receptors Meta-Pathway	60	0	1008.4	1009.1	1002.2	879.1	948.4	968.2	High	High	High	High	High	High	1
FALSE	High	Master Protein	O94826	Mitochondrial import receptor subunit TOM70 OS=Homo sapiens (Human) OX=9606 GN=TOMM70 PE=1 SV=1	0	98.438	42	27	60	27	608	67.4	7.12	129.63	27	cell organization and biogenesis;other metabolic processes;transport	other membranes;mitochondrion	transporter activity	Pf00515, Pf13181	9868	ENSG00000154174	TOMM70	D3DN48; hsa:9868; O94826	Ub-specific processing proteases; PINK1-PRKN Mediated Mitophagy; Mitochondrial protein import		3	0	1304.5	1250	1272.9	1225.7	1258	1158.1	High	High	High	High	High	High	1
FALSE	High	Master Protein	Q02790	Peptidyl-prolyl cis-trans isomerase FKBP4 OS=Homo sapiens (Human) OX=9606 GN=FKBP4 PE=1 SV=3	0	98.423	52	24	50	23	459	51.8	5.43	114.11	24	cell organization and biogenesis;protein metabolism;other metabolic processes;transport;developmental processes;signal transduction;other biological processes	cytosol;cytoskeleton;mitochondrion;nucleus;other cell component	signal transduction activity or receptor binding;cytoskeletal activity;other molecular function	Pf00254, Pf00515	2288	ENSG00000004478	FKBP4	D3DUQ1; hsa:2288; Q02790; Q9UCP1; Q9UCV7	Potential therapeutics for SARS; HSP90 chaperone cycle for steroid hormone receptors (SHR); Estrogen-dependent gene expression; Attenuation phase	Androgen receptor signaling pathway	6	1	2858.9	2896.8	3032.5	2866.3	2954.9	2909.9	High	High	High	High	High	High	1	Met-loss [N-Term]
FALSE	High	Master Protein	P06748	Nucleophosmin OS=Homo sapiens (Human) OX=9606 GN=NPM1 PE=1 SV=2	0	98.317	58	15	141	15	294	32.6	4.78	365.25	15	cell cycle OR cell proliferation;cell organization and biogenesis;DNA metabolism;other metabolic processes;stress response;transport;signal transduction;other biological processes	cytosol;cytoskeleton;nucleus;other cell component	enzyme regulator activity;translation activity;nucleic acid binding activity;other molecular function	Pf03066, Pf16276	4869	ENSG00000181163	NPM1	A8K3N7; B5BU00; D3DQL6; hsa:4869; P06748; P08693; Q12826; Q13440; Q13441; Q14115; Q5EU94; Q5EU95; Q5EU96; Q5EU97; Q5EU98; Q5EU99; Q6V962; Q8WTW5; Q96AT6; Q96DC4; Q96EA5; Q9BYG9; Q9UDJ7	TP53 regulates transcription of additional cell cycle genes whose exact role in the p53 pathway remain uncertain; Nuclear import of Rev protein; Deposition of new CENPA-containing nucleosomes at the centromere; SUMOylation of transcription cofactors; TFAP2A acts as a transcriptional repressor during retinoic acid induced cell differentiation		5	0	6751.3	6975.7	7154.3	7006.9	7040.4	7313.7	High	High	High	High	High	High	1
FALSE	High	Master Protein	P35749	Myosin-11 OS=Homo sapiens (Human) OX=9606 GN=MYH11 PE=1 SV=3	0	98.257	13	27	53	5	1972	227.2	5.5	123.72	27	cell organization and biogenesis;developmental processes;other biological processes	cytosol;cytoskeleton;other cell component	cytoskeletal activity;other molecular function	Pf00063, Pf01576, Pf02736	4629	ENSG00000133392; ENSG00000276480	MYH11	D2JYH7; hsa:4629; O00396; O94944; P35749; P78422; Q3MIV8; Q3MNF0; Q3MNF1	RHO GTPases activate CIT; EPHA-mediated growth cone collapse; Sema4D induced cell migration and growth-cone collapse; Smooth Muscle Contraction; RHO GTPases activate PKNs; RHO GTPases Activate ROCKs; RHO GTPases activate PAKs	VEGFA-VEGFR2 Signaling Pathway	8	0	59.3	42.2	42.5	39.9	39.2	35.7	High	High	High	High	High	High	1
FALSE	High	Master Protein	Q9BXJ9	N-alpha-acetyltransferase 15, NatA auxiliary subunit OS=Homo sapiens (Human) OX=9606 GN=NAA15 PE=1 SV=1	0	97.657	32	31	51	31	866	101.2	7.42	113.44	31	protein metabolism;other metabolic processes;developmental processes;other biological processes	cytosol;nucleus;other cell component	translation activity	Pf12569, Pf13181	80155	ENSG00000164134	NAA15	D3DNY6; hsa:80155; Q52LG9; Q8IWH4; Q8NEV2; Q9BXJ9; Q9H8P6			0	0	2531.1	2496.7	2541.4	2446.4	2566.3	2530.1	High	High	High	High	High	High	1	Met-loss [N-Term]
FALSE	High	Master Protein	P00338	L-lactate dehydrogenase A chain OS=Homo sapiens (Human) OX=9606 GN=LDHA PE=1 SV=2	0	97.544	64	22	122	19	332	36.7	8.27	285.49	22	other metabolic processes;stress response;developmental processes;other biological processes	cytosol	other molecular function	Pf00056, Pf02866	3939	ENSG00000134333; ENSG00000288299	LDHA	B4DKQ2; B7Z5E3; D3DQY3; F8W819; hsa:3939; P00338; Q53G53; Q6IBM7; Q6ZNV1; Q9UDE8; Q9UDE9	Pyruvate metabolism	Cori Cycle; HIF1A and PPARG regulation of glycolysis; Photodynamic therapy-induced HIF-1 survival signaling; VEGFA-VEGFR2 Signaling Pathway; Amino Acid metabolism; Pathways in clear cell renal cell carcinoma; PI3K/AKT/mTOR - VitD3 Signalling; Metabolic reprogramming in colon cancer; Computational Model of Aerobic Glycolysis; Glycolysis and Gluconeogenesis	11	3	9532.6	10372	10207.7	11013.9	9529.8	10761.8	High	High	High	High	High	High	1
FALSE	High	Master Protein	Q13838	Spliceosome RNA helicase DDX39B OS=Homo sapiens (Human) OX=9606 GN=DDX39B PE=1 SV=1	0	97.462	53	24	80	10	428	49	5.67	207.13	24	cell organization and biogenesis;RNA metabolism OR transcription;other metabolic processes;transport;developmental processes;other biological processes	nucleus;other cell component	nucleic acid binding activity;other molecular function	Pf00270, Pf00271	7919	ENSG00000198563; ENSG00000215425; ENSG00000225073; ENSG00000225859; ENSG00000229496; ENSG00000230624; ENSG00000235439	DDX39B	B0S8C0; hsa:7919; O43496; Q0EFA1; Q13838; Q2L6F9; Q53GL9; Q5RJ64; Q5RJ66; Q5ST94; Q5STB4; Q5STB5; Q5STB7; Q5STB8; Q5STU4; Q5STU5; Q5STU6; Q5STU8; Q71V76	mRNA 3'-end processing; RNA Polymerase II Transcription Termination; Transport of Mature mRNA derived from an Intron-Containing Transcript		3	14	2800	2803.2	2877.3	2813.3	2823.7	2797.2	High	High	High	High	High	High	1
FALSE	High	Master Protein	Q8WUM4	Programmed cell death 6-interacting protein OS=Homo sapiens (Human) OX=9606 GN=PDCD6IP PE=1 SV=1	0	97.283	35	29	47	29	868	96	6.52	111.94	29	cell cycle OR cell proliferation;cell organization and biogenesis;protein metabolism;other metabolic processes;transport;other biological processes	non-structural extracellular;plasma membrane;cytosol;cytoskeleton;ER/Golgi;other cell component	signal transduction activity or receptor binding;other molecular function	Pf03097, Pf13949	10015	ENSG00000170248	PDCD6IP	C5MQH7; E9PFU1; hsa:10015; Q6NUS1; Q8WUM4; Q9BX86; Q9NUN0; Q9P2H2; Q9UKL5	Budding and maturation of HIV virion; Regulation of necroptotic cell death; Uptake and function of anthrax toxins	Inhibition of exosome biogenesis and secretion by Manumycin A in CRPC cells	5	0	1774.2	1689.3	1828	1739.9	1776.3	1756.4	High	High	High	High	High	High	1
FALSE	High	Master Protein	Q86TD4	Sarcalumenin OS=Homo sapiens (Human) OX=9606 GN=SRL PE=2 SV=2	0	97.113	21	16	134	16	932	100.7	4.4	289.29	16											0	0	1089	1010.7	1019.9	982.3	1021.1	942.5	High	High	High	High	High	High	1
FALSE	High	Master Protein	A7E2Y1	Myosin-7B OS=Homo sapiens (Human) OX=9606 GN=MYH7B PE=1 SV=4	0	96.99	5	15	92	1	1983	225.7	6.09	219.36	15		other membranes;cytoskeleton;other cell component	cytoskeletal activity;other molecular function	Pf00063, Pf01576, Pf02736	57644	ENSG00000078814	MYH7B	A7E2Y1; hsa:57644; Q5JVW7; Q6NT44; Q6NT57; Q6WG75; Q96I57; Q9NWE2; Q9P216			0	0	5.7	7.8	3.3	6.4	6.1	6.1	High	High	High	High	High	High	1
FALSE	High	Master Protein	Q99623	Prohibitin-2 OS=Homo sapiens (Human) OX=9606 GN=PHB2 PE=1 SV=2	0	96.932	70	22	168	22	299	33.3	9.83	420.41	22	cell cycle OR cell proliferation;cell organization and biogenesis;other metabolic processes;stress response;transport;developmental processes;signal transduction;other biological processes	plasma membrane;other membranes;mitochondrion;nucleus;other cell component	signal transduction activity or receptor binding;other molecular function	Pf01145	11331	ENSG00000215021	PHB2	B4DP75; hsa:11331; Q2YDA4; Q7KYU3; Q92978; Q99623	Processing of SMDT1		1	0	5064.6	5329	5244.8	5191.6	5466.4	5299.3	High	High	High	High	High	High	1
FALSE	High	Master Protein	Q14203	Dynactin subunit 1 OS=Homo sapiens (Human) OX=9606 GN=DCTN1 PE=1 SV=3	0	96.78	23	24	33	24	1278	141.6	5.81	81.4	24	cell cycle OR cell proliferation;cell organization and biogenesis;stress response;transport;developmental processes;signal transduction;other biological processes	non-structural extracellular;cytosol;cytoskeleton;nucleus;other cell component	cytoskeletal activity;other molecular function	Pf01302, Pf12455	1639	ENSG00000204843	DCTN1	A8MY36; B4DM45; E9PFS5; E9PGE1; G5E9H4; hsa:1639; O95296; Q14203; Q6IQ37; Q9BRM9; Q9UIU1; Q9UIU2	MHC class II antigen presentation; HSP90 chaperone cycle for steroid hormone receptors (SHR); COPI-mediated anterograde transport; COPI-independent Golgi-to-ER retrograde traffic; XBP1(S) activates chaperone genes		5	0	573.7	535	565.5	519.8	535.1	537.7	High	High	High	High	High	High	1
FALSE	High	Master Protein	P25205	DNA replication licensing factor MCM3 OS=Homo sapiens (Human) OX=9606 GN=MCM3 PE=1 SV=3	0	96.7	40	31	47	31	808	90.9	5.77	108.45	31	cell cycle OR cell proliferation;cell organization and biogenesis;DNA metabolism;other metabolic processes;stress response	cytoskeleton;nucleus;other cell component	nucleic acid binding activity;other molecular function	Pf00493, Pf14551, Pf17207, Pf17855	4172	ENSG00000112118	MCM3	B4DWW4; hsa:4172; P25205; Q92660; Q9BTR3; Q9NUE7	Orc1 removal from chromatin; Activation of the pre-replicative complex; Activation of ATR in response to replication stress; Assembly of the pre-replicative complex; Unwinding of DNA	Cell Cycle; Retinoblastoma Gene in Cancer; Ciliary landscape; G1 to S cell cycle control; DNA Replication	11	0	2556.9	2589.2	2628	2394.8	2573.2	2515.8	High	High	High	High	High	High	1
FALSE	High	Master Protein	P63244	Receptor of activated protein C kinase 1 OS=Homo sapiens (Human) OX=9606 GN=RACK1 PE=1 SV=3	0	96.651	69	18	100	18	317	35.1	7.69	220.39	18	cell cycle OR cell proliferation;protein metabolism;other metabolic processes;developmental processes;other biological processes	plasma membrane;cytosol;mitochondrion;translational apparatus;nucleus;other cell component	signal transduction activity or receptor binding;enzyme regulator activity;translation activity;other molecular function	Pf00400	10399	ENSG00000204628	RACK1	B3KTJ0; D3DWS0; hsa:10399; P25388; P63244; P99049; Q53HU2; Q5J8M6; Q5VLR4; Q6FH47	Regulation of TNFR1 signaling; TNFR1-induced NFkappaB signaling pathway; TNFR1-mediated ceramide production	Androgen receptor signaling pathway; Brain-Derived Neurotrophic Factor (BDNF) signaling pathway; VEGFA-VEGFR2 Signaling Pathway; Interferon type I signaling pathways	7	0	1777.6	1677	1716.7	1671.1	1721.4	1747.6	High	High	High	High	High	High	1
FALSE	High	Master Protein	P38919	Eukaryotic initiation factor 4A-III OS=Homo sapiens (Human) OX=9606 GN=EIF4A3 PE=1 SV=4	0	96.619	52	20	45	17	411	46.8	6.73	123.21	20	RNA metabolism OR transcription;other metabolic processes;transport;developmental processes;other biological processes	cytosol;nucleus;other cell component	nucleic acid binding activity;other molecular function	Pf00270, Pf00271	9775	ENSG00000141543	EIF4A3	hsa:9775; P38919; Q15033; Q6IBQ2; Q96A18	Regulation of expression of SLITs and ROBOs; mRNA Splicing - Major Pathway; ISG15 antiviral mechanism; Nonsense Mediated Decay (NMD) enhanced by the Exon Junction Complex (EJC); Deadenylation of mRNA; Transport of Mature mRNA derived from an Intron-Containing Transcript; mRNA 3'-end processing; RNA Polymerase II Transcription Termination		8	0	851.3	808.2	863.1	825.3	822.2	838	High	High	High	High	High	High	1
FALSE	High	Master Protein	P26599	Polypyrimidine tract-binding protein 1 OS=Homo sapiens (Human) OX=9606 GN=PTBP1 PE=1 SV=1	0	96.451	61	20	50	16	531	57.2	9.17	136.14	20	RNA metabolism OR transcription;other metabolic processes;signal transduction;other biological processes	nucleus	nucleic acid binding activity	Pf00076, Pf13893	5725	ENSG00000011304	PTBP1	hsa:5725; P26599; Q9BUQ0	mRNA Splicing - Major Pathway; FGFR2 alternative splicing; Processing of Capped Intron-Containing Pre-mRNA	mir-124 predicted interactions with cell cycle and differentiation ; mRNA Processing	5	5	1720.1	1709.5	1704.4	1692.3	1784.3	1695.1	High	High	High	High	High	High	1
FALSE	High	Master Protein	Q9Y230	RuvB-like 2 OS=Homo sapiens (Human) OX=9606 GN=RUVBL2 PE=1 SV=3	0	96.368	48	21	46	21	463	51.1	5.64	115.11	21	cell organization and biogenesis;protein metabolism;DNA metabolism;other metabolic processes;stress response;other biological processes	other membranes;cytosol;cytoskeleton;nucleus;other cell component	nucleic acid binding activity;other molecular function	Pf06068, Pf17856	10856	ENSG00000183207	RUVBL2	B3KQ59; E7ETE5; hsa:10856; Q6FIB9; Q6PK27; Q9Y230; Q9Y361	HATs acetylate histones; Telomere Extension By Telomerase		2	0	1855	1867.3	1939.4	1836.5	1900.2	1896.2	High	High	High	High	High	High	1
FALSE	High	Master Protein	Q16555	Dihydropyrimidinase-related protein 2 OS=Homo sapiens (Human) OX=9606 GN=DPYSL2 PE=1 SV=1	0	96.231	45	21	41	16	572	62.3	6.38	108.24	21	cell organization and biogenesis;other metabolic processes;transport;developmental processes;signal transduction	plasma membrane;other membranes;cytosol;cytoskeleton	cytoskeletal activity;other molecular function	Pf01979	1808	ENSG00000092964	DPYSL2	A8K5H2; B4DR31; D3DSS7; hsa:1808; O00424; Q16555	Recycling pathway of L1; CRMPs in Sema3A signaling	Regulation of Microtubule Cytoskeleton; Brain-Derived Neurotrophic Factor (BDNF) signaling pathway	4	6	1997.2	2056.1	2048	1987.1	2105	1982.9	High	High	High	High	High	High	1	Met-loss [N-Term]
FALSE	High	Master Protein	P07942	Laminin subunit beta-1 OS=Homo sapiens (Human) OX=9606 GN=LAMB1 PE=1 SV=2	0	96.113	19	29	39	27	1786	197.9	4.94	97	29	cell adhesion;cell organization and biogenesis;protein metabolism;other metabolic processes;developmental processes;other biological processes	non-structural extracellular;extracellular matrix;ER/Golgi;other cell component	signal transduction activity or receptor binding;extracellular structural activity;other molecular function	Pf00053, Pf00055	3912	ENSG00000091136	LAMB1	hsa:3912; P07942; Q14D91	ECM proteoglycans; Non-integrin membrane-ECM interactions; Degradation of the extracellular matrix; Laminin interactions; MET activates PTK2 signaling; Regulation of Insulin-like Growth Factor (IGF) transport and uptake by Insulin-like Growth Factor Binding Proteins (IGFBPs); Post-translational protein phosphorylation; L1CAM interactions; EGR2 and SOX10-mediated initiation of Schwann cell myelina…	Alpha 6 Beta 4 signaling pathway; Human Complement System; Focal Adhesion; Focal Adhesion-PI3K-Akt-mTOR-signaling pathway; PI3K-Akt Signaling Pathway; Inflammatory Response Pathway; Small cell lung cancer	16	2	642.6	604.1	611.4	622.7	598.9	589.1	High	High	High	High	High	High	1
FALSE	High	Master Protein	Q15084	Protein disulfide-isomerase A6 OS=Homo sapiens (Human) OX=9606 GN=PDIA6 PE=1 SV=1	0	95.988	46	19	36	18	440	48.1	5.08	87.44	19	protein metabolism;other metabolic processes;stress response;signal transduction;other biological processes	non-structural extracellular;plasma membrane;other membranes;cytosol;ER/Golgi;other cell component	other molecular function	Pf00085	10130	ENSG00000143870	PDIA6	B3KY95; B5MCQ5; B7Z254; B7Z4M8; F8WA83; hsa:10130; Q15084; Q53RC7; Q6ZSH5; Q99778	Regulation of Insulin-like Growth Factor (IGF) transport and uptake by Insulin-like Growth Factor Binding Proteins (IGFBPs); Post-translational protein phosphorylation; XBP1(S) activates chaperone genes	Photodynamic therapy-induced unfolded protein response; VEGFA-VEGFR2 Signaling Pathway	5	1	1679.5	1746.5	1778.1	1783.9	1863.9	1733.8	High	High	High	High	High	High	1
FALSE	High	Master Protein	Q99832	T-complex protein 1 subunit eta OS=Homo sapiens (Human) OX=9606 GN=CCT7 PE=1 SV=2	0	95.948	43	21	69	21	543	59.3	7.65	151.69	21	transport;other biological processes	cytosol;cytoskeleton;other cell component	other molecular function	Pf00118	10574	ENSG00000135624	CCT7	A8K7E6; A8MWI8; B7WNW9; B7Z4T9; B7Z4Z7; hsa:10574; O14871; Q6FI26; Q99832	Formation of tubulin folding intermediates by CCT/TriC; Cooperation of PDCL (PhLP1) and TRiC/CCT in G-protein beta folding; Association of TriC/CCT with target proteins during biosynthesis; Prefoldin mediated transfer of substrate to CCT/TriC; Folding of actin by CCT/TriC	VEGFA-VEGFR2 Signaling Pathway; 16p11.2 proximal deletion syndrome	7	0	3264.9	3361.2	3549.9	3460.6	3510.1	3526.4	High	High	High	High	High	High	1
FALSE	High	Master Protein	P46459	Vesicle-fusing ATPase OS=Homo sapiens (Human) OX=9606 GN=NSF PE=1 SV=3	0	95.818	35	25	43	24	744	82.5	6.95	101.29	25	cell organization and biogenesis;transport;other biological processes	plasma membrane;other membranes;cytosol;ER/Golgi;other cell component	signal transduction activity or receptor binding;other molecular function	Pf00004, Pf02359, Pf02933, Pf17862	4905	ENSG00000073969; ENSG00000276262; ENSG00000278174	NSF	A8K2D9; B4DFA2; hsa:4905; P46459; Q8N6D7; Q9UKZ2	COPII-mediated vesicle transport; COPI-mediated anterograde transport; Intra-Golgi traffic; COPI-dependent Golgi-to-ER retrograde traffic; Retrograde transport at the Trans-Golgi-Network; Trafficking of GluR2-containing AMPA receptors	Synaptic Vesicle Pathway; Brain-Derived Neurotrophic Factor (BDNF) signaling pathway	8	1	1460.9	1350.3	1421.2	1319.5	1406	1399.5	High	High	High	High	High	High	1
FALSE	High	Master Protein	Q9Y3I0	RNA-splicing ligase RtcB homolog OS=Homo sapiens (Human) OX=9606 GN=RTCB PE=1 SV=1	0	95.6	47	21	48	21	505	55.2	7.23	128.17	21	RNA metabolism OR transcription;other metabolic processes;developmental processes	other membranes;cytosol;ER/Golgi;nucleus;other cell component	cytoskeletal activity;other molecular function	Pf01139	51493	ENSG00000100220	RTCB	B2R6A8; hsa:51493; Q6IAI0; Q9BWL4; Q9NTH1; Q9P037; Q9P0J3; Q9Y3I0	tRNA processing in the nucleus	Unfolded protein response	2	0	1376	1361.3	1312.7	1291.8	1342	1293.5	High	High	High	High	High	High	1
FALSE	High	Master Protein	P12277	Creatine kinase B-type OS=Homo sapiens (Human) OX=9606 GN=CKB PE=1 SV=1	0	95.491	66	21	59	18	381	42.6	5.59	147.64	21	other metabolic processes;developmental processes;other biological processes	non-structural extracellular;cytosol;nucleus;other cell component	kinase activity;other molecular function	Pf00217, Pf02807	1152	ENSG00000166165	CKB	A8K236; B2R5R4; hsa:1152; P12277; Q2LE07; Q6FG40; Q9UC66	Creatine metabolism		1	3	2109.9	1967.3	2137	1982.1	2152.8	2042.4	High	High	High	High	High	High	1	Met-loss [N-Term]
FALSE	High	Master Protein	P17174	Aspartate aminotransferase, cytoplasmic OS=Homo sapiens (Human) OX=9606 GN=GOT1 PE=1 SV=3	0	95.425	62	22	53	22	413	46.2	7.01	155.12	22	other metabolic processes;stress response;signal transduction;other biological processes	cytosol;nucleus;other cytoplasmic organelle;other cell component	other molecular function	Pf00155	2805	ENSG00000120053	GOT1	B2R6R7; B7Z7E9; hsa:2805; P17174; Q5VW80	Gluconeogenesis; Aspartate and asparagine metabolism; Methionine salvage pathway	Alanine and aspartate metabolism; Trans-sulfuration pathway; Amino Acid metabolism; Glycolysis and Gluconeogenesis	7	0	3226.2	3381.2	3430.1	3428.9	3496.2	3427.9	High	High	High	High	High	High	1	Met-loss [N-Term]
FALSE	High	Master Protein	P39023	60S ribosomal protein L3 OS=Homo sapiens (Human) OX=9606 GN=RPL3 PE=1 SV=2	0	95.153	50	22	59	22	403	46.1	10.18	137.1	22	cell organization and biogenesis;protein metabolism;RNA metabolism OR transcription;other metabolic processes;transport;other biological processes	cytosol;nucleus;other cell component	nucleic acid binding activity;other molecular function	Pf00297	6122	ENSG00000100316	RPL3	B2RDV9; hsa:6122; P39023; Q15548; Q5I0G0	Regulation of expression of SLITs and ROBOs; L13a-mediated translational silencing of Ceruloplasmin expression; Formation of a pool of free 40S subunits; GTP hydrolysis and joining of the 60S ribosomal subunit; Major pathway of rRNA processing in the nucleolus and cytosol; Nonsense Mediated Decay (NMD) enhanced by the Exon Junction Complex (EJC); SRP-dependent cotranslational protein targeting to…	Cytoplasmic Ribosomal Proteins	14	0	1410.6	1239.5	1312.8	1217.1	1356.6	1390.3	High	High	High	High	High	High	1
FALSE	High	Master Protein	Q15155	Nodal modulator 1 OS=Homo sapiens (Human) OX=9606 GN=NOMO1 PE=1 SV=5	0	94.813	26	26	39	26	1222	134.2	5.81	95.34	26		other membranes;ER/Golgi	other molecular function	Pf13620, Pf17802	23420	ENSG00000103512; ENSG00000274779	NOMO1	hsa:23420; P78421; Q15155; Q8IW21; Q96DG0			0	0	1084.5	1110	1122.2	1058.8	1094.8	1018.4	High	High	High	High	High	High	1
FALSE	High	Master Protein	P06753	Tropomyosin alpha-3 chain OS=Homo sapiens (Human) OX=9606 GN=TPM3 PE=1 SV=2	0	94.761	68	30	123	8	285	32.9	4.72	267.08	30	cell organization and biogenesis;other biological processes	cytosol;cytoskeleton	cytoskeletal activity	Pf00261	7170	ENSG00000143549	TPM3	D3DV71; hsa:7170; P06753; P12324; Q2QD06; Q5VU58; Q5VU63; Q5VU66; Q5VU71; Q5VU72; Q8TCG3; Q969Q2; Q9NQH8	Smooth Muscle Contraction; Striated Muscle Contraction	Mammary gland development pathway - Pregnancy and lactation (Stage 3 of 4); Striated Muscle Contraction Pathway; VEGFA-VEGFR2 Signaling Pathway	5	3	1203.6	1232.9	1244	1279.8	1289.8	1217.1	High	High	High	High	High	High	1
FALSE	High	Master Protein	Q15365	Poly(rC)-binding protein 1 OS=Homo sapiens (Human) OX=9606 GN=PCBP1 PE=1 SV=2	0	94.758	67	17	58	11	356	37.5	7.09	149.9	17	RNA metabolism OR transcription;other metabolic processes;other biological processes	cytosol;nucleus;other cell component	nucleic acid binding activity;other molecular function	Pf00013	5093	ENSG00000169564	PCBP1	hsa:5093; Q13157; Q14975; Q15365	mRNA Splicing - Major Pathway; Processing of Capped Intron-Containing Pre-mRNA	Ferroptosis	3	9	3169	3544.1	3463.9	3688.6	3378.1	3630.3	High	High	High	High	High	High	1
FALSE	High	Master Protein	P35232	Prohibitin OS=Homo sapiens (Human) OX=9606 GN=PHB PE=1 SV=1	0	94.476	70	17	93	17	272	29.8	5.76	211.88	17	cell organization and biogenesis;protein metabolism;DNA metabolism;other metabolic processes;stress response;transport;developmental processes;signal transduction;other biological processes	plasma membrane;other membranes;mitochondrion;nucleus;other cytoplasmic organelle;other cell component	signal transduction activity or receptor binding;other molecular function	Pf01145	5245	ENSG00000167085	PHB	B4DY47; hsa:5245; P35232; Q4VBQ0	RAF activation; Signaling by moderate kinase activity BRAF mutants; Paradoxical activation of RAF signaling by kinase inactive BRAF; Signaling downstream of RAS mutants; Processing of SMDT1	Integrated Breast Cancer Pathway	6	0	3444.1	3488.2	3544	3480.3	3613.4	3465	High	High	High	High	High	High	1
FALSE	High	Master Protein	P06396	Gelsolin OS=Homo sapiens (Human) OX=9606 GN=GSN PE=1 SV=1	0	94.284	34	24	49	24	782	85.6	6.28	99.54	24	cell organization and biogenesis;protein metabolism;other metabolic processes;stress response;transport;developmental processes;signal transduction;other biological processes	non-structural extracellular;plasma membrane;other membranes;cytosol;cytoskeleton;other cell component	cytoskeletal activity;other molecular function	Pf00626	2934	ENSG00000148180	GSN	A2A418; A8MUD1; A8MYN7; B7Z373; B7Z5V1; F5H1A8; hsa:2934; P06396; Q5T0I2; Q8WVV7	Neutrophil degranulation; Amyloid fiber formation; Caspase-mediated cleavage of cytoskeletal proteins	Ebola Virus Pathway on Host; Regulation of Actin Cytoskeleton; Senescence and Autophagy in Cancer	6	0	1459.1	1434.9	1470.9	1365.4	1435.9	1417.7	High	High	High	High	High	High	1
FALSE	High	Master Protein	P05783	Keratin, type I cytoskeletal 18 OS=Homo sapiens (Human) OX=9606 GN=KRT18 PE=1 SV=2	0	93.97	60	25	50	23	430	48	5.45	109.6	25	cell cycle OR cell proliferation;cell organization and biogenesis;transport;developmental processes;signal transduction;other biological processes	cytosol;cytoskeleton;nucleus;other cell component	other molecular function	Pf00038	3875	ENSG00000111057	KRT18	hsa:3875; P05783; Q53G38; Q5U0N8; Q9BW26	Formation of the cornified envelope	Pathogenic Escherichia coli infection	3	2	3616.4	3720.5	3791.5	3670.1	3775.6	3618.8	High	High	High	High	High	High	1
FALSE	High	Master Protein	Q08378	Golgin subfamily A member 3 OS=Homo sapiens (Human) OX=9606 GN=GOLGA3 PE=1 SV=2	0	93.87	21	24	27	22	1498	167.3	5.44	76.25	24	transport;other biological processes	other membranes;cytosol;ER/Golgi;nucleus;other cell component			2802	ENSG00000090615	GOLGA3	A5PKX6; hsa:2802; O43241; Q08378; Q6P9C7; Q86XW3; Q8TDA9; Q8WZA3			0	2	637.4	615.5	622.8	588.4	640.9	577.2	High	High	High	High	High	High	1
FALSE	High	Master Protein	Q04917	14-3-3 protein eta OS=Homo sapiens (Human) OX=9606 GN=YWHAH PE=1 SV=4	0	93.59	72	17	96	11	246	28.2	4.84	203.14	17	cell organization and biogenesis;other metabolic processes;transport;developmental processes;signal transduction;other biological processes	plasma membrane;other membranes;cytosol;mitochondrion;other cell component	signal transduction activity or receptor binding;cytoskeletal activity;other molecular function	Pf00244	7533	ENSG00000128245	YWHAH	hsa:7533; Q04917	Translocation of SLC2A4 (GLUT4) to the plasma membrane; TP53 Regulates Metabolic Genes; Chk1/Chk2(Cds1) mediated inactivation of Cyclin B:Cdk1 complex; RHO GTPases activate PKNs; Activation of BAD and translocation to mitochondria	Cell Cycle; Myometrial Relaxation and Contraction Pathways; Calcium Regulation in the Cardiac Cell; Sudden Infant Death Syndrome (SIDS) Susceptibility Pathways	9	2	1329.5	1462.9	1440.7	1319.5	1336.3	1376.8	High	High	High	High	High	High	1
FALSE	High	Master Protein	P50395	Rab GDP dissociation inhibitor beta OS=Homo sapiens (Human) OX=9606 GN=GDI2 PE=1 SV=2	0	92.97	53	22	41	14	445	50.6	6.47	88.97	22	transport;signal transduction;other biological processes	non-structural extracellular;other membranes;cytosol;ER/Golgi;other cytoplasmic organelle;other cell component	enzyme regulator activity;other molecular function	Pf00996	2665	ENSG00000057608	GDI2	hsa:2665; O43928; P50395; Q5SX88; Q9UQM6	Neutrophil degranulation; RAB GEFs exchange GTP for GDP on RABs		2	10	1347.3	1350.6	1431.8	1271.1	1352.2	1353.1	High	High	High	High	High	High	1
FALSE	High	Master Protein	O14980	Exportin-1 OS=Homo sapiens (Human) OX=9606 GN=XPO1 PE=1 SV=1	0	92.768	26	25	38	25	1071	123.3	6.06	91.83	25	transport;other biological processes	other membranes;cytosol;nucleus;other cell component	nucleic acid binding activity;other molecular function	Pf03810, Pf08389, Pf08767, Pf18777, Pf18784, Pf18787	7514	ENSG00000082898	XPO1	A6NL14; A8K1K5; D6W5E2; hsa:7514; O14980; Q63HP8; Q68CP3; Q99433	Separation of Sister Chromatids; MAPK6/MAPK4 signaling; Resolution of Sister Chromatid Cohesion; RHO GTPases Activate Formins; EML4 and NUDC in mitotic spindle formation; Rev-mediated nuclear export of HIV RNA; NEP/NS2 Interacts with the Cellular Export Machinery; Amplification of signal from unattached kinetochores via a MAD2 inhibitory signal; Deactivation of the beta-catenin transactivating co…	eIF5A regulation in response to inhibition of the nuclear export system; 22q11.2 copy number variation syndrome	16	0	1533	1552.6	1608.7	1468	1654.2	1537.8	High	High	High	High	High	High	1
FALSE	High	Master Protein	Q14240	Eukaryotic initiation factor 4A-II OS=Homo sapiens (Human) OX=9606 GN=EIF4A2 PE=1 SV=2	0	92.37	44	17	46	6	407	46.4	5.48	126.06	17	protein metabolism;other metabolic processes;other biological processes	cytosol;translational apparatus;other cell component	nucleic acid binding activity;other molecular function	Pf00270, Pf00271	1974	ENSG00000156976	EIF4A2	D3DNU9; hsa:1974; Q14240; Q53XJ6; Q96B90; Q96EA8	ISG15 antiviral mechanism; L13a-mediated translational silencing of Ceruloplasmin expression; Translation initiation complex formation; Ribosomal scanning and start codon recognition; GTP hydrolysis and joining of the 60S ribosomal subunit; Deadenylation of mRNA	Translation Factors; Translation inhibitors in chronically activated PDGFRA cells	9	0	242.2	230.9	241.1	239.9	236.1	227.3	High	High	High	High	High	High	1
FALSE	High	Master Protein	Q92973	Transportin-1 OS=Homo sapiens (Human) OX=9606 GN=TNPO1 PE=1 SV=2	0	92.321	30	20	31	16	898	102.3	4.98	87	20	cell organization and biogenesis;transport;other biological processes	cytosol;nucleus;other cell component	other molecular function	Pf03810, Pf13513	3842	ENSG00000083312	TNPO1	B4DVC6; hsa:3842; Q92957; Q92973; Q92975	Postmitotic nuclear pore complex (NPC) reformation; Tristetraprolin (TTP, ZFP36) binds and destabilizes mRNA; Intraflagellar transport	22q11.2 copy number variation syndrome	4	4	926.1	923.4	955.2	882.1	928	906.1	High	High	High	High	High	High	1
FALSE	High	Master Protein	P49591	Serine--tRNA ligase, cytoplasmic OS=Homo sapiens (Human) OX=9606 GN=SARS1 PE=1 SV=3	0	92.12	43	20	36	20	514	58.7	6.43	90.64	20	protein metabolism;RNA metabolism OR transcription;other metabolic processes;other biological processes	cytosol;nucleus;other cell component	nucleic acid binding activity;other molecular function	Pf00587, Pf02403	6301	ENSG00000031698	SARS1	B2R6Y9; hsa:6301; P49591; Q5T5C8; Q9NSE3	Selenocysteine synthesis; Cytosolic tRNA aminoacylation	VEGFA-VEGFR2 Signaling Pathway	3	0	1459.9	1467.9	1525.6	1470.9	1542.4	1505.5	High	High	High	High	High	High	1	Met-loss [N-Term]
FALSE	High	Master Protein	P30153	Serine/threonine-protein phosphatase 2A 65 kDa regulatory subunit A alpha isoform OS=Homo sapiens (Human) OX=9606 GN=PPP2R1A PE=1 SV=4	0	92.042	43	24	49	18	589	65.3	5.11	107.27	24	cell cycle OR cell proliferation;cell organization and biogenesis;protein metabolism;RNA metabolism OR transcription;other metabolic processes;signal transduction;other biological processes	plasma membrane;other membranes;cytosol;cytoskeleton;mitochondrion;nucleus;other cell component	enzyme regulator activity;other molecular function	Pf02985	5518	ENSG00000105568	PPP2R1A	hsa:5518; P30153; Q13773; Q6ICQ3; Q96DH3	Separation of Sister Chromatids; Resolution of Sister Chromatid Cohesion; RHO GTPases Activate Formins; EML4 and NUDC in mitotic spindle formation; Amplification of signal from unattached kinetochores via a MAD2 inhibitory signal; PI5P, PP2A and IER3 Regulate PI3K/AKT Signaling; Disassembly of the destruction complex and recruitment of AXIN to the membrane; Recruitment of NuMA to mitotic centroso…	Focal Adhesion-PI3K-Akt-mTOR-signaling pathway; Wnt Signaling Pathway and Pluripotency; PI3K-Akt Signaling Pathway; 16p11.2 proximal deletion syndrome; Glycogen Synthesis and Degradation	48	4	1954.3	1922.3	2031.6	1826.2	1991.3	1984.6	High	High	High	High	High	High	1
FALSE	High	Master Protein	P49915	GMP synthase [glutamine-hydrolyzing] OS=Homo sapiens (Human) OX=9606 GN=GMPS PE=1 SV=1	0	91.802	41	24	40	24	693	76.7	6.87	96.75	24	other metabolic processes	cytosol	other molecular function	Pf00117, Pf00958, Pf02540	8833	ENSG00000163655	GMPS	A8K639; B4DXV7; F8W720; hsa:8833; P49915	Purine ribonucleoside monophosphate biosynthesis		1	0	1984.5	1935.2	1991.2	1856.9	1962	1914.6	High	High	High	High	High	High	1
FALSE	High	Master Protein	Q9Y265	RuvB-like 1 OS=Homo sapiens (Human) OX=9606 GN=RUVBL1 PE=1 SV=1	0	91.727	51	18	39	18	456	50.2	6.42	116.49	18	cell cycle OR cell proliferation;cell organization and biogenesis;protein metabolism;DNA metabolism;other metabolic processes;stress response;other biological processes	other membranes;cytosol;cytoskeleton;nucleus;other cell component	other molecular function	Pf06068, Pf17856	8607	ENSG00000175792; ENSG00000284901	RUVBL1	B2R5S0; hsa:8607; P82276; Q1KMR0; Q53HK5; Q53HL7; Q53Y27; Q9BSX9; Q9Y265	UCH proteinases; Ub-specific processing proteases; Formation of the beta-catenin:TCF transactivating complex; Deposition of new CENPA-containing nucleosomes at the centromere; HATs acetylate histones; DNA Damage Recognition in GG-NER; Telomere Extension By Telomerase	Gastric Cancer Network 1; LncRNA involvement in canonical Wnt signaling and colorectal cancer	9	0	1296.7	1312.3	1356.6	1300.4	1307	1326.3	High	High	High	High	High	High	1
FALSE	High	Master Protein	O95202	Mitochondrial proton/calcium exchanger protein OS=Homo sapiens (Human) OX=9606 GN=LETM1 PE=1 SV=1	0	91.54	37	26	48	26	739	83.3	6.7	110.7	26	cell organization and biogenesis;transport;other biological processes	other membranes;mitochondrion	transporter activity;translation activity;other molecular function	Pf07766	3954	ENSG00000168924	LETM1	B4DED2; hsa:3954; O95202; Q9UF65	Mitochondrial calcium ion transport		1	0	1663.7	1682.4	1741.9	1663.1	1696.8	1707.9	High	High	High	High	High	High	1	Met-loss [N-Term]
FALSE	High	Master Protein	P00505	Aspartate aminotransferase, mitochondrial OS=Homo sapiens (Human) OX=9606 GN=GOT2 PE=1 SV=3	0	91.348	53	22	115	22	430	47.5	9.01	231.02	22	other metabolic processes;transport;developmental processes;other biological processes	plasma membrane;other membranes;mitochondrion;other cell component	other molecular function	Pf00155	2806	ENSG00000125166	GOT2	B4DJA6; E7ERW2; hsa:2806; P00505; Q53FL3; Q9BWA3	Gluconeogenesis; Glyoxylate metabolism and glycine degradation; Aspartate and asparagine metabolism; Glutamate and glutamine metabolism; Degradation of cysteine and homocysteine	Alanine and aspartate metabolism; Amino Acid metabolism; Metabolic reprogramming in colon cancer; Glycolysis and Gluconeogenesis	9	0	8517.9	10497.4	5532.1	11632.7	5327.2	9607.4	High	High	High	High	High	High	1
FALSE	High	Master Protein	P13798	Acylamino-acid-releasing enzyme OS=Homo sapiens (Human) OX=9606 GN=APEH PE=1 SV=4	0	91.227	40	22	44	22	732	81.2	5.48	111.47	22	cell organization and biogenesis;protein metabolism;other metabolic processes;transport	non-structural extracellular;other membranes;cytosol;nucleus;other cell component	other molecular function	Pf00326	327	ENSG00000164062	APEH	hsa:327; P13798; Q9BQ33; Q9P0Y2	Neutrophil degranulation; Eukaryotic Translation Termination		2	0	2536.4	2547.9	2675.4	2732.8	2706.2	2599.7	High	High	High	High	High	High	1
FALSE	High	Master Protein	Q9BUF5	Tubulin beta-6 chain OS=Homo sapiens (Human) OX=9606 GN=TUBB6 PE=1 SV=1	0	91.191	43	16	73	6	446	49.8	4.88	139.41	16	cell cycle OR cell proliferation;cell organization and biogenesis;other biological processes	cytoskeleton;other cell component	cytoskeletal activity;other molecular function	Pf00091, Pf03953	84617	ENSG00000176014	TUBB6	B3KM76; hsa:84617; Q9BUF5; Q9HA42	Separation of Sister Chromatids; The role of GTSE1 in G2/M progression after G2 checkpoint; Resolution of Sister Chromatid Cohesion; RHO GTPases Activate Formins; EML4 and NUDC in mitotic spindle formation; COPI-mediated anterograde transport; COPI-dependent Golgi-to-ER retrograde traffic; Hedgehog 'off' state; Prefoldin mediated transfer of substrate to CCT/TriC; Recycling pathway of L1; MHC cla…	Pathogenic Escherichia coli infection; Parkin-Ubiquitin Proteasomal System pathway	32	0	164.4	156.6	153.4	156.7	145.6	148.9	High	High	High	High	High	High	1
FALSE	High	Master Protein	P38606	V-type proton ATPase catalytic subunit A OS=Homo sapiens (Human) OX=9606 GN=ATP6V1A PE=1 SV=2	0	90.851	35	19	38	19	617	68.3	5.52	94.15	19	cell organization and biogenesis;other metabolic processes;transport;signal transduction;other biological processes	plasma membrane;other membranes;cytosol;other cytoplasmic organelle;other cell component	transporter activity;other molecular function	Pf00006, Pf02874, Pf16886	523	ENSG00000114573	ATP6V1A	B2RBR8; B7Z1R5; D3DN75; hsa:523; P38606; Q53YD9; Q96DY6; Q9UHY3	Amino acids regulate mTORC1; ROS and RNS production in phagocytes; Insulin receptor recycling; Transferrin endocytosis and recycling; Ion channel transport	Proximal tubule transport	6	0	1197	1188.8	1170.8	1114.8	1162.8	1083.2	High	High	High	High	High	High	1
FALSE	High	Master Protein	P04264	Keratin, type II cytoskeletal 1 OS=Homo sapiens (Human) OX=9606 GN=KRT1 PE=1 SV=6	0	90.759	36	22	32	18	644	66	8.12	79.59	22	cell organization and biogenesis;protein metabolism;other metabolic processes;stress response;transport;developmental processes;other biological processes	non-structural extracellular;plasma membrane;other membranes;cytosol;cytoskeleton;other cell component	bone, tooth or skin structural activity;other molecular function	Pf00038, Pf16208, Pf16210	3848	ENSG00000167768	KRT1	B2RA01; hsa:3848; P04264; P85925; P86104; Q14720; Q6GSJ0; Q9H298	Neutrophil degranulation; Formation of the cornified envelope	Corticotropin-releasing hormone signaling pathway	4	1	2089.2	1093.8	1494.8	1521.7	1568.2	2334.8	High	High	High	High	High	High	1
FALSE	High	Master Protein	Q8N1F7	Nuclear pore complex protein Nup93 OS=Homo sapiens (Human) OX=9606 GN=NUP93 PE=1 SV=2	0	90.588	35	29	40	29	819	93.4	5.72	96.9	29	cell organization and biogenesis;protein metabolism;other metabolic processes;transport;signal transduction;other biological processes	other membranes;nucleus;other cell component	other molecular function	Pf04097	9688	ENSG00000102900	NUP93	B3KPQ8; hsa:9688; Q14705; Q8N1F7	HCMV Late Events; ISG15 antiviral mechanism; HCMV Early Events; Regulation of HSF1-mediated heat shock response; SUMOylation of DNA replication proteins; Viral Messenger RNA Synthesis; Transcriptional regulation by small RNAs; Transport of Mature mRNA derived from an Intron-Containing Transcript; Transport of the SLBP independent Mature mRNA; Transport of the SLBP Dependant Mature mRNA; Transport…		28	0	1054.9	1031.2	1045.9	1023.4	1024.6	1006	High	High	High	High	High	High	1
FALSE	High	Master Protein	P52209	6-phosphogluconate dehydrogenase, decarboxylating OS=Homo sapiens (Human) OX=9606 GN=PGD PE=1 SV=3	0	90.403	48	20	52	19	483	53.1	7.23	138.57	20	other metabolic processes	cytosol	other molecular function	Pf00393, Pf03446	5226	ENSG00000142657	PGD	A8K2Y9; B4DQJ8; hsa:5226; P52209; Q9BWD8	Pentose phosphate pathway	Pentose Phosphate Metabolism; Nuclear Receptors Meta-Pathway; NRF2 pathway; VEGFA-VEGFR2 Signaling Pathway; Metabolic reprogramming in colon cancer	6	1	3864.3	3873.9	4227.5	4247.7	4207.9	4271.7	High	High	High	High	High	High	1
FALSE	High	Master Protein	P35606	Coatomer subunit beta' OS=Homo sapiens (Human) OX=9606 GN=COPB2 PE=1 SV=2	0	90.112	30	23	36	23	906	102.4	5.27	102.09	23	transport	other membranes;cytosol;ER/Golgi	other molecular function	Pf00400, Pf04053	9276	ENSG00000184432	COPB2	B4DZI8; hsa:9276; P35606	COPI-mediated anterograde transport; COPI-dependent Golgi-to-ER retrograde traffic		2	0	853.4	838	841.7	803.3	830.5	810.1	High	High	High	High	High	High	1
FALSE	High	Master Protein	P18669	Phosphoglycerate mutase 1 OS=Homo sapiens (Human) OX=9606 GN=PGAM1 PE=1 SV=2	0	89.755	69	13	59	8	254	28.8	7.18	179.19	13	other metabolic processes;transport;other biological processes	non-structural extracellular;cytosol;nucleus;other cell component	other molecular function	Pf00300	5223	ENSG00000171314	PGAM1	hsa:5223; P18669; Q9BWC0	Neutrophil degranulation; Glycolysis; Gluconeogenesis	Cori Cycle; Metabolic reprogramming in colon cancer; Glycolysis and Gluconeogenesis	6	6	5489.3	5779.4	5691.5	6078.8	5601.4	5766.6	High	High	High	High	High	High	1
FALSE	High	Master Protein	P50454	Serpin H1 OS=Homo sapiens (Human) OX=9606 GN=SERPINH1 PE=1 SV=2	0	89.687	41	14	46	14	418	46.4	8.69	130.2	14	cell organization and biogenesis;protein metabolism;other metabolic processes;stress response;developmental processes;other biological processes	non-structural extracellular;other membranes;ER/Golgi	enzyme regulator activity;other molecular function	Pf00079	871	ENSG00000149257	SERPINH1	B3KVJ3; hsa:871; P29043; P50454; Q5XPB4; Q6NSJ6; Q8IY96; Q9NP88	Collagen biosynthesis and modifying enzymes	Endochondral Ossification; Type I collagen synthesis in the context of Osteogenesis imperfecta; Endochondral Ossification with Skeletal Dysplasias; 15q13.3 copy number variation syndrome	5	0	728.5	723	694.9	717.1	710.1	676.8	High	High	High	High	High	High	1
FALSE	High	Master Protein	P31946	14-3-3 protein beta/alpha OS=Homo sapiens (Human) OX=9606 GN=YWHAB PE=1 SV=3	0	89.66	67	15	118	7	246	28.1	4.83	255.41	15	cell organization and biogenesis;protein metabolism;other metabolic processes;transport;signal transduction;other biological processes	other membranes;cytosol;mitochondrion;nucleus;other cytoplasmic organelle;other cell component	other molecular function	Pf00244	7529	ENSG00000166913	YWHAB	A8K9K2; E1P616; hsa:7529; P31946	Translocation of SLC2A4 (GLUT4) to the plasma membrane; TP53 Regulates Metabolic Genes; Signaling by BRAF and RAF fusions; Signaling by Hippo; Signaling by moderate kinase activity BRAF mutants; Paradoxical activation of RAF signaling by kinase inactive BRAF; Signaling downstream of RAS mutants; Signaling by RAF1 mutants; MAP2K and MAPK activation; Signaling by high-kinase activity BRAF mutants; …	Cell Cycle; IL-3 Signaling Pathway; Myometrial Relaxation and Contraction Pathways; Hepatitis B infection; Calcium Regulation in the Cardiac Cell; Sudden Infant Death Syndrome (SIDS) Susceptibility Pathways	30	0	631.3	604	642.5	655.7	637.8	607.9	High	High	High	High	High	High	1
FALSE	High	Master Protein	Q9Y262	Eukaryotic translation initiation factor 3 subunit L OS=Homo sapiens (Human) OX=9606 GN=EIF3L PE=1 SV=1	0	89.501	41	20	39	20	564	66.7	6.34	106.5	20	cell organization and biogenesis;protein metabolism;other metabolic processes;other biological processes	cytosol;translational apparatus;nucleus;other cell component	nucleic acid binding activity	Pf10255	51386	ENSG00000100129	EIF3L	B2RDG6; B4DYB2; G8JLH4; hsa:51386; Q53HQ1; Q53HT4; Q5QTR1; Q5TI15; Q6ICD2; Q9Y262	L13a-mediated translational silencing of Ceruloplasmin expression; Translation initiation complex formation; Formation of a pool of free 40S subunits; Formation of the ternary complex, and subsequently, the 43S complex; Ribosomal scanning and start codon recognition; GTP hydrolysis and joining of the 60S ribosomal subunit		6	0	1456.8	1431.5	1497.1	1444.3	1530.8	1497.6	High	High	High	High	High	High	1
FALSE	High	Master Protein	Q96QK1	Vacuolar protein sorting-associated protein 35 OS=Homo sapiens (Human) OX=9606 GN=VPS35 PE=1 SV=2	0	89.481	29	22	39	21	796	91.6	5.49	93.39	22	cell-cell signaling;cell organization and biogenesis;transport;signal transduction;other biological processes	other membranes;cytosol;other cytoplasmic organelle;other cell component	signal transduction activity or receptor binding	Pf03635	55737	ENSG00000069329	VPS35	hsa:55737; Q561W2; Q96QK1; Q9H016; Q9H096; Q9H4P3; Q9H8J0; Q9NRS7; Q9NVG2; Q9NX80; Q9NZK2	WNT ligand biogenesis and trafficking		1	1	1637	1618.4	1669.8	1588.3	1681.8	1627.9	High	High	High	High	High	High	1
FALSE	High	Master Protein	Q7L576	Cytoplasmic FMR1-interacting protein 1 OS=Homo sapiens (Human) OX=9606 GN=CYFIP1 PE=1 SV=1	0	89.391	23	26	41	12	1253	145.1	6.9	92.78	26	cell organization and biogenesis;transport;developmental processes;signal transduction;other biological processes	non-structural extracellular;cytosol;other cell component	cytoskeletal activity;nucleic acid binding activity;other molecular function	Pf05994, Pf07159	23191	ENSG00000273749; ENSG00000288461	CYFIP1	A8K6D9; hsa:23191; Q14467; Q5IED0; Q6ZSX1; Q7L576; Q9BSD9; Q9BVC7	Neutrophil degranulation; Regulation of actin dynamics for phagocytic cup formation; FCGR3A-mediated phagocytosis; RHO GTPases Activate WASPs and WAVEs; VEGFA-VEGFR2 Pathway	Brain-Derived Neurotrophic Factor (BDNF) signaling pathway; Prader-Willi and Angelman Syndrome; Fragile X Syndrome ; Disruption of postsynaptic signalling by CNV; 15q11.2 copy number variation syndrome; G13 Signaling Pathway	11	14	1148.6	1105.9	1142.5	1055.1	1111.8	1079	High	High	High	High	High	High	1
FALSE	High	Master Protein	Q15233	Non-POU domain-containing octamer-binding protein OS=Homo sapiens (Human) OX=9606 GN=NONO PE=1 SV=4	0	89.258	43	18	54	17	471	54.2	8.95	120.29	18	DNA metabolism;RNA metabolism OR transcription;other metabolic processes;stress response;other biological processes	nucleus	nucleic acid binding activity;other molecular function	Pf00076, Pf08075	4841	ENSG00000147140	NONO	B7Z4C2; D3DVV4; F5GYZ3; hsa:4841; O00201; P30807; Q12786; Q15233; Q9BQC5		mRNA Processing	1	0	1337.2	1292.3	1316.1	1246.3	1328.8	1308.3	High	High	High	High	High	High	1
FALSE	High	Master Protein	P04632	Calpain small subunit 1 OS=Homo sapiens (Human) OX=9606 GN=CAPNS1 PE=1 SV=1	0	89.077	62	10	27	10	268	28.3	5.2	86.24	10	cell organization and biogenesis;protein metabolism;other metabolic processes;developmental processes;other biological processes	plasma membrane;other membranes;cytosol	other molecular function		826	ENSG00000126247	CAPNS1	A8K0P1; hsa:826; P04632; Q8WTX3; Q96EW0	Degradation of the extracellular matrix; Formation of the cornified envelope; Deregulated CDK5 triggers multiple neurodegenerative pathways in Alzheimer's disease models	Integrin-mediated Cell Adhesion	4	0	1245.7	1349.5	1414.2	1408.6	1445	1410.3	High	High	High	High	High	High	1
FALSE	High	Master Protein	Q93008	Probable ubiquitin carboxyl-terminal hydrolase FAF-X OS=Homo sapiens (Human) OX=9606 GN=USP9X PE=1 SV=3	0	88.84	13	31	32	31	2570	292.1	5.8	65.66	31	protein metabolism;other metabolic processes		other molecular function	Pf00443, Pf12030	100971796; 465582	ENSPPAG00000039671; ENSPTRG00000045541	USP9X	A0A2I3RAB4; A0A2J8JDU7; A0A2R9BVD0; A0A6D2WW26			0	0	937.5	950.7	937.5	870.2	918.8	906.1	High	High	High	High	High	High	1
FALSE	High	Master Protein	P46821	Microtubule-associated protein 1B OS=Homo sapiens (Human) OX=9606 GN=MAP1B PE=1 SV=2	0	88.637	12	23	35	22	2468	270.5	4.81	89.33	23	cell organization and biogenesis;stress response;transport;developmental processes;other biological processes	plasma membrane;other membranes;cytosol;cytoskeleton;other cell component	cytoskeletal activity;other molecular function	Pf00414	4131	ENSG00000131711	MAP1B	A2BDK5; hsa:4131; P46821		Regulation of Microtubule Cytoskeleton; Fragile X Syndrome	2	1	459	446.6	445.6	412.6	446.6	428.3	High	High	High	High	High	High	1
FALSE	High	Master Protein	O95831	Apoptosis-inducing factor 1, mitochondrial OS=Homo sapiens (Human) OX=9606 GN=AIFM1 PE=1 SV=1	0	88.562	46	22	47	22	613	66.9	8.95	108.27	22	cell organization and biogenesis;other metabolic processes;stress response;transport;developmental processes;signal transduction;other biological processes	other membranes;cytosol;mitochondrion;nucleus;other cell component	nucleic acid binding activity;other molecular function	Pf00070, Pf14721	9131	ENSG00000156709	AIFM1	A4QPB4; B1ALN1; B2RB08; D3DTE9; E9PRR0; hsa:9131; O95831; Q1L6K4; Q1L6K6; Q2QKE4; Q5JUZ7; Q6I9X6; Q9Y3I3; Q9Y3I4		Apoptosis Modulation and Signaling; Nanomaterial induced apoptosis; Apoptosis Modulation by HSP70	3	0	1375.4	1394.6	1389.2	1379.6	1373.1	1344.1	High	High	High	High	High	High	1
FALSE	High	Master Protein	O00571	ATP-dependent RNA helicase DDX3X OS=Homo sapiens (Human) OX=9606 GN=DDX3X PE=1 SV=3	0	88.395	38	24	44	23	662	73.2	7.18	115.82	24	cell-cell signaling;cell organization and biogenesis;protein metabolism;RNA metabolism OR transcription;other metabolic processes;stress response;transport;signal transduction;other biological processes	non-structural extracellular;plasma membrane;other membranes;cytosol;cytoskeleton;nucleus;other cell component	enzyme regulator activity;cytoskeletal activity;translation activity;nucleic acid binding activity;other molecular function	Pf00270, Pf00271	1654	ENSG00000215301	DDX3X	A8K538; B4E3E8; hsa:1654; O00571; O15536	Neutrophil degranulation	Novel intracellular components of RIG-I-like receptor (RLR) pathway; Hepatitis B infection	3	0	981.3	887.7	914.7	867.6	905.7	922.7	High	High	High	High	High	High	1
FALSE	High	Master Protein	P54289	Voltage-dependent calcium channel subunit alpha-2/delta-1 OS=Homo sapiens (Human) OX=9606 GN=CACNA2D1 PE=1 SV=3	0	88.199	23	22	38	21	1103	124.5	5.27	93.88	22	cell-cell signaling;transport;other biological processes	plasma membrane;other membranes;cytosol;ER/Golgi	transporter activity;other molecular function	Pf00092, Pf08399, Pf08473	781	ENSG00000153956	CACNA2D1	hsa:781; P54289; Q17R45; Q9UD80; Q9UD81; Q9UD82		Arrhythmogenic Right Ventricular Cardiomyopathy; MAPK Signaling Pathway; VEGFA-VEGFR2 Signaling Pathway	3	1	222.9	218.9	202.2	211.9	228.7	204.6	High	High	High	High	High	High	1
FALSE	High	Master Protein	O95373	Importin-7 OS=Homo sapiens (Human) OX=9606 GN=IPO7 PE=1 SV=1	0	88.175	24	18	30	18	1038	119.4	4.82	101.75	18	stress response;transport;signal transduction;other biological processes	cytosol;nucleus	transporter activity;enzyme regulator activity;other molecular function	Pf03810, Pf08506	10527	ENSG00000205339	IPO7	A6NNM5; B2R786; hsa:10527; O95373; Q1RMF7; Q9H177; Q9NTE3			0	0	989.5	973.4	1029.2	974.3	1011.8	929.9	High	High	High	High	High	High	1
FALSE	High	Master Protein	Q9H223	EH domain-containing protein 4 OS=Homo sapiens (Human) OX=9606 GN=EHD4 PE=1 SV=1	0	88.133	42	22	45	20	541	61.1	6.76	106.56	22	cell organization and biogenesis;transport;other biological processes	plasma membrane;other membranes;ER/Golgi;nucleus;other cytoplasmic organelle;other cell component	nucleic acid binding activity;other molecular function	Pf00350, Pf12763, Pf16880, Pf18150	30844	ENSG00000103966	EHD4	hsa:30844; Q9H223; Q9HAR1; Q9NZN2			0	2	622.4	608.1	618	551	596.4	632.7	High	High	High	High	High	High	1
FALSE	High	Master Protein	Q12888	TP53-binding protein 1 OS=Homo sapiens (Human) OX=9606 GN=TP53BP1 PE=1 SV=2	0	87.481	18	27	33	27	1972	213.4	4.7	74.26	27	cell organization and biogenesis;DNA metabolism;other metabolic processes;stress response;other biological processes	nucleus;other cell component	nucleic acid binding activity;other molecular function	Pf09038, Pf18428	7158	ENSG00000067369	TP53BP1	F8VY86; hsa:7158; Q12888; Q2M1Z7; Q4LE46; Q5FWZ3; Q7Z3U4	Recruitment and ATM-mediated phosphorylation of repair and signaling proteins at DNA double strand breaks; Nonhomologous End-Joining (NHEJ); Processing of DNA double-strand break ends; G2/M DNA damage checkpoint; SUMOylation of transcription factors	ATM Signaling Pathway; ATM Signaling Network in Development and Disease	7	0	1119.2	1090.1	1112.6	1019.5	1030.2	1025	High	High	High	High	High	High	1
FALSE	High	Master Protein	Q16658	Fascin OS=Homo sapiens (Human) OX=9606 GN=FSCN1 PE=1 SV=3	0	87.46	49	21	79	21	493	54.5	7.24	175.28	21	cell organization and biogenesis;signal transduction;other biological processes	plasma membrane;other membranes;cytosol;cytoskeleton;other cell component	cytoskeletal activity;other molecular function	Pf06268	6624	ENSG00000075618	FSCN1	A6NI89; B2RE97; hsa:6624; Q16658; Q96IC5; Q96IH1; Q9BRF1	Interleukin-4 and Interleukin-13 signaling	VEGFA-VEGFR2 Signaling Pathway	2	0	2648.2	2864.9	2856.1	2825.2	2782	2747.7	High	High	High	High	High	High	1
FALSE	High	Master Protein	P07384	Calpain-1 catalytic subunit OS=Homo sapiens (Human) OX=9606 GN=CAPN1 PE=1 SV=1	0	87.331	35	24	55	24	714	81.8	5.67	122.36	24	cell organization and biogenesis;protein metabolism;other metabolic processes;transport;developmental processes;other biological processes	non-structural extracellular;plasma membrane;other membranes;cytosol;mitochondrion;other cytoplasmic organelle;other cell component	other molecular function	Pf00648, Pf01067, Pf13833	823	ENSG00000014216	CAPN1	hsa:823; P07384; Q2TTR0; Q6DHV4	Neutrophil degranulation; Degradation of the extracellular matrix; Formation of the cornified envelope; Deregulated CDK5 triggers multiple neurodegenerative pathways in Alzheimer's disease models	Integrin-mediated Cell Adhesion; Alzheimers Disease	6	0	3561.4	3580.1	3588.4	3602.5	3689.5	3499.1	High	High	High	High	High	High	1
FALSE	High	Master Protein	Q15459	Splicing factor 3A subunit 1 OS=Homo sapiens (Human) OX=9606 GN=SF3A1 PE=1 SV=1	0	87.105	34	23	45	23	793	88.8	5.22	104.03	23	cell organization and biogenesis;RNA metabolism OR transcription;other metabolic processes	nucleus	nucleic acid binding activity	Pf00240, Pf01805, Pf12230	10291	ENSG00000099995	SF3A1	E9PAW1; hsa:10291; Q15459	mRNA Splicing - Major Pathway	mRNA Processing	2	0	994.5	972.7	1026	913.8	988.3	991.1	High	High	High	High	High	High	1
FALSE	High	Master Protein	P51659	Peroxisomal multifunctional enzyme type 2 OS=Homo sapiens (Human) OX=9606 GN=HSD17B4 PE=1 SV=3	0	87.069	38	24	48	24	736	79.6	8.84	124.23	24	cell organization and biogenesis;other metabolic processes;transport;developmental processes	cytosol;other cytoplasmic organelle	other molecular function	Pf00106, Pf01575, Pf02036	3295	ENSG00000133835	HSD17B4	B4DNV1; B4DVS5; E9PB82; F5HE57; hsa:3295; P51659	TYSND1 cleaves peroxisomal proteins; Synthesis of bile acids and bile salts via 7alpha-hydroxycholesterol; alpha-linolenic acid (ALA) metabolism; Beta-oxidation of pristanoyl-CoA; Beta-oxidation of very long chain fatty acids	Steroid Biosynthesis	7	0	1960.8	1942.2	1908.4	1929.8	1993.5	1888.9	High	High	High	High	High	High	1
FALSE	High	Master Protein	Q02818	Nucleobindin-1 OS=Homo sapiens (Human) OX=9606 GN=NUCB1 PE=1 SV=4	0	86.813	48	20	35	19	461	53.8	5.25	105.57	20	protein metabolism;other metabolic processes;signal transduction;other biological processes	other membranes;ER/Golgi;nucleus;other cytoplasmic organelle	enzyme regulator activity;nucleic acid binding activity;other molecular function	Pf13499	4924	ENSG00000104805	NUCB1	B2RD64; hsa:4924; Q02818; Q15838; Q7Z4J7; Q9BUR1	Regulation of Insulin-like Growth Factor (IGF) transport and uptake by Insulin-like Growth Factor Binding Proteins (IGFBPs); Post-translational protein phosphorylation		2	1	1056.5	1022.4	992.2	982.4	1007.1	987.4	High	High	High	High	High	High	1
FALSE	High	Master Protein	Q9UHD8	Septin-9 OS=Homo sapiens (Human) OX=9606 GN=SEPTIN9 PE=1 SV=2	0	86.76	46	26	41	26	586	65.4	8.97	100.54	26	cell cycle OR cell proliferation;other biological processes	cytoskeleton;other cell component	other molecular function	Pf00735	10801	ENSG00000184640	SEPTIN9	A8K2V3; B3KPM0; B4DTL9; B4E0N2; B4E274; B7Z654; hsa:10801; Q96QF3; Q96QF4; Q96QF5; Q9HA04; Q9UG40; Q9UHD8; Q9Y5W4			0	0	4969.6	4790.6	4793.7	4653.8	4748.8	4570.8	High	High	High	High	High	High	1
FALSE	High	Master Protein	P49411	Elongation factor Tu, mitochondrial OS=Homo sapiens (Human) OX=9606 GN=TUFM PE=1 SV=2	0	86.684	47	18	44	18	452	49.5	7.61	115.46	18	protein metabolism;other metabolic processes;other biological processes	mitochondrion	nucleic acid binding activity;other molecular function	Pf00009, Pf03143, Pf03144	7284	ENSG00000178952	TUFM	hsa:7284; O15276; P49411	Mitochondrial translation elongation	16p11.2 distal deletion syndrome	2	0	767.3	690.1	705.4	699.1	720.5	731.4	High	High	High	High	High	High	1
FALSE	High	Master Protein	Q15181	Inorganic pyrophosphatase OS=Homo sapiens (Human) OX=9606 GN=PPA1 PE=1 SV=2	0	86.62	81	19	64	17	289	32.6	5.86	159.51	19	protein metabolism;RNA metabolism OR transcription;other metabolic processes	cytosol;other cell component	other molecular function	Pf00719	5464	ENSG00000180817	PPA1	hsa:5464; Q15181; Q2M348; Q5SQT7; Q6P7P4; Q9UQJ5; Q9Y5B1	Cytosolic tRNA aminoacylation; Pyrophosphate hydrolysis		2	2	3259	3373.8	3363.3	3377	3316	3228.8	High	High	High	High	High	High	1
FALSE	High	Master Protein	Q96KP4	Cytosolic non-specific dipeptidase OS=Homo sapiens (Human) OX=9606 GN=CNDP2 PE=1 SV=2	0	86.352	53	19	38	19	475	52.8	5.97	109.9	19	protein metabolism;other metabolic processes	cytosol;nucleus	other molecular function	Pf01546, Pf07687	55748	ENSG00000133313	CNDP2	B3KUG4; hsa:55748; Q8WY59; Q96KP4; Q9BQ94; Q9NVB4; V9HWE5	Glutathione synthesis and recycling		1	0	1813.2	1807.7	1860.2	1796.6	1959.5	1794.8	High	High	High	High	High	High	1
FALSE	High	Master Protein	P45974	Ubiquitin carboxyl-terminal hydrolase 5 OS=Homo sapiens (Human) OX=9606 GN=USP5 PE=1 SV=2	0	86.066	36	26	49	25	858	95.7	5.03	104.94	26	protein metabolism;other metabolic processes;other biological processes	cytosol;nucleus;other cytoplasmic organelle	other molecular function	Pf00443, Pf00627, Pf02148, Pf17807	8078	ENSG00000111667	USP5	D3DUS7; D3DUS8; hsa:8078; P45974; Q96J22	Ub-specific processing proteases; Synthesis of active ubiquitin: roles of E1 and E2 enzymes	IL-18 signaling pathway	3	1	2019.8	2059.3	2092	2041.1	2060.4	2043.2	High	High	High	High	High	High	1
FALSE	High	Master Protein	Q96A32	Myosin regulatory light chain 2, skeletal muscle isoform OS=Homo sapiens (Human) OX=9606 GN=MYLPF PE=2 SV=1	0	86.039	69	14	137	14	169	19	5.01	308.29	14	developmental processes;other biological processes	cytosol;cytoskeleton	other molecular function	Pf13405	29895	ENSG00000180209	MYLPF	B2RA83; hsa:29895; Q14843; Q6IB41; Q96A32	Smooth Muscle Contraction	Focal Adhesion	2	0	1174	1070.2	1030.4	1064.1	1072.4	1019.3	High	High	High	High	High	High	1
FALSE	High	Master Protein	P12429	Annexin A3 OS=Homo sapiens (Human) OX=9606 GN=ANXA3 PE=1 SV=3	0	86.033	66	22	59	22	323	36.4	5.92	146.5	22	stress response;transport;developmental processes;other biological processes	plasma membrane;other membranes;cytosol;other cell component	enzyme regulator activity;other molecular function	Pf00191	306	ENSG00000138772	ANXA3	B2R9W6; hsa:306; P12429; Q6LET2		Prostaglandin Synthesis and Regulation	1	0	5096.9	5243.4	5419.2	5402.8	5464.8	5420.1	High	High	High	High	High	High	1	Met-loss+Acetyl [N-Term]
FALSE	High	Master Protein	Q96AE4	Far upstream element-binding protein 1 OS=Homo sapiens (Human) OX=9606 GN=FUBP1 PE=1 SV=3	0	85.214	49	26	55	19	644	67.5	7.61	103.97	26	other biological processes	nucleus;other cell component	nucleic acid binding activity	Pf00013, Pf09005	8880	ENSG00000162613	FUBP1	hsa:8880; Q12828; Q96AE4			0	2	2224.2	2272.2	2283.4	2216.2	2271.9	2225.3	High	High	High	High	High	High	1
FALSE	High	Master Protein	P80303	Nucleobindin-2 OS=Homo sapiens (Human) OX=9606 GN=NUCB2 PE=1 SV=3	0	85.185	55	19	34	18	420	50.2	5.12	82.84	19	signal transduction;other biological processes	plasma membrane;other membranes;cytosol;ER/Golgi;nucleus	enzyme regulator activity;nucleic acid binding activity;other molecular function	Pf13499	4925	ENSG00000070081	NUCB2	A8K642; D3DQX5; hsa:4925; P80303; Q8NFT5; V9HW75			0	0	1251.3	1229.1	1201.8	1216.6	1244.3	1182.3	High	High	High	High	High	High	1
FALSE	High	Master Protein	P45880	Voltage-dependent anion-selective channel protein 2 OS=Homo sapiens (Human) OX=9606 GN=VDAC2 PE=1 SV=2	0	84.874	58	13	181	13	294	31.5	7.56	392.18	13	cell organization and biogenesis;transport;signal transduction;other biological processes	other membranes;mitochondrion;ER/Golgi;other cell component	transporter activity;other molecular function	Pf01459	7417	ENSG00000165637	VDAC2	hsa:7417; P45880; Q5VWK1; Q5VWK3; Q6IB40; Q7L3J5; Q9BWK8; Q9Y5I6	Ub-specific processing proteases; Mitochondrial calcium ion transport	Ferroptosis	3	0	4800.1	4986.7	5026.6	5207	5216.1	4991.5	High	High	High	High	High	High	1
FALSE	High	Master Protein	O75746	Calcium-binding mitochondrial carrier protein Aralar1 OS=Homo sapiens (Human) OX=9606 GN=SLC25A12 PE=1 SV=2	0	84.693	42	25	51	19	678	74.7	8.38	120.13	25	other metabolic processes;transport;other biological processes	other membranes;mitochondrion	transporter activity;other molecular function	Pf00153	8604	ENSG00000115840	SLC25A12	B3KR64; hsa:8604; O75746; Q96AM8	Gluconeogenesis; Mitochondrial protein import; Aspartate and asparagine metabolism		3	6	1197	1204.2	1133.2	1165.8	1197.9	1132.9	High	High	High	High	High	High	1
FALSE	High	Master Protein	Q9UBT2	SUMO-activating enzyme subunit 2 OS=Homo sapiens (Human) OX=9606 GN=UBA2 PE=1 SV=2	0	84.254	43	21	32	21	640	71.2	5.29	71.71	21	protein metabolism;other metabolic processes;other biological processes	nucleus;other cell component	other molecular function	Pf00899, Pf14732, Pf16195	10054	ENSG00000126261	UBA2	B3KWB9; hsa:10054; O95605; Q59H87; Q6IBP6; Q9NTJ1; Q9UBT2; Q9UED2	SUMO is conjugated to E1 (UBA2:SAE1); SUMO is transferred from E1 to E2 (UBE2I, UBC9)		2	0	1909.9	1943.4	2005.5	1908.4	2003.9	2044.4	High	High	High	High	High	High	1
FALSE	High	Master Protein	Q06210	Glutamine--fructose-6-phosphate aminotransferase [isomerizing] 1 OS=Homo sapiens (Human) OX=9606 GN=GFPT1 PE=1 SV=3	0	84.2	37	24	34	24	699	78.8	7.11	67.59	24	protein metabolism;other metabolic processes;stress response;signal transduction;other biological processes	cytosol	other molecular function	Pf01380, Pf13522	2673	ENSG00000198380	GFPT1	hsa:2673; Q06210; Q53QE6; Q9BXF8	XBP1(S) activates chaperone genes; Synthesis of UDP-N-acetyl-glucosamine; Defective GFPT1 causes CMSTA1		3	0	1638.1	1625.3	1703.8	1602.5	1661.6	1726.8	High	High	High	High	High	High	1
FALSE	High	Master Protein	P09525	Annexin A4 OS=Homo sapiens (Human) OX=9606 GN=ANXA4 PE=1 SV=4	0	84.047	61	22	59	20	319	35.9	6.13	131.61	22	signal transduction;other biological processes	plasma membrane;other membranes;nucleus;other cell component	enzyme regulator activity;other molecular function	Pf00191	307	ENSG00000196975	ANXA4	B4DDF9; hsa:307; P09525; Q96F33; Q9BWK1		Prostaglandin Synthesis and Regulation	1	0	1179.7	1196.1	1207.1	1191.6	1231.4	1130.6	High	High	High	High	High	High	1
FALSE	High	Master Protein	P22695	Cytochrome b-c1 complex subunit 2, mitochondrial OS=Homo sapiens (Human) OX=9606 GN=UQCRC2 PE=1 SV=3	0	84.009	48	20	42	20	453	48.4	8.63	110.03	20	protein metabolism;other metabolic processes;other biological processes	other membranes;mitochondrion;nucleus	other molecular function	Pf00675, Pf05193	7385	ENSG00000140740	UQCRC2	B3KSN4; hsa:7385; P22695; Q9BQ05	Respiratory electron transport	Electron Transport Chain (OXPHOS system in mitochondria); Nonalcoholic fatty liver disease; Mitochondrial CIII assembly	4	0	2047.6	2158.2	2164.7	2239.1	2207.5	2116	High	High	High	High	High	High	1
FALSE	High	Master Protein	Q8N163	Cell cycle and apoptosis regulator protein 2 OS=Homo sapiens (Human) OX=9606 GN=CCAR2 PE=1 SV=2	0	83.963	35	26	30	26	923	102.8	5.22	75.09	26	cell-cell signaling;cell cycle OR cell proliferation;cell organization and biogenesis;RNA metabolism OR transcription;other metabolic processes;stress response;signal transduction;other biological processes	mitochondrion;nucleus;other cell component	enzyme regulator activity;other molecular function	Pf14443, Pf14444	57805	ENSG00000158941	CCAR2	A6NL03; B2RB79; D3DSR6; hsa:57805; Q6P0Q9; Q8N163; Q8N3G7; Q8N8M1; Q8TF34; Q9H9Q9; Q9HD12; Q9NT55	Regulation of HSF1-mediated heat shock response		1	0	1375.5	1329.7	1345.1	1263.8	1401.5	1328.6	High	High	High	High	High	High	1
FALSE	High	Master Protein	Q13616	Cullin-1 OS=Homo sapiens (Human) OX=9606 GN=CUL1 PE=1 SV=2	0	83.695	30	22	36	22	776	89.6	8	77.95	22	cell-cell signaling;cell cycle OR cell proliferation;cell organization and biogenesis;protein metabolism;other metabolic processes;stress response;developmental processes;signal transduction;other biological processes	plasma membrane;other membranes;cytosol;nucleus;other cell component	other molecular function	Pf00888, Pf10557	8454	ENSG00000055130	CUL1	D3DWG3; hsa:8454; O60719; Q08AL6; Q13616; Q8IYW1	Antigen processing: Ubiquitination & Proteasome degradation; FCERI mediated NF-kB activation; Downstream TCR signaling; Activation of NF-kappaB in B cells; SCF-beta-TrCP mediated degradation of Emi1; Degradation of beta-catenin by the destruction complex; Dectin-1 mediated noncanonical NF-kB signaling; Degradation of GLI1 by the proteasome; Degradation of GLI2 by the proteasome; GLI3 is processed…	Cell Cycle; TNF alpha Signaling Pathway; Parkin-Ubiquitin Proteasomal System pathway; Apoptosis-related network due to altered Notch3 in ovarian cancer; Glucocorticoid Receptor Pathway; Nuclear Receptors Meta-Pathway; TGF-beta Signaling Pathway; Notch Signaling Pathway Netpath	37	0	1208.9	1230.2	1307.1	1305.3	1283.4	1261.7	High	High	High	High	High	High	1
FALSE	High	Master Protein	Q15019	Septin-2 OS=Homo sapiens (Human) OX=9606 GN=SEPTIN2 PE=1 SV=1	0	83.555	59	16	31	15	361	41.5	6.6	83.6	16	cell cycle OR cell proliferation;cell organization and biogenesis;developmental processes;signal transduction;other biological processes	non-structural extracellular;plasma membrane;other membranes;cytoskeleton;ER/Golgi;nucleus;other cell component	other molecular function	Pf00735	4735	ENSG00000168385	SEPTIN2	B4DGE8; hsa:4735; Q14132; Q15019; Q53QU3; Q8IUK9; Q96CB0	Anchoring of the basal body to the plasma membrane		1	0	1185.8	1218.9	1267.9	1213	1287	1178.2	High	High	High	High	High	High	1
FALSE	High	Master Protein	P17858	ATP-dependent 6-phosphofructokinase, liver type OS=Homo sapiens (Human) OX=9606 GN=PFKL PE=1 SV=6	0	83.533	30	21	36	14	780	85	7.5	85.12	21	cell organization and biogenesis;other metabolic processes;transport;other biological processes	non-structural extracellular;cytosol;other cell component	kinase activity;other molecular function	Pf00365	5211	ENSG00000141959	PFKL	hsa:5211; P17858; Q96A64; Q96IH4; Q9BR91	Neutrophil degranulation; Glycolysis	Photodynamic therapy-induced HIF-1 survival signaling; Pathways in clear cell renal cell carcinoma; Metabolic reprogramming in colon cancer; Insulin Signaling; Glycolysis and Gluconeogenesis	7	0	825.4	791	842.9	785.2	826.4	824.5	High	High	High	High	High	High	1	Met-loss [N-Term]
FALSE	High	Master Protein	Q9BXP5	Serrate RNA effector molecule homolog OS=Homo sapiens (Human) OX=9606 GN=SRRT PE=1 SV=1	0	83.229	29	24	32	24	876	100.6	5.96	82.31	24	RNA metabolism OR transcription;other metabolic processes;developmental processes;other biological processes	nucleus;other cell component	nucleic acid binding activity	Pf04959, Pf12066	51593	ENSG00000087087	SRRT	A4D2E5; A4D2E6; A6NK22; B4DJL4; B4DZA6; hsa:51593; O95808; Q32MI4; Q6NT74; Q8TDQ5; Q9BWP6; Q9BXP4; Q9BXP5; Q9Y4S4	mRNA Splicing - Major Pathway; RNA polymerase II transcribes snRNA genes		2	0	765.8	740.1	781.7	706.7	742.1	789.9	High	High	High	High	High	High	1
FALSE	High	Master Protein	Q9UJZ1	Stomatin-like protein 2, mitochondrial OS=Homo sapiens (Human) OX=9606 GN=STOML2 PE=1 SV=1	0	83.221	52	15	26	15	356	38.5	7.39	79.59	15	cell organization and biogenesis;protein metabolism;other metabolic processes;stress response;transport;signal transduction;other biological processes	plasma membrane;other membranes;cytoskeleton;mitochondrion	signal transduction activity or receptor binding;other molecular function	Pf01145, Pf16200	30968	ENSG00000165283	STOML2	B4E1K7; D3DRN3; hsa:30968; O60376; Q53G29; Q96FY2; Q9P042; Q9UJZ1	Processing of SMDT1		1	0	982	995.5	1039.4	1046.5	1020.9	992.9	High	High	High	High	High	High	1
FALSE	High	Master Protein	P61221	ATP-binding cassette sub-family E member 1 OS=Homo sapiens (Human) OX=9606 GN=ABCE1 PE=1 SV=1	0	83.123	36	21	36	21	599	67.3	8.34	96.9	21	cell organization and biogenesis;protein metabolism;other metabolic processes;stress response;transport;other biological processes	cytosol;mitochondrion;other cell component	enzyme regulator activity;translation activity;other molecular function	Pf00005, Pf00037, Pf04068	6059	ENSG00000164163	ABCE1	hsa:6059; O88793; P61221; Q13181; Q13864; Q6NR76; Q96AL0; Q96B10; Q99K66	OAS antiviral response; Interferon alpha/beta signaling		2	0	2812.3	3072.9	3053.5	3155.7	3088.4	3105.1	High	High	High	High	High	High	1
FALSE	High	Master Protein	P05198	Eukaryotic translation initiation factor 2 subunit 1 OS=Homo sapiens (Human) OX=9606 GN=EIF2S1 PE=1 SV=3	0	82.993	67	21	36	21	315	36.1	5.08	96.56	21	cell organization and biogenesis;protein metabolism;other metabolic processes;stress response;transport;signal transduction;other biological processes	cytosol;translational apparatus;nucleus;other cell component	translation activity;nucleic acid binding activity	Pf00575, Pf07541	1965	ENSG00000134001	EIF2S1	hsa:1965; P05198	L13a-mediated translational silencing of Ceruloplasmin expression; Translation initiation complex formation; Formation of the ternary complex, and subsequently, the 43S complex; Ribosomal scanning and start codon recognition; GTP hydrolysis and joining of the 60S ribosomal subunit; ABC-family proteins mediated transport; Response of EIF2AK1 (HRI) to heme deficiency; PERK regulates gene expression…	Translation Factors; Brain-Derived Neurotrophic Factor (BDNF) signaling pathway; Ebola Virus Pathway on Host; Nonalcoholic fatty liver disease; Unfolded protein response	15	0	1304.1	1289	1356.7	1303.3	1319.9	1296.4	High	High	High	High	High	High	1
FALSE	High	Master Protein	P06744	Glucose-6-phosphate isomerase OS=Homo sapiens (Human) OX=9606 GN=GPI PE=1 SV=4	0	82.821	49	25	77	24	558	63.1	8.32	139.59	25	other metabolic processes;transport;signal transduction;other biological processes	non-structural extracellular;plasma membrane;other membranes;cytosol;nucleus;other cell component	signal transduction activity or receptor binding;other molecular function	Pf00342	2821	ENSG00000105220	GPI	B4DG39; hsa:2821; P06744; Q9BRD3; Q9BSK5; Q9UHE6	Neutrophil degranulation; TP53 Regulates Metabolic Genes; Glycolysis; Gluconeogenesis	Cori Cycle; Pathways in clear cell renal cell carcinoma; Metabolic reprogramming in colon cancer; Computational Model of Aerobic Glycolysis; Glycolysis and Gluconeogenesis	9	0	3459.5	3507.6	3567.8	3507.5	3644.7	3611	High	High	High	High	High	High	1
FALSE	High	Master Protein	P62820	Ras-related protein Rab-1A OS=Homo sapiens (Human) OX=9606 GN=RAB1A PE=1 SV=3	0	82.818	84	17	78	7	205	22.7	6.21	197.49	17	cell adhesion;cell-cell signaling;cell organization and biogenesis;protein metabolism;other metabolic processes;stress response;transport;other biological processes	other membranes;cytosol;ER/Golgi;other cytoplasmic organelle;other cell component	other molecular function	Pf00071	5861	ENSG00000138069	RAB1A	hsa:5861; P11476; P62820; Q6FIE7; Q96N61; Q9Y3T2	COPI-dependent Golgi-to-ER retrograde traffic; COPI-mediated anterograde transport; COPII-mediated vesicle transport; RAB GEFs exchange GTP for GDP on RABs; RAB geranylgeranylation; Golgi Cisternae Pericentriolar Stack Reorganization		6	8	1772.9	1824.8	1799.1	1900.7	1888.8	1866.1	High	High	High	High	High	High	1
FALSE	High	Master Protein	P51858	Hepatoma-derived growth factor OS=Homo sapiens (Human) OX=9606 GN=HDGF PE=1 SV=1	0	82.55	73	16	48	15	240	26.8	4.73	121.08	16	stress response;signal transduction;other biological processes	nucleus;other cell component	signal transduction activity or receptor binding;cytoskeletal activity;nucleic acid binding activity;other molecular function	Pf00855	3068	ENSG00000143321	HDGF	B3KU21; D3DVC9; hsa:3068; P51858; Q5SZ07; Q5SZ08; Q5SZ09	XBP1(S) activates chaperone genes	IL-18 signaling pathway	2	0	2184.8	2131.9	2226.1	2171.4	2226.4	2108.9	High	High	High	High	High	High	1
FALSE	High	Master Protein	P26641	Elongation factor 1-gamma OS=Homo sapiens (Human) OX=9606 GN=EEF1G PE=1 SV=3	0	82.518	45	21	52	21	437	50.1	6.67	115.92	21	protein metabolism;other metabolic processes;other biological processes	cytosol;other cell component	nucleic acid binding activity	Pf00043, Pf00647, Pf02798	1937	ENSG00000254772	EEF1G	B4DTG2; hsa:1937; P26641; Q6PJ62; Q6PK31; Q96CU2; Q9P196	Eukaryotic Translation Elongation	Translation Factors	2	0	3775.4	3637	3788	3622.6	3782.6	3857.7	High	High	High	High	High	High	1
FALSE	High	Master Protein	P61011	Signal recognition particle 54 kDa protein OS=Homo sapiens (Human) OX=9606 GN=SRP54 PE=1 SV=1	0	82.478	51	24	32	24	504	55.7	8.75	88.73	24	cell organization and biogenesis;transport;developmental processes;other biological processes	cytosol;ER/Golgi;translational apparatus;nucleus;other cell component	nucleic acid binding activity;other molecular function	Pf00448, Pf02881, Pf02978	6729	ENSG00000100883	SRP54	B2R759; B4DUW6; hsa:6729; P13624; P61011	SRP-dependent cotranslational protein targeting to membrane	VEGFA-VEGFR2 Signaling Pathway; mRNA Processing	3	0	568	533.8	531.4	495.7	534.1	526.6	High	High	High	High	High	High	1	Met-loss [N-Term]
FALSE	High	Master Protein	P21399	Cytoplasmic aconitate hydratase OS=Homo sapiens (Human) OX=9606 GN=ACO1 PE=1 SV=3	0	82.398	31	22	31	22	889	98.3	6.68	75.74	22	other metabolic processes;transport;developmental processes;other biological processes	cytosol;mitochondrion;ER/Golgi;other cell component	nucleic acid binding activity;other molecular function	Pf00330, Pf00694	48	ENSG00000122729	ACO1	D3DRK7; hsa:48; P21399; Q14652; Q5VZA7	Iron uptake and transport	Iron metabolism in placenta; TCA Cycle and Deficiency of Pyruvate Dehydrogenase complex (PDHc)	3	0	1238.4	1203.2	1250.7	1189.6	1267.2	1243.5	High	High	High	High	High	High	1
FALSE	High	Master Protein	P54819	Adenylate kinase 2, mitochondrial OS=Homo sapiens (Human) OX=9606 GN=AK2 PE=1 SV=2	0	82.355	69	16	66	16	239	26.5	7.81	137.08	16	other metabolic processes	cytoskeleton;mitochondrion;other cell component	kinase activity;other molecular function	Pf00406, Pf05191	204	ENSG00000004455	AK2	A8K6L1; B4DHH7; B4DL64; hsa:204; P54819; Q16856; Q5EB54; Q5TIF7; Q8TCY2; Q8TCY3	Interconversion of nucleotide di- and triphosphates		1	0	3375.8	3655.4	3489.4	3706.5	3621.8	3606.4	High	High	High	High	High	High	1	Met-loss [N-Term]
FALSE	High	Master Protein	P49321	Nuclear autoantigenic sperm protein OS=Homo sapiens (Human) OX=9606 GN=NASP PE=1 SV=2	0	82.134	40	22	37	21	788	85.2	4.3	84.34	22	cell cycle OR cell proliferation;cell organization and biogenesis;other metabolic processes;transport;developmental processes;other biological processes	nucleus;other cell component	other molecular function	Pf10516	4678	ENSG00000132780	NASP	A8K6H2; B4DQP3; D3DQ07; F5H3J2; hsa:4678; P49321; Q53GW5; Q5T622; Q5T625; Q96A69; Q9BTW2			0	1	2425.4	2447.1	2449.1	2498.5	2521.5	2481.1	High	High	High	High	High	High	1
FALSE	High	Master Protein	P31040	Succinate dehydrogenase [ubiquinone] flavoprotein subunit, mitochondrial OS=Homo sapiens (Human) OX=9606 GN=SDHA PE=1 SV=2	0	82.098	36	19	69	19	664	72.6	7.39	168.79	19	other metabolic processes;developmental processes	other membranes;mitochondrion;nucleus	other molecular function	Pf00890, Pf02910	6389	ENSG00000073578	SDHA	A8K5J6; B4DJ60; E9PBJ5; hsa:6389; P31040; Q16395; Q59GW8; Q8IW48; Q9UMY5	Respiratory electron transport; Citric acid cycle (TCA cycle)	Electron Transport Chain (OXPHOS system in mitochondria); TCA Cycle and Deficiency of Pyruvate Dehydrogenase complex (PDHc); Amino Acid metabolism; Nonalcoholic fatty liver disease; Mitochondrial CII Assembly; TCA Cycle (aka Krebs or citric acid cycle)	8	0	1269.8	1370.9	1301.2	1299.9	1351.3	1266.8	High	High	High	High	High	High	1
FALSE	High	Master Protein	P51114	Fragile X mental retardation syndrome-related protein 1 OS=Homo sapiens (Human) OX=9606 GN=FXR1 PE=1 SV=3	0	82.072	42	25	47	21	621	69.7	6.15	108.11	25	developmental processes;other biological processes	cytosol;cytoskeleton;nucleus;other cell component	nucleic acid binding activity;other molecular function	Pf00013, Pf05641, Pf12235, Pf16096, Pf16097, Pf17904, Pf18336	8087	ENSG00000114416	FXR1	A8K9B8; hsa:8087; P51114; Q7Z450; Q8N6R8	Signaling by BRAF and RAF fusions	Bile Acids synthesis and enterohepatic circulation	2	3	1286	1366.1	1375.9	1470.9	1376.1	1593.5	High	High	High	High	High	High	1
FALSE	High	Master Protein	Q9Y3F4	Serine-threonine kinase receptor-associated protein OS=Homo sapiens (Human) OX=9606 GN=STRAP PE=1 SV=1	0	81.879	55	16	35	16	350	38.4	5.12	105.37	16	cell organization and biogenesis;RNA metabolism OR transcription;other metabolic processes;other biological processes	cytosol;nucleus;other cell component	signal transduction activity or receptor binding	Pf00400	11171	ENSG00000023734	STRAP	B2R5S5; B4DNJ6; hsa:11171; Q5TZT4; Q9NTK0; Q9UQC8; Q9Y3F4	Downregulation of TGF-beta receptor signaling	TGF-beta Signaling Pathway; Epithelial to mesenchymal transition in colorectal cancer	3	0	1174.5	1159.8	1207.5	1196	1247.6	1190.3	High	High	High	High	High	High	1
FALSE	High	Master Protein	Q6ZMU5	Tripartite motif-containing protein 72 OS=Homo sapiens (Human) OX=9606 GN=TRIM72 PE=1 SV=2	0	81.791	41	14	37	14	477	52.7	6.48	120.58	14	cell organization and biogenesis;protein metabolism;other metabolic processes;stress response;transport;developmental processes;other biological processes	plasma membrane;other membranes;other cell component	other molecular function	Pf00622, Pf00643, Pf13765, Pf15227	493829	ENSG00000177238	TRIM72	hsa:493829; Q6ZMU5; Q8N4X6; Q8NBD9	Smooth Muscle Contraction		1	0	461.2	454.8	450.5	441.5	434.4	415.9	High	High	High	High	High	High	1
FALSE	High	Master Protein	P09622	Dihydrolipoyl dehydrogenase, mitochondrial OS=Homo sapiens (Human) OX=9606 GN=DLD PE=1 SV=2	0	81.665	38	16	32	16	509	54.1	7.85	92.92	16	protein metabolism;other metabolic processes;developmental processes;other biological processes	cytoskeleton;mitochondrion;nucleus;other cytoplasmic organelle;other cell component	other molecular function	Pf02852, Pf07992	1738	ENSG00000091140	DLD	B2R5X0; B4DHG0; B4DT69; hsa:1738; P09622; Q14131; Q14167; Q59EV8; Q8WTS4	Lysine catabolism; Regulation of pyruvate dehydrogenase (PDH) complex; Signaling by Retinoic Acid; Citric acid cycle (TCA cycle); Branched-chain amino acid catabolism; Glycine degradation	Fatty Acid Beta Oxidation; TCA Cycle and Deficiency of Pyruvate Dehydrogenase complex (PDHc); Amino Acid metabolism; Glycolysis and Gluconeogenesis; TCA Cycle (aka Krebs or citric acid cycle)	13	0	1467.3	1486.7	1492.7	1468.9	1533.7	1446.4	High	High	High	High	High	High	1
FALSE	High	Master Protein	Q9Y512	Sorting and assembly machinery component 50 homolog OS=Homo sapiens (Human) OX=9606 GN=SAMM50 PE=1 SV=3	0	81.564	49	21	45	21	469	51.9	6.9	95.66	21	cell organization and biogenesis;transport	other membranes;mitochondrion		Pf01103	25813	ENSG00000100347	SAMM50	hsa:25813; Q53HC4; Q56VW7; Q969Y9; Q96I46; Q9NW85; Q9UQM9; Q9Y512	Mitochondrial protein import; Cristae formation		2	0	1186.2	1162.4	1154.7	1085	1122.6	1095.7	High	High	High	High	High	High	1
FALSE	High	Master Protein	O75923	Dysferlin OS=Homo sapiens (Human) OX=9606 GN=DYSF PE=1 SV=1	0	81.486	14	26	37	22	2080	237.1	5.64	74.36	26	cell organization and biogenesis;other metabolic processes;stress response;transport;developmental processes;other biological processes	plasma membrane;other membranes;cytoskeleton;ER/Golgi;nucleus;other cytoplasmic organelle;other cell component	cytoskeletal activity;other molecular function	Pf00168, Pf08150, Pf08151, Pf08165, Pf16165	8291	ENSG00000135636	DYSF	A0FK00; B1PZ70; B1PZ71; B1PZ72; B1PZ73; B1PZ74; B1PZ75; B1PZ76; B1PZ77; B1PZ78; B1PZ79; B1PZ80; B1PZ81; B3KQB9; hsa:8291; O75696; O75923; Q09EX5; Q0H395; Q53QY3; Q53TD2; Q8TEL8; Q9UEN7	Smooth Muscle Contraction		1	0	293.9	263.4	248.5	259.3	244.5	243.4	High	High	High	High	High	High	1
FALSE	High	Master Protein	O60488	Long-chain-fatty-acid--CoA ligase 4 OS=Homo sapiens (Human) OX=9606 GN=ACSL4 PE=1 SV=2	0	81.313	41	23	35	20	711	79.1	8.38	81.12	23	cell organization and biogenesis;other metabolic processes;transport;developmental processes;other biological processes	plasma membrane;other membranes;mitochondrion;ER/Golgi;other cytoplasmic organelle;other cell component	other molecular function	Pf00501	2182	ENSG00000068366	ACSL4	D3DUY2; hsa:2182; O60488; O60848; O60849; Q5JWV8	Synthesis of very long-chain fatty acyl-CoAs; Intracellular metabolism of fatty acids regulates insulin secretion	Fatty Acid Beta Oxidation; Fatty Acid Biosynthesis; Mitochondrial LC-Fatty Acid Beta-Oxidation; PPAR signaling pathway; Ferroptosis; Thermogenesis; Cholesterol metabolism (includes both Bloch and Kandutsch-Russell pathways); Omega-3/Omega-6 FA synthesis; Omega-9 FA synthesis	11	2	442.1	416.9	423.5	395.9	417.3	412.3	High	High	High	High	High	High	1
FALSE	High	Master Protein	O00429	Dynamin-1-like protein OS=Homo sapiens (Human) OX=9606 GN=DNM1L PE=1 SV=2	0	81.309	37	20	25	20	736	81.8	6.81	65.38	20	cell organization and biogenesis;stress response;transport;developmental processes;signal transduction;other biological processes	plasma membrane;other membranes;cytosol;cytoskeleton;mitochondrion;ER/Golgi;other cytoplasmic organelle;other cell component	enzyme regulator activity;cytoskeletal activity;other molecular function	Pf00350, Pf01031, Pf02212	10059	ENSG00000087470	DNM1L	A8K4X9; B4DGC9; B4DSU8; G8JLD5; hsa:10059; J3KPI2; O00429; O14541; O60709; Q59GN9; Q7L6B3; Q8TBT7; Q9BWM1; Q9Y5J2	Apoptotic execution phase	Synaptic Vesicle Pathway; CAMKK2 Pathway	3	0	615	579.3	615.2	537.5	590.7	592.1	High	High	High	High	High	High	1
FALSE	High	Master Protein	P43490	Nicotinamide phosphoribosyltransferase OS=Homo sapiens (Human) OX=9606 GN=NAMPT PE=1 SV=1	0	81.123	51	23	43	23	491	55.5	7.15	91.23	23	cell-cell signaling;other metabolic processes;signal transduction;other biological processes	plasma membrane;other membranes;cytosol;nucleus;other cell component	signal transduction activity or receptor binding;other molecular function	Pf04095, Pf18127	10135	ENSG00000105835	NAMPT	A4D0Q9; A4D0R0; hsa:10135; P43490; Q3KQV0; Q8WW95	BMAL1:CLOCK,NPAS2 activates circadian gene expression; Nicotinamide salvaging	Adipogenesis; NAD metabolism, sirtuins and aging; NAD+ metabolism; NAD+ biosynthetic pathways; Caloric restriction and aging	7	0	2412.3	2481.9	2531.8	2493.6	2534	2416.2	High	High	High	High	High	High	1
FALSE	High	Master Protein	P05455	Lupus La protein OS=Homo sapiens (Human) OX=9606 GN=SSB PE=1 SV=2	0	81.038	49	21	53	20	408	46.8	7.12	137.64	21	RNA metabolism OR transcription;other metabolic processes;transport;other biological processes	nucleus;other cell component	nucleic acid binding activity	Pf00076, Pf05383, Pf08777	6741	ENSG00000138385	SSB	hsa:6741; P05455; Q15367; Q53XJ4	RNA Polymerase III Abortive And Retractive Initiation; RNA Polymerase III Transcription Termination		2	1	3984.5	3997.5	4084.4	4103.6	4179.5	4154.7	High	High	High	High	High	High	1
FALSE	High	Master Protein	P10515	Dihydrolipoyllysine-residue acetyltransferase component of pyruvate dehydrogenase complex, mitochondrial OS=Homo sapiens (Human) OX=9606 GN=DLAT PE=1 SV=3	0	81.014	34	17	43	17	647	69	7.84	103.4	17	protein metabolism;other metabolic processes;other biological processes	mitochondrion;other cell component	other molecular function	Pf00198, Pf00364, Pf02817	1737	ENSG00000150768	DLAT	hsa:1737; P10515; Q16783; Q53EP3	Regulation of pyruvate dehydrogenase (PDH) complex; Glyoxylate metabolism and glycine degradation; Signaling by Retinoic Acid	TCA Cycle and Deficiency of Pyruvate Dehydrogenase complex (PDHc); Glycolysis and Gluconeogenesis	6	0	994	958.2	927.1	955.2	979.7	997.4	High	High	High	High	High	High	1
FALSE	High	Master Protein	P28074	Proteasome subunit beta type-5 OS=Homo sapiens (Human) OX=9606 GN=PSMB5 PE=1 SV=3	0	80.962	57	13	40	13	263	28.5	6.92	116.46	13	cell-cell signaling;protein metabolism;other metabolic processes;stress response;transport;signal transduction;other biological processes	cytosol;cytoskeleton;nucleus;other cell component	other molecular function	Pf00227	5693	ENSG00000100804	PSMB5	B2R4N9; B4DUM9; D3DS43; E9PAV2; hsa:5693; P28074; Q16242; Q6PEW2; Q7Z3B5; Q86T01; Q9TNN9	Separation of Sister Chromatids; The role of GTSE1 in G2/M progression after G2 checkpoint; Asymmetric localization of PCP proteins; Degradation of DVL; FCERI mediated NF-kB activation; Downstream TCR signaling; Cdc20:Phospho-APC/C mediated degradation of Cyclin A; Hedgehog 'on' state; Antigen processing: Ubiquitination & Proteasome degradation; Neddylation; ABC-family proteins mediated transport…	Proteasome Degradation	57	0	1507.6	1489.7	1493.9	1488.8	1513.5	1468.8	High	High	High	High	High	High	1
FALSE	High	Master Protein	O60502	Protein O-GlcNAcase OS=Homo sapiens (Human) OX=9606 GN=OGA PE=1 SV=2	0	80.792	26	17	30	17	916	102.8	4.91	87.94	17	protein metabolism;other metabolic processes;other biological processes	cytosol;nucleus	other molecular function	Pf07555	10724	ENSG00000198408	OGA	B7WPB9; D3DR79; E9PGF9; hsa:10724; O60502; O75166; Q86WV0; Q8IV98; Q9BVA5; Q9HAR0			0	0	945.3	943.3	990.3	917.9	960	931.6	High	High	High	High	High	High	1
FALSE	High	Master Protein	Q93050	V-type proton ATPase 116 kDa subunit a isoform 1 OS=Homo sapiens (Human) OX=9606 GN=ATP6V0A1 PE=1 SV=3	0	80.725	21	18	38	16	837	96.4	6.43	92.03	18	cell organization and biogenesis;transport;signal transduction;other biological processes	plasma membrane;other membranes;cytosol;ER/Golgi;nucleus;other cytoplasmic organelle;other cell component	transporter activity;other molecular function	Pf01496	535	ENSG00000033627	ATP6V0A1	B7Z3B7; hsa:535; Q8N5G7; Q93050; Q9NSX0	Neutrophil degranulation; ROS and RNS production in phagocytes; Insulin receptor recycling; Transferrin endocytosis and recycling; Ion channel transport		5	2	629	620	638	639.3	649.3	630.1	High	High	High	High	High	High	1
FALSE	High	Master Protein	Q12797	Aspartyl/asparaginyl beta-hydroxylase OS=Homo sapiens (Human) OX=9606 GN=ASPH PE=1 SV=3	0	80.691	33	22	39	22	758	85.8	5.01	97.87	22	protein metabolism;other metabolic processes;transport;developmental processes;signal transduction;other biological processes	plasma membrane;other membranes;cytosol;ER/Golgi	other molecular function	Pf05118, Pf05279, Pf13432	444	ENSG00000198363	ASPH	A0A0A0MSK8; A6NDF4; A6NHI2; B4DIC9; B4E2K4; B7ZM95; E5RGP5; F5H667; hsa:444; Q12797; Q6NXR7; Q8TB28; Q9H291; Q9H2C4; Q9NRI0; Q9NRI1; Q9Y4J0	Stimuli-sensing channels; Ion homeostasis		2	0	1193.1	1207.5	1225.4	1115.8	1159.3	1113.4	High	High	High	High	High	High	1
FALSE	High	Master Protein	P62937	Peptidyl-prolyl cis-trans isomerase A OS=Homo sapiens (Human) OX=9606 GN=PPIA PE=1 SV=2	0	80.549	79	13	149	11	165	18	7.81	295.04	13	cell adhesion;cell organization and biogenesis;protein metabolism;DNA metabolism;other metabolic processes;stress response;transport;signal transduction;other biological processes	non-structural extracellular;nucleus;other cell component	signal transduction activity or receptor binding;other molecular function	Pf00160	5478	ENSG00000196262	PPIA	A8K220; hsa:5478; P05092; P62937; Q3KQW3; Q567Q0; Q6IBU5; Q96IX3; Q9BRU4; Q9BTY9; Q9UC61	Neutrophil degranulation; Platelet degranulation ; Integration of provirus; APOBEC3G mediated resistance to HIV-1 infection; Gene and protein expression by JAK-STAT signaling after Interleukin-12 stimulation; Budding and maturation of HIV virion; Basigin interactions; Calcineurin activates NFAT; Binding and entry of HIV virion; Assembly Of The HIV Virion; Uncoating of the HIV Virion; Minus-strand…	Prolactin Signaling Pathway	15	0	5790.9	6017.1	6416.5	6336.1	6337.8	6500.6	High	High	High	High	High	High	1	Met-loss [N-Term]
FALSE	High	Master Protein	P21281	V-type proton ATPase subunit B, brain isoform OS=Homo sapiens (Human) OX=9606 GN=ATP6V1B2 PE=1 SV=3	0	80.547	51	22	40	22	511	56.5	5.81	100.53	22	cell organization and biogenesis;other metabolic processes;transport;signal transduction;other biological processes	plasma membrane;other membranes;cytosol;other cell component	transporter activity;other molecular function	Pf00006, Pf02874	526	ENSG00000147416	ATP6V1B2	B2R5Z3; D3DSQ5; hsa:526; P21281; Q14544; Q15859; Q96IR0	Amino acids regulate mTORC1; ROS and RNS production in phagocytes; Insulin receptor recycling; Transferrin endocytosis and recycling; Ion channel transport		5	0	1066.7	1123.9	1122.6	1150.2	1116.1	1071.1	High	High	High	High	High	High	1
FALSE	High	Master Protein	Q14195	Dihydropyrimidinase-related protein 3 OS=Homo sapiens (Human) OX=9606 GN=DPYSL3 PE=1 SV=1	0	80.378	44	18	32	14	570	61.9	6.49	89.85	18	cell organization and biogenesis;stress response;developmental processes;other biological processes	non-structural extracellular;cytosol;cytoskeleton;ER/Golgi;other cell component	cytoskeletal activity;other molecular function	Pf01979	1809	ENSG00000113657	DPYSL3	B3SXQ8; hsa:1809; Q14195; Q93012	CRMPs in Sema3A signaling		1	1	398.7	384.2	383.1	383.6	374.6	375.2	High	High	High	High	High	High	1	Met-loss [N-Term]
FALSE	High	Master Protein	Q13620	Cullin-4B OS=Homo sapiens (Human) OX=9606 GN=CUL4B PE=1 SV=4	0	80.304	30	28	41	21	913	103.9	7.37	88.82	28	cell cycle OR cell proliferation;cell organization and biogenesis;protein metabolism;DNA metabolism;other metabolic processes;stress response;developmental processes;other biological processes	cytosol;nucleus;other cell component	other molecular function	Pf00888, Pf10557	8450	ENSG00000158290	CUL4B	B1APK5; B3KVX4; B7Z5K8; hsa:8450; Q13620; Q6PIE4; Q6UP07; Q7Z673; Q9BY37; Q9UEB7; Q9UED7	Neddylation; Formation of Incision Complex in GG-NER; Formation of TC-NER Pre-Incision Complex; Dual incision in TC-NER; Gap-filling DNA repair synthesis and ligation in TC-NER; Recognition of DNA damage by PCNA-containing replication complex; DNA Damage Recognition in GG-NER; Dual Incision in GG-NER	Mesodermal Commitment Pathway; Nucleotide Excision Repair; DNA Repair Pathways Full Network	12	7	1992	1997.5	2084.1	2016.5	2060.4	2058	High	High	High	High	High	High	1
FALSE	High	Master Protein	P23588	Eukaryotic translation initiation factor 4B OS=Homo sapiens (Human) OX=9606 GN=EIF4B PE=1 SV=2	0	80.241	39	24	47	23	611	69.1	5.73	78.3	24	cell organization and biogenesis;protein metabolism;other metabolic processes;other biological processes	cytosol;translational apparatus	translation activity;nucleic acid binding activity	Pf00076	1975	ENSG00000063046	EIF4B	B4DS13; hsa:1975; P23588; Q4G0E3; Q53HQ2; Q6GPH5; Q6IB46; Q8WYK5	GTP hydrolysis and joining of the 60S ribosomal subunit; L13a-mediated translational silencing of Ceruloplasmin expression; Translation initiation complex formation; Ribosomal scanning and start codon recognition; Deadenylation of mRNA; mTORC1-mediated signalling	Translation Factors; Focal Adhesion-PI3K-Akt-mTOR-signaling pathway; PI3K-Akt Signaling Pathway; Translation inhibitors in chronically activated PDGFRA cells; Interferon type I signaling pathways	12	1	8058.9	8005.8	6867.1	8911.3	7160.5	8454.7	High	High	High	High	High	High	1
FALSE	High	Master Protein	P33992	DNA replication licensing factor MCM5 OS=Homo sapiens (Human) OX=9606 GN=MCM5 PE=1 SV=5	0	80.061	31	20	29	20	734	82.2	8.37	72.76	20	cell cycle OR cell proliferation;cell organization and biogenesis;DNA metabolism;other metabolic processes;stress response	cytosol;nucleus;other cell component	nucleic acid binding activity;other molecular function	Pf00493, Pf14551, Pf17207, Pf17855	4174	ENSG00000100297	MCM5	hsa:4174; O60785; P33992; Q14578; Q9BTJ4; Q9BWL8	Orc1 removal from chromatin; Activation of the pre-replicative complex; Activation of ATR in response to replication stress; Assembly of the pre-replicative complex; Unwinding of DNA	Cell Cycle; Ciliary landscape; G1 to S cell cycle control; DNA Replication	10	0	1374.4	1309.5	1397.5	1289.2	1394.6	1314	High	High	High	High	High	High	1
FALSE	High	Master Protein	P14868	Aspartate--tRNA ligase, cytoplasmic OS=Homo sapiens (Human) OX=9606 GN=DARS1 PE=1 SV=2	0	79.825	50	21	31	21	501	57.1	6.55	71.34	21	cell organization and biogenesis;protein metabolism;RNA metabolism OR transcription;other metabolic processes	cytosol;other cell component	other molecular function	Pf00152, Pf01336	1615	ENSG00000115866	DARS1	A8K3J2; D3DP77; hsa:1615; P14868; Q2TNI3; Q32Q69; Q53HV4; Q53YC5; Q68CR9; Q9BW52	Selenoamino acid metabolism; Cytosolic tRNA aminoacylation	Alanine and aspartate metabolism	3	0	877.8	840	839.4	788.6	846.3	824.1	High	High	High	High	High	High	1
FALSE	High	Master Protein	Q13310	Polyadenylate-binding protein 4 OS=Homo sapiens (Human) OX=9606 GN=PABPC4 PE=1 SV=1	0	79.542	30	19	36	12	644	70.7	9.26	89.94	19	protein metabolism;RNA metabolism OR transcription;other metabolic processes;stress response;developmental processes;other biological processes	cytosol;nucleus;other cell component	nucleic acid binding activity	Pf00076, Pf00658	8761	ENSG00000090621	PABPC4	B1ANQ8; hsa:8761; Q13310; Q4VC03; Q6P0N3			0	0	1222.5	1179.6	1261.2	1114.3	1245.5	1184.4	High	High	High	High	High	High	1
FALSE	High	Master Protein	Q16822	Phosphoenolpyruvate carboxykinase [GTP], mitochondrial OS=Homo sapiens (Human) OX=9606 GN=PCK2 PE=1 SV=4	0	79.475	40	20	39	19	640	70.7	7.62	84.69	20	other metabolic processes;stress response;developmental processes;other biological processes	cytosol;mitochondrion	other molecular function	Pf00821, Pf17297	5106	ENSG00000100889; ENSG00000285241	PCK2	B4DW73; hsa:5106; O43253; Q16822; Q86U01; Q9BV62	Gluconeogenesis	Adipogenesis; Transcription factor regulation in adipogenesis; PPAR signaling pathway; PI3K-Akt Signaling Pathway; DNA Damage Response (only ATM dependent)	6	0	915.7	923.8	893.3	867.7	894.1	887.6	High	High	High	High	High	High	1
FALSE	High	Master Protein	P67936	Tropomyosin alpha-4 chain OS=Homo sapiens (Human) OX=9606 GN=TPM4 PE=1 SV=3	0	79.358	72	24	132	7	248	28.5	4.69	313.6	24	cell organization and biogenesis;other biological processes	cytosol;cytoskeleton	cytoskeletal activity;other molecular function	Pf00261	7171	ENSG00000167460	TPM4	hsa:7171; P07226; P67936; Q15659; Q5U0D9; Q9BU85; Q9H8Q3; Q9UCS1; Q9UCS2; Q9UCS3; Q9UCS4	Smooth Muscle Contraction; Striated Muscle Contraction	Striated Muscle Contraction Pathway	3	0	600.9	607.7	594.7	624.7	608.8	618.3	High	High	High	High	High	High	1	Met-loss [N-Term]
FALSE	High	Master Protein	P23634	Plasma membrane calcium-transporting ATPase 4 OS=Homo sapiens (Human) OX=9606 GN=ATP2B4 PE=1 SV=2	0	79.348	18	20	30	4	1241	137.8	6.6	78.47	20	stress response;transport;developmental processes;other biological processes	plasma membrane;other membranes;cytoskeleton;other cell component	transporter activity;enzyme regulator activity;other molecular function	Pf00122, Pf00689, Pf00690, Pf00702, Pf12424, Pf13246	493	ENSG00000058668	ATP2B4	B1APW5; B1APW6; hsa:493; P23634; Q13450; Q13452; Q13455; Q16817; Q7Z3S1	Ion homeostasis; Ion transport by P-type ATPases; Reduction of cytosolic Ca++ levels	Vitamin D-sensitive calcium signaling in depression	4	1	140.8	157.9	140.7	127.9	139.9	146.9	High	High	High	High	High	High	1
FALSE	High	Master Protein	Q07866	Kinesin light chain 1 OS=Homo sapiens (Human) OX=9606 GN=KLC1 PE=1 SV=2	0	79.278	40	23	32	18	573	65.3	6.2	79.68	23	cell organization and biogenesis;transport;other biological processes	cytosol;cytoskeleton;other cell component	cytoskeletal activity	Pf00515, Pf13374, Pf13424	3831	ENSG00000126214	KLC1	A6NF62; F8VTM4; hsa:3831; Q07866; Q7RTM2; Q7RTM3; Q7RTM5; Q7RTP9; Q7RTQ3; Q7RTQ5; Q7RTQ6; Q86SF5; Q86TF5; Q86V74; Q86V75; Q86V76; Q86V77; Q86V78; Q86V79; Q96H62	COPI-dependent Golgi-to-ER retrograde traffic; MHC class II antigen presentation; Kinesins; RHO GTPases activate KTN1	IL-18 signaling pathway	5	5	688.1	686.1	680.4	627.9	675.1	698.2	High	High	High	High	High	High	1
FALSE	High	Master Protein	Q12905	Interleukin enhancer-binding factor 2 OS=Homo sapiens (Human) OX=9606 GN=ILF2 PE=1 SV=2	0	79.208	58	17	33	17	390	43	5.26	89.7	17	transport;other biological processes	nucleus;other cell component	nucleic acid binding activity	Pf07528	3608	ENSG00000143621	ILF2	A6NDB0; B2R8G7; hsa:3608; Q12905; Q5SR10; Q5SR11; Q7L7R3; Q9BWD4; Q9P1N0	Neutrophil degranulation	B Cell Receptor Signaling Pathway	2	0	1444.9	1512.4	1489.8	1445.4	1488.6	1466.4	High	High	High	High	High	High	1
FALSE	High	Master Protein	P13674	Prolyl 4-hydroxylase subunit alpha-1 OS=Homo sapiens (Human) OX=9606 GN=P4HA1 PE=1 SV=2	0	79.022	45	23	41	23	534	61	6.01	100.55	23	cell organization and biogenesis;protein metabolism;other metabolic processes	mitochondrion;ER/Golgi;other cell component	other molecular function	Pf08336, Pf13640	5033	ENSG00000122884	P4HA1	C9JL12; hsa:5033; P13674; Q15082; Q15083; Q5VSQ5	Collagen biosynthesis and modifying enzymes	Type I collagen synthesis in the context of Osteogenesis imperfecta	2	0	705.2	681.4	666.7	659.8	673.9	647.3	High	High	High	High	High	High	1
FALSE	High	Master Protein	P06756	Integrin alpha-V OS=Homo sapiens (Human) OX=9606 GN=ITGAV PE=1 SV=2	0	79.02	28	27	35	27	1048	116	5.68	76.01	27	cell adhesion;cell organization and biogenesis;protein metabolism;other metabolic processes;transport;developmental processes;signal transduction;other biological processes	plasma membrane;other membranes;cytosol;other cell component	signal transduction activity or receptor binding;transporter activity;other molecular function	Pf00357, Pf01839, Pf08441	3685	ENSG00000138448	ITGAV	A0AV67; B0LPF4; B7Z883; B7ZLX0; D3DPG8; E7EWZ6; hsa:3685; P06756; Q53SK4; Q59EB7; Q6LD15	Neutrophil degranulation; Integrin cell surface interactions; ECM proteoglycans; VEGFA-VEGFR2 Pathway; Signal transduction by L1; Syndecan interactions; Laminin interactions; Molecules associated with elastic fibres; Cross-presentation of particulate exogenous antigens (phagosomes); PECAM1 interactions	Osteopontin Signaling; Integrin-mediated Cell Adhesion; Arrhythmogenic Right Ventricular Cardiomyopathy; Primary Focal Segmental Glomerulosclerosis FSGS; Focal Adhesion; Osteoblast Signaling; MFAP5-mediated ovarian cancer cell motility and invasiveness; VEGFA-VEGFR2 Signaling Pathway; Focal Adhesion-PI3K-Akt-mTOR-signaling pathway; PI3K-Akt Signaling Pathway; Ebola Virus Pathway on Host; MFAP5 ef…	25	0	615.5	589.8	600.6	576.3	610	595.6	High	High	High	High	High	High	1
FALSE	High	Master Protein	P14550	Aldo-keto reductase family 1 member A1 OS=Homo sapiens (Human) OX=9606 GN=AKR1A1 PE=1 SV=3	0	78.848	54	17	32	15	325	36.6	6.79	79.8	17	other metabolic processes;other biological processes	plasma membrane;other membranes;cytosol	other molecular function	Pf00248	10327	ENSG00000117448	AKR1A1	A8KAL8; D3DQ04; hsa:10327; P14550; Q6IAZ4	Glutathione conjugation; Formation of xylulose-5-phosphate	Benzo(a)pyrene metabolism; Metapathway biotransformation Phase I and II	4	3	2306.5	2205.7	2289.5	2146.4	2246.4	2088.1	High	High	High	High	High	High	1
FALSE	High	Master Protein	P12268	Inosine-5'-monophosphate dehydrogenase 2 OS=Homo sapiens (Human) OX=9606 GN=IMPDH2 PE=1 SV=2	0	78.821	38	20	41	18	514	55.8	6.9	108.42	20	cell cycle OR cell proliferation;other metabolic processes;transport;developmental processes;other biological processes	non-structural extracellular;cytosol;nucleus;other cell component	nucleic acid binding activity;other molecular function	Pf00478, Pf00571	3615	ENSG00000178035	IMPDH2	hsa:3615; P12268; Q6LEF3	Neutrophil degranulation; Potential therapeutics for SARS; Purine ribonucleoside monophosphate biosynthesis	Rett syndrome causing genes	4	2	2103.1	2097.8	2201.7	2116.2	2211.1	2231.1	High	High	High	High	High	High	1
FALSE	High	Master Protein	P23381	Tryptophan--tRNA ligase, cytoplasmic OS=Homo sapiens (Human) OX=9606 GN=WARS1 PE=1 SV=2	0	78.793	40	16	46	16	471	53.1	6.23	108.57	16	protein metabolism;RNA metabolism OR transcription;other metabolic processes;developmental processes;other biological processes	cytosol;nucleus;other cell component	enzyme regulator activity;other molecular function	Pf00458, Pf00579	7453	ENSG00000140105	WARS1	A6NGN1; A6NID3; hsa:7453; P23381; P78535; Q502Y0; Q53XB6; Q9UDI5; Q9UDL3	Cytosolic tRNA aminoacylation	Photodynamic therapy-induced unfolded protein response; Amino Acid metabolism; Tryptophan metabolism	4	0	2616.9	2550.4	2665.8	2573.2	2674.9	2631.2	High	High	High	High	High	High	1	Met-loss [N-Term]
FALSE	High	Master Protein	P08727	Keratin, type I cytoskeletal 19 OS=Homo sapiens (Human) OX=9606 GN=KRT19 PE=1 SV=4	0	78.714	53	21	39	18	400	44.1	5.14	92.73	21	cell organization and biogenesis;developmental processes;signal transduction;other biological processes	plasma membrane;other membranes;cytosol;cytoskeleton;other cell component	cytoskeletal activity;other molecular function	Pf00038	3880	ENSG00000171345	KRT19	B2R874; hsa:3880; P08727; Q5XG83; Q6NW33; Q7L5M9; Q96A53; Q96FV1; Q9BYF9; Q9P1Y4	Formation of the cornified envelope	Galanin receptor pathway	3	1	2003	1983.3	1950.8	1961.1	2044.4	2008.5	High	High	High	High	High	High	1
FALSE	High	Master Protein	P31943	Heterogeneous nuclear ribonucleoprotein H OS=Homo sapiens (Human) OX=9606 GN=HNRNPH1 PE=1 SV=4	0	78.437	46	14	76	7	449	49.2	6.3	153.81	14	RNA metabolism OR transcription;other metabolic processes;signal transduction;other biological processes	cytosol;nucleus;other cell component	nucleic acid binding activity;other molecular function	Pf00076, Pf08080	3187	ENSG00000169045; ENSG00000284254	HNRNPH1	B3KW86; D3DWQ2; hsa:3187; P31943; Q6IBM4	mRNA Splicing - Major Pathway; FGFR2 alternative splicing; Processing of Capped Intron-Containing Pre-mRNA	MECP2 and Associated Rett Syndrome; mRNA Processing; Inhibition of exosome biogenesis and secretion by Manumycin A in CRPC cells	6	8	961.3	934.8	984.2	912.2	939.3	961.3	High	High	High	High	High	High	1
FALSE	High	Master Protein	P29692	Elongation factor 1-delta OS=Homo sapiens (Human) OX=9606 GN=EEF1D PE=1 SV=5	0	78.429	49	14	45	11	281	31.1	5.01	131.11	14	protein metabolism;RNA metabolism OR transcription;other metabolic processes;other biological processes	cytosol;nucleus;other cell component	enzyme regulator activity;nucleic acid binding activity;other molecular function	Pf00736, Pf10587	1936	ENSG00000104529; ENSG00000273594	EEF1D	B4DDU4; D3DWK3; E9PBQ9; hsa:1936; P29692; Q4VBZ6; Q969J1; Q96I38	Eukaryotic Translation Elongation	Translation Factors	2	2	2303.2	2390.8	2459	2613.2	2307.3	2676	High	High	High	High	High	High	1
FALSE	High	Master Protein	Q6NUK1	Calcium-binding mitochondrial carrier protein SCaMC-1 OS=Homo sapiens (Human) OX=9606 GN=SLC25A24 PE=1 SV=2	0	78.424	49	24	37	24	477	53.3	6.33	80.69	24	stress response;transport;other biological processes	other membranes;mitochondrion	transporter activity;other molecular function	Pf00153, Pf13499	29957	ENSG00000085491; ENSG00000284468	SLC25A24	B7ZAI9; hsa:29957; Q5T331; Q5T485; Q6NUK1; Q6PJJ9; Q705K4; Q9P129			0	0	1485	1575.1	1475	1470.1	1483.8	1422	High	High	High	High	High	High	1
FALSE	High	Master Protein	P31947	14-3-3 protein sigma OS=Homo sapiens (Human) OX=9606 GN=SFN PE=1 SV=1	0	78.421	58	15	93	11	248	27.8	4.74	210.44	15	cell cycle OR cell proliferation;cell organization and biogenesis;stress response;transport;developmental processes;signal transduction;other biological processes	non-structural extracellular;cytosol;mitochondrion;nucleus	enzyme regulator activity;other molecular function	Pf00244	2810	ENSG00000175793	SFN	hsa:2810; P31947; Q6FH30; Q6FH51; Q96DH0	Translocation of SLC2A4 (GLUT4) to the plasma membrane; TP53 Regulates Metabolic Genes; Regulation of localization of FOXO transcription factors; Chk1/Chk2(Cds1) mediated inactivation of Cyclin B:Cdk1 complex; RHO GTPases activate PKNs; Activation of BAD and translocation to mitochondria ; TP53 Regulates Transcription of Genes Involved in G2 Cell Cycle Arrest	miRNA Regulation of DNA Damage Response; Cell Cycle; Myometrial Relaxation and Contraction Pathways; Calcium Regulation in the Cardiac Cell; DNA Damage Response	12	0	2322.6	2493.4	2456	2512.6	2541.6	2408.8	High	High	High	High	High	High	1
FALSE	High	Master Protein	Q96AC1	Fermitin family homolog 2 OS=Homo sapiens (Human) OX=9606 GN=FERMT2 PE=1 SV=1	0	78.344	31	20	27	18	680	77.8	6.7	71.13	20	cell adhesion;cell-cell signaling;cell organization and biogenesis;signal transduction;other biological processes	plasma membrane;other membranes;cytosol;cytoskeleton;nucleus;other cell component	signal transduction activity or receptor binding;cytoskeletal activity;other molecular function	Pf00169, Pf00373, Pf18124	10979	ENSG00000073712	FERMT2	B5TJY2; hsa:10979; Q14840; Q86TY7; Q96AC1	Cell-extracellular matrix interactions		1	2	421.2	405.5	400	416.8	414.3	390.1	High	High	High	High	High	High	1
FALSE	High	Master Protein	O43175	D-3-phosphoglycerate dehydrogenase OS=Homo sapiens (Human) OX=9606 GN=PHGDH PE=1 SV=4	0	78.135	34	16	42	16	533	56.6	6.71	98.36	16	cell cycle OR cell proliferation;cell organization and biogenesis;other metabolic processes;developmental processes;other biological processes	cytosol	other molecular function	Pf00389, Pf02826	26227	ENSG00000092621	PHGDH	B2RD08; hsa:26227; O43175; Q5SZU3; Q9BQ01	Serine biosynthesis	Trans-sulfuration and one carbon metabolism; Pathways in clear cell renal cell carcinoma	3	0	2636	2682.7	2743.4	2867.4	2879.1	2830.6	High	High	High	High	High	High	1
FALSE	High	Master Protein	Q5VYK3	Proteasome adapter and scaffold protein ECM29 OS=Homo sapiens (Human) OX=9606 GN=ECPAS PE=1 SV=2	0	78.081	15	23	26	23	1845	204.2	7.12	60.56	23	cell organization and biogenesis;protein metabolism;other metabolic processes;stress response	cytoskeleton;ER/Golgi;nucleus;other cytoplasmic organelle;other cell component	other molecular function	Pf13001		ENSG00000136813	ECPAS	O15074; Q5VYK3; Q8WU82			0	0	709.9	680.2	704.4	672.1	696.5	662.1	High	High	High	High	High	High	1
FALSE	High	Master Protein	O00232	26S proteasome non-ATPase regulatory subunit 12 OS=Homo sapiens (Human) OX=9606 GN=PSMD12 PE=1 SV=3	0	78.036	41	20	43	19	456	52.9	7.65	113.18	20	cell-cell signaling;protein metabolism;other metabolic processes;stress response;transport;signal transduction;other biological processes	non-structural extracellular;cytosol;nucleus;other cell component		Pf01399, Pf18098	5718	ENSG00000197170	PSMD12	A6NP15; hsa:5718; O00232; Q53HA2; Q6P053	FCERI mediated NF-kB activation; Activation of NF-kappaB in B cells; Downstream TCR signaling; Antigen processing: Ubiquitination & Proteasome degradation; Oxygen-dependent proline hydroxylation of Hypoxia-inducible Factor Alpha; ER-Phagosome pathway; Cross-presentation of soluble exogenous antigens (endosomes); SCF-beta-TrCP mediated degradation of Emi1; APC/C:Cdc20 mediated degradation of Secur…	Proteasome Degradation; Parkin-Ubiquitin Proteasomal System pathway; Ciliary landscape	60	1	1629.1	1613.9	1718.6	1549.5	1670.4	1650.4	High	High	High	High	High	High	1
FALSE	High	Master Protein	P33991	DNA replication licensing factor MCM4 OS=Homo sapiens (Human) OX=9606 GN=MCM4 PE=1 SV=5	0	77.974	26	21	30	20	863	96.5	6.74	79.66	21	cell cycle OR cell proliferation;cell organization and biogenesis;DNA metabolism;other metabolic processes;stress response	nucleus;other cell component	nucleic acid binding activity;other molecular function	Pf00493, Pf14551, Pf17207, Pf17855	4173	ENSG00000104738	MCM4	hsa:4173; P33991; Q8NEH1; Q99658	Orc1 removal from chromatin; Activation of ATR in response to replication stress; Activation of the pre-replicative complex; Assembly of the pre-replicative complex; Unwinding of DNA	Cell Cycle; Gastric Cancer Network 1; Retinoblastoma Gene in Cancer; Ciliary landscape; G1 to S cell cycle control; DNA Replication	12	1	1219.8	1091.8	1141.5	1067.3	1159.1	1146.9	High	High	High	High	High	High	1
FALSE	High	Master Protein	Q9P2J5	Leucine--tRNA ligase, cytoplasmic OS=Homo sapiens (Human) OX=9606 GN=LARS1 PE=1 SV=2	0	77.948	19	21	26	21	1176	134.4	7.3	63.62	21	cell organization and biogenesis;protein metabolism;RNA metabolism OR transcription;other metabolic processes;stress response;other biological processes	cytosol;ER/Golgi;nucleus;other cytoplasmic organelle;other cell component	enzyme regulator activity;other molecular function	Pf00133, Pf08264	51520	ENSG00000133706	LARS1	A2RRR4; A7E266; B4DJ10; hsa:51520; Q2TU79; Q9NSE1; Q9P2J5	Selenoamino acid metabolism; Cytosolic tRNA aminoacylation		2	0	915.2	856.3	904.3	793.5	910.8	943.2	High	High	High	High	High	High	1
FALSE	High	Master Protein	P33993	DNA replication licensing factor MCM7 OS=Homo sapiens (Human) OX=9606 GN=MCM7 PE=1 SV=4	0	77.789	39	24	29	24	719	81.3	6.46	66.91	24	cell cycle OR cell proliferation;cell organization and biogenesis;DNA metabolism;other metabolic processes;stress response;other biological processes	cytosol;nucleus;other cell component	nucleic acid binding activity;other molecular function	Pf00493, Pf14551, Pf17207, Pf17855	4176	ENSG00000166508	MCM7	A4D2A1; A4D2A2; E9PGN9; hsa:4176; P33993; Q15076; Q96D34; Q96GL1	Orc1 removal from chromatin; Activation of ATR in response to replication stress; Activation of the pre-replicative complex; Assembly of the pre-replicative complex; Unwinding of DNA	miRNA Regulation of DNA Damage Response; Cell Cycle; Retinoblastoma Gene in Cancer; Ciliary landscape; G1 to S cell cycle control; DNA Replication	12	0	1575.8	1531.7	1498.5	1441.5	1600.9	1620.2	High	High	High	High	High	High	1
FALSE	High	Master Protein	P22234	Multifunctional protein ADE2 OS=Homo sapiens (Human) OX=9606 GN=PAICS PE=1 SV=3	0	77.61	40	17	45	17	425	47	7.23	109.13	17	other metabolic processes	cytosol;other cell component	other molecular function	Pf00731, Pf01259	10606	ENSG00000128050	PAICS	E9PDH9; hsa:10606; P22234; Q68CQ5	Purine ribonucleoside monophosphate biosynthesis	Metabolic reprogramming in colon cancer	2	0	3537.2	3786.9	3883.3	3930.8	3951.4	3997.1	High	High	High	High	High	High	1
FALSE	High	Master Protein	P02461	Collagen alpha-1(III) chain OS=Homo sapiens (Human) OX=9606 GN=COL3A1 PE=1 SV=4	0	77.391	11	15	37	15	1466	138.5	6.61	88.55	15	cell adhesion;cell organization and biogenesis;protein metabolism;other metabolic processes;stress response;developmental processes;signal transduction;other biological processes	non-structural extracellular;extracellular matrix;ER/Golgi	signal transduction activity or receptor binding;extracellular structural activity;other molecular function	Pf00093, Pf01391, Pf01410	1281	ENSG00000168542	COL3A1	D2JYH5; D3DPH4; hsa:1281; P02461; P78429; Q15112; Q16403; Q53S91; Q541P8; Q6LDB3; Q6LDJ2; Q6LDJ3; Q7KZ56; Q8N6U4; Q9UC88; Q9UC89; Q9UC90; Q9UC91; R4N3C5; V9GZI1	Integrin cell surface interactions; ECM proteoglycans; NCAM1 interactions; MET activates PTK2 signaling; Immunoregulatory interactions between a Lymphoid and a non-Lymphoid cell; Collagen degradation; Signaling by PDGF; Assembly of collagen fibrils and other multimeric structures; Collagen chain trimerization; Syndecan interactions; Scavenging by Class A Receptors	miRNA targets in ECM and membrane receptors; Focal Adhesion-PI3K-Akt-mTOR-signaling pathway; miR-509-3p alteration of YAP1/ECM axis; Inflammatory Response Pathway; IL-18 signaling pathway; Senescence and Autophagy in Cancer	20	0	562.5	538.3	525.9	531.9	514.4	494	High	High	High	High	High	High	1
FALSE	High	Master Protein	O60271	C-Jun-amino-terminal kinase-interacting protein 4 OS=Homo sapiens (Human) OX=9606 GN=SPAG9 PE=1 SV=4	0	77.357	21	23	30	20	1321	146.1	5.15	67.14	23	protein metabolism;other metabolic processes;stress response;transport;signal transduction;other biological processes	other membranes;cytosol;cytoskeleton;other cytoplasmic organelle;other cell component	cytoskeletal activity;other molecular function	Pf09744, Pf16471, Pf19056	9043	ENSG00000008294	SPAG9	A6H8U5; A8MSX0; B4DHH2; hsa:9043; O60271; O60905; Q3KQU8; Q3MKM7; Q86WC7; Q86WC8; Q8IZX7; Q96II0; Q9H811	Myogenesis		1	3	1658.9	1509.6	1581.9	1533.2	1409.9	1342.3	High	High	High	High	High	High	1
FALSE	High	Master Protein	P51149	Ras-related protein Rab-7a OS=Homo sapiens (Human) OX=9606 GN=RAB7A PE=1 SV=1	0	77.337	72	14	44	14	207	23.5	6.7	132.43	14	cell organization and biogenesis;protein metabolism;other metabolic processes;transport;other biological processes	plasma membrane;other membranes;cytosol;other cytoplasmic organelle;other cell component	other molecular function	Pf00071	7879	ENSG00000075785	RAB7A	A8K3V6; hsa:7879; P51149; Q9NWJ0; Q9UPB0	MHC class II antigen presentation; RAB GEFs exchange GTP for GDP on RABs; RAB geranylgeranylation; Neutrophil degranulation; TBC/RABGAPs; Prevention of phagosomal-lysosomal fusion; Suppression of autophagy	Ebola Virus Pathway on Host; Autosomal recessive Osteopetrosis pathways; Intracellular trafficking proteins involved in CMT neuropathy	10	0	642.2	631.3	627	616.2	644.4	588.4	High	High	High	High	High	High	1
FALSE	High	Master Protein	Q9UHX1	Poly(U)-binding-splicing factor PUF60 OS=Homo sapiens (Human) OX=9606 GN=PUF60 PE=1 SV=1	0	77.312	45	21	36	21	559	59.8	5.29	86.48	21	cell organization and biogenesis;RNA metabolism OR transcription;other metabolic processes;other biological processes	nucleus;other cell component	nucleic acid binding activity;other molecular function	Pf00076	22827	ENSG00000179950; ENSG00000274081	PUF60	A8K8K8; hsa:22827; Q969E7; Q96D94; Q96H63; Q99628; Q9NZA0; Q9UHX1; Q9UJY7	mRNA Splicing - Major Pathway		1	0	1598.9	1636.1	1688.3	1660.2	1627.4	1655	High	High	High	High	High	High	1
FALSE	High	Master Protein	P34931	Heat shock 70 kDa protein 1-like OS=Homo sapiens (Human) OX=9606 GN=HSPA1L PE=1 SV=2	0	77.283	29	15	109	1	641	70.3	6.02	262.06	15	stress response;transport;other biological processes	plasma membrane;other membranes;cytosol;mitochondrion;nucleus;other cell component	other molecular function	Pf00012	3305	ENSG00000204390; ENSG00000206383; ENSG00000234258; ENSG00000236251	HSPA1L	A6NNB0; B0UXW8; hsa:3305; O75634; P34931; Q2HXR3; Q8NE72; Q96QC9; Q9UQM1	HSP90 chaperone cycle for steroid hormone receptors (SHR); Regulation of HSF1-mediated heat shock response; Attenuation phase	Parkin-Ubiquitin Proteasomal System pathway; MAPK Signaling Pathway	6	0	12.5	15.6	14.2	12.8	14.2	12	High	High	High	High	High	High	1
FALSE	High	Master Protein	Q96N67	Dedicator of cytokinesis protein 7 OS=Homo sapiens (Human) OX=9606 GN=DOCK7 PE=1 SV=4	0	77.231	14	29	34	24	2140	242.4	6.8	71.04	29	cell cycle OR cell proliferation;cell organization and biogenesis;transport;developmental processes;signal transduction;other biological processes	other cell component	enzyme regulator activity;other molecular function	Pf06920, Pf11878, Pf14429	85440	ENSG00000116641	DOCK7	hsa:85440; Q00M63; Q2PPY7; Q45RE8; Q45RE9; Q5T1B9; Q5T1C0; Q6ZV32; Q8TB82; Q96N67; Q96NG6; Q96NI0; Q9C092	Factors involved in megakaryocyte development and platelet production; MET activates RAP1 and RAC1		2	5	743.1	680.5	670	626.1	631.2	608.9	High	High	High	High	High	High	1
FALSE	High	Master Protein	Q9Y2X3	Nucleolar protein 58 OS=Homo sapiens (Human) OX=9606 GN=NOP58 PE=1 SV=1	0	77.2	50	23	32	23	529	59.5	8.92	68.65	23	RNA metabolism OR transcription;other metabolic processes;other biological processes	cytosol;nucleus;other cell component	nucleic acid binding activity;other molecular function	Pf01798, Pf08156	51602	ENSG00000055044	NOP58	hsa:51602; Q53SA4; Q6PK08; Q9P036; Q9UFN3; Q9Y2X3	SUMOylation of RNA binding proteins; Major pathway of rRNA processing in the nucleolus and cytosol; rRNA modification in the nucleus and cytosol		3	0	549.6	547.8	568.4	481.8	535.9	544.6	High	High	High	High	High	High	1
FALSE	High	Master Protein	Q99459	Cell division cycle 5-like protein OS=Homo sapiens (Human) OX=9606 GN=CDC5L PE=1 SV=2	0	77.099	35	23	34	20	802	92.2	8.18	95.07	23	cell cycle OR cell proliferation;DNA metabolism;RNA metabolism OR transcription;other metabolic processes;stress response;signal transduction;other biological processes	nucleus;other cell component	nucleic acid binding activity;other molecular function	Pf11831, Pf13921	988	ENSG00000096401	CDC5L	hsa:988; Q76N46; Q99459; Q99974	mRNA Splicing - Major Pathway		1	3	530.6	514.4	520.3	480.3	517.9	486.1	High	High	High	High	High	High	1
FALSE	High	Master Protein	P55084	Trifunctional enzyme subunit beta, mitochondrial OS=Homo sapiens (Human) OX=9606 GN=HADHB PE=1 SV=3	0	77.035	46	21	48	19	474	51.3	9.41	107.08	21	other metabolic processes	other membranes;mitochondrion;ER/Golgi	other molecular function	Pf00108, Pf02803	3032	ENSG00000138029	HADHB	B2RB16; B4E2W0; hsa:3032; O14969; P55084; Q53TA6; Q96C77; Q9H3F5; Q9T2V8	Acyl chain remodeling of CL; mitochondrial fatty acid beta-oxidation of unsaturated fatty acids; Beta oxidation of decanoyl-CoA to octanoyl-CoA-CoA; Beta oxidation of octanoyl-CoA to hexanoyl-CoA; Beta oxidation of hexanoyl-CoA to butanoyl-CoA; Beta oxidation of myristoyl-CoA to lauroyl-CoA; Beta oxidation of lauroyl-CoA to decanoyl-CoA-CoA; Beta oxidation of palmitoyl-CoA to myristoyl-CoA	Fatty Acid Beta Oxidation; Valproic acid pathway; Sudden Infant Death Syndrome (SIDS) Susceptibility Pathways	11	2	1621.9	1606	1632.6	1896.3	1903.9	1888.2	High	High	High	High	High	High	1
FALSE	High	Master Protein	P62333	26S proteasome regulatory subunit 10B OS=Homo sapiens (Human) OX=9606 GN=PSMC6 PE=1 SV=1	0	76.523	62	21	44	21	389	44.1	7.49	110.77	21	cell-cell signaling;protein metabolism;other metabolic processes;stress response;transport;signal transduction;other biological processes	cytosol;nucleus;other cell component	other molecular function	Pf00004, Pf16450, Pf17862	5706	ENSG00000100519	PSMC6	B2R975; hsa:5706; P49719; P62333; Q6IBU3; Q92524	FCERI mediated NF-kB activation; Activation of NF-kappaB in B cells; Downstream TCR signaling; Antigen processing: Ubiquitination & Proteasome degradation; Oxygen-dependent proline hydroxylation of Hypoxia-inducible Factor Alpha; ER-Phagosome pathway; Cross-presentation of soluble exogenous antigens (endosomes); SCF-beta-TrCP mediated degradation of Emi1; APC/C:Cdc20 mediated degradation of Secur…	Proteasome Degradation; Parkin-Ubiquitin Proteasomal System pathway; Ciliary landscape	59	0	908	841.4	889.2	796.6	802	827.7	High	High	High	High	High	High	1
FALSE	High	Master Protein	Q9H0U4	Ras-related protein Rab-1B OS=Homo sapiens (Human) OX=9606 GN=RAB1B PE=1 SV=1	0	76.312	84	16	69	6	201	22.2	5.73	179.15	16	cell organization and biogenesis;protein metabolism;other metabolic processes;transport;other biological processes	other membranes;cytosol;ER/Golgi;other cell component	other molecular function	Pf00071	81876	ENSG00000174903	RAB1B	A8K7S1; hsa:81876; Q9H0U4	COPI-mediated anterograde transport; COPII-mediated vesicle transport; RAB geranylgeranylation; COPI-dependent Golgi-to-ER retrograde traffic; RAB GEFs exchange GTP for GDP on RABs; Golgi Cisternae Pericentriolar Stack Reorganization		6	0	717.2	731.4	722.5	710.7	694.5	715.3	High	High	High	High	High	High	1
FALSE	High	Master Protein	P62701	40S ribosomal protein S4, X isoform OS=Homo sapiens (Human) OX=9606 GN=RPS4X PE=1 SV=2	0	76.247	59	18	80	18	263	29.6	10.15	174.6	18	protein metabolism;RNA metabolism OR transcription;other metabolic processes;transport;developmental processes;other biological processes	cytosol;translational apparatus;nucleus;other cell component	nucleic acid binding activity;other molecular function	Pf00467, Pf00900, Pf01479, Pf08071, Pf16121	6191	ENSG00000198034	RPS4X	hsa:6191; P12631; P12750; P27576; P55831; P62701; Q14727; Q6IPY4	Major pathway of rRNA processing in the nucleolus and cytosol; L13a-mediated translational silencing of Ceruloplasmin expression; Translation initiation complex formation; Formation of a pool of free 40S subunits; Formation of the ternary complex, and subsequently, the 43S complex; Ribosomal scanning and start codon recognition; GTP hydrolysis and joining of the 60S ribosomal subunit; Regulation …	Cytoplasmic Ribosomal Proteins	17	0	1496.9	1432.4	1490.5	1422.3	1519.1	1529.7	High	High	High	High	High	High	1
FALSE	High	Master Protein	Q03252	Lamin-B2 OS=Homo sapiens (Human) OX=9606 GN=LMNB2 PE=1 SV=4	0	76.146	38	26	51	21	620	69.9	5.59	115.51	26		other membranes;cytoskeleton;nucleus	other molecular function	Pf00038, Pf00932	84823	ENSG00000176619	LMNB2	hsa:84823; O75292; Q03252; Q14734; Q96DF6		Gastric Cancer Network 2; Fas Ligand (FasL) pathway and Stress induction of Heat Shock Proteins (HSP) regulation; IL-18 signaling pathway	3	0	886.1	872.2	848.2	782.5	779.5	795.7	High	High	High	High	High	High	1
FALSE	High	Master Protein	Q14254	Flotillin-2 OS=Homo sapiens (Human) OX=9606 GN=FLOT2 PE=1 SV=2	0	76.118	51	21	39	21	428	47	5.25	85.14	21	cell adhesion;cell organization and biogenesis;transport;other biological processes	plasma membrane;other membranes;other cytoplasmic organelle;other cell component	signal transduction activity or receptor binding;other molecular function	Pf01145, Pf15975	2319	ENSG00000132589	FLOT2	hsa:2319; Q14254	Regulation of necroptotic cell death; Synaptic adhesion-like molecules	Angiopoietin Like Protein 8 Regulatory Pathway; Insulin Signaling	5	0	518.9	458.1	501.2	547.8	514.4	569.6	High	High	High	High	High	High	1
FALSE	High	Master Protein	Q9NSD9	Phenylalanine--tRNA ligase beta subunit OS=Homo sapiens (Human) OX=9606 GN=FARSB PE=1 SV=3	0	76.059	42	26	39	26	589	66.1	6.84	87.55	26	cell organization and biogenesis;protein metabolism;RNA metabolism OR transcription;other metabolic processes	cytosol;other cell component	nucleic acid binding activity;other molecular function	Pf03483, Pf03484, Pf17759, Pf18262	10056	ENSG00000116120	FARSB	B4DFM0; hsa:10056; O95708; Q4ZFX1; Q57ZJ5; Q9NSD9; Q9NZZ6	Cytosolic tRNA aminoacylation	VEGFA-VEGFR2 Signaling Pathway; Amino Acid metabolism	3	0	2105.7	2113.5	2168.5	2082	2214.3	2114.8	High	High	High	High	High	High	1	Met-loss [N-Term]
FALSE	High	Master Protein	P43686	26S proteasome regulatory subunit 6B OS=Homo sapiens (Human) OX=9606 GN=PSMC4 PE=1 SV=2	0	75.943	52	22	39	21	418	47.3	5.21	88.16	22	cell-cell signaling;protein metabolism;other metabolic processes;stress response;transport;developmental processes;signal transduction;other biological processes	cytosol;nucleus;other cell component	other molecular function	Pf00004, Pf16450, Pf17862	5704	ENSG00000013275; ENSG00000281221	PSMC4	hsa:5704; P43686; Q96FV5; Q9UBM3; Q9UEX3	Antigen processing: Ubiquitination & Proteasome degradation; FCERI mediated NF-kB activation; Downstream TCR signaling; Activation of NF-kappaB in B cells; Oxygen-dependent proline hydroxylation of Hypoxia-inducible Factor Alpha; ER-Phagosome pathway; Cross-presentation of soluble exogenous antigens (endosomes); SCF-beta-TrCP mediated degradation of Emi1; APC/C:Cdc20 mediated degradation of Secur…	Proteasome Degradation; Parkin-Ubiquitin Proteasomal System pathway; Ciliary landscape	59	0	951.1	883.1	906.3	879.8	897.5	910	High	High	High	High	High	High	1
FALSE	High	Master Protein	Q99613	Eukaryotic translation initiation factor 3 subunit C OS=Homo sapiens (Human) OX=9606 GN=EIF3C PE=1 SV=1	0	75.809	28	26	37	26	913	105.3	5.68	79.42	26	cell organization and biogenesis;protein metabolism;other metabolic processes;other biological processes	cytosol;translational apparatus;other cell component	translation activity;nucleic acid binding activity;other molecular function	Pf01399, Pf05470	8663	ENSG00000184110	EIF3C	A8K7Z0; B2RXG3; B4E1D5; H3BRV0; hsa:8663; O00215; Q99613; Q9BW98	L13a-mediated translational silencing of Ceruloplasmin expression; Translation initiation complex formation; Formation of a pool of free 40S subunits; Formation of the ternary complex, and subsequently, the 43S complex; Ribosomal scanning and start codon recognition; GTP hydrolysis and joining of the 60S ribosomal subunit	Translation Factors	7	0	1383	1210.8	1328.7	1190.7	1326.2	1287.6	High	High	High	High	High	High	1
FALSE	High	Master Protein	P62879	Guanine nucleotide-binding protein G(I)/G(S)/G(T) subunit beta-2 OS=Homo sapiens (Human) OX=9606 GN=GNB2 PE=1 SV=3	0	75.783	39	10	53	4	340	37.3	6	165.63	10	signal transduction;other biological processes	plasma membrane;other membranes;cytosol;other cell component	other molecular function	Pf00400	2783	ENSG00000172354	GNB2	B3KPU1; hsa:2783; P11016; P54312; P62879	G alpha (q) signalling events; G alpha (i) signalling events; G alpha (z) signalling events; Activation of G protein gated Potassium channels; Inhibition of voltage gated Ca2+ channels via Gbeta/gamma subunits; G alpha (12/13) signalling events; G-protein activation; ADP signalling through P2Y purinoceptor 12; G alpha (s) signalling events; Cooperation of PDCL (PhLP1) and TRiC/CCT in G-protein be…	Corticotropin-releasing hormone signaling pathway; Myometrial Relaxation and Contraction Pathways; G Protein Signaling Pathways; Chemokine signaling pathway; Focal Adhesion-PI3K-Akt-mTOR-signaling pathway; PI3K-Akt Signaling Pathway; Ras Signaling; Calcium Regulation in the Cardiac Cell	35	0	182.3	189.2	179.8	172.3	173.6	177.6	High	High	High	High	High	High	1
FALSE	High	Master Protein	P54886	Delta-1-pyrroline-5-carboxylate synthase OS=Homo sapiens (Human) OX=9606 GN=ALDH18A1 PE=1 SV=2	0	75.765	31	21	35	21	795	87.2	7.12	79.5	21	other metabolic processes	other membranes;mitochondrion	kinase activity;other molecular function	Pf00171, Pf00696	5832	ENSG00000059573	ALDH18A1	B2R5Q4; B7Z350; B7Z5X8; B7ZLP1; D3DR44; hsa:5832; O95952; P54886; Q3KQU2; Q5T566; Q5T567; Q9UM72		Amino Acid metabolism	1	0	716.8	696.6	748.7	708.2	687.2	722.8	High	High	High	High	High	High	1
FALSE	High	Master Protein	P27694	Replication protein A 70 kDa DNA-binding subunit OS=Homo sapiens (Human) OX=9606 GN=RPA1 PE=1 SV=2	0	75.652	40	21	32	21	616	68.1	7.21	88.56	21	cell cycle OR cell proliferation;cell organization and biogenesis;DNA metabolism;other metabolic processes;stress response;other biological processes	nucleus;other cell component	nucleic acid binding activity;other molecular function	Pf01336, Pf04057, Pf08646, Pf16900	6117	ENSG00000132383	RPA1	A8K0Y9; hsa:6117; P27694; Q59ES9	Dual incision in TC-NER; Gap-filling DNA repair synthesis and ligation in TC-NER; Regulation of HSF1-mediated heat shock response; Formation of Incision Complex in GG-NER; Dual Incision in GG-NER; Regulation of TP53 Activity through Phosphorylation; Fanconi Anemia Pathway; SUMOylation of DNA damage response and repair proteins; Activation of ATR in response to replication stress; Activation of th…	Homologous recombination; Retinoblastoma Gene in Cancer; ATR Signaling; G1 to S cell cycle control; DNA Replication; Nucleotide Excision Repair; DNA Repair Pathways Full Network; DNA Mismatch Repair	37	0	2167	2140.6	2229.7	2089.8	2240.5	2207	High	High	High	High	High	High	1	Met-loss [N-Term]
FALSE	High	Master Protein	Q9Y277	Voltage-dependent anion-selective channel protein 3 OS=Homo sapiens (Human) OX=9606 GN=VDAC3 PE=1 SV=1	0	75.618	59	14	127	12	283	30.6	8.66	257.59	14	cell-cell signaling;stress response;transport;other biological processes	other membranes;mitochondrion;other cell component	transporter activity;other molecular function	Pf01459	7419	ENSG00000078668	VDAC3	hsa:7419; Q9UIS0; Q9Y277	Ub-specific processing proteases; Mitochondrial calcium ion transport	Ferroptosis; Hepatitis B infection	4	1	1478.8	1431.4	1413.8	1434.2	1488.3	1374.5	High	High	High	High	High	High	1
FALSE	High	Master Protein	P08240	Signal recognition particle receptor subunit alpha OS=Homo sapiens (Human) OX=9606 GN=SRPRA PE=1 SV=2	0	75.493	30	20	41	20	638	69.8	8.95	92.8	20	stress response;transport;signal transduction	other membranes;ER/Golgi	other molecular function	Pf00448, Pf02881, Pf04086	6734	ENSG00000182934	SRPRA	A6NIB3; B2R5Z8; B4E0H3; E9PJS4; hsa:6734; P08240; Q9BVJ4	SRP-dependent cotranslational protein targeting to membrane; XBP1(S) activates chaperone genes		2	0	615.1	580.5	574.3	555.2	594.8	561.8	High	High	High	High	High	High	1
FALSE	High	Master Protein	P61158	Actin-related protein 3 OS=Homo sapiens (Human) OX=9606 GN=ACTR3 PE=1 SV=3	0	75.493	55	19	40	19	418	47.3	5.88	96.7	19	cell cycle OR cell proliferation;cell organization and biogenesis;stress response;transport;signal transduction;other biological processes	cytosol;cytoskeleton;nucleus;other cell component	cytoskeletal activity;other molecular function	Pf00022	10096	ENSG00000115091	ACTR3	hsa:10096; P32391; P61158; Q53QM2	EPHB-mediated forward signaling; Clathrin-mediated endocytosis; FCGR3A-mediated phagocytosis; Regulation of actin dynamics for phagocytic cup formation; RHO GTPases Activate WASPs and WAVEs	Association Between Physico-Chemical Features and Toxicity Associated Pathways	6	0	1447.5	1467.7	1474.4	1490.4	1507.3	1416.7	High	High	High	High	High	High	1
FALSE	High	Master Protein	Q15124	Phosphoglucomutase-like protein 5 OS=Homo sapiens (Human) OX=9606 GN=PGM5 PE=1 SV=2	0	75.476	35	17	37	16	567	62.2	7.21	75.55	17	cell adhesion;cell organization and biogenesis;other metabolic processes;other biological processes	plasma membrane;other membranes;cytosol;cytoskeleton;other cell component	other molecular function	Pf02878, Pf02879, Pf02880	5239	ENSG00000154330	PGM5	B1AM46; B4DLQ6; hsa:5239; Q15124; Q5VYV3; Q8N527; Q9UDH4		Glucuronidation	1	1	324.3	328.6	319.1	287	313.6	291.6	High	High	High	High	High	High	1
FALSE	High	Master Protein	Q15417	Calponin-3 OS=Homo sapiens (Human) OX=9606 GN=CNN3 PE=1 SV=1	0	75.471	55	15	34	13	329	36.4	6.05	91.97	15	cell organization and biogenesis;other biological processes	cytosol;cytoskeleton;other cell component	cytoskeletal activity;other molecular function	Pf00307, Pf00402	1266	ENSG00000117519	CNN3	B4DFK6; B4DP09; F8WA86; hsa:1266; Q15417; Q6FHA7			0	2	1469.5	1442.4	1563.3	1502.5	1614.7	1481.5	High	High	High	High	High	High	1
FALSE	High	Master Protein	P13804	Electron transfer flavoprotein subunit alpha, mitochondrial OS=Homo sapiens (Human) OX=9606 GN=ETFA PE=1 SV=1	0	75.461	59	16	36	16	333	35.1	8.38	103.17	16	other metabolic processes	mitochondrion	other molecular function	Pf00766, Pf01012	2108	ENSG00000140374	ETFA	B4DT43; hsa:2108; P13804; Q53XN3	Respiratory electron transport		1	0	1782.6	1749.2	1818.1	1772.5	1843.7	1764.6	High	High	High	High	High	High	1
FALSE	High	Master Protein	Q13177	Serine/threonine-protein kinase PAK 2 OS=Homo sapiens (Human) OX=9606 GN=PAK2 PE=1 SV=3	0	75.189	46	17	26	13	524	58	5.96	69.32	17	cell organization and biogenesis;protein metabolism;other metabolic processes;stress response;developmental processes;signal transduction;other biological processes	plasma membrane;other membranes;cytosol;nucleus;other cell component	enzyme regulator activity;kinase activity;other molecular function	Pf00069, Pf00786	5062	ENSG00000180370	PAK2	hsa:5062; Q13154; Q13177; Q6ISC3	Gene and protein expression by JAK-STAT signaling after Interleukin-12 stimulation; FCERI mediated MAPK activation; Sema3A PAK dependent Axon repulsion; Regulation of activated PAK-2p34 by proteasome mediated degradation; MAPK6/MAPK4 signaling; Smooth Muscle Contraction; Ephrin signaling; Generation of second messenger molecules; Regulation of PAK-2p34 activity by PS-GAP/RHG10; RHO GTPases activa…	Integrin-mediated Cell Adhesion; Apoptosis-related network due to altered Notch3 in ovarian cancer; Focal Adhesion; Fas Ligand (FasL) pathway and Stress induction of Heat Shock Proteins (HSP) regulation; TGF-beta Signaling Pathway; MAPK Signaling Pathway; VEGFA-VEGFR2 Signaling Pathway; Ras Signaling; Pancreatic adenocarcinoma pathway; Mechanoregulation and pathology of YAP/TAZ via Hippo and non-…	33	3	1375.4	1447.5	1493.8	1495.6	1507.2	1439.3	High	High	High	High	High	High	1
FALSE	High	Master Protein	Q86UE4	Protein LYRIC OS=Homo sapiens (Human) OX=9606 GN=MTDH PE=1 SV=2	0	75.18	41	22	36	22	582	63.8	9.32	89.22	22	cell organization and biogenesis;signal transduction;other biological processes	plasma membrane;other membranes;ER/Golgi;nucleus;other cell component	nucleic acid binding activity;other molecular function	Pf15686	92140	ENSG00000147649	MTDH	hsa:92140; Q05DH2; Q52QU9; Q6PK07; Q86UE4; Q8TCX3		Gastric Cancer Network 2; ncRNAs involved in Wnt signaling in hepatocellular carcinoma	2	0	886.8	904.9	886.5	870.1	864.9	837.1	High	High	High	High	High	High	1
FALSE	High	Master Protein	O00299	Chloride intracellular channel protein 1 OS=Homo sapiens (Human) OX=9606 GN=CLIC1 PE=1 SV=4	0	74.851	75	15	45	15	241	26.9	5.17	135.7	15	transport;signal transduction;other biological processes	non-structural extracellular;plasma membrane;other membranes;mitochondrion;nucleus;other cell component	transporter activity	Pf13409, Pf13410	1192	ENSG00000206394; ENSG00000213719; ENSG00000223639; ENSG00000226248; ENSG00000226417; ENSG00000226651; ENSG00000230685	CLIC1	hsa:1192; O00299; Q15089; Q502X1		VEGFA-VEGFR2 Signaling Pathway	1	0	2858.3	3047.3	3004.9	2771.4	3018.3	2878.2	High	High	High	High	High	High	1
FALSE	High	Master Protein	A5YKK6	CCR4-NOT transcription complex subunit 1 OS=Homo sapiens (Human) OX=9606 GN=CNOT1 PE=1 SV=2	0	74.761	12	27	35	27	2376	266.8	7.11	71.4	27	cell cycle OR cell proliferation;RNA metabolism OR transcription;other metabolic processes;stress response;developmental processes;signal transduction;other biological processes	cytosol;nucleus;other cell component	signal transduction activity or receptor binding;other molecular function	Pf04054, Pf12842, Pf16415, Pf16417, Pf16418	23019	ENSG00000125107	CNOT1	A5YKK6; hsa:23019; Q68DX7; Q7Z3K2; Q8IWB8; Q8TB53; Q9BVZ6; Q9UFR8; Q9UI27; Q9Y2L0	Deadenylation of mRNA; TP53 regulates transcription of additional cell cycle genes whose exact role in the p53 pathway remain uncertain	Ciliary landscape	3	0	1033.1	982.8	962	903.1	1002.4	981.3	High	High	High	High	High	High	1
FALSE	High	Master Protein	P08865	40S ribosomal protein SA OS=Homo sapiens (Human) OX=9606 GN=RPSA PE=1 SV=4	0	74.668	54	16	45	15	295	32.8	4.87	139.25	16	cell adhesion;cell organization and biogenesis;protein metabolism;RNA metabolism OR transcription;other metabolic processes;transport;other biological processes	plasma membrane;other membranes;cytosol;translational apparatus;nucleus;other cell component	translation activity;other molecular function	Pf00318, Pf16122	3921	ENSG00000168028	RPSA	hsa:3921; P08865; P11085; P12030; Q16471; Q6IPD1; Q6IPD2; Q6NSD1; Q6NXQ8; Q86VC0	Regulation of expression of SLITs and ROBOs; L13a-mediated translational silencing of Ceruloplasmin expression; Formation of a pool of free 40S subunits; GTP hydrolysis and joining of the 60S ribosomal subunit; Major pathway of rRNA processing in the nucleolus and cytosol; Nonsense Mediated Decay (NMD) enhanced by the Exon Junction Complex (EJC); SRP-dependent cotranslational protein targeting to…	Cytoplasmic Ribosomal Proteins	17	0	731.9	725.1	778.5	713.7	771.1	771.1	High	High	High	High	High	High	1
FALSE	High	Master Protein	P54136	Arginine--tRNA ligase, cytoplasmic OS=Homo sapiens (Human) OX=9606 GN=RARS1 PE=1 SV=2	0	74.668	34	21	29	21	660	75.3	6.68	77.02	21	protein metabolism;RNA metabolism OR transcription;other metabolic processes	cytosol;nucleus;other cell component	nucleic acid binding activity;other molecular function	Pf00750, Pf03485, Pf05746	5917	ENSG00000113643	RARS1	B2RBS9; hsa:5917; P54136; Q53GY4; Q9BWA1	Cytosolic tRNA aminoacylation; Selenoamino acid metabolism	Amino Acid metabolism	3	0	877.2	794.7	843.6	771	832.9	848.5	High	High	High	High	High	High	1
FALSE	High	Master Protein	P14314	Glucosidase 2 subunit beta OS=Homo sapiens (Human) OX=9606 GN=PRKCSH PE=1 SV=2	0	74.623	30	14	49	12	528	59.4	4.41	125.95	14	protein metabolism;other metabolic processes;developmental processes;signal transduction;other biological processes	ER/Golgi;other cell component	other molecular function	Pf12999, Pf13015, Pf13202	5589	ENSG00000130175	PRKCSH	A8K318; hsa:5589; P14314; Q96BU9; Q96D06; Q9P0W9	Regulation of Insulin-like Growth Factor (IGF) transport and uptake by Insulin-like Growth Factor Binding Proteins (IGFBPs); Post-translational protein phosphorylation; Advanced glycosylation endproduct receptor signaling; Maturation of spike protein; Calnexin/calreticulin cycle; Maturation of spike protein		7	2	2466	2596.4	2559.1	2524.7	2564.6	2539.4	High	High	High	High	High	High	1
FALSE	High	Master Protein	P36551	Oxygen-dependent coproporphyrinogen-III oxidase, mitochondrial OS=Homo sapiens (Human) OX=9606 GN=CPOX PE=1 SV=3	0	74.545	44	17	62	17	454	50.1	8.25	134.89	17	other metabolic processes;other biological processes	other membranes;cytosol;mitochondrion;other cell component	other molecular function	Pf01218	1371	ENSG00000080819	CPOX	A8K275; B4DSD5; hsa:1371; P36551; Q14060; Q53F08; Q8IZ45; Q96AF3	Heme biosynthesis	Heme Biosynthesis	2	0	2236.8	2429.7	2357.4	2286.8	2310.5	2358.3	High	High	High	High	High	High	1
FALSE	High	Master Protein	P07737	Profilin-1 OS=Homo sapiens (Human) OX=9606 GN=PFN1 PE=1 SV=2	0	74.524	70	9	96	9	140	15	8.27	195.19	9	cell-cell signaling;cell organization and biogenesis;developmental processes;signal transduction;other biological processes	cytosol;cytoskeleton;nucleus;other cell component	signal transduction activity or receptor binding;enzyme regulator activity;cytoskeletal activity;other molecular function	Pf00235	5216	ENSG00000108518	PFN1	hsa:5216; P07737; Q53Y44	Platelet degranulation ; Signaling by ROBO receptors; RHO GTPases Activate Formins; PCP/CE pathway	Association Between Physico-Chemical Features and Toxicity Associated Pathways; VEGFA-VEGFR2 Signaling Pathway; Regulation of Actin Cytoskeleton; G13 Signaling Pathway	8	0	2698.7	2724.7	2844	2773.3	2735.5	2742.9	High	High	High	High	High	High	1
FALSE	High	Master Protein	P04899	Guanine nucleotide-binding protein G(i) subunit alpha-2 OS=Homo sapiens (Human) OX=9606 GN=GNAI2 PE=1 SV=3	0	74.447	62	17	53	9	355	40.4	5.54	104.26	17	cell-cell signaling;cell cycle OR cell proliferation;signal transduction;other biological processes	plasma membrane;other membranes;cytosol;cytoskeleton;nucleus;other cell component	signal transduction activity or receptor binding;other molecular function	Pf00503	2771	ENSG00000114353	GNAI2	B3KTZ0; B4DYA0; B4E2X5; hsa:2771; P04899; Q6B6N3; Q8IZ71	G alpha (i) signalling events; PLC beta mediated events; G alpha (s) signalling events; Extra-nuclear estrogen signaling; G alpha (z) signalling events; Adenylate cyclase inhibitory pathway; G-protein activation; ADP signalling through P2Y purinoceptor 12; Cooperation of PDCL (PhLP1) and TRiC/CCT in G-protein beta folding; ADORA2B mediated anti-inflammatory cytokines production; Adrenaline,noradr…	Human Thyroid Stimulating Hormone (TSH) signaling pathway; Corticotropin-releasing hormone signaling pathway; Signal Transduction of S1P Receptor; Human Complement System; G Protein Signaling Pathways; Chemokine signaling pathway; Pathways Regulating Hippo Signaling; Purinergic signaling; Calcium Regulation in the Cardiac Cell	21	10	928.5	923.8	929.6	895	906.8	899.6	High	High	High	High	High	High	1
FALSE	High	Master Protein	Q9UBC2	Epidermal growth factor receptor substrate 15-like 1 OS=Homo sapiens (Human) OX=9606 GN=EPS15L1 PE=1 SV=1	0	74.438	32	21	26	21	864	94.2	5.11	58.81	21	cell organization and biogenesis;transport;other biological processes	plasma membrane;other membranes;cytosol;nucleus	other molecular function	Pf12763	58513	ENSG00000127527	EPS15L1	A2RRF3; A5PL29; B4DKA3; hsa:58513; Q9UBC2	Cargo recognition for clathrin-mediated endocytosis; EGFR downregulation	EGF/EGFR Signaling Pathway	4	0	740.8	711.8	729.3	641.7	693.3	670	High	High	High	High	High	High	1
FALSE	High	Master Protein	P36871	Phosphoglucomutase-1 OS=Homo sapiens (Human) OX=9606 GN=PGM1 PE=1 SV=3	0	74.411	44	24	39	24	562	61.4	6.76	88.02	24	other metabolic processes;transport	non-structural extracellular;cytosol;other cell component	other molecular function	Pf00408, Pf02878, Pf02879, Pf02880	5236	ENSG00000079739	PGM1	B2R5N9; B4DPV0; hsa:5236; P36871; Q16105; Q16106; Q5BKZ9; Q6NW22; Q86U74; Q96J40; Q9NTY4	Neutrophil degranulation; Glycogen synthesis; Defective PGM1 causes PGM1-CDG (CDG1t)	Ectoderm Differentiation; Pathways in clear cell renal cell carcinoma; Glycogen Synthesis and Degradation; Glucuronidation	7	0	2530.1	2656.2	2644.8	2704.7	2759.1	2652	High	High	High	High	High	High	1
FALSE	High	Master Protein	Q8N3U4	Cohesin subunit SA-2 OS=Homo sapiens (Human) OX=9606 GN=STAG2 PE=1 SV=3	0	74.397	21	21	29	14	1231	141.2	5.43	72.22	21	cell cycle OR cell proliferation;cell organization and biogenesis;other biological processes	cytosol;cytoskeleton;nucleus;other cell component	other molecular function	Pf08514	10735	ENSG00000101972	STAG2	B1AMT5; D3DTF5; hsa:10735; O00540; Q5JTI6; Q68DE9; Q8N3U4; Q9H1N8	Estrogen-dependent gene expression; Separation of Sister Chromatids; Resolution of Sister Chromatid Cohesion; SUMOylation of DNA damage response and repair proteins; Meiotic synapsis; Establishment of Sister Chromatid Cohesion; Cohesin Loading onto Chromatin	Cell Cycle	8	8	741.3	694.5	694.8	661.4	670.8	661.9	High	High	High	High	High	High	1
FALSE	High	Master Protein	P54652	Heat shock-related 70 kDa protein 2 OS=Homo sapiens (Human) OX=9606 GN=HSPA2 PE=1 SV=1	0	74.376	29	21	92	8	639	70	5.74	224.79	21	cell cycle OR cell proliferation;cell organization and biogenesis;stress response;transport;other biological processes	plasma membrane;other membranes;cytosol;cytoskeleton;nucleus;other cell component	cytoskeletal activity;other molecular function	Pf00012	3306	ENSG00000126803	HSPA2	hsa:3306; P54652; Q15508; Q53XM3; Q9UE78	HSP90 chaperone cycle for steroid hormone receptors (SHR); Regulation of HSF1-mediated heat shock response; Meiotic synapsis; Attenuation phase	Parkin-Ubiquitin Proteasomal System pathway; MAPK Signaling Pathway	6	0	114.8	93.2	105.1	86.4	106.5	93.8	High	High	High	High	High	High	1
FALSE	High	Master Protein	P35527	Keratin, type I cytoskeletal 9 OS=Homo sapiens (Human) OX=9606 GN=KRT9 PE=1 SV=3	0	74.235	37	18	31	16	623	62	5.24	79.6	18	cell organization and biogenesis;developmental processes;other biological processes	cytosol;cytoskeleton	cytoskeletal activity	Pf00038	3857	ENSG00000171403	KRT9	hsa:3857; O00109; P35527; Q0IJ47; Q14665	Formation of the cornified envelope		2	0	1087.4	650.9	902.9	804.9	874.1	675.4	High	High	High	High	High	High	1
FALSE	High	Master Protein	O14617	AP-3 complex subunit delta-1 OS=Homo sapiens (Human) OX=9606 GN=AP3D1 PE=1 SV=1	0	74.128	22	23	31	22	1153	130.1	8.48	73.03	23	cell organization and biogenesis;transport;other biological processes	other membranes;ER/Golgi;other cytoplasmic organelle;other cell component		Pf01602, Pf06375	8943	ENSG00000065000	AP3D1	hsa:8943; O00202; O14617; O75262; Q59HF5; Q96G11; Q9H3C6			0	1	1204.4	1187.3	1225.4	1143.2	1224.3	1188.5	High	High	High	High	High	High	1
FALSE	High	Master Protein	P48637	Glutathione synthetase OS=Homo sapiens (Human) OX=9606 GN=GSS PE=1 SV=1	0	73.801	57	25	43	25	474	52.4	5.92	87.87	25	other metabolic processes;stress response;developmental processes;other biological processes	cytosol	other molecular function	Pf03199, Pf03917	2937	ENSG00000100983	GSS	B2R697; B6F210; E1P5P9; hsa:2937; P48637; Q4TTD9	Glutathione synthesis and recycling; Defective GSS causes Glutathione synthetase deficiency (GSS deficiency)	Glutathione metabolism; Trans-sulfuration and one carbon metabolism; Amino Acid metabolism; One carbon metabolism and related pathways; Ferroptosis; Gamma-Glutamyl Cycle for the biosynthesis and degradation of glutathione, including diseases; Metapathway biotransformation Phase I and II	9	0	2666.6	2704.6	2767.3	2814.8	2915.4	2771.4	High	High	High	High	High	High	1
FALSE	High	Master Protein	P30419	Glycylpeptide N-tetradecanoyltransferase 1 OS=Homo sapiens (Human) OX=9606 GN=NMT1 PE=1 SV=2	0	73.689	33	14	32	9	496	56.8	7.8	103.68	14	cell organization and biogenesis;protein metabolism;other metabolic processes;transport;developmental processes;other biological processes	plasma membrane;other membranes;cytosol;mitochondrion;other cell component	other molecular function	Pf01233, Pf02799	4836	ENSG00000136448	NMT1	A8K7C1; hsa:4836; P30419; Q9UE09	Inactivation, recovery and regulation of the phototransduction cascade; Late Phase of HIV Life Cycle; Activation, myristolyation of BID and translocation to mitochondria		3	8	665.8	661.1	671	613.3	645	661.2	High	High	High	High	High	High	1
FALSE	High	Master Protein	P61201	COP9 signalosome complex subunit 2 OS=Homo sapiens (Human) OX=9606 GN=COPS2 PE=1 SV=1	0	73.678	44	17	32	17	443	51.6	5.53	98.97	17	cell cycle OR cell proliferation;cell organization and biogenesis;protein metabolism;DNA metabolism;RNA metabolism OR transcription;other metabolic processes;stress response;developmental processes;signal transduction;other biological processes	cytosol;nucleus;other cell component	other molecular function	Pf01399	9318	ENSG00000166200	COPS2	hsa:9318; O88950; P61201; Q15647; Q6FGP4; Q9BY54; Q9R249; Q9UNI2; Q9UNQ5	Cargo recognition for clathrin-mediated endocytosis; Neddylation; Formation of TC-NER Pre-Incision Complex; DNA Damage Recognition in GG-NER	Ciliary landscape	5	0	1244.7	1239.9	1300.5	1262.4	1310.5	1248.9	High	High	High	High	High	High	1
FALSE	High	Master Protein	Q9Y696	Chloride intracellular channel protein 4 OS=Homo sapiens (Human) OX=9606 GN=CLIC4 PE=1 SV=4	0	73.604	56	13	34	13	253	28.8	5.59	98.67	13	transport;developmental processes;other biological processes	plasma membrane;other membranes;cytosol;cytoskeleton;mitochondrion;nucleus;other cell component	transporter activity	Pf13410	25932	ENSG00000169504	CLIC4	hsa:25932; Q9UFW9; Q9UQJ6; Q9Y696			0	0	828.4	823.6	912.7	862.9	873.5	853.6	High	High	High	High	High	High	1
FALSE	High	Master Protein	O76031	ATP-dependent Clp protease ATP-binding subunit clpX-like, mitochondrial OS=Homo sapiens (Human) OX=9606 GN=CLPX PE=1 SV=2	0	73.564	33	20	28	20	633	69.2	7.58	66.04	20	protein metabolism;other metabolic processes;other biological processes	other membranes;cytosol;mitochondrion;nucleus;other cell component	enzyme regulator activity;other molecular function	Pf07724, Pf10431	10845	ENSG00000166855	CLPX	A1L428; A8K8F1; B9EGI8; hsa:10845; O76031; Q9H4D9			0	0	415.5	389.3	380.1	343.9	406	369.6	High	High	High	High	High	High	1
FALSE	High	Master Protein	Q9NY33	Dipeptidyl peptidase 3 OS=Homo sapiens (Human) OX=9606 GN=DPP3 PE=1 SV=2	0	73.407	32	20	26	20	737	82.5	5.1	76.69	20	protein metabolism;other metabolic processes	cytosol;other cell component	other molecular function	Pf03571	10072	ENSG00000254986	DPP3	B2RDB5; B4DLX4; F5H8L6; hsa:10072; O95748; Q969H2; Q9BV67; Q9HAL6; Q9NY33			0	0	630.1	616.3	662	582.6	634.6	578.5	High	High	High	High	High	High	1
FALSE	High	Master Protein	P78347	General transcription factor II-I OS=Homo sapiens (Human) OX=9606 GN=GTF2I PE=1 SV=2	0	73.398	34	26	29	25	998	112.3	6.39	56.99	26	RNA metabolism OR transcription;other metabolic processes;other biological processes	nucleus;other cell component	nucleic acid binding activity;other molecular function	Pf02946	2969	ENSG00000263001	GTF2I	hsa:2969; O14743; O15359; O43546; O43588; O43589; P78347; Q75M85; Q75M86; Q75M87; Q75M88; Q86U51; Q9BSZ4		B Cell Receptor Signaling Pathway	1	1	882.5	824.8	840.2	767.2	844.5	797.4	High	High	High	High	High	High	1
FALSE	High	Master Protein	Q08209	Serine/threonine-protein phosphatase 2B catalytic subunit alpha isoform OS=Homo sapiens (Human) OX=9606 GN=PPP3CA PE=1 SV=1	0	73.377	37	17	36	11	521	58.7	5.86	86.63	17	cell-cell signaling;cell cycle OR cell proliferation;protein metabolism;other metabolic processes;stress response;transport;developmental processes;signal transduction;other biological processes	plasma membrane;other membranes;cytosol;cytoskeleton;mitochondrion;nucleus;other cell component	other molecular function	Pf00149	5530	ENSG00000138814	PPP3CA	A1A441; A8K3B7; A8W6Z7; A8W6Z8; B5BUA2; hsa:5530; Q08209; Q8TAW9	FCERI mediated Ca+2 mobilization; CLEC7A (Dectin-1) induces NFAT activation; Ca2+ pathway; DARPP-32 events; Calcineurin activates NFAT	Physiological and Pathological Hypertrophy of the Heart; Energy Metabolism; MicroRNAs in cardiomyocyte hypertrophy; Alzheimers Disease; Spinal Cord Injury; Amyotrophic lateral sclerosis (ALS); T-Cell Receptor and Co-stimulatory Signaling; Cardiac Hypertrophic Response; Initiation of transcription and translation elongation at the HIV-1 LTR; G Protein Signaling Pathways; MAPK Signaling Pathway; VE…	23	7	1558.2	1597.5	1584.6	1570.7	1573.9	1611.9	High	High	High	High	High	High	1
FALSE	High	Master Protein	Q9BT78	COP9 signalosome complex subunit 4 OS=Homo sapiens (Human) OX=9606 GN=COPS4 PE=1 SV=1	0	73.077	48	16	25	16	406	46.2	5.83	64.91	16	cell organization and biogenesis;protein metabolism;DNA metabolism;other metabolic processes;stress response	cytosol;ER/Golgi;nucleus;other cell component	other molecular function	Pf01399, Pf18420	51138	ENSG00000138663	COPS4	B3KN88; B3KST5; hsa:51138; Q561W7; Q9BT78; Q9NW31; Q9Y677	Formation of TC-NER Pre-Incision Complex; Neddylation; Cargo recognition for clathrin-mediated endocytosis; DNA Damage Recognition in GG-NER	Ciliary landscape	5	0	694.9	669.1	691.9	655.8	699.7	650.5	High	High	High	High	High	High	1
FALSE	High	Master Protein	O43290	U4/U6.U5 tri-snRNP-associated protein 1 OS=Homo sapiens (Human) OX=9606 GN=SART1 PE=1 SV=1	0	72.946	25	16	21	16	800	90.2	6.13	56.85	16	cell organization and biogenesis;RNA metabolism OR transcription;other metabolic processes;other biological processes	cytosol;ER/Golgi;nucleus;other cell component		Pf03343	9092	ENSG00000175467	SART1	A6NDN1; hsa:9092; O43290; Q53GB5	mRNA Splicing - Major Pathway		1	0	415.7	426.6	406.5	401.2	408.4	398.8	High	High	High	High	High	High	1
FALSE	High	Master Protein	Q9UGP8	Translocation protein SEC63 homolog OS=Homo sapiens (Human) OX=9606 GN=SEC63 PE=1 SV=2	0	72.936	26	17	29	17	760	87.9	5.31	77.67	17	other metabolic processes;transport;developmental processes	other membranes;cytosol;ER/Golgi	transporter activity;other molecular function	Pf00226, Pf02889	11231	ENSG00000025796	SEC63	hsa:11231; O95380; Q5THN4; Q86VS9; Q8IWL0; Q9NTE0; Q9UGP8			0	0	467.9	466.9	451.3	422.8	436.2	428.7	High	High	High	High	High	High	1
FALSE	High	Master Protein	P54296	Myomesin-2 OS=Homo sapiens (Human) OX=9606 GN=MYOM2 PE=1 SV=2	0	72.797	14	22	44	22	1465	164.8	6.19	86.44	22	developmental processes;other biological processes	cytoskeleton;other cell component	cytoskeletal activity;other molecular function	Pf00041, Pf07679	9172	ENSG00000036448; ENSG00000274137	MYOM2	hsa:9172; P54296; Q7Z3Y2			0	0	440.1	430.8	440	456.1	436.6	459.6	High	High	High	High	High	High	1
FALSE	High	Master Protein	P05388	60S acidic ribosomal protein P0 OS=Homo sapiens (Human) OX=9606 GN=RPLP0 PE=1 SV=1	0	72.584	57	17	145	17	317	34.3	5.97	260.21	17	cell organization and biogenesis;protein metabolism;RNA metabolism OR transcription;other metabolic processes;transport;signal transduction;other biological processes	cytosol;ER/Golgi;translational apparatus;nucleus;other cell component	nucleic acid binding activity;other molecular function	Pf00428, Pf00466, Pf17777	6175	ENSG00000089157	RPLP0	hsa:6175; P05388; Q3B7A4; Q9BVK4	Regulation of expression of SLITs and ROBOs; Gene and protein expression by JAK-STAT signaling after Interleukin-12 stimulation; L13a-mediated translational silencing of Ceruloplasmin expression; Formation of a pool of free 40S subunits; GTP hydrolysis and joining of the 60S ribosomal subunit; Major pathway of rRNA processing in the nucleolus and cytosol; Nonsense Mediated Decay (NMD) enhanced by…	Cytoplasmic Ribosomal Proteins	15	0	3717.8	3771.3	3788.7	3712.2	3785.2	3731.5	High	High	High	High	High	High	1
FALSE	High	Master Protein	Q9Y2A7	Nck-associated protein 1 OS=Homo sapiens (Human) OX=9606 GN=NCKAP1 PE=1 SV=1	0	72.473	21	23	28	23	1128	128.7	6.62	63.62	23	cell organization and biogenesis;transport;developmental processes;signal transduction;other biological processes	plasma membrane;other membranes;cytosol;cytoskeleton;other cell component		Pf09735	10787	ENSG00000061676	NCKAP1	hsa:10787; O60329; Q53QN5; Q53S94; Q53Y35; Q9Y2A7	Regulation of actin dynamics for phagocytic cup formation; FCGR3A-mediated phagocytosis; RHO GTPases Activate WASPs and WAVEs; VEGFA-VEGFR2 Pathway	Exercise-induced Circadian Regulation; Regulation of Actin Cytoskeleton	6	0	938.6	917.5	922.2	876.6	929.6	888.5	High	High	High	High	High	High	1
FALSE	High	Master Protein	Q15424	Scaffold attachment factor B1 OS=Homo sapiens (Human) OX=9606 GN=SAFB PE=1 SV=4	0	72.457	28	27	40	15	915	102.6	5.47	80.57	27	cell organization and biogenesis;other metabolic processes;signal transduction;other biological processes	nucleus	nucleic acid binding activity;other molecular function	Pf00076, Pf02037	6294	ENSG00000160633	SAFB	A0AV56; B7Z5B6; B7ZLP6; F5H0H3; hsa:6294; O60406; Q15424; Q59HH8	SUMOylation of transcription cofactors	Structural Pathway of Interleukin 1 (IL-1)	2	12	2069.6	2055.5	2046.5	1928.4	2046.5	1998.4	High	High	High	High	High	High	1
FALSE	High	Master Protein	Q99536	Synaptic vesicle membrane protein VAT-1 homolog OS=Homo sapiens (Human) OX=9606 GN=VAT1 PE=1 SV=2	0	72.34	36	11	61	11	393	41.9	6.29	136.94	11	other metabolic processes;transport;other biological processes	non-structural extracellular;other membranes;mitochondrion;other cytoplasmic organelle	other molecular function	Pf08240, Pf13602	10493	ENSG00000108828	VAT1	A8K345; B0AZP7; B4DPX4; hsa:10493; Q13035; Q5BKZ7; Q96A39; Q99536; Q9BUT8	Neutrophil degranulation		1	0	993.6	1007.1	1011.4	961.6	978	960.2	High	High	High	High	High	High	1
FALSE	High	Master Protein	Q14444	Caprin-1 OS=Homo sapiens (Human) OX=9606 GN=CAPRIN1 PE=1 SV=2	0	72.322	26	14	29	14	709	78.3	5.25	74.19	14	developmental processes;other biological processes	cytosol;other cell component		Pf12287, Pf18293	4076	ENSG00000135387	CAPRIN1	A6NMY7; D3DR06; hsa:4076; Q14444; Q15074; Q6IMN4; Q6IMN7; Q9BV09			0	0	1193.9	1187.8	1187.1	1168.6	1211.3	1203.8	High	High	High	High	High	High	1
FALSE	High	Master Protein	Q14566	DNA replication licensing factor MCM6 OS=Homo sapiens (Human) OX=9606 GN=MCM6 PE=1 SV=1	0	72.278	26	20	29	20	821	92.8	5.41	74.17	20	cell cycle OR cell proliferation;cell organization and biogenesis;DNA metabolism;other metabolic processes;stress response	nucleus;other cell component	nucleic acid binding activity;other molecular function	Pf00493, Pf14551, Pf17207, Pf17855, Pf18263	4175	ENSG00000076003	MCM6	B2R6H2; hsa:4175; Q13504; Q14566; Q99859	Orc1 removal from chromatin; Activation of ATR in response to replication stress; Activation of the pre-replicative complex; Assembly of the pre-replicative complex; Unwinding of DNA	Cell Cycle; Retinoblastoma Gene in Cancer; Ciliary landscape; G1 to S cell cycle control; DNA Replication	11	0	1666.7	1592.2	1695.4	1540.1	1676.9	1634.8	High	High	High	High	High	High	1
FALSE	High	Master Protein	P15880	40S ribosomal protein S2 OS=Homo sapiens (Human) OX=9606 GN=RPS2 PE=1 SV=2	0	72.042	65	20	67	19	293	31.3	10.24	121.86	20	protein metabolism;RNA metabolism OR transcription;other metabolic processes;transport;other biological processes	cytosol;translational apparatus;nucleus;other cell component	nucleic acid binding activity;other molecular function	Pf00333, Pf03719	6187	ENSG00000140988	RPS2	B2R5G0; D3DU82; hsa:6187; P15880; Q3MIB1	Regulation of expression of SLITs and ROBOs; Major pathway of rRNA processing in the nucleolus and cytosol; rRNA modification in the nucleus and cytosol; RMTs methylate histone arginines; Protein methylation; L13a-mediated translational silencing of Ceruloplasmin expression; Translation initiation complex formation; Formation of a pool of free 40S subunits; Formation of the ternary complex, and s…	Cytoplasmic Ribosomal Proteins	20	1	1336.7	1213.2	1289	1269.1	1357.5	1403.3	High	High	High	High	High	High	1
FALSE	High	Master Protein	P25786	Proteasome subunit alpha type-1 OS=Homo sapiens (Human) OX=9606 GN=PSMA1 PE=1 SV=1	0	72.04	65	16	51	16	263	29.5	6.61	137.92	16	cell-cell signaling;protein metabolism;other metabolic processes;stress response;transport;signal transduction;other biological processes	cytosol;cytoskeleton;nucleus;other cell component	nucleic acid binding activity;other molecular function	Pf00227, Pf10584	5682	ENSG00000129084	PSMA1	A8K400; hsa:5682; P25786; Q53YE8; Q9BRV9	ER-Phagosome pathway; Antigen processing: Ubiquitination & Proteasome degradation; APC/C:Cdc20 mediated degradation of Securin; APC/C:Cdh1 mediated degradation of Cdc20 and other APC/C:Cdh1 targeted proteins in late mitosis/early G1; Cdc20:Phospho-APC/C mediated degradation of Cyclin A; Separation of Sister Chromatids; CDK-mediated phosphorylation and removal of Cdc6; Autodegradation of Cdh1 by C…	Proteasome Degradation	57	0	3486.7	3772	3658.5	3523.6	3622.9	3777.7	High	High	High	High	High	High	1
FALSE	High	Master Protein	Q9HC38	Glyoxalase domain-containing protein 4 OS=Homo sapiens (Human) OX=9606 GN=GLOD4 PE=1 SV=1	0	72.017	51	15	41	15	313	34.8	5.6	105.2	15		mitochondrion			51031	ENSG00000167699	GLOD4	D3DTG9; D3DTH1; hsa:51031; Q96B89; Q9H3J8; Q9HC37; Q9HC38; Q9NVN1			0	0	1737.4	1698.9	1732	1659.9	1716	1631.4	High	High	High	High	High	High	1
FALSE	High	Master Protein	P27348	14-3-3 protein theta OS=Homo sapiens (Human) OX=9606 GN=YWHAQ PE=1 SV=1	0	71.765	64	16	104	10	245	27.7	4.78	240.73	16	cell organization and biogenesis;transport;signal transduction;other biological processes	cytosol;mitochondrion;other cell component	other molecular function	Pf00244	10971	ENSG00000134308	YWHAQ	D6W4Z5; hsa:10971; P27348; Q567U5; Q5TZU8; Q9UP48	TP53 Regulates Metabolic Genes; Translocation of SLC2A4 (GLUT4) to the plasma membrane; Regulation of localization of FOXO transcription factors; Chk1/Chk2(Cds1) mediated inactivation of Cyclin B:Cdk1 complex; RHO GTPases activate PKNs; Activation of BAD and translocation to mitochondria	Cell Cycle; Pathogenic Escherichia coli infection; Primary Focal Segmental Glomerulosclerosis FSGS; IL-3 Signaling Pathway; Myometrial Relaxation and Contraction Pathways; Mechanoregulation and pathology of YAP/TAZ via Hippo and non-Hippo mechanisms; Hippo-Yap signaling pathway; Overview of leukocyte-intrinsic Hippo pathway functions; Hepatitis B infection; Calcium Regulation in the Cardiac Cell;…	17	0	1040.7	1066.4	1076.5	978.8	1065.7	1017.5	High	High	High	High	High	High	1
FALSE	High	Master Protein	Q9H0D6	5'-3' exoribonuclease 2 OS=Homo sapiens (Human) OX=9606 GN=XRN2 PE=1 SV=1	0	71.729	25	23	35	21	950	108.5	7.47	77.14	23	DNA metabolism;RNA metabolism OR transcription;other metabolic processes;developmental processes;other biological processes	nucleus;other cell component	nucleic acid binding activity;other molecular function	Pf03159, Pf17846	22803	ENSG00000088930	XRN2	hsa:22803; Q3L8N4; Q6KGZ9; Q9BQL1; Q9H0D6; Q9NTW0; Q9NXS6; Q9UL53	Major pathway of rRNA processing in the nucleolus and cytosol; Association of TriC/CCT with target proteins during biosynthesis	mRNA Processing	3	1	1696.7	1737.4	1740.4	1773.1	1745.4	1774.9	High	High	High	High	High	High	1
FALSE	High	Master Protein	Q05639	Elongation factor 1-alpha 2 OS=Homo sapiens (Human) OX=9606 GN=EEF1A2 PE=1 SV=1	0	71.699	40	17	205	8	463	50.4	9.03	483.7	17	protein metabolism;other metabolic processes;other biological processes	other membranes;other cytoplasmic organelle;other cell component	nucleic acid binding activity;other molecular function	Pf00009, Pf03143, Pf03144	1917	ENSG00000101210	EEF1A2	B5BUF3; E1P5J1; hsa:1917; P54266; Q05639; Q0VGC7	Eukaryotic Translation Elongation	Translation Factors	2	0	1358.2	1487.2	1523	1306.5	1417.9	1503.8	High	High	High	High	High	High	1
FALSE	High	Master Protein	P61247	40S ribosomal protein S3a OS=Homo sapiens (Human) OX=9606 GN=RPS3A PE=1 SV=2	0	71.62	70	21	91	21	264	29.9	9.73	205.78	21	protein metabolism;RNA metabolism OR transcription;other metabolic processes;transport;other biological processes	cytosol;ER/Golgi;translational apparatus;nucleus;other cell component	nucleic acid binding activity;other molecular function	Pf01015	6189	ENSG00000145425	RPS3A	B2R4D4; D3DP05; hsa:6189; P33443; P49241; P61247	Regulation of expression of SLITs and ROBOs; Major pathway of rRNA processing in the nucleolus and cytosol; L13a-mediated translational silencing of Ceruloplasmin expression; Translation initiation complex formation; Formation of a pool of free 40S subunits; Formation of the ternary complex, and subsequently, the 43S complex; Ribosomal scanning and start codon recognition; GTP hydrolysis and join…	Cytoplasmic Ribosomal Proteins	17	0	1563.9	1442.9	1523.1	1431.5	1568.4	1607.5	High	High	High	High	High	High	1
FALSE	High	Master Protein	Q9C0C2	182 kDa tankyrase-1-binding protein OS=Homo sapiens (Human) OX=9606 GN=TNKS1BP1 PE=1 SV=4	0	71.454	18	23	25	23	1729	181.7	4.86	57.9	23	cell cycle OR cell proliferation;cell organization and biogenesis;DNA metabolism;RNA metabolism OR transcription;other metabolic processes;stress response;signal transduction;other biological processes	cytosol;cytoskeleton;nucleus;other cell component	other molecular function	Pf15327	85456	ENSG00000149115	TNKS1BP1	A7E2F8; hsa:85456; Q6PJ35; Q6ZV74; Q9C0C2	Deadenylation of mRNA; TP53 regulates transcription of additional cell cycle genes whose exact role in the p53 pathway remain uncertain	Ciliary landscape	3	0	630.4	611.3	589.7	595.1	603	617.6	High	High	High	High	High	High	1
FALSE	High	Master Protein	Q9NQW7	Xaa-Pro aminopeptidase 1 OS=Homo sapiens (Human) OX=9606 GN=XPNPEP1 PE=1 SV=3	0	71.349	38	21	32	21	623	69.9	5.67	78.9	21	protein metabolism;other metabolic processes	cytosol;other cell component	other molecular function	Pf00557, Pf01321, Pf16188, Pf16189	7511	ENSG00000108039	XPNPEP1	A8K071; G5E9Y2; G8JLB2; hsa:7511; O15250; Q53EX6; Q8N3Q0; Q96D23; Q9NQW7			0	0	1280.5	1353.7	1374.3	1327	1341.6	1260.3	High	High	High	High	High	High	1
FALSE	High	Master Protein	Q9BUJ2	Heterogeneous nuclear ribonucleoprotein U-like protein 1 OS=Homo sapiens (Human) OX=9606 GN=HNRNPUL1 PE=1 SV=2	0	71.228	32	22	32	21	856	95.7	6.92	71.13	22	RNA metabolism OR transcription;other metabolic processes;other biological processes	nucleus	other molecular function	Pf00622, Pf02037, Pf13671	11100	ENSG00000105323	HNRNPUL1	B3KMW7; hsa:11100; O76022; Q6ZSZ0; Q7L8P4; Q8N6Z4; Q96G37; Q9BUJ2; Q9HAL3; Q9UG75	mRNA Splicing - Major Pathway		1	0	1428.9	1402.9	1407.2	1269.8	1423.8	1414.1	High	High	High	High	High	High	1
FALSE	High	Master Protein	O00148	ATP-dependent RNA helicase DDX39A OS=Homo sapiens (Human) OX=9606 GN=DDX39A PE=1 SV=2	0	71.128	48	20	47	6	427	49.1	5.68	106.3	20	RNA metabolism OR transcription;other metabolic processes;transport	nucleus;other cell component	other molecular function	Pf00270, Pf00271	10212	ENSG00000123136	DDX39A	B1Q2N1; hsa:10212; O00148; Q8N5M0; Q9BVP6; Q9H5W0	Transport of Mature mRNA derived from an Intron-Containing Transcript; mRNA 3'-end processing; RNA Polymerase II Transcription Termination		3	0	408.4	403.9	414.3	392.6	410.4	384	High	High	High	High	High	High	1
FALSE	High	Master Protein	P37837	Transaldolase OS=Homo sapiens (Human) OX=9606 GN=TALDO1 PE=1 SV=2	0	71.092	50	19	46	19	337	37.5	6.81	106.06	19	other metabolic processes;signal transduction	cytosol;other cell component	other molecular function	Pf00923	6888	ENSG00000177156	TALDO1	B2R8M2; hsa:6888; O00751; P37837; Q8WV32; Q8WZ45	Gene and protein expression by JAK-STAT signaling after Interleukin-12 stimulation; Pentose phosphate pathway; Insulin effects increased synthesis of Xylulose-5-Phosphate; TALDO1 deficiency: failed conversion of SH7P, GA3P to Fru(6)P, E4P; TALDO1 deficiency: failed conversion of Fru(6)P, E4P to SH7P, GA3P	Pentose Phosphate Metabolism; Cori Cycle; Metabolic reprogramming in colon cancer	8	0	3313.6	3329.9	3558.2	3475.6	3596.3	3493.4	High	High	High	High	High	High	1	Met-loss [N-Term]
FALSE	High	Master Protein	O00567	Nucleolar protein 56 OS=Homo sapiens (Human) OX=9606 GN=NOP56 PE=1 SV=4	0	70.955	28	16	33	16	594	66	9.19	72.21	16	RNA metabolism OR transcription;other metabolic processes	nucleus;other cell component	nucleic acid binding activity;other molecular function	Pf01798, Pf08156	10528	ENSG00000101361	NOP56	hsa:10528; O00567; Q2M3T6; Q9NQ05	Major pathway of rRNA processing in the nucleolus and cytosol; rRNA modification in the nucleus and cytosol; Association of TriC/CCT with target proteins during biosynthesis		3	0	491.2	450.7	452.8	440.1	468.5	438.5	High	High	High	High	High	High	1
[truncated: 6,899 more rows]

## Sheet: limma
NMS-873 vs DMSO	logFC	P.Value	adj.P.Val
Q16850	0.712257	6.90873e-06	0.0473593
Q9P2D3	-0.710241	0.000105478	0.188049
Q9H6V9	-0.463382	0.000124657	0.188049
Q9NRG7	0.682545	0.000138248	0.188049
Q8NEN0	-0.527226	0.000172469	0.188049
Q92805	-0.436484	0.0001945	0.188049
Q9H4I2	0.460549	0.000218062	0.188049
Q8NGI7	-0.670432	0.000219459	0.188049
P51648	0.343243	0.000260457	0.197195
O15541	-0.459375	0.000305135	0.197195
[truncated: 6,845 more rows]

## Sheet: DS proteins
DS proteins cutoff: p<0.05.
[truncated: 571 more rows]
