# Supplementary material for: NMS-873 Leads to Dysfunctional Glycometabolism in A p97-Independent Manner in HCT116 Colon Cancer Cells
Source: Pharmaceutics. 2022 Mar 31;14(4):764. doi: 10.3390/pharmaceutics14040764 (PMC9024726; doi:10.3390/pharmaceutics14040764)
Supplement: Supplementary file 1 [file pharmaceutics-14-00764-s001.zip › Table S4. PISA T assay 2.xlsx]

## Sheet: raw
Table S4. Proteomic data of the PISA T assay using cell lysate and two temperature ranges (45-54 and 57-66 °C)
The differential stabilization (DS) analysis was performed using the normalized abundance.
Checked	Protein FDR Confidence: Combined	Master	Accession	Description	Exp. q-value: Combined	Sum PEP Score	Coverage [%]	# Peptides	# PSMs	# Unique Peptides	# AAs	MW [kDa]	calc. pI	Score Sequest HT: Sequest HT	# Peptides (by Search Engine): Sequest HT	Biological Process	Cellular Component	Molecular Function	Pfam IDs	Entrez Gene ID	Ensembl Gene ID	Gene Symbol	Gene ID	Reactome Pathways	WikiPathways	# Protein Pathway Groups	# Razor Peptides	Abundances (Normalized): F3: 126, Sample, DMSO, 45-54	Abundances (Normalized): F3: 127N, Sample, DMSO, 45-54	Abundances (Normalized): F3: 127C, Sample, DMSO, 57-66	Abundances (Normalized): F3: 128N, Sample, DMSO, 57-66	Abundances (Normalized): F3: 128C, Sample, NMS873, 45-54	Abundances (Normalized): F3: 129N, Sample, NMS873, 45-54	Abundances (Normalized): F3: 129C, Sample, NMS873, 57-66	Abundances (Normalized): F3: 130N, Sample, NMS873, 57-66	Abundances Count: F3: 126, Sample, DMSO, 45-54	Abundances Count: F3: 127N, Sample, DMSO, 45-54	Abundances Count: F3: 127C, Sample, DMSO, 57-66	Abundances Count: F3: 128N, Sample, DMSO, 57-66	Abundances Count: F3: 128C, Sample, NMS873, 45-54	Abundances Count: F3: 129N, Sample, NMS873, 45-54	Abundances Count: F3: 129C, Sample, NMS873, 57-66	Abundances Count: F3: 130N, Sample, NMS873, 57-66	Found in Sample: [S17] F3: 126, Sample, DMSO, 45-54	Found in Sample: [S18] F3: 127N, Sample, DMSO, 45-54	Found in Sample: [S19] F3: 127C, Sample, DMSO, 57-66	Found in Sample: [S20] F3: 128N, Sample, DMSO, 57-66	Found in Sample: [S21] F3: 128C, Sample, NMS873, 45-54	Found in Sample: [S22] F3: 129N, Sample, NMS873, 45-54
FALSE	High	Master Protein	Q09666	Neuroblast differentiation-associated protein AHNAK OS=Homo sapiens (Human) OX=9606 GN=AHNAK PE=1 SV=2	0	2277.34	80	337	1378	332	5890	628.7	6.15	4209.65	337	other biological processes	non-structural extracellular;plasma membrane;other membranes;cytosol;cytoskeleton;nucleus;other cell component	other molecular function		79026	ENSG00000124942	AHNAK	A1A586; hsa:79026; Q09666			0	5	50581.7	49397.5	120226	120368	56309.1	54953.2	129131	128061	357	357	357	357	357	357	357	357	High	High	High	High	High	High
FALSE	High	Master Protein	Q02952	A-kinase anchor protein 12 OS=Homo sapiens (Human) OX=9606 GN=AKAP12 PE=1 SV=4	0	1073.72	75	121	878	121	1782	191.4	4.41	3077.33	121	signal transduction;other biological processes	plasma membrane;other membranes;cytosol;cytoskeleton;other cell component	other molecular function	Pf03832, Pf10522	9590	ENSG00000131016	AKAP12	hsa:9590; O00310; O00498; Q02952; Q4LE68; Q5SZ80; Q5TGN1; Q68D82; Q99970		G Protein Signaling Pathways	1	0	13398.6	13333	28027.3	28564.9	15091.2	14510.8	30725.5	31304	119	119	119	119	119	119	119	119	High	High	High	High	High	High
FALSE	High	Master Protein	P21333	Filamin-A OS=Homo sapiens (Human) OX=9606 GN=FLNA PE=1 SV=4	0	942.445	67	146	622	128	2647	280.6	6.06	1966.76	146	cell cycle OR cell proliferation;cell organization and biogenesis;protein metabolism;RNA metabolism OR transcription;other metabolic processes;stress response;transport;developmental processes;signal transduction;other biological processes	non-structural extracellular;plasma membrane;other membranes;cytosol;cytoskeleton;nucleus;other cell component	signal transduction activity or receptor binding;cytoskeletal activity;other molecular function	Pf00307, Pf00630	2316	ENSG00000196924	FLNA	E9KL45; hsa:2316; P21333; Q5HY53; Q5HY55; Q8NF52	Platelet degranulation ; GP1b-IX-V activation signalling; OAS antiviral response; RHO GTPases activate PAKs; Cell-extracellular matrix interactions	Androgen receptor signaling pathway; Prolactin Signaling Pathway; Focal Adhesion; Hypothesized Pathways in Pathogenesis of Cardiovascular Disease; MAPK Signaling Pathway; IL-4 Signaling Pathway; Ebola Virus Pathway on Host; Joubert Syndrome	13	17	26794.4	26504	33369	32991.8	27476.5	27412.7	34643	33185.2	141	141	141	141	141	141	141	141	High	High	High	High	High	High
FALSE	High	Master Protein	P35579	Myosin-9 OS=Homo sapiens (Human) OX=9606 GN=MYH9 PE=1 SV=4	0	872.378	65	143	547	113	1960	226.4	5.6	1733.64	143	cell cycle OR cell proliferation;cell organization and biogenesis;protein metabolism;stress response;transport;developmental processes;signal transduction;other biological processes	plasma membrane;other membranes;cytosol;cytoskeleton;nucleus;other cell component	signal transduction activity or receptor binding;cytoskeletal activity;other molecular function	Pf00063, Pf01576, Pf02736	4627	ENSG00000100345	MYH9	A8K6E4; hsa:4627; O60805; P35579; Q60FE2; Q86T83	EPHA-mediated growth cone collapse; Regulation of actin dynamics for phagocytic cup formation; FCGR3A-mediated phagocytosis; Translocation of SLC2A4 (GLUT4) to the plasma membrane; RHO GTPases activate CIT; Sema4D induced cell migration and growth-cone collapse; RHO GTPases activate PKNs; RHO GTPases Activate ROCKs; RHO GTPases activate PAKs; CD163 mediating an anti-inflammatory response	Primary Focal Segmental Glomerulosclerosis FSGS; VEGFA-VEGFR2 Signaling Pathway; Nephrotic syndrome	13	28	32080.2	31375.4	18330	18329.2	30315	30573.4	17007.9	16659.8	138	138	138	138	138	138	138	138	High	High	High	High	High	High
FALSE	High	Master Protein	P18206	Vinculin OS=Homo sapiens (Human) OX=9606 GN=VCL PE=1 SV=4	0	677.692	81	97	474	97	1134	123.7	5.66	1415.48	97	cell adhesion;cell organization and biogenesis;transport;developmental processes;other biological processes	non-structural extracellular;plasma membrane;other membranes;cytosol;cytoskeleton;other cell component	cytoskeletal activity;other molecular function	Pf01044	7414	ENSG00000035403	VCL	hsa:7414; P18206; Q16450; Q5SWX2; Q7Z3B8; Q8IXU7	Neutrophil degranulation; Signaling by BRAF and RAF fusions; Platelet degranulation ; Smooth Muscle Contraction; Signaling by moderate kinase activity BRAF mutants; Paradoxical activation of RAF signaling by kinase inactive BRAF; Signaling downstream of RAS mutants; Signaling by RAF1 mutants; MAP2K and MAPK activation; Signaling by high-kinase activity BRAF mutants	Integrin-mediated Cell Adhesion; Primary Focal Segmental Glomerulosclerosis FSGS; Focal Adhesion; VEGFA-VEGFR2 Signaling Pathway; MFAP5 effect on permeability and motility of endothelial cells via cytoskeleton rearrangement; Melanoma; Regulation of Actin Cytoskeleton	17	0	15701.3	15828.9	31463.2	33044.2	17407.7	16895.8	35967	34985.7	105	105	105	105	105	105	105	105	High	High	High	High	High	High
FALSE	High	Master Protein	O75369	Filamin-B OS=Homo sapiens (Human) OX=9606 GN=FLNB PE=1 SV=2	0	676.592	61	122	340	108	2602	278	5.73	1041.44	122	cell organization and biogenesis;stress response;developmental processes;signal transduction;other biological processes	plasma membrane;other membranes;cytosol;cytoskeleton;nucleus;other cell component	cytoskeletal activity;other molecular function	Pf00307, Pf00630	2317	ENSG00000136068	FLNB	B2ZZ83; B2ZZ84; B2ZZ85; C9JKE6; C9JMC4; hsa:2317; O75369; Q13706; Q59EC2; Q60FE7; Q6MZJ1; Q8WXS9; Q8WXT0; Q8WXT1; Q8WXT2; Q8WXT3; Q9NRB5; Q9NT26; Q9UEV9	ISG15 antiviral mechanism	Focal Adhesion; MAPK Signaling Pathway; VEGFA-VEGFR2 Signaling Pathway; Ebola Virus Pathway on Host	5	4	16554.9	16549.7	12369.8	12368.1	16380.6	16507.2	12321.5	11967.4	106	106	106	106	106	106	106	106	High	High	High	High	High	High
FALSE	High	Master Protein	Q9Y490	Talin-1 OS=Homo sapiens (Human) OX=9606 GN=TLN1 PE=1 SV=3	0	641.746	60	118	294	100	2541	269.6	6.07	874.42	118	cell adhesion;cell organization and biogenesis;stress response;transport;signal transduction;other biological processes	non-structural extracellular;plasma membrane;other membranes;cytosol;cytoskeleton;other cell component	signal transduction activity or receptor binding;cytoskeletal activity;other molecular function	Pf00373, Pf01608, Pf08913, Pf09141, Pf16511	7094	ENSG00000137076	TLN1	A6NMY0; hsa:7094; Q86YD0; Q9NZQ2; Q9UHH8; Q9UPX3; Q9Y490	Platelet degranulation ; Signaling by BRAF and RAF fusions; Signaling by moderate kinase activity BRAF mutants; Paradoxical activation of RAF signaling by kinase inactive BRAF; Signaling downstream of RAS mutants; Signaling by RAF1 mutants; MAP2K and MAPK activation; Signaling by high-kinase activity BRAF mutants; p130Cas linkage to MAPK signaling for integrins; Smooth Muscle Contraction; XBP1(S)…	Integrin-mediated Cell Adhesion; Primary Focal Segmental Glomerulosclerosis FSGS; Focal Adhesion	17	20	14700	14453.7	9365.1	9183.3	13630.2	13936.4	8928.3	8442.1	108	108	108	108	108	108	108	108	High	High	High	High	High	High
FALSE	High	Master Protein	Q13813	Spectrin alpha chain, non-erythrocytic 1 OS=Homo sapiens (Human) OX=9606 GN=SPTAN1 PE=1 SV=3	0	628.97	59	139	308	137	2472	284.4	5.35	916.31	139	cell organization and biogenesis;transport;developmental processes;signal transduction	non-structural extracellular;other membranes;cytosol;cytoskeleton;other cell component	cytoskeletal activity;other molecular function	Pf00018, Pf00435, Pf08726, Pf13499	6709	ENSG00000197694	SPTAN1	hsa:6709; Q13186; Q13813; Q15324; Q16606; Q59EF1; Q5VXV5; Q5VXV6; Q7Z6M5; Q9P0V0	Neutrophil degranulation; RAF/MAP kinase cascade; Nephrin family interactions; Caspase-mediated cleavage of cytoskeletal proteins; COPI-mediated anterograde transport; NCAM signaling for neurite out-growth; Interaction between L1 and Ankyrins	Fas Ligand (FasL) pathway and Stress induction of Heat Shock Proteins (HSP) regulation	8	0	9601.9	9628.7	9377.9	9535.6	10069.6	10095.3	9527.8	9435.5	101	101	101	101	101	101	101	101	High	High	High	High	High	High
FALSE	High	Master Protein	P07900	Heat shock protein HSP 90-alpha OS=Homo sapiens (Human) OX=9606 GN=HSP90AA1 PE=1 SV=5	0	616.685	82	71	1716	45	732	84.6	5.02	5719.67	71	cell cycle OR cell proliferation;cell organization and biogenesis;protein metabolism;DNA metabolism;other metabolic processes;stress response;transport;developmental processes;signal transduction;other biological processes	non-structural extracellular;plasma membrane;other membranes;cytosol;mitochondrion;nucleus;other cytoplasmic organelle;other cell component	enzyme regulator activity;cytoskeletal activity;other molecular function	Pf00183, Pf02518	3320	ENSG00000080824	HSP90AA1	A8K500; B3KPJ9; hsa:3320; P07900; Q2PP14; Q5CAQ6; Q5CAQ7; Q9BVQ5	Neutrophil degranulation; Regulation of actin dynamics for phagocytic cup formation; Interleukin-4 and Interleukin-13 signaling; Potential therapeutics for SARS; Sema3A PAK dependent Axon repulsion; VEGFR2 mediated vascular permeability; Estrogen-dependent gene expression; The role of GTSE1 in G2/M progression after G2 checkpoint; HSP90 chaperone cycle for steroid hormone receptors (SHR); Recruit…	Nucleotide-binding Oligomerization Domain (NOD) pathway; TNF alpha Signaling Pathway; Corticotropin-releasing hormone signaling pathway; Aryl Hydrocarbon Receptor Netpath; EBV LMP1 signaling; Aryl Hydrocarbon Receptor Pathway; Constitutive Androstane Receptor Pathway; Pregnane X Receptor pathway; Glucocorticoid Receptor Pathway; Nuclear Receptors Meta-Pathway; NRF2 pathway; VEGFA-VEGFR2 Signaling…	64	1	17137.3	17426.2	19753.5	19317.6	17751.3	17526.2	19645.2	19450.3	51	51	51	51	51	51	51	51	High	High	High	High	High	High
FALSE	High	Master Protein	P49327	Fatty acid synthase OS=Homo sapiens (Human) OX=9606 GN=FASN PE=1 SV=3	0	608.27	51	105	373	104	2511	273.3	6.44	1111.78	105	other metabolic processes;developmental processes;other biological processes	plasma membrane;other membranes;cytosol;ER/Golgi;other cell component	other molecular function	Pf00107, Pf00109, Pf00550, Pf00698, Pf00975, Pf02801, Pf08242, Pf08659, Pf14765, Pf16197	2194	ENSG00000169710	FASN	hsa:2194; P49327; Q13479; Q16702; Q4LE83; Q6P4U5; Q6SS02; Q969R1; Q96C68; Q96IT0	Vitamin B5 (pantothenate) metabolism; Activation of gene expression by SREBF (SREBP); ChREBP activates metabolic gene expression; Fatty acyl-CoA biosynthesis; NR1H2 & NR1H3 regulate gene expression linked to lipogenesis	AMP-activated Protein Kinase (AMPK) Signaling; Sterol Regulatory Element-Binding Proteins (SREBP) signalling; SREBF and miR33 in cholesterol and lipid homeostasis; Liver X Receptor Pathway; Nuclear Receptors Meta-Pathway; Fatty Acid Biosynthesis; Angiopoietin Like Protein 8 Regulatory Pathway; Lipid Metabolism Pathway; Pathways in clear cell renal cell carcinoma; Metabolic reprogramming in colon …	17	1	30262.2	29427.9	4515.8	4385.5	26433.3	27881.9	3820.4	3548.7	100	100	100	100	100	100	100	100	High	High	High	High	High	High
FALSE	High	Master Protein	P08238	Heat shock protein HSP 90-beta OS=Homo sapiens (Human) OX=9606 GN=HSP90AB1 PE=1 SV=4	0	608.18	83	76	1777	41	724	83.2	5.03	5879.3	76	cell organization and biogenesis;DNA metabolism;other metabolic processes;stress response;transport;developmental processes;signal transduction;other biological processes	non-structural extracellular;plasma membrane;other membranes;cytosol;nucleus;other cytoplasmic organelle;other cell component	signal transduction activity or receptor binding;enzyme regulator activity;cytoskeletal activity;nucleic acid binding activity;other molecular function	Pf00183, Pf02518	3326	ENSG00000096384	HSP90AB1	B2R5P0; hsa:3326; P08238; Q5T9W7; Q9NQW0; Q9NTK6	The role of GTSE1 in G2/M progression after G2 checkpoint; Neutrophil degranulation; Regulation of actin dynamics for phagocytic cup formation; HSP90 chaperone cycle for steroid hormone receptors (SHR); Chaperone Mediated Autophagy; Sema3A PAK dependent Axon repulsion; Potential therapeutics for SARS; Aryl hydrocarbon receptor signalling; Estrogen-dependent gene expression; The NLRP3 inflammasome…	Nuclear Receptors Meta-Pathway; NRF2 pathway; Focal Adhesion-PI3K-Akt-mTOR-signaling pathway; PI3K-Akt Signaling Pathway	21	32	39934.6	39944.6	42170.2	40590.3	40277.6	39936.4	39653.3	39700.8	73	73	73	73	73	73	73	73	High	High	High	High	High	High
FALSE	High	Master Protein	Q14315	Filamin-C OS=Homo sapiens (Human) OX=9606 GN=FLNC PE=1 SV=3	0	585.213	50	111	302	91	2725	290.8	5.97	948.26	111	cell organization and biogenesis;other biological processes	plasma membrane;other membranes;cytosol;cytoskeleton;other cell component	cytoskeletal activity;other molecular function	Pf00307, Pf00630	2318	ENSG00000128591	FLNC	B2ZZ88; hsa:2318; O95303; Q07985; Q14315; Q9NS12; Q9NYE5; Q9UMR8; Q9Y503	Cell-extracellular matrix interactions	Focal Adhesion; MAPK Signaling Pathway; Ebola Virus Pathway on Host	4	2	8242	8061.6	10678.6	10317	8457	8461.6	10915.8	10547.6	80	80	80	80	80	80	80	80	High	High	High	High	High	High
FALSE	High	Master Protein	Q14204	Cytoplasmic dynein 1 heavy chain 1 OS=Homo sapiens (Human) OX=9606 GN=DYNC1H1 PE=1 SV=5	0	573.363	38	160	298	158	4646	532.1	6.4	841.63	160	cell cycle OR cell proliferation;cell organization and biogenesis;transport;other biological processes	non-structural extracellular;cytosol;cytoskeleton;other cytoplasmic organelle;other cell component	cytoskeletal activity;other molecular function	Pf03028, Pf08385, Pf08393, Pf12774, Pf12775, Pf12777, Pf12780, Pf12781, Pf17852, Pf18198, Pf18199	1778	ENSG00000197102	DYNC1H1	B0I1R0; hsa:1778; Q14204; Q6DKQ7; Q8WU28; Q92814; Q9Y4G5	HCMV Early Events; Separation of Sister Chromatids; Neutrophil degranulation; COPI-mediated anterograde transport; Regulation of PLK1 Activity at G2/M Transition; AURKA Activation by TPX2; MHC class II antigen presentation; Resolution of Sister Chromatid Cohesion; HSP90 chaperone cycle for steroid hormone receptors (SHR); RHO GTPases Activate Formins; COPI-independent Golgi-to-ER retrograde traff…	Ciliary landscape; Intraflagellar transport proteins binding to dynein	22	1	20137.9	19441.2	4286.8	4263.3	15016.2	15899.5	2952.5	2928.9	132	132	132	132	132	132	132	132	High	High	High	High	High	High
FALSE	High	Master Protein	P10809	60 kDa heat shock protein, mitochondrial OS=Homo sapiens (Human) OX=9606 GN=HSPD1 PE=1 SV=2	0	564.224	81	48	873	48	573	61	5.87	3100.31	48	cell cycle OR cell proliferation;cell organization and biogenesis;protein metabolism;DNA metabolism;other metabolic processes;stress response;transport;developmental processes;signal transduction;other biological processes	non-structural extracellular;plasma membrane;other membranes;cytosol;mitochondrion;other cytoplasmic organelle;other cell component	nucleic acid binding activity;other molecular function	Pf00118	3329	ENSG00000144381	HSPD1	B2R5M6; B7Z712; hsa:3329; P10809; Q38L19; Q9UCR6	TFAP2A acts as a transcriptional repressor during retinoic acid induced cell differentiation; Mitochondrial protein import	Apoptosis-related network due to altered Notch3 in ovarian cancer; Sudden Infant Death Syndrome (SIDS) Susceptibility Pathways	4	0	20908.1	20724.5	18687.1	18181.2	20032.4	19757.8	16543.2	16880.6	57	57	57	57	57	57	57	57	High	High	High	High	High	High
FALSE	High	Master Protein	Q92616	eIF-2-alpha kinase activator GCN1 OS=Homo sapiens (Human) OX=9606 GN=GCN1 PE=1 SV=6	0	563.541	46	122	333	122	2671	292.6	7.47	955.76	122	protein metabolism;other metabolic processes;stress response;other biological processes	cytosol;translational apparatus;other cell component	enzyme regulator activity;translation activity;nucleic acid binding activity;other molecular function		10985	ENSG00000089154	GCN1	A8KAY1; hsa:10985; O95001; O95651; Q6P2S3; Q86X65; Q8N5I5; Q8WU80; Q92616; Q99736; Q9UE60	Response of EIF2AK4 (GCN2) to amino acid deficiency		1	0	21412.7	21048.7	20861.8	20995	18400.1	18763.1	13654.4	13876.4	116	116	116	116	116	116	116	116	High	High	High	High	High	High
FALSE	High	Master Protein	Q00610	Clathrin heavy chain 1 OS=Homo sapiens (Human) OX=9606 GN=CLTC PE=1 SV=5	0	553.655	59	84	316	84	1675	191.5	5.69	1084.8	84	cell-cell signaling;cell cycle OR cell proliferation;cell organization and biogenesis;protein metabolism;other metabolic processes;transport;signal transduction;other biological processes	plasma membrane;other membranes;cytosol;cytoskeleton;ER/Golgi;other cytoplasmic organelle;other cell component	signal transduction activity or receptor binding;nucleic acid binding activity;other molecular function	Pf00637, Pf01394, Pf09268, Pf13838	1213	ENSG00000141367	CLTC	D3DU00; hsa:1213; Q00610; Q6N0A0; Q86TF2	MHC class II antigen presentation; Lysosome Vesicle Biogenesis; Cargo recognition for clathrin-mediated endocytosis; WNT5A-dependent internalization of FZD4; EPH-ephrin mediated repulsion of cells; WNT5A-dependent internalization of FZD2, FZD5 and ROR2; Formation of annular gap junctions; LDL clearance; Recycling pathway of L1; Retrograde neurotrophin signalling; VLDLR internalisation and degrada…	Synaptic Vesicle Pathway; VEGFA-VEGFR2 Signaling Pathway; Ebola Virus Pathway on Host; Fragile X Syndrome ; Complement and Coagulation Cascades	19	0	25433.5	25388.3	10676	10085.2	21367.2	22021.1	7875.6	7370.7	80	80	80	80	80	80	80	80	High	High	High	High	High	High
FALSE	High	Master Protein	P42704	Leucine-rich PPR motif-containing protein, mitochondrial OS=Homo sapiens (Human) OX=9606 GN=LRPPRC PE=1 SV=3	0	553.156	68	97	383	97	1394	157.8	6.13	1122.15	97	transport;other biological processes	other membranes;cytoskeleton;mitochondrion;nucleus;other cell component	cytoskeletal activity;nucleic acid binding activity;other molecular function	Pf01535	10128	ENSG00000138095	LRPPRC	A0PJE3; A8K1V1; hsa:10128; P42704; Q53PC0; Q53QN7; Q6ZUD8; Q7Z7A6; Q96D84	Respiratory electron transport; TP53 Regulates Metabolic Genes	Ciliary landscape	3	0	20948.4	21191.4	26717.9	26932	19684.7	19911	17283.9	19214.4	94	94	94	94	94	94	94	94	High	High	High	High	High	High
FALSE	High	Master Protein	P27816	Microtubule-associated protein 4 OS=Homo sapiens (Human) OX=9606 GN=MAP4 PE=1 SV=3	0	548.319	68	77	428	77	1152	120.9	5.43	1273.39	77	cell cycle OR cell proliferation;cell organization and biogenesis;developmental processes;other biological processes	plasma membrane;other membranes;cytosol;cytoskeleton;other cell component	cytoskeletal activity;other molecular function	Pf00418	4134	ENSG00000047849	MAP4	hsa:4134; P27816; Q13082; Q59FT2; Q68D74; Q6ZUW9; Q86V26; Q96A76; Q96NS9		Splicing factor NOVA regulated synaptic proteins	1	0	11123.2	11232.5	29217.6	29479.4	13037.8	12589.4	31547.5	32735.8	91	91	91	91	91	91	91	91	High	High	High	High	High	High
FALSE	High	Master Protein	P12270	Nucleoprotein TPR OS=Homo sapiens (Human) OX=9606 GN=TPR PE=1 SV=3	0	547.811	50	126	295	122	2363	267.1	5.02	853.02	126	cell cycle OR cell proliferation;cell organization and biogenesis;protein metabolism;other metabolic processes;stress response;transport;other biological processes	other membranes;cytoskeleton;nucleus;other cell component	cytoskeletal activity;nucleic acid binding activity;other molecular function	Pf07926	7175	ENSG00000047410	TPR	hsa:7175; P12270; Q15624; Q15655; Q5SWY0; Q99968	HCMV Late Events; HCMV Early Events; tRNA processing in the nucleus; Transport of Mature mRNA derived from an Intron-Containing Transcript; ISG15 antiviral mechanism; SUMOylation of chromatin organization proteins; Transport of the SLBP independent Mature mRNA; Transport of the SLBP Dependant Mature mRNA; Transport of Mature mRNA Derived from an Intronless Transcript; Rev-mediated nuclear export …		27	3	7219.8	7291.4	16630.8	16704.6	8017.6	7800.3	17326.1	17360.8	106	106	106	106	106	106	106	106	High	High	High	High	High	High
FALSE	High	Master Protein	Q9P2E9	Ribosome-binding protein 1 OS=Homo sapiens (Human) OX=9606 GN=RRBP1 PE=1 SV=5	0	531.292	79	110	338	108	1410	152.4	8.6	1011.22	110	protein metabolism;other metabolic processes;transport	other membranes;ER/Golgi;translational apparatus	other molecular function	Pf05104	6238	ENSG00000125844	RRBP1	A0A0A0MRV0; A2A2S6; A6NCN6; hsa:6238; O75300; O75301; Q5W165; Q96SB2; Q9BWP1; Q9H476; Q9P2E9		Ectoderm Differentiation	1	2	7554.4	7311	17476.4	17435.7	8079	7976.9	18766.9	18740.3	88	88	88	88	88	88	88	88	High	High	High	High	High	High
FALSE	High	Master Protein	P13639	Elongation factor 2 OS=Homo sapiens (Human) OX=9606 GN=EEF2 PE=1 SV=4	0	498.501	76	64	601	62	858	95.3	6.83	1828.77	64	cell cycle OR cell proliferation;protein metabolism;other metabolic processes;stress response;transport;developmental processes;other biological processes	non-structural extracellular;plasma membrane;other membranes;cytosol;translational apparatus;other cell component	cytoskeletal activity;translation activity;nucleic acid binding activity;other molecular function	Pf00009, Pf00679, Pf03144, Pf03764, Pf14492	1938	ENSG00000167658	EEF2	B2RMP5; D6W618; hsa:1938; P13639; Q58J86	Neutrophil degranulation; Protein methylation; Uptake and function of diphtheria toxin; Peptide chain elongation; Synthesis of diphthamide-EEF2	Translation Factors; AMP-activated Protein Kinase (AMPK) Signaling; Brain-Derived Neurotrophic Factor (BDNF) signaling pathway; IL-18 signaling pathway	9	2	28731.6	29369.3	16092.7	15651.2	29883.2	29016.6	14136.6	14622.5	75	75	75	75	75	75	75	75	High	High	High	High	High	High
FALSE	High	Master Protein	O00410	Importin-5 OS=Homo sapiens (Human) OX=9606 GN=IPO5 PE=1 SV=4	0	472.52	62	52	277	49	1097	123.6	4.94	935.27	52	transport;other biological processes	nucleus;other cell component	enzyme regulator activity;other molecular function	Pf02985, Pf18808, Pf18816, Pf18829	3843	ENSG00000065150	IPO5	B4DZA0; hsa:3843; O00410; O15257; Q5T578; Q86XC7	vRNP Assembly		1	4	8867.5	8895.4	14399.8	14530.4	9682.9	9374.7	13590.4	15409.8	64	64	64	64	64	64	64	64	High	High	High	High	High	High
FALSE	High	Master Protein	P38646	Stress-70 protein, mitochondrial OS=Homo sapiens (Human) OX=9606 GN=HSPA9 PE=1 SV=2	0	465.369	71	55	432	54	679	73.6	6.16	1324.67	55	cell organization and biogenesis;other metabolic processes;stress response;transport;developmental processes;signal transduction;other biological processes	mitochondrion;nucleus;other cell component	other molecular function	Pf00012	3313	ENSG00000113013	HSPA9	B2RCM1; hsa:3313; P30036; P31932; P38646; Q1HB43; Q53H23; Q6GU03; Q9BWB7; Q9UC56	Gene and protein expression by JAK-STAT signaling after Interleukin-12 stimulation; Mitochondrial protein import; Regulation of HSF1-mediated heat shock response; Cristae formation	Parkin-Ubiquitin Proteasomal System pathway	5	1	11375.2	11341.3	13382.8	13253.5	11968.9	11591.8	13906.1	13488.9	57	57	57	57	57	57	57	57	High	High	High	High	High	High
FALSE	High	Master Protein	P11142	Heat shock cognate 71 kDa protein OS=Homo sapiens (Human) OX=9606 GN=HSPA8 PE=1 SV=1	0	460.855	79	48	527	33	646	70.9	5.52	1855.48	48	cell-cell signaling;cell organization and biogenesis;protein metabolism;RNA metabolism OR transcription;other metabolic processes;stress response;transport;signal transduction;other biological processes	non-structural extracellular;plasma membrane;other membranes;cytosol;nucleus;other cytoplasmic organelle;other cell component	signal transduction activity or receptor binding;other molecular function	Pf00012	3312	ENSG00000109971	HSPA8	hsa:3312; P11142; Q9H3R6	AUF1 (hnRNP D0) binds and destabilizes mRNA; Neutrophil degranulation; Clathrin-mediated endocytosis; mRNA Splicing - Major Pathway; Late endosomal microautophagy; Lysosome Vesicle Biogenesis; Golgi Associated Vesicle Biogenesis; Attenuation phase; Chaperone Mediated Autophagy; Regulation of HSF1-mediated heat shock response; HSP90 chaperone cycle for steroid hormone receptors (SHR); CHL1 interac…	Parkin-Ubiquitin Proteasomal System pathway; MAPK Signaling Pathway; Exercise-induced Circadian Regulation	20	12	17735.3	17742.3	12110.8	11613.9	17856.5	17076	11673.5	11010.9	48	48	48	48	48	48	48	48	High	High	High	High	High	High
FALSE	High	Master Protein	Q01082	Spectrin beta chain, non-erythrocytic 1 OS=Homo sapiens (Human) OX=9606 GN=SPTBN1 PE=1 SV=2	0	452.655	47	105	206	96	2364	274.4	5.57	605.54	105	cell cycle OR cell proliferation;cell organization and biogenesis;transport;developmental processes;signal transduction;other biological processes	plasma membrane;other membranes;cytosol;cytoskeleton;nucleus;other cell component	cytoskeletal activity;other molecular function	Pf00169, Pf00307, Pf00435	6711	ENSG00000115306	SPTBN1	B2RP63; hsa:6711; O60837; Q01082; Q16057; Q53R99; Q59ER3; Q8IX99	COPI-mediated anterograde transport; RAF/MAP kinase cascade; NCAM signaling for neurite out-growth; Signaling by FLT3 fusion proteins; Nephrin family interactions; Interaction between L1 and Ankyrins	TGF-beta Signaling Pathway; Sudden Infant Death Syndrome (SIDS) Susceptibility Pathways	8	9	8044.8	7981.4	4625.7	4544.5	8092.3	8041.3	4020.4	4070.8	83	83	83	83	83	83	83	83	High	High	High	High	High	High
FALSE	High	Master Protein	P11021	Endoplasmic reticulum chaperone BiP OS=Homo sapiens (Human) OX=9606 GN=HSPA5 PE=1 SV=2	0	425.116	69	56	552	53	654	72.3	5.16	1709.61	56	protein metabolism;other metabolic processes;stress response;transport;developmental processes;signal transduction;other biological processes	plasma membrane;other membranes;cytosol;mitochondrion;ER/Golgi;nucleus;other cell component	translation activity;other molecular function	Pf00012	3309	ENSG00000044574	HSPA5	B0QZ61; hsa:3309; P11021; Q2EF78; Q9NPF1; Q9UK02	Platelet degranulation ; IRE1alpha activates chaperones; Antigen Presentation: Folding, assembly and peptide loading of class I MHC; Regulation of HSF1-mediated heat shock response; PERK regulates gene expression; ATF6 (ATF6-alpha) activates chaperone genes	Parkin-Ubiquitin Proteasomal System pathway; Apoptosis-related network due to altered Notch3 in ovarian cancer; Photodynamic therapy-induced unfolded protein response; Prion disease pathway; Unfolded protein response	12	3	14320.9	14676.3	18830.2	18923.1	15460	15180.5	19726.6	20005.6	58	58	58	58	58	58	58	58	High	High	High	High	High	High
FALSE	High	Master Protein	Q86UP2	Kinectin OS=Homo sapiens (Human) OX=9606 GN=KTN1 PE=1 SV=1	0	422.463	62	89	222	88	1357	156.2	5.64	689.99	89	protein metabolism;other metabolic processes;transport;other biological processes	plasma membrane;other membranes;ER/Golgi	cytoskeletal activity	Pf05104	3895	ENSG00000126777	KTN1	B4DZ88; hsa:3895; Q13999; Q14707; Q15387; Q17RZ5; Q5GGW3; Q86UP2; Q86W57	Regulation of Insulin-like Growth Factor (IGF) transport and uptake by Insulin-like Growth Factor Binding Proteins (IGFBPs); Post-translational protein phosphorylation; RHO GTPases activate KTN1	Glucocorticoid Receptor Pathway; Nuclear Receptors Meta-Pathway	5	1	7253.9	7157.7	15233	15066.3	7666.3	7637.2	14724.4	15678.7	77	77	77	77	77	77	77	77	High	High	High	High	High	High
FALSE	High	Master Protein	P34932	Heat shock 70 kDa protein 4 OS=Homo sapiens (Human) OX=9606 GN=HSPA4 PE=1 SV=4	0	421.943	81	63	214	56	840	94.3	5.19	698.48	63	cell organization and biogenesis;stress response;transport	non-structural extracellular;cytosol;mitochondrion;nucleus	other molecular function	Pf00012	3308	ENSG00000170606	HSPA4	hsa:3308; O95756; P34932; Q2TAL4; Q9BUK9	Regulation of HSF1-mediated heat shock response	Parkin-Ubiquitin Proteasomal System pathway	2	8	11731.5	11539.4	4992.3	4858.3	11331.2	11048	4760.4	4438.1	64	64	64	64	64	64	64	64	High	High	High	High	High	High
FALSE	High	Master Protein	O43707	Alpha-actinin-4 OS=Homo sapiens (Human) OX=9606 GN=ACTN4 PE=1 SV=2	0	419.924	74	65	342	43	911	104.8	5.44	1044.74	65	cell organization and biogenesis;stress response;transport;signal transduction;other biological processes	non-structural extracellular;cytosol;cytoskeleton;nucleus;other cell component	signal transduction activity or receptor binding;cytoskeletal activity;nucleic acid binding activity;other molecular function	Pf00307, Pf00435, Pf08726	81	ENSG00000130402; ENSG00000282844	ACTN4	A4K467; D6PXK4; hsa:81; O43707; O76048	Platelet degranulation ; Nephrin family interactions	Arrhythmogenic Right Ventricular Cardiomyopathy; Primary Focal Segmental Glomerulosclerosis FSGS; Focal Adhesion; Striated Muscle Contraction Pathway; Ebola Virus Pathway on Host; Nephrotic syndrome	8	22	20639.8	21209	16244.9	16075.1	21806.5	22017.6	15659.5	15875.8	67	67	67	67	67	67	67	67	High	High	High	High	High	High
FALSE	High	Master Protein	Q9C0C2	182 kDa tankyrase-1-binding protein OS=Homo sapiens (Human) OX=9606 GN=TNKS1BP1 PE=1 SV=4	0	411.99	57	75	170	75	1729	181.7	4.86	577.77	75	cell cycle OR cell proliferation;cell organization and biogenesis;DNA metabolism;RNA metabolism OR transcription;other metabolic processes;stress response;signal transduction;other biological processes	cytosol;cytoskeleton;nucleus;other cell component	other molecular function	Pf15327	85456	ENSG00000149115	TNKS1BP1	A7E2F8; hsa:85456; Q6PJ35; Q6ZV74; Q9C0C2	TP53 regulates transcription of additional cell cycle genes whose exact role in the p53 pathway remain uncertain; Deadenylation of mRNA	Ciliary landscape	3	0	2295.1	2279.3	5902.3	5927.4	2557	2587.2	6367.9	6271.6	55	55	55	55	55	55	55	55	High	High	High	High	High	High
FALSE	High	Master Protein	P12814	Alpha-actinin-1 OS=Homo sapiens (Human) OX=9606 GN=ACTN1 PE=1 SV=2	0	405.628	71	57	241	32	892	103	5.41	762.46	57	cell adhesion;cell organization and biogenesis;transport;developmental processes;other biological processes	non-structural extracellular;plasma membrane;other membranes;cytosol;cytoskeleton;other cell component	signal transduction activity or receptor binding;cytoskeletal activity;nucleic acid binding activity;other molecular function	Pf00307, Pf00435, Pf08726	87	ENSG00000072110	ACTN1	B3V8S3; B4DHH3; B7TY16; hsa:87; P12814; Q1HE25; Q9BTN1	Nephrin family interactions; Platelet degranulation ; Syndecan interactions; Regulation of cytoskeletal remodeling and cell spreading by IPP complex components	Arrhythmogenic Right Ventricular Cardiomyopathy; Focal Adhesion; Ebola Virus Pathway on Host; MFAP5 effect on permeability and motility of endothelial cells via cytoskeleton rearrangement; Regulation of Actin Cytoskeleton	9	5	7082.8	7234.2	4240.4	4257.6	7568.4	7454	3813.3	4095.4	36	36	36	36	36	36	36	36	High	High	High	High	High	High
FALSE	High	Master Protein	P78527	DNA-dependent protein kinase catalytic subunit OS=Homo sapiens (Human) OX=9606 GN=PRKDC PE=1 SV=3	0	404.372	30	117	225	116	4128	468.8	7.12	594.72	117	cell cycle OR cell proliferation;cell organization and biogenesis;protein metabolism;DNA metabolism;RNA metabolism OR transcription;other metabolic processes;stress response;developmental processes;signal transduction;other biological processes	cytosol;nucleus;other cell component	nucleic acid binding activity;kinase activity;other molecular function	Pf00454, Pf02259, Pf02260, Pf08163	5591	ENSG00000253729	PRKDC	hsa:5591; P78527; P78528; Q13327; Q13337; Q14175; Q59H99; Q7Z611; Q96SE6; Q9UME3	Nonhomologous End-Joining (NHEJ); E3 ubiquitin ligases ubiquitinate target proteins; Cytosolic sensors of pathogen-associated DNA ; IRF3-mediated induction of type I IFN	miRNA Regulation of DNA Damage Response; Cell Cycle; Retinoblastoma Gene in Cancer; Fas Ligand (FasL) pathway and Stress induction of Heat Shock Proteins (HSP) regulation; Pathways Affected in Adenoid Cystic Carcinoma; ATM Signaling Network in Development and Disease ; Non-homologous end joining; Osteoblast differentiation; DNA Repair Pathways Full Network; DNA Damage Response	14	1	18916.8	18188.8	3783.2	3790.7	11743.6	12584.2	2283.8	2198.9	102	102	102	102	102	102	102	102	High	High	High	High	High	High
FALSE	High	Master Protein	Q14789	Golgin subfamily B member 1 OS=Homo sapiens (Human) OX=9606 GN=GOLGB1 PE=1 SV=2	0	397.258	39	111	184	109	3259	375.8	5	514.68	111	cell organization and biogenesis;transport;other biological processes	other membranes;ER/Golgi	nucleic acid binding activity		2804	ENSG00000173230	GOLGB1	B2ZZ91; D3DN92; E7EP74; F1T0J2; hsa:2804; Q14398; Q14789	Golgi Associated Vesicle Biogenesis; COPI-mediated anterograde transport; Signaling by FLT3 fusion proteins		3	2	4104.3	4058.8	6654.4	6767.7	4237.7	4283.8	6564	6664.6	81	81	81	81	81	81	81	81	High	High	High	High	High	High
FALSE	High	Master Protein	P35221	Catenin alpha-1 OS=Homo sapiens (Human) OX=9606 GN=CTNNA1 PE=1 SV=1	0	382.512	76	63	216	45	906	100	6.29	659.75	63	cell adhesion;cell organization and biogenesis;stress response;developmental processes;other biological processes	plasma membrane;other membranes;cytosol;cytoskeleton;other cell component	cytoskeletal activity;other molecular function	Pf01044	1495	ENSG00000044115	CTNNA1	hsa:1495; P35221; Q12795; Q8N1C0	RHO GTPases activate IQGAPs; VEGFR2 mediated vascular permeability; Adherens junctions interactions; Myogenesis	Arrhythmogenic Right Ventricular Cardiomyopathy; Apoptosis-related network due to altered Notch3 in ovarian cancer; VEGFA-VEGFR2 Signaling Pathway; White fat cell differentiation; Endometrial cancer; Mechanoregulation and pathology of YAP/TAZ via Hippo and non-Hippo mechanisms; Hippo-Merlin Signaling Dysregulation	11	18	7127.4	7248.9	9875.6	10200	7456.4	7241.2	10138.7	9815.7	60	60	60	60	60	60	60	60	High	High	High	High	High	High
FALSE	High	Master Protein	P55072	Transitional endoplasmic reticulum ATPase OS=Homo sapiens (Human) OX=9606 GN=VCP PE=1 SV=4	0	381.82	74	56	292	56	806	89.3	5.26	862.82	56	cell cycle OR cell proliferation;cell organization and biogenesis;protein metabolism;DNA metabolism;other metabolic processes;stress response;transport;signal transduction;other biological processes	non-structural extracellular;other membranes;cytosol;ER/Golgi;nucleus;other cytoplasmic organelle;other cell component	signal transduction activity or receptor binding;enzyme regulator activity;other molecular function	Pf00004, Pf02359, Pf02933, Pf09336, Pf17862	7415	ENSG00000165280	VCP	B2R5T8; hsa:7415; P55072; Q0V924; Q2TAI5; Q969G7; Q9UCD5	Neutrophil degranulation; Ovarian tumor domain proteases; Aggrephagy; HSF1 activation; ABC-family proteins mediated transport; Hedgehog ligand biogenesis; Hh mutants are degraded by ERAD; Defective CFTR causes cystic fibrosis; E3 ubiquitin ligases ubiquitinate target proteins; Attachment and Entry; Attachment and Entry; Josephin domain DUBs; Protein methylation; Translesion Synthesis by POLH; N-g…		15	0	7386.9	7456.4	16488.9	15850.2	8460.7	8358.9	19076.3	18937.3	55	55	55	55	55	55	55	55	High	High	High	High	High	High
FALSE	High	Master Protein	Q15075	Early endosome antigen 1 OS=Homo sapiens (Human) OX=9606 GN=EEA1 PE=1 SV=2	0	377.509	54	84	195	82	1411	162.4	5.68	579.19	84	cell organization and biogenesis;transport;other biological processes	plasma membrane;other membranes;cytosol;other cytoplasmic organelle;other cell component	other molecular function	Pf01363	8411	ENSG00000102189	EEA1	hsa:8411; Q14221; Q15075	Toll Like Receptor 9 (TLR9) Cascade	VEGFA-VEGFR2 Signaling Pathway	2	1	4743.4	4717.3	11834.4	11791.3	5281.3	5141.6	11980.8	12272.2	74	74	74	74	74	74	74	74	High	High	High	High	High	High
FALSE	High	Master Protein	Q14152	Eukaryotic translation initiation factor 3 subunit A OS=Homo sapiens (Human) OX=9606 GN=EIF3A PE=1 SV=1	0	377.482	59	91	262	91	1382	166.5	6.79	728.21	91	cell organization and biogenesis;protein metabolism;other metabolic processes;other biological processes	cytosol;cytoskeleton;translational apparatus;nucleus;other cell component	signal transduction activity or receptor binding;nucleic acid binding activity;other molecular function	Pf01399	8661	ENSG00000107581	EIF3A	B1AMV5; B4DYS1; F5H335; hsa:8661; O00653; Q14152; Q15778	L13a-mediated translational silencing of Ceruloplasmin expression; Formation of a pool of free 40S subunits; GTP hydrolysis and joining of the 60S ribosomal subunit; Translation initiation complex formation; Formation of the ternary complex, and subsequently, the 43S complex; Ribosomal scanning and start codon recognition	Translation Factors	7	0	14600.5	14793.1	13126	12907.7	13512.8	13798.4	9945.2	10019.3	81	81	81	81	81	81	81	81	High	High	High	High	High	High
FALSE	High	Master Protein	P29401	Transketolase OS=Homo sapiens (Human) OX=9606 GN=TKT PE=1 SV=3	0	376.951	80	45	497	45	623	67.8	7.66	1660.4	45	other metabolic processes;other biological processes	other membranes;cytosol;ER/Golgi;nucleus;other cytoplasmic organelle	other molecular function	Pf00456, Pf02779, Pf02780	7086	ENSG00000163931	TKT	A8K089; B4DE31; E7EPA7; hsa:7086; P29401; Q8TBA3; Q96HH3	Pentose phosphate pathway; Insulin effects increased synthesis of Xylulose-5-Phosphate	Pentose Phosphate Metabolism; VEGFA-VEGFR2 Signaling Pathway; Metabolic reprogramming in colon cancer; Thiamine metabolic pathways	6	0	9086.3	9432.5	21376	21403	10453.3	10158.7	24019.5	23800.9	46	46	46	46	46	46	46	46	High	High	High	High	High	High
FALSE	High	Master Protein	P14625	Endoplasmin OS=Homo sapiens (Human) OX=9606 GN=HSP90B1 PE=1 SV=1	0	376.072	64	61	437	59	803	92.4	4.84	1296.57	61	cell organization and biogenesis;protein metabolism;other metabolic processes;stress response;transport;signal transduction;other biological processes	non-structural extracellular;plasma membrane;other membranes;cytosol;ER/Golgi;other cell component	signal transduction activity or receptor binding;nucleic acid binding activity;other molecular function	Pf00183, Pf02518	7184	ENSG00000166598	HSP90B1	hsa:7184; P14625; Q96A97	Trafficking and processing of endosomal TLR; Regulation of Insulin-like Growth Factor (IGF) transport and uptake by Insulin-like Growth Factor Binding Proteins (IGFBPs); Post-translational protein phosphorylation; Interleukin-4 and Interleukin-13 signaling; Scavenging by Class A Receptors; ATF6 (ATF6-alpha) activates chaperone genes	Photodynamic therapy-induced unfolded protein response; Focal Adhesion-PI3K-Akt-mTOR-signaling pathway; Prion disease pathway; PI3K-Akt Signaling Pathway; Sudden Infant Death Syndrome (SIDS) Susceptibility Pathways	11	0	12283.3	12211.1	9101.8	9283.7	12613.7	12824.3	9231.5	9177.7	57	57	57	57	57	57	57	57	High	High	High	High	High	High
FALSE	High	Master Protein	P0DMV9	Heat shock 70 kDa protein 1B OS=Homo sapiens (Human) OX=9606 GN=HSPA1B PE=1 SV=1	0	372.215	81	45	365	22	641	70	5.66	1158.23	45	RNA metabolism OR transcription;other metabolic processes;stress response;transport;other biological processes	non-structural extracellular;plasma membrane;other membranes;cytosol;cytoskeleton;mitochondrion;ER/Golgi;nucleus;other cell component	signal transduction activity or receptor binding;other molecular function	Pf00012	3303; 3304	ENSG00000204388; ENSG00000212866; ENSG00000224501; ENSG00000231555; ENSG00000232804	HSPA1B	B4E3B6; hsa:3303; hsa:3304; P08107; P0DMV9; P19790; Q5JQI4; Q5SP17; Q9UQL9; Q9UQM0	Neutrophil degranulation; HSP90 chaperone cycle for steroid hormone receptors (SHR); Regulation of HSF1-mediated heat shock response; Attenuation phase	Apoptosis Modulation and Signaling; Parkin-Ubiquitin Proteasomal System pathway; MAPK Signaling Pathway; Apoptosis Modulation by HSP70; VEGFA-VEGFR2 Signaling Pathway	10	21	11543.2	11675	7732.3	7737.5	11791.7	11388.6	7211.6	7447.4	41	41	41	41	41	41	41	41	High	High	High	High	High	High
FALSE	High	Master Protein	Q86VP6	Cullin-associated NEDD8-dissociated protein 1 OS=Homo sapiens (Human) OX=9606 GN=CAND1 PE=1 SV=2	0	372.105	53	60	235	59	1230	136.3	5.78	720.41	60	cell organization and biogenesis;protein metabolism;other metabolic processes;transport;other biological processes	non-structural extracellular;cytosol;ER/Golgi;nucleus;other cell component	other molecular function	Pf08623	55832	ENSG00000111530	CAND1	B2RAU3; hsa:55832; O94918; Q6PIY4; Q86VP6; Q8NDJ4; Q96JZ9; Q96T19; Q9BTC4; Q9H0G2; Q9P0H7; Q9UF85	Neutrophil degranulation; Neddylation; Iron uptake and transport	Endoderm Differentiation	4	1	9506.9	9634	17762.7	17890.9	10379.9	10295.2	16175.7	18236.8	63	63	63	63	63	63	63	63	High	High	High	High	High	High
FALSE	High	Master Protein	Q9Y520	Protein PRRC2C OS=Homo sapiens (Human) OX=9606 GN=PRRC2C PE=1 SV=4	0	368.083	33	92	215	87	2896	316.7	9.13	589.77	92	cell organization and biogenesis;developmental processes;other biological processes	cytosol;other cell component	other molecular function	Pf07001	23215	ENSG00000117523	PRRC2C	hsa:23215; Q05DM8; Q49A39; Q6PD54; Q9H2N2; Q9HA05; Q9NSM8; Q9NXL3; Q9UF29; Q9UPQ6; Q9Y520		VEGFA-VEGFR2 Signaling Pathway	1	6	4980	5034.5	13750.8	14077.7	5585	5478.9	14785.1	14508.8	78	78	78	78	78	78	78	78	High	High	High	High	High	High
FALSE	High	Master Protein	P46940	Ras GTPase-activating-like protein IQGAP1 OS=Homo sapiens (Human) OX=9606 GN=IQGAP1 PE=1 SV=1	0	366.208	53	70	159	68	1657	189.1	6.48	500.83	70	cell organization and biogenesis;transport;developmental processes;signal transduction;other biological processes	plasma membrane;other membranes;cytosol;cytoskeleton;nucleus;other cell component	enzyme regulator activity;cytoskeletal activity;other molecular function	Pf00307, Pf00612, Pf00616, Pf03836	8826	ENSG00000140575	IQGAP1	A7MBM3; hsa:8826; P46940	Neutrophil degranulation; Glucagon-like Peptide-1 (GLP1) regulates insulin secretion; RHO GTPases activate IQGAPs; Signaling by BRAF and RAF fusions; Nephrin family interactions; Signaling by moderate kinase activity BRAF mutants; Paradoxical activation of RAF signaling by kinase inactive BRAF; Signaling downstream of RAS mutants; Signaling by RAF1 mutants; MAP2K and MAPK activation; Signaling by…	VEGFA-VEGFR2 Signaling Pathway; Ebola Virus Pathway on Host; Ciliary landscape; EGF/EGFR Signaling Pathway; Regulation of Actin Cytoskeleton; G13 Signaling Pathway	17	3	10611.2	10291.7	2360.9	2354.1	9151.4	9398.1	2071	2093.6	59	59	59	59	59	59	59	59	High	High	High	High	High	High
FALSE	High	Master Protein	P14618	Pyruvate kinase PKM OS=Homo sapiens (Human) OX=9606 GN=PKM PE=1 SV=4	0	363.003	82	43	667	42	531	57.9	7.84	2181.07	43	other metabolic processes;stress response;transport;developmental processes;other biological processes	non-structural extracellular;cytosol;ER/Golgi;nucleus;other cell component	nucleic acid binding activity;kinase activity;other molecular function	Pf00224, Pf02887	5315	ENSG00000067225	PKM	A6NFK3; B2R5N8; B3KRY0; B4DFX8; B4DUU6; hsa:5315; P14618; P14786; Q53GK4; Q96E76; Q9BWB5; Q9UCV6; Q9UPF2	Neutrophil degranulation	Photodynamic therapy-induced HIF-1 survival signaling; Amino Acid metabolism; Pathways in clear cell renal cell carcinoma; Metabolic reprogramming in colon cancer; Computational Model of Aerobic Glycolysis; Glycolysis in senescence; Glycolysis and Gluconeogenesis	8	0	22497.3	22529.9	5895.5	5515.6	22329.8	22156.2	5816	5446.5	44	44	44	44	44	44	44	44	High	High	High	High	High	High
FALSE	High	Master Protein	Q5JRA6	Transport and Golgi organization protein 1 homolog OS=Homo sapiens (Human) OX=9606 GN=MIA3 PE=1 SV=1	0	362.817	48	78	179	77	1907	213.6	4.84	487.96	78	cell organization and biogenesis;protein metabolism;other metabolic processes;stress response;transport;developmental processes;other biological processes	other membranes;ER/Golgi;other cell component	other molecular function	Pf07653	375056	ENSG00000154305	MIA3	A8K2S0; A8MT05; A8MT13; B7Z430; hsa:375056; Q14083; Q3S4X3; Q5JRA5; Q5JRA6; Q5JRB0; Q5JRB1; Q5JRB2; Q6UVY8; Q86Y60; Q8N8M5; Q92580	Regulation of Insulin-like Growth Factor (IGF) transport and uptake by Insulin-like Growth Factor Binding Proteins (IGFBPs); Post-translational protein phosphorylation; Cargo concentration in the ER	Type I collagen synthesis in the context of Osteogenesis imperfecta	4	1	3057.3	3092.1	5531.6	5611.9	3234.5	3287.2	5797.2	5868.8	63	63	63	63	63	63	63	63	High	High	High	High	High	High
FALSE	High	Master Protein	Q16531	DNA damage-binding protein 1 OS=Homo sapiens (Human) OX=9606 GN=DDB1 PE=1 SV=1	0	356.528	55	56	200	56	1140	126.9	5.26	634.67	56	cell-cell signaling;cell organization and biogenesis;protein metabolism;DNA metabolism;other metabolic processes;stress response;signal transduction;other biological processes	nucleus;other cell component	nucleic acid binding activity;other molecular function	Pf03178, Pf10433	1642	ENSG00000167986	DDB1	A6NG77; B2R648; B4DG00; hsa:1642; O15176; Q13289; Q16531; Q58F96	Neddylation; Gap-filling DNA repair synthesis and ligation in TC-NER; Formation of TC-NER Pre-Incision Complex; Dual incision in TC-NER; Formation of Incision Complex in GG-NER; Recognition of DNA damage by PCNA-containing replication complex; DNA Damage Recognition in GG-NER; Dual Incision in GG-NER	Hippo-Merlin Signaling Dysregulation; Hepatitis B infection; Nucleotide Excision Repair; DNA Repair Pathways Full Network	13	0	7846.8	8023.7	10804.9	10437.7	8592.4	8559.3	11259.9	10823.6	53	53	53	53	53	53	53	53	High	High	High	High	High	High
FALSE	High	Master Protein	P78371	T-complex protein 1 subunit beta OS=Homo sapiens (Human) OX=9606 GN=CCT2 PE=1 SV=4	0	356.222	81	42	433	42	535	57.5	6.46	1440.76	42	cell organization and biogenesis;transport;other biological processes	non-structural extracellular;cytosol;cytoskeleton;other cytoplasmic organelle;other cell component	other molecular function	Pf00118	10576	ENSG00000166226	CCT2	A8K402; B5BTY7; B7Z243; B7Z7K4; B7ZAT2; hsa:10576; P78371; Q14D36; Q6IAT3	Neutrophil degranulation; Formation of tubulin folding intermediates by CCT/TriC; Cooperation of PDCL (PhLP1) and TRiC/CCT in G-protein beta folding; Association of TriC/CCT with target proteins during biosynthesis; Prefoldin mediated transfer of substrate to CCT/TriC; Folding of actin by CCT/TriC; BBSome-mediated cargo-targeting to cilium	16p11.2 proximal deletion syndrome	8	0	12891.8	13119.5	16489.9	16086.3	13397.9	13395.4	13699.1	13319.7	49	49	49	49	49	49	49	49	High	High	High	High	High	High
FALSE	High	Master Protein	Q04637	Eukaryotic translation initiation factor 4 gamma 1 OS=Homo sapiens (Human) OX=9606 GN=EIF4G1 PE=1 SV=4	0	354.246	48	72	244	63	1599	175.4	5.33	704.45	72	protein metabolism;RNA metabolism OR transcription;other metabolic processes;stress response;other biological processes	cytosol;translational apparatus;nucleus;other cell component	nucleic acid binding activity;other molecular function	Pf02020, Pf02847, Pf02854	1981	ENSG00000114867	EIF4G1	D3DNT2; D3DNT4; D3DNT5; E9PFM1; G5E9S1; hsa:1981; O43177; O95066; Q04637; Q5HYG0; Q6ZN21; Q8N102	Regulation of expression of SLITs and ROBOs; Nonsense Mediated Decay (NMD) enhanced by the Exon Junction Complex (EJC); ISG15 antiviral mechanism; AUF1 (hnRNP D0) binds and destabilizes mRNA; L13a-mediated translational silencing of Ceruloplasmin expression; Translation initiation complex formation; Ribosomal scanning and start codon recognition; GTP hydrolysis and joining of the 60S ribosomal su…	Translation Factors; VEGFA-VEGFR2 Signaling Pathway; Viral Acute Myocarditis; Fragile X Syndrome ; Translation inhibitors in chronically activated PDGFRA cells	17	10	11296	11037.8	12609.8	12745.8	10982.6	11134.8	11764.4	11750	69	69	69	69	69	69	69	69	High	High	High	High	High	High
FALSE	High	Master Protein	P35580	Myosin-10 OS=Homo sapiens (Human) OX=9606 GN=MYH10 PE=1 SV=3	0	352.855	40	74	173	46	1976	228.9	5.54	536.73	74	cell adhesion;cell cycle OR cell proliferation;cell organization and biogenesis;stress response;transport;developmental processes;other biological processes	plasma membrane;other membranes;cytosol;cytoskeleton;other cell component	cytoskeletal activity;nucleic acid binding activity;other molecular function	Pf00063, Pf00612, Pf01576, Pf02736	4628	ENSG00000133026	MYH10	B2RWP9; D3DTS1; F8VTL3; hsa:4628; P35580; Q12989; Q149N3; Q149N4; Q16087; Q4LE45; Q6PK16; Q9BWG0	Sema4D induced cell migration and growth-cone collapse; EPHA-mediated growth cone collapse; RHO GTPases activate PAKs; RHO GTPases activate PKNs; RHO GTPases activate CIT; RHO GTPases Activate ROCKs	Regulation of Actin Cytoskeleton	7	7	2742.8	2673.5	2727.2	2729.6	2668.3	2679.3	2636.4	2555.1	40	40	40	40	40	40	40	40	High	High	High	High	High	High
FALSE	High	Master Protein	P31948	Stress-induced-phosphoprotein 1 OS=Homo sapiens (Human) OX=9606 GN=STIP1 PE=1 SV=1	0	350.552	83	65	365	65	543	62.6	6.8	946.38	65	other biological processes	cytosol;ER/Golgi;nucleus;other cell component	other molecular function	Pf00515, Pf13181, Pf17830	10963	ENSG00000168439	STIP1	B4DM70; F5H0T1; G3XAD8; hsa:10963; P31948; Q3ZCU9; Q5TZU9	HSP90 chaperone cycle for steroid hormone receptors (SHR)	VEGFA-VEGFR2 Signaling Pathway	2	0	13014.3	13096.5	28243.7	27743	14465.1	13982.4	31635.5	30824.9	69	69	69	69	69	69	69	69	High	High	High	High	High	High
FALSE	High	Master Protein	P50990	T-complex protein 1 subunit theta OS=Homo sapiens (Human) OX=9606 GN=CCT8 PE=1 SV=4	0	343.694	79	46	309	46	548	59.6	5.6	920.44	46	cell organization and biogenesis;transport;other biological processes	non-structural extracellular;cytosol;cytoskeleton;nucleus;other cytoplasmic organelle;other cell component	other molecular function	Pf00118	10694	ENSG00000156261	CCT8	A6NN54; B4DEM7; B4DQH4; hsa:10694; P50990; Q4VBP8	Neutrophil degranulation; Association of TriC/CCT with target proteins during biosynthesis; Cooperation of PDCL (PhLP1) and TRiC/CCT in G-protein beta folding; Formation of tubulin folding intermediates by CCT/TriC; BBSome-mediated cargo-targeting to cilium; Prefoldin mediated transfer of substrate to CCT/TriC; Folding of actin by CCT/TriC	16p11.2 proximal deletion syndrome	8	0	18233.9	18362.2	16907	16945.3	18591.1	18356.8	15711.6	15863.3	54	54	54	54	54	54	54	54	High	High	High	High	High	High
FALSE	High	Master Protein	P05787	Keratin, type II cytoskeletal 8 OS=Homo sapiens (Human) OX=9606 GN=KRT8 PE=1 SV=7	0	343.536	75	46	272	35	483	53.7	5.59	793.75	46	cell organization and biogenesis;stress response;developmental processes;signal transduction;other biological processes	plasma membrane;other membranes;cytosol;cytoskeleton;nucleus;other cell component	other molecular function	Pf00038, Pf16208	3856	ENSG00000170421	KRT8	A8K4H3; B0AZN5; F8VXB4; hsa:3856; P05787; Q14099; Q14716; Q14717; Q53GJ0; Q6DHW5; Q6GMY0; Q6P4C7; Q96J60	Formation of the cornified envelope	Primary Focal Segmental Glomerulosclerosis FSGS; Viral Acute Myocarditis	4	10	17241.4	17273.2	12444.3	12165.4	17809.6	17846.7	12928.8	12414.6	52	52	52	52	52	52	52	52	High	High	High	High	High	High
FALSE	High	Master Protein	P49321	Nuclear autoantigenic sperm protein OS=Homo sapiens (Human) OX=9606 GN=NASP PE=1 SV=2	0	342.151	76	50	328	48	788	85.2	4.3	1030.58	50	cell cycle OR cell proliferation;cell organization and biogenesis;other metabolic processes;transport;developmental processes;other biological processes	nucleus;other cell component	other molecular function	Pf10516	4678	ENSG00000132780	NASP	A8K6H2; B4DQP3; D3DQ07; F5H3J2; hsa:4678; P49321; Q53GW5; Q5T622; Q5T625; Q96A69; Q9BTW2			0	2	4053.3	4131	8755.6	8801.9	4603.2	4422.4	9630.1	9314.5	44	44	44	44	44	44	44	44	High	High	High	High	High	High
FALSE	High	Master Protein	P13667	Protein disulfide-isomerase A4 OS=Homo sapiens (Human) OX=9606 GN=PDIA4 PE=1 SV=2	0	342.121	72	53	283	52	645	72.9	5.07	863.12	53	protein metabolism;other metabolic processes;stress response;transport;other biological processes	non-structural extracellular;ER/Golgi;other cell component	other molecular function	Pf00085, Pf13848	9601	ENSG00000155660	PDIA4	A8K4K6; hsa:9601; P13667; Q549T6			0	1	14531.9	14554.8	13394.7	13378	15068.4	15135.4	13688.6	13905.7	56	56	56	56	56	56	56	56	High	High	High	High	High	High
FALSE	High	Master Protein	P06733	Alpha-enolase OS=Homo sapiens (Human) OX=9606 GN=ENO1 PE=1 SV=2	0	339.77	84	39	919	33	434	47.1	7.39	2952.43	39	other metabolic processes;other biological processes	plasma membrane;other membranes;cytosol;cytoskeleton;other cell component	nucleic acid binding activity;other molecular function	Pf00113, Pf03952	2023	ENSG00000074800	ENO1	B2RD59; hsa:2023; P06733; P22712; Q16704; Q4TUS4; Q53FT9; Q53HR3; Q658M5; Q6GMP2; Q71V37; Q7Z3V6; Q8WU71; Q96GV1; Q9BT62; Q9UCH6; Q9UM55	Gluconeogenesis; Glycolysis; Manipulation of host energy metabolism	Pathways in clear cell renal cell carcinoma; Metabolic reprogramming in colon cancer; Computational Model of Aerobic Glycolysis; IL-18 signaling pathway; Glycolysis and Gluconeogenesis	8	6	34218.2	35068	21828.1	21231.4	35866.2	34911.3	22130	21378.7	41	41	41	41	41	41	41	41	High	High	High	High	High	High
FALSE	High	Master Protein	P11717	Cation-independent mannose-6-phosphate receptor OS=Homo sapiens (Human) OX=9606 GN=IGF2R PE=1 SV=3	0	339.452	37	89	218	88	2491	274.2	5.94	639.04	89	cell organization and biogenesis;protein metabolism;other metabolic processes;transport;developmental processes;signal transduction;other biological processes	plasma membrane;other membranes;ER/Golgi;nucleus;other cytoplasmic organelle;other cell component	kinase activity;other molecular function	Pf00040, Pf00878	3482	ENSG00000197081	IGF2R	hsa:3482; P11717; Q7Z7G9; Q96PT5	Neutrophil degranulation; Cargo recognition for clathrin-mediated endocytosis; Golgi Associated Vesicle Biogenesis; Retrograde transport at the Trans-Golgi-Network		5	0	5040.8	4986.3	9675	9393.6	5244.7	5211.1	10866.6	9837.9	76	76	76	76	76	76	76	76	High	High	High	High	High	High
FALSE	High	Master Protein	P13010	X-ray repair cross-complementing protein 5 OS=Homo sapiens (Human) OX=9606 GN=XRCC5 PE=1 SV=3	0	337.387	73	48	266	47	732	82.7	5.81	817.51	48	cell cycle OR cell proliferation;cell organization and biogenesis;DNA metabolism;other metabolic processes;stress response;transport;developmental processes;other biological processes	non-structural extracellular;plasma membrane;other membranes;cytosol;nucleus;other cell component	enzyme regulator activity;nucleic acid binding activity;other molecular function	Pf02735, Pf03730, Pf03731, Pf08785	7520	ENSG00000079246	XRCC5	A8K3X5; hsa:7520; P13010; Q0Z7V0; Q4VBQ5; Q53HH7; Q7M4N0; Q9UCQ0; Q9UCQ1	Neutrophil degranulation; Cytosolic sensors of pathogen-associated DNA ; Nonhomologous End-Joining (NHEJ); 2-LTR circle formation; IRF3-mediated induction of type I IFN	Non-homologous end joining; Genes involved in male infertility; DNA Repair Pathways Full Network; p53 transcriptional gene network	9	1	15996.3	16203.6	6342.8	5916.6	16228.4	15383.5	5838.3	5739.4	50	50	50	50	50	50	50	50	High	High	High	High	High	High
FALSE	High	Master Protein	P15311	Ezrin OS=Homo sapiens (Human) OX=9606 GN=EZR PE=1 SV=4	0	331.432	67	54	434	40	586	69.4	6.27	1188.32	54	cell adhesion;cell cycle OR cell proliferation;cell organization and biogenesis;other metabolic processes;transport;developmental processes;signal transduction;other biological processes	plasma membrane;other membranes;cytosol;cytoskeleton;nucleus;other cytoplasmic organelle;other cell component	cytoskeletal activity;other molecular function	Pf00373, Pf00769, Pf09379, Pf09380	7430	ENSG00000092820	EZR	E1P5A8; hsa:7430; P15311; P23714; Q4VX75; Q96CU8; Q9NSJ4	Recycling pathway of L1; Netrin-1 signaling	Pathogenic Escherichia coli infection; AGE/RAGE pathway; VEGFA-VEGFR2 Signaling Pathway; 16p11.2 proximal deletion syndrome; Regulation of Actin Cytoskeleton	7	15	21282.2	21740	6230.7	6370.3	21841.4	21628	6334.5	6189.1	55	55	55	55	55	55	55	55	High	High	High	High	High	High
FALSE	High	Master Protein	Q9UQ35	Serine/arginine repetitive matrix protein 2 OS=Homo sapiens (Human) OX=9606 GN=SRRM2 PE=1 SV=2	0	331.102	32	78	175	77	2752	299.4	12.06	467.55	78	RNA metabolism OR transcription;other metabolic processes	nucleus	nucleic acid binding activity;other molecular function	Pf08312	23524	ENSG00000167978	SRRM2	A6NKB9; D3DU97; hsa:23524; O15038; O94803; Q6NSL3; Q6PIM3; Q6PK40; Q8IW17; Q96GY7; Q9P0G1; Q9UHA8; Q9UQ35; Q9UQ36; Q9UQ37; Q9UQ38; Q9UQ40	mRNA Splicing - Major Pathway		1	0	2572.9	2377.2	3425.7	3276	2333.3	2403.1	3504.9	3356.9	57	57	57	57	57	57	57	57	High	High	High	High	High	High
FALSE	High	Master Protein	P06576	ATP synthase subunit beta, mitochondrial OS=Homo sapiens (Human) OX=9606 GN=ATP5F1B PE=1 SV=3	0	329.943	80	29	226	29	529	56.5	5.4	739.57	29	cell organization and biogenesis;other metabolic processes;transport;developmental processes;other biological processes	plasma membrane;other membranes;mitochondrion;ER/Golgi;other cell component	signal transduction activity or receptor binding;transporter activity;other molecular function	Pf00006, Pf02874	506	ENSG00000110955	ATP5F1B	A8K4X0; hsa:506; P06576; Q14283	Mitochondrial protein import; Cristae formation; Transcriptional activation of mitochondrial biogenesis; Formation of ATP by chemiosmotic coupling	Electron Transport Chain (OXPHOS system in mitochondria); Oxidative phosphorylation	6	0	7277.1	7307.9	6994.3	6890.2	7441.9	7340.1	6542.5	6678.3	37	37	37	37	37	37	37	37	High	High	High	High	High	High
FALSE	High	Master Protein	P07237	Protein disulfide-isomerase OS=Homo sapiens (Human) OX=9606 GN=P4HB PE=1 SV=3	0	328.571	80	47	488	46	508	57.1	4.87	1602.83	47	cell organization and biogenesis;protein metabolism;other metabolic processes;stress response;signal transduction;other biological processes	non-structural extracellular;plasma membrane;other membranes;cytosol;cytoskeleton;ER/Golgi;other cell component	signal transduction activity or receptor binding;cytoskeletal activity;other molecular function	Pf00085, Pf13848	5034	ENSG00000185624	P4HB	B2RDQ2; hsa:5034; P07237; P30037; P32079; Q15205; Q6LDE5	Hedgehog ligand biogenesis; Regulation of Insulin-like Growth Factor (IGF) transport and uptake by Insulin-like Growth Factor Binding Proteins (IGFBPs); Post-translational protein phosphorylation; Collagen biosynthesis and modifying enzymes; Detoxification of Reactive Oxygen Species; Interleukin-12 signaling; Interleukin-23 signaling; Chylomicron assembly; VLDL assembly	VEGFA-VEGFR2 Signaling Pathway; Type I collagen synthesis in the context of Osteogenesis imperfecta	11	1	12328.8	12522.5	26770.9	26934.3	13995.2	13485.5	30499	29692.6	48	48	48	48	48	48	48	48	High	High	High	High	High	High
FALSE	High	Master Protein	P30622	CAP-Gly domain-containing linker protein 1 OS=Homo sapiens (Human) OX=9606 GN=CLIP1 PE=1 SV=2	0	324.456	54	79	173	72	1438	162.1	5.36	486.81	79	cell cycle OR cell proliferation;cell organization and biogenesis;transport;other biological processes	other membranes;cytosol;cytoskeleton;nucleus;other cell component	cytoskeletal activity;other molecular function	Pf01302, Pf16641	6249	ENSG00000130779	CLIP1	A0AVD3; hsa:6249; P30622; Q17RS4; Q29RG0	Separation of Sister Chromatids; Resolution of Sister Chromatid Cohesion; RHO GTPases Activate Formins; EML4 and NUDC in mitotic spindle formation; Amplification of signal from unattached kinetochores via a MAD2 inhibitory signal; RHO GTPases activate IQGAPs	Regulation of Microtubule Cytoskeleton	8	6	3464.5	3373.8	8303.4	8157.7	3741.7	3698.2	8520.2	8252	69	69	69	69	69	69	69	69	High	High	High	High	High	High
FALSE	High	Master Protein	P19338	Nucleolin OS=Homo sapiens (Human) OX=9606 GN=NCL PE=1 SV=3	0	324.449	60	70	541	68	710	76.6	4.7	1491.48	70	developmental processes;other biological processes	nucleus;other cell component	nucleic acid binding activity;other molecular function	Pf00076	4691	ENSG00000115053	NCL	hsa:4691; P19338; Q53SK1; Q8NB06; Q9UCF0; Q9UDG1	Major pathway of rRNA processing in the nucleolus and cytosol	Pathogenic Escherichia coli infection; VEGFA-VEGFR2 Signaling Pathway	3	2	21348.5	21792	24676.7	25859.8	22861	22578.4	26394.2	27973.9	64	64	64	64	64	64	64	64	High	High	High	High	High	High
FALSE	High	Master Protein	Q08378	Golgin subfamily A member 3 OS=Homo sapiens (Human) OX=9606 GN=GOLGA3 PE=1 SV=2	0	323.83	55	71	131	69	1498	167.3	5.44	425.55	71	transport;other biological processes	other membranes;cytosol;ER/Golgi;nucleus;other cell component			2802	ENSG00000090615	GOLGA3	A5PKX6; hsa:2802; O43241; Q08378; Q6P9C7; Q86XW3; Q8TDA9; Q8WZA3			0	2	3133.3	3426	5881.5	5887	3118.6	3259.2	6159.9	6217.3	60	60	60	60	60	60	60	60	High	High	High	High	High	High
FALSE	High	Master Protein	Q13428	Treacle protein OS=Homo sapiens (Human) OX=9606 GN=TCOF1 PE=1 SV=3	0	318.82	40	65	177	65	1488	152	9.04	502.62	65	RNA metabolism OR transcription;other metabolic processes;developmental processes;other biological processes	cytosol;nucleus	transporter activity;other molecular function	Pf03546	6949	ENSG00000070814	TCOF1	A0JLU0; B4E111; hsa:6949; Q13428; Q6SC72; Q7Z5W9; Q96A52; Q99408; Q99860			0	0	3826.6	3817	11144.6	11231.6	4315.5	4213.8	11967.4	11698.5	61	61	61	61	61	61	61	61	High	High	High	High	High	High
FALSE	High	Master Protein	Q92945	Far upstream element-binding protein 2 OS=Homo sapiens (Human) OX=9606 GN=KHSRP PE=1 SV=4	0	318.482	70	52	256	45	711	73.1	7.3	809.11	52	RNA metabolism OR transcription;other metabolic processes;transport;other biological processes	cytosol;nucleus;other cell component	nucleic acid binding activity	Pf00013, Pf09005	8570	ENSG00000088247	KHSRP	hsa:8570; O00301; Q59EZ9; Q5U4P6; Q92945; Q9UNT5; Q9UQH5	ATF4 activates genes in response to endoplasmic reticulum stress; KSRP (KHSRP) binds and destabilizes mRNA	Preimplantation Embryo	3	6	4859	4978.4	12873.7	12831.2	5482.7	5329.9	14234.4	13630.2	51	51	51	51	51	51	51	51	High	High	High	High	High	High
FALSE	High	Master Protein	Q13263	Transcription intermediary factor 1-beta OS=Homo sapiens (Human) OX=9606 GN=TRIM28 PE=1 SV=5	0	313.685	61	37	236	37	835	88.5	5.77	694.79	37	cell organization and biogenesis;protein metabolism;DNA metabolism;RNA metabolism OR transcription;other metabolic processes;stress response;developmental processes;signal transduction;other biological processes	nucleus;other cell component	nucleic acid binding activity;kinase activity;other molecular function	Pf00628, Pf00643, Pf14634	10155	ENSG00000130726	TRIM28	hsa:10155; O00677; Q13263; Q7Z632; Q93040; Q96IM1	Generic Transcription Pathway; HCMV Early Events; SUMOylation of transcription cofactors	Corticotropin-releasing hormone signaling pathway; Mesodermal Commitment Pathway; ATM Signaling Network in Development and Disease	6	0	7873.4	7909.3	10075.2	10051.3	8226	7943.3	10074.9	10171.7	42	42	42	42	42	42	42	42	High	High	High	High	High	High
FALSE	High	Master Protein	Q9NZM1	Myoferlin OS=Homo sapiens (Human) OX=9606 GN=MYOF PE=1 SV=1	0	308.326	46	83	161	80	2061	234.6	6.18	446.56	83	cell organization and biogenesis;other metabolic processes;stress response;other biological processes	plasma membrane;other membranes;nucleus;other cell component	other molecular function	Pf00168, Pf08150, Pf08151, Pf08165, Pf16165	26509	ENSG00000138119	MYOF	B3KQN5; hsa:26509; Q5VWW2; Q5VWW3; Q5VWW4; Q5VWW5; Q7Z642; Q8IWH0; Q9HBU3; Q9NZM0; Q9NZM1; Q9ULL3; Q9Y4U4		Aryl Hydrocarbon Receptor Pathway; Nuclear Receptors Meta-Pathway; Hepatitis C and Hepatocellular Carcinoma	3	3	8073.6	7828.8	1905.2	1768.5	7410.4	7657	1638.3	1585.9	62	62	62	62	62	62	62	62	High	High	High	High	High	High
FALSE	High	Master Protein	P48643	T-complex protein 1 subunit epsilon OS=Homo sapiens (Human) OX=9606 GN=CCT5 PE=1 SV=1	0	305.747	78	46	261	44	541	59.6	5.66	794.65	46	transport;other biological processes	cytosol;cytoskeleton;other cell component	cytoskeletal activity;nucleic acid binding activity;other molecular function	Pf00118	22948	ENSG00000150753	CCT5	A8JZY8; A8K2X8; B4DYD8; hsa:22948; P48643	BBSome-mediated cargo-targeting to cilium; Prefoldin mediated transfer of substrate to CCT/TriC; Association of TriC/CCT with target proteins during biosynthesis; Formation of tubulin folding intermediates by CCT/TriC; Cooperation of PDCL (PhLP1) and TRiC/CCT in G-protein beta folding; Folding of actin by CCT/TriC	16p11.2 proximal deletion syndrome	7	2	20287.5	20733.6	7460.9	7303.6	20306.1	20528.2	7285.4	7250	51	51	51	51	51	51	51	51	High	High	High	High	High	High
FALSE	High	Master Protein	P17987	T-complex protein 1 subunit alpha OS=Homo sapiens (Human) OX=9606 GN=TCP1 PE=1 SV=1	0	305.044	79	37	236	37	556	60.3	6.11	744.15	37	cell organization and biogenesis;transport;signal transduction;other biological processes	cytosol;cytoskeleton;ER/Golgi;other cell component	other molecular function	Pf00118	6950	ENSG00000120438	TCP1	E1P5B2; hsa:6950; P17987; Q15556; Q5TCM3	Gene and protein expression by JAK-STAT signaling after Interleukin-12 stimulation; Cooperation of PDCL (PhLP1) and TRiC/CCT in G-protein beta folding; Formation of tubulin folding intermediates by CCT/TriC; BBSome-mediated cargo-targeting to cilium; Association of TriC/CCT with target proteins during biosynthesis; Prefoldin mediated transfer of substrate to CCT/TriC; Folding of actin by CCT/TriC	16p11.2 proximal deletion syndrome	8	0	12872	12949.8	6293.9	5897.8	12715.1	12690.3	5865.2	5592.9	38	38	38	38	38	38	38	38	High	High	High	High	High	High
FALSE	High	Master Protein	P49588	Alanine--tRNA ligase, cytoplasmic OS=Homo sapiens (Human) OX=9606 GN=AARS1 PE=1 SV=2	0	301.011	60	52	171	52	968	106.7	5.53	511.89	52	protein metabolism;RNA metabolism OR transcription;other metabolic processes	cytosol;mitochondrion;other cell component	nucleic acid binding activity;other molecular function	Pf01411, Pf02272, Pf07973	16	ENSG00000090861	AARS1	A6NF14; B4DR45; hsa:16; P49588; Q53GV7; Q96FA0	Cytosolic tRNA aminoacylation	IL-18 signaling pathway	2	0	10033.6	9949.6	6904	6781.3	9623.9	9512.2	6009	6106.9	50	50	50	50	50	50	50	50	High	High	High	High	High	High
FALSE	High	Master Protein	P05023	Sodium/potassium-transporting ATPase subunit alpha-1 OS=Homo sapiens (Human) OX=9606 GN=ATP1A1 PE=1 SV=1	0	300.544	50	50	201	32	1023	112.8	5.49	611.64	50	other metabolic processes;transport;other biological processes	plasma membrane;other membranes;cytoskeleton;ER/Golgi;other cytoplasmic organelle;other cell component	transporter activity;cytoskeletal activity;other molecular function	Pf00122, Pf00689, Pf00690, Pf13246	476	ENSG00000163399	ATP1A1	B2RBR6; B7Z2T5; B7Z3U6; F5H3A1; hsa:476; P05023; Q16689; Q6LDM4; Q9UCN1; Q9UJ20; Q9UJ21	Ion homeostasis; Ion transport by P-type ATPases; Potential therapeutics for SARS	Preimplantation Embryo; Proximal tubule transport	5	19	10025.9	9919.3	7139.2	7206.1	9328.2	9524.5	6632.3	6486.7	49	49	49	49	49	49	49	49	High	High	High	High	High	High
FALSE	High	Master Protein	Q99460	26S proteasome non-ATPase regulatory subunit 1 OS=Homo sapiens (Human) OX=9606 GN=PSMD1 PE=1 SV=2	0	296.89	54	47	148	47	953	105.8	5.39	514.43	47	cell-cell signaling;protein metabolism;other metabolic processes;stress response;transport;signal transduction;other biological processes	non-structural extracellular;cytosol;nucleus;other cytoplasmic organelle;other cell component	enzyme regulator activity;other molecular function	Pf01851, Pf13646, Pf18004	5707	ENSG00000173692	PSMD1	B8ZZH9; hsa:5707; Q24JU0; Q53TI2; Q6GMU5; Q6P2P4; Q6PJM7; Q6PKG9; Q86VU1; Q8IV79; Q99460	Separation of Sister Chromatids; The role of GTSE1 in G2/M progression after G2 checkpoint; FCERI mediated NF-kB activation; Downstream TCR signaling; Antigen processing: Ubiquitination & Proteasome degradation; Activation of NF-kappaB in B cells; Oxygen-dependent proline hydroxylation of Hypoxia-inducible Factor Alpha; ER-Phagosome pathway; Cross-presentation of soluble exogenous antigens (endos…	Proteasome Degradation; Parkin-Ubiquitin Proteasomal System pathway	59	0	6653.9	6602.9	8305.6	8131	6534.8	6598.6	8059	7770.4	49	49	49	49	49	49	49	49	High	High	High	High	High	High
FALSE	High	Master Protein	Q01813	ATP-dependent 6-phosphofructokinase, platelet type OS=Homo sapiens (Human) OX=9606 GN=PFKP PE=1 SV=2	0	296.543	54	38	193	32	784	85.5	7.55	685.4	38	cell organization and biogenesis;other metabolic processes;other biological processes	cytosol;other cell component	kinase activity;other molecular function	Pf00365	5214	ENSG00000067057	PFKP	B3KS15; hsa:5214; Q01813; Q5VSR7; Q5VSR8	Glycolysis	Cori Cycle; Pathways in clear cell renal cell carcinoma; Glycolysis and Gluconeogenesis	4	8	9635.2	9907.7	8188.9	8189.9	9451.2	9559.7	8837	8880	42	42	42	42	42	42	42	42	High	High	High	High	High	High
FALSE	High	Master Protein	Q92598	Heat shock protein 105 kDa OS=Homo sapiens (Human) OX=9606 GN=HSPH1 PE=1 SV=1	0	293.016	67	51	161	44	858	96.8	5.39	519.61	51	stress response;transport;other biological processes	non-structural extracellular;cytosol;cytoskeleton;nucleus;other cell component	enzyme regulator activity;cytoskeletal activity;other molecular function	Pf00012	10808	ENSG00000120694	HSPH1	B4DYH1; hsa:10808; O95739; Q5TBM6; Q5TBM7; Q5TBM8; Q92598; Q9UPC4	Regulation of HSF1-mediated heat shock response; Scavenging by Class F Receptors		2	1	7068.6	7156.3	5674.4	5806.6	6623.7	6729.3	5114.5	4952.4	46	46	46	46	46	46	46	46	High	High	High	High	High	High
FALSE	High	Master Protein	P04075	Fructose-bisphosphate aldolase A OS=Homo sapiens (Human) OX=9606 GN=ALDOA PE=1 SV=2	0	292.471	92	36	659	27	364	39.4	8.09	2249.75	36	cell organization and biogenesis;other metabolic processes;transport;other biological processes	non-structural extracellular;cytosol;cytoskeleton;other cell component	cytoskeletal activity;other molecular function	Pf00274	226	ENSG00000149925	ALDOA	B4DXI7; hsa:226; P04075; Q6FH76; Q6FI10; Q96B15; Q9BWD9; Q9UCN2	Neutrophil degranulation; Platelet degranulation ; Glycolysis; Gluconeogenesis	VEGFA-VEGFR2 Signaling Pathway; Pathways in clear cell renal cell carcinoma; Computational Model of Aerobic Glycolysis; 16p11.2 proximal deletion syndrome; Glycolysis and Gluconeogenesis; Sudden Infant Death Syndrome (SIDS) Susceptibility Pathways	10	8	9617.2	9724.4	18726.6	18328.9	10756.2	10391.8	19895.1	19445.7	34	34	34	34	34	34	34	34	High	High	High	High	High	High
FALSE	High	Master Protein	P04406	Glyceraldehyde-3-phosphate dehydrogenase OS=Homo sapiens (Human) OX=9606 GN=GAPDH PE=1 SV=3	0	292.12	83	26	551	25	335	36	8.46	1913.41	26	cell organization and biogenesis;protein metabolism;other metabolic processes;stress response;other biological processes	plasma membrane;other membranes;cytosol;cytoskeleton;nucleus;other cell component	enzyme regulator activity;cytoskeletal activity;other molecular function	Pf00044, Pf02800	2597	ENSG00000111640	GAPDH	E7EUT4; hsa:2597; P00354; P04406; Q53X65	Glycolysis; Gluconeogenesis	Cori Cycle; Alzheimers Disease; HIF1A and PPARG regulation of glycolysis; VEGFA-VEGFR2 Signaling Pathway; Pathways in clear cell renal cell carcinoma; Metabolic reprogramming in colon cancer; Computational Model of Aerobic Glycolysis; Glycolysis in senescence; Glycolysis and Gluconeogenesis; Sudden Infant Death Syndrome (SIDS) Susceptibility Pathways	12	2	21475.5	21758.5	6969.7	6709.1	21355.9	21179.6	6983.2	6355.5	33	33	33	33	33	33	33	33	High	High	High	High	High	High
FALSE	High	Master Protein	Q14008	Cytoskeleton-associated protein 5 OS=Homo sapiens (Human) OX=9606 GN=CKAP5 PE=1 SV=3	0	290.813	39	79	156	79	2032	225.4	7.8	434.31	79	cell cycle OR cell proliferation;cell organization and biogenesis;protein metabolism;other metabolic processes;transport;other biological processes	plasma membrane;other membranes;cytosol;cytoskeleton;nucleus;other cell component	cytoskeletal activity;other molecular function	Pf02985, Pf12348	9793	ENSG00000175216	CKAP5	hsa:9793; Q05D70; Q0VAX7; Q0VAX8; Q14008; Q14668; Q2TA89; Q6NSH4	Separation of Sister Chromatids; Resolution of Sister Chromatid Cohesion; RHO GTPases Activate Formins; EML4 and NUDC in mitotic spindle formation; Amplification of signal from unattached kinetochores via a MAD2 inhibitory signal; Recruitment of NuMA to mitotic centrosomes; Regulation of PLK1 Activity at G2/M Transition; Loss of Nlp from mitotic centrosomes; Recruitment of mitotic centrosome prot…		13	0	6868.4	6809.8	4846.9	4817.1	5880.6	5987.5	3511.7	3492.3	63	63	63	63	63	63	63	63	High	High	High	High	High	High
FALSE	High	Master Protein	P60709	Actin, cytoplasmic 1 OS=Homo sapiens (Human) OX=9606 GN=ACTB PE=1 SV=1	0	285.697	65	22	455	6	375	41.7	5.48	1536.76	22	cell organization and biogenesis;protein metabolism;other metabolic processes;transport;developmental processes;signal transduction;other biological processes	plasma membrane;other membranes;cytosol;cytoskeleton;nucleus;other cell component	cytoskeletal activity;other molecular function	Pf00022	60	ENSG00000075624	ACTB	hsa:60; P02570; P60709; P70514; P99021; Q11211; Q64316; Q75MN2; Q96B34; Q96HG5	RHO GTPases Activate Formins; UCH proteinases; RHO GTPases activate IQGAPs; Translocation of SLC2A4 (GLUT4) to the plasma membrane; Clathrin-mediated endocytosis; HATs acetylate histones; VEGFA-VEGFR2 Pathway; EPHB-mediated forward signaling; B-WICH complex positively regulates rRNA expression; Factors involved in megakaryocyte development and platelet production; Recycling pathway of L1; EPH-eph…	Arrhythmogenic Right Ventricular Cardiomyopathy; Pathogenic Escherichia coli infection; Common Pathways Underlying Drug Addiction; Myometrial Relaxation and Contraction Pathways; Focal Adhesion; Fas Ligand (FasL) pathway and Stress induction of Heat Shock Proteins (HSP) regulation; Ebola Virus Pathway on Host; Viral Acute Myocarditis; Thermogenesis; Mechanoregulation and pathology of YAP/TAZ via …	42	20	26632	26600.5	9622.1	9300.4	24491.9	25197.9	8541.9	8334.7	29	29	29	29	29	29	29	29	High	High	High	High	High	High
FALSE	High	Master Protein	P12956	X-ray repair cross-complementing protein 6 OS=Homo sapiens (Human) OX=9606 GN=XRCC6 PE=1 SV=2	0	284.912	67	44	256	42	609	69.8	6.64	790.92	44	cell organization and biogenesis;DNA metabolism;other metabolic processes;stress response;transport;developmental processes;other biological processes	non-structural extracellular;cytosol;nucleus;other cell component	nucleic acid binding activity;other molecular function	Pf02037, Pf02735, Pf03730, Pf03731	2547	ENSG00000196419	XRCC6	B1AHC8; hsa:2547; P12956; Q6FG89; Q9UCQ2; Q9UCQ3	Neutrophil degranulation; Cytosolic sensors of pathogen-associated DNA ; 2-LTR circle formation; Nonhomologous End-Joining (NHEJ); IRF3-mediated induction of type I IFN	Non-homologous end joining; DNA Repair Pathways Full Network	7	2	20235.7	20985.1	4624.8	4587.4	21103.8	21489.6	4700.3	4528.3	49	49	49	49	49	49	49	49	High	High	High	High	High	High
FALSE	High	Master Protein	P49368	T-complex protein 1 subunit gamma OS=Homo sapiens (Human) OX=9606 GN=CCT3 PE=1 SV=4	0	283.779	70	41	213	40	545	60.5	6.49	641.99	41	cell organization and biogenesis;transport;other biological processes	plasma membrane;other membranes;cytosol;cytoskeleton;other cell component	other molecular function	Pf00118	7203	ENSG00000163468	CCT3	A6NE14; hsa:7203; P49368; Q5SZY1; Q9BR64	BBSome-mediated cargo-targeting to cilium; Prefoldin mediated transfer of substrate to CCT/TriC; Association of TriC/CCT with target proteins during biosynthesis; Formation of tubulin folding intermediates by CCT/TriC; Cooperation of PDCL (PhLP1) and TRiC/CCT in G-protein beta folding; Folding of actin by CCT/TriC	16p11.2 proximal deletion syndrome	7	1	14698.7	15101.3	6778.1	6867.1	14520	14801.3	6043.8	6001.7	41	41	41	41	41	41	41	41	High	High	High	High	High	High
FALSE	High	Master Protein	Q14974	Importin subunit beta-1 OS=Homo sapiens (Human) OX=9606 GN=KPNB1 PE=1 SV=2	0	280.839	54	38	201	38	876	97.1	4.78	649.14	38	cell cycle OR cell proliferation;cell organization and biogenesis;DNA metabolism;other metabolic processes;transport;signal transduction;other biological processes	non-structural extracellular;other membranes;cytosol;ER/Golgi;nucleus;other cell component	other molecular function	Pf00514, Pf03810	3837	ENSG00000108424	KPNB1	B7ZAV6; D3DTT3; hsa:3837; Q14637; Q14974; Q53XN2; Q96J27	Neutrophil degranulation; ISG15 antiviral mechanism; NS1 Mediated Effects on Host Pathways; Apoptosis induced DNA fragmentation; Nuclear import of Rev protein; Postmitotic nuclear pore complex (NPC) reformation; Transport of Ribonucleoproteins into the Host Nucleus; Regulation of cholesterol biosynthesis by SREBP (SREBF); Initiation of Nuclear Envelope (NE) Reformation; Inhibition of nitric oxide…	Sterol Regulatory Element-Binding Proteins (SREBP) signalling; 22q11.2 copy number variation syndrome	12	0	5195.4	5229	11266.4	11653.6	5969.4	5631.1	10943.4	12173.1	39	39	39	39	39	39	39	39	High	High	High	High	High	High
FALSE	High	Master Protein	P07814	Bifunctional glutamate/proline--tRNA ligase OS=Homo sapiens (Human) OX=9606 GN=EPRS1 PE=1 SV=5	0	280.173	51	69	156	66	1512	170.5	7.33	427.73	69	cell organization and biogenesis;protein metabolism;RNA metabolism OR transcription;other metabolic processes;stress response;other biological processes	plasma membrane;other membranes;cytosol;other cell component	nucleic acid binding activity;other molecular function	Pf00043, Pf00458, Pf00587, Pf00749, Pf03129, Pf03950, Pf09180	2058	ENSG00000136628	EPRS1	A0AVA9; B9EGH3; hsa:2058; P07814; Q05BP6; Q05DF8; Q5DSM1; Q5H9S5; Q6PD57; Q86X73	Cytosolic tRNA aminoacylation; tRNA modification in the nucleus and cytosol; Selenoamino acid metabolism	Parkinsons Disease Pathway; VEGFA-VEGFR2 Signaling Pathway; Amino Acid metabolism	6	3	12904.6	12317.2	2896.4	2879.5	10293.9	10876.1	2526	2387.6	54	54	54	54	54	54	54	54	High	High	High	High	High	High
FALSE	High	Master Protein	Q13435	Splicing factor 3B subunit 2 OS=Homo sapiens (Human) OX=9606 GN=SF3B2 PE=1 SV=2	0	278.376	55	52	138	52	895	100.2	5.67	443.98	52	RNA metabolism OR transcription;other metabolic processes;other biological processes	nucleus		Pf02037, Pf04037, Pf04046	10992	ENSG00000087365	SF3B2	A8K485; B4DT19; hsa:10992; Q13435; Q7L4T5; Q7Z627; Q969K1; Q96CM6; Q9BWD2	mRNA Splicing - Major Pathway; mRNA Splicing - Minor Pathway	mRNA Processing	3	0	4110.7	4181.9	6935.3	7015.3	4271.7	4370.8	6884.2	7032	50	50	50	50	50	50	50	50	High	High	High	High	High	High
FALSE	High	Master Protein	Q99832	T-complex protein 1 subunit eta OS=Homo sapiens (Human) OX=9606 GN=CCT7 PE=1 SV=2	0	277.769	76	39	226	39	543	59.3	7.65	641.47	39	transport;other biological processes	cytosol;cytoskeleton;other cell component	other molecular function	Pf00118	10574	ENSG00000135624	CCT7	A8K7E6; A8MWI8; B7WNW9; B7Z4T9; B7Z4Z7; hsa:10574; O14871; Q6FI26; Q99832	Formation of tubulin folding intermediates by CCT/TriC; Cooperation of PDCL (PhLP1) and TRiC/CCT in G-protein beta folding; Association of TriC/CCT with target proteins during biosynthesis; Prefoldin mediated transfer of substrate to CCT/TriC; Folding of actin by CCT/TriC	VEGFA-VEGFR2 Signaling Pathway; 16p11.2 proximal deletion syndrome	7	0	13482	13732.4	5027.3	5013.6	13342.7	13568.5	4467.4	4559.6	43	43	43	43	43	43	43	43	High	High	High	High	High	High
FALSE	High	Master Protein	Q92896	Golgi apparatus protein 1 OS=Homo sapiens (Human) OX=9606 GN=GLG1 PE=1 SV=2	0	277.701	47	54	162	53	1179	134.5	6.9	521.59	54	developmental processes;other biological processes	extracellular matrix;plasma membrane;other membranes;cytoskeleton;ER/Golgi	signal transduction activity or receptor binding;other molecular function	Pf00839	2734	ENSG00000090863	GLG1	B7Z8Y4; D3DUJ7; hsa:2734; Q13221; Q6P9D1; Q92896	Cell surface interactions at the vascular wall		1	1	5863.2	5776.2	10679	10328.3	5844	5925.4	12013.3	10492.4	53	53	53	53	53	53	53	53	High	High	High	High	High	High
FALSE	High	Master Protein	P06737	Glycogen phosphorylase, liver form OS=Homo sapiens (Human) OX=9606 GN=PYGL PE=1 SV=4	0	277.152	63	52	183	40	847	97.1	7.17	528.12	52	other metabolic processes;transport;other biological processes	non-structural extracellular;cytosol;other cell component	other molecular function	Pf00343	5836	ENSG00000100504	PYGL	A6NDQ4; B4DUB7; F5H816; hsa:5836; O60567; O60752; O60913; P06737; Q501V9; Q641R5; Q96G82	Neutrophil degranulation; Glycogen breakdown (glycogenolysis)	TNF alpha Signaling Pathway; Glycogen Synthesis and Degradation	4	13	14894.3	15361.4	7279.4	7200.5	15498	15314.9	7164.2	7343.8	54	54	54	54	54	54	54	54	High	High	High	High	High	High
FALSE	High	Master Protein	Q71U36	Tubulin alpha-1A chain OS=Homo sapiens (Human) OX=9606 GN=TUBA1A PE=1 SV=1	0	277	75	27	443	2	451	50.1	5.06	1543.09	27	cell cycle OR cell proliferation;cell organization and biogenesis;transport;other biological processes	other membranes;cytosol;cytoskeleton;other cytoplasmic organelle;other cell component	cytoskeletal activity;other molecular function	Pf00091, Pf03953	7846	ENSG00000167552	TUBA1A	A8K0B8; G3V1U9; hsa:7846; P04687; P05209; Q71U36	COPI-dependent Golgi-to-ER retrograde traffic; Separation of Sister Chromatids; MHC class II antigen presentation; Resolution of Sister Chromatid Cohesion; RHO GTPases Activate Formins; EML4 and NUDC in mitotic spindle formation; Kinesins; The role of GTSE1 in G2/M progression after G2 checkpoint; RHO GTPases activate IQGAPs; Translocation of SLC2A4 (GLUT4) to the plasma membrane; Intraflagellar …	Pathogenic Escherichia coli infection; Parkin-Ubiquitin Proteasomal System pathway	38	31	13796.2	13866.3	6201.9	6045.3	13622.8	13381.2	5306.6	5243	32	32	32	32	32	32	32	32	High	High	High	High	High	High
FALSE	High	Master Protein	P26038	Moesin OS=Homo sapiens (Human) OX=9606 GN=MSN PE=1 SV=3	0	276.854	69	48	233	35	577	67.8	6.4	650.26	48	cell adhesion;cell cycle OR cell proliferation;cell organization and biogenesis;developmental processes;signal transduction;other biological processes	plasma membrane;other membranes;cytosol;cytoskeleton;other cell component	signal transduction activity or receptor binding;cytoskeletal activity;nucleic acid binding activity;other molecular function	Pf00373, Pf00769, Pf09379, Pf09380	4478	ENSG00000147065	MSN	hsa:4478; P26038	Recycling pathway of L1; Gene and protein expression by JAK-STAT signaling after Interleukin-12 stimulation	Glial Cell Differentiation; AGE/RAGE pathway; 16p11.2 proximal deletion syndrome; Regulation of Actin Cytoskeleton	6	0	8873.2	8937.4	2431.9	2319.9	9115.2	8817.6	2363.6	2208.2	37	37	37	37	37	37	37	37	High	High	High	High	High	High
FALSE	High	Master Protein	P12268	Inosine-5'-monophosphate dehydrogenase 2 OS=Homo sapiens (Human) OX=9606 GN=IMPDH2 PE=1 SV=2	0	273.902	65	35	158	32	514	55.8	6.9	506.45	35	other metabolic processes;transport;other biological processes	non-structural extracellular;cytosol;nucleus;other cell component	nucleic acid binding activity;other molecular function	Pf00478, Pf00571	3615	ENSG00000178035	IMPDH2	hsa:3615; P12268; Q6LEF3	Neutrophil degranulation; Potential therapeutics for SARS; Purine ribonucleoside monophosphate biosynthesis	Rett syndrome causing genes	4	3	5729.2	5634.7	8379	8046.8	6011.1	5924.8	8821.7	8529.5	36	36	36	36	36	36	36	36	High	High	High	High	High	High
FALSE	High	Master Protein	P00558	Phosphoglycerate kinase 1 OS=Homo sapiens (Human) OX=9606 GN=PGK1 PE=1 SV=3	0	272.98	86	40	287	34	417	44.6	8.1	884.05	40	protein metabolism;other metabolic processes;stress response;other biological processes	non-structural extracellular;other membranes;cytosol	kinase activity;other molecular function	Pf00162	5230	ENSG00000102144	PGK1	A8K4W6; B7Z7A9; hsa:5230; P00558; Q5J7W1; Q6IBT6; Q8NI87	Glycolysis; Gluconeogenesis; Manipulation of host energy metabolism	Cori Cycle; Photodynamic therapy-induced HIF-1 survival signaling; VEGFA-VEGFR2 Signaling Pathway; Pathways in clear cell renal cell carcinoma; Metabolic reprogramming in colon cancer; Computational Model of Aerobic Glycolysis; Glycolysis in senescence; Glycolysis and Gluconeogenesis	11	7	17563.6	17716.4	17065	16517.2	18378.2	17710.9	15487.5	15516	48	48	48	48	48	48	48	48	High	High	High	High	High	High
FALSE	High	Master Protein	Q14683	Structural maintenance of chromosomes protein 1A OS=Homo sapiens (Human) OX=9606 GN=SMC1A PE=1 SV=2	0	272.861	52	69	142	68	1233	143.1	7.64	401.67	69	cell cycle OR cell proliferation;cell organization and biogenesis;DNA metabolism;other metabolic processes;stress response;other biological processes	cytosol;cytoskeleton;nucleus;other cell component	other molecular function	Pf02463, Pf06470	8243	ENSG00000072501	SMC1A	hsa:8243; O14995; Q14683; Q16351; Q2M228	Separation of Sister Chromatids; Resolution of Sister Chromatid Cohesion; Meiotic synapsis; Estrogen-dependent gene expression; SUMOylation of DNA damage response and repair proteins; Establishment of Sister Chromatid Cohesion; Cohesin Loading onto Chromatin	miRNA Regulation of DNA Damage Response; Cell Cycle; Retinoblastoma Gene in Cancer; Constitutive Androstane Receptor Pathway; Nuclear Receptors Meta-Pathway; Pathways Affected in Adenoid Cystic Carcinoma; ATM Signaling Network in Development and Disease ; mRNA Processing; Regulation of sister chromatid separation at the metaphase-anaphase transition; Rett syndrome causing genes; CAMKK2 Pathway; D…	19	1	8505.8	8329.5	5719.6	5657.3	8111.8	8440.2	5477.5	5478	59	59	59	59	59	59	59	59	High	High	High	High	High	High
FALSE	High	Master Protein	Q07065	Cytoskeleton-associated protein 4 OS=Homo sapiens (Human) OX=9606 GN=CKAP4 PE=1 SV=2	0	272.58	71	45	167	44	602	66	5.92	537.74	45	protein metabolism;other metabolic processes;transport	plasma membrane;other membranes;cytosol;cytoskeleton;ER/Golgi;nucleus;other cytoplasmic organelle;other cell component			10970	ENSG00000136026	CKAP4	hsa:10970; Q07065; Q504S5; Q53ES6	Neutrophil degranulation; Regulation of Insulin-like Growth Factor (IGF) transport and uptake by Insulin-like Growth Factor Binding Proteins (IGFBPs); Post-translational protein phosphorylation; Surfactant metabolism		4	1	5485.6	5437.2	13566.7	13747.7	6074.3	5926.3	14375.1	14594.8	45	45	45	45	45	45	45	45	High	High	High	High	High	High
FALSE	High	Master Protein	Q9Y4L1	Hypoxia up-regulated protein 1 OS=Homo sapiens (Human) OX=9606 GN=HYOU1 PE=1 SV=1	0	271.207	51	45	140	44	999	111.3	5.22	424.35	45	stress response;transport;signal transduction;other biological processes	non-structural extracellular;ER/Golgi;other cell component	enzyme regulator activity;other molecular function	Pf00012	10525	ENSG00000149428; ENSG00000280682	HYOU1	A8C1Z0; B7Z909; hsa:10525; Q2I204; Q53H25; Q9Y4L1	XBP1(S) activates chaperone genes; Scavenging by Class F Receptors	VEGFA-VEGFR2 Signaling Pathway	3	1	8260.7	7985	4287.7	4283.8	7560.2	7713.1	3625.6	3700.4	42	42	42	42	42	42	42	42	High	High	High	High	High	High
FALSE	High	Master Protein	P55786	Puromycin-sensitive aminopeptidase OS=Homo sapiens (Human) OX=9606 GN=NPEPPS PE=1 SV=2	0	270.16	69	53	200	53	919	103.2	5.72	555.14	53	protein metabolism;other metabolic processes;stress response	cytosol;nucleus;other cell component	other molecular function	Pf01433, Pf11838, Pf17900	9520	ENSG00000141279	NPEPPS	B7Z463; hsa:9520; P55786; Q6P145; Q9NP16; Q9UEM2	Antigen processing: Ubiquitination & Proteasome degradation		1	0	13826	14063.5	12764.6	12550.8	14745.5	14503.3	12211.7	12772.1	54	54	54	54	54	54	54	54	High	High	High	High	High	High
FALSE	High	Master Protein	P20810	Calpastatin OS=Homo sapiens (Human) OX=9606 GN=CAST PE=1 SV=4	0	270.101	73	52	180	52	708	76.5	5.07	480.93	52	cell organization and biogenesis;other biological processes	other membranes;cytosol;ER/Golgi;other cell component	enzyme regulator activity	Pf00748	831	ENSG00000153113	CAST	B7Z468; G5E946; G5E9D3; hsa:831; O95360; P20810; Q05DE8; Q7Z4K0; Q96D08; Q9H1Z5	Degradation of the extracellular matrix; Deregulated CDK5 triggers multiple neurodegenerative pathways in Alzheimer's disease models		2	0	4060.4	4150.3	8862.7	8870.5	4553.8	4498.2	8903.8	9675.5	48	48	48	48	48	48	48	48	High	High	High	High	High	High
FALSE	High	Master Protein	P35241	Radixin OS=Homo sapiens (Human) OX=9606 GN=RDX PE=1 SV=1	0	267.387	71	49	230	30	583	68.5	6.37	648.05	49	cell organization and biogenesis;signal transduction;other biological processes	plasma membrane;other membranes;cytoskeleton;other cell component	cytoskeletal activity;other molecular function	Pf00373, Pf00769, Pf09379, Pf09380	5962	ENSG00000137710	RDX	A7YIJ8; A7YIK0; A7YIK3; B7Z9U6; F5H1A7; hsa:5962; P35241; Q86Y61	Recycling pathway of L1	Regulation of Actin Cytoskeleton	2	7	4764.7	4729.9	4626.7	4659.5	4933.7	4958.3	4861.8	4758.4	35	35	35	35	35	35	35	35	High	High	High	High	High	High
FALSE	High	Master Protein	P33176	Kinesin-1 heavy chain OS=Homo sapiens (Human) OX=9606 GN=KIF5B PE=1 SV=1	0	266.322	56	52	134	39	963	109.6	6.51	407.91	52	cell organization and biogenesis;stress response;transport;developmental processes;other biological processes	cytosol;cytoskeleton;other cell component	cytoskeletal activity;other molecular function	Pf00225	3799	ENSG00000170759	KIF5B	A0AVB2; hsa:3799; P33176; Q5VZ85	COPI-dependent Golgi-to-ER retrograde traffic; MHC class II antigen presentation; Kinesins; Insulin processing; RHO GTPases activate KTN1	Envelope proteins and their potential roles in EDMD physiopathology; Insulin Signaling	7	14	10220.8	10003.2	3531.4	3507.8	9603	9768.7	3422.1	3288.6	48	48	48	48	48	48	48	48	High	High	High	High	High	High
FALSE	High	Master Protein	Q8WUM4	Programmed cell death 6-interacting protein OS=Homo sapiens (Human) OX=9606 GN=PDCD6IP PE=1 SV=1	0	264.745	60	52	183	51	868	96	6.52	535.3	52	cell cycle OR cell proliferation;cell organization and biogenesis;protein metabolism;other metabolic processes;transport;other biological processes	non-structural extracellular;plasma membrane;cytosol;cytoskeleton;ER/Golgi;other cell component	signal transduction activity or receptor binding;other molecular function	Pf03097, Pf13949	10015	ENSG00000170248	PDCD6IP	C5MQH7; E9PFU1; hsa:10015; Q6NUS1; Q8WUM4; Q9BX86; Q9NUN0; Q9P2H2; Q9UKL5	Budding and maturation of HIV virion; Regulation of necroptotic cell death; Uptake and function of anthrax toxins	Inhibition of exosome biogenesis and secretion by Manumycin A in CRPC cells	5	1	8327.4	8240	11349	11186.6	8130.9	8119.4	9038.8	8575	51	51	51	51	51	51	51	51	High	High	High	High	High	High
FALSE	High	Master Protein	O14974	Protein phosphatase 1 regulatory subunit 12A OS=Homo sapiens (Human) OX=9606 GN=PPP1R12A PE=1 SV=1	0	263.296	52	53	118	52	1030	115.2	5.4	356	53	cell cycle OR cell proliferation;cell organization and biogenesis;protein metabolism;other metabolic processes;signal transduction;other biological processes	plasma membrane;other membranes;cytosol;cytoskeleton;nucleus;other cell component	enzyme regulator activity;other molecular function	Pf00023, Pf15898	4659	ENSG00000058272	PPP1R12A	B4DZ09; F8VWB4; hsa:4659; O14974; Q2NKL4; Q569H0; Q86WU3; Q8NFR6; Q9BYH0	Regulation of PLK1 Activity at G2/M Transition; RHO GTPases activate CIT; RHO GTPases activate PKNs; RHO GTPases Activate ROCKs; RHO GTPases activate PAKs	Focal Adhesion; Hippo-Merlin Signaling Dysregulation; Regulation of Actin Cytoskeleton	8	0	3622	3635.6	7157.1	7107.6	3885.6	3908.5	7226.3	7357.9	44	44	44	44	44	44	44	44	High	High	High	High	High	High
FALSE	High	Master Protein	P62258	14-3-3 protein epsilon OS=Homo sapiens (Human) OX=9606 GN=YWHAE PE=1 SV=1	0	262.818	79	27	374	24	255	29.2	4.74	1060.02	27	cell cycle OR cell proliferation;cell organization and biogenesis;stress response;transport;developmental processes;signal transduction;other biological processes	cytosol;cytoskeleton;mitochondrion;nucleus;other cell component	other molecular function	Pf00244	7531	ENSG00000108953; ENSG00000274474	YWHAE	B3KY71; D3DTH5; hsa:7531; P29360; P42655; P62258; Q4VJB6; Q53XZ5; Q63631; Q7M4R4	Translocation of SLC2A4 (GLUT4) to the plasma membrane; TP53 Regulates Metabolic Genes; Anchoring of the basal body to the plasma membrane; Signaling by Hippo; Recruitment of NuMA to mitotic centrosomes; Regulation of PLK1 Activity at G2/M Transition; Loss of Nlp from mitotic centrosomes; Recruitment of mitotic centrosome proteins and complexes; AURKA Activation by TPX2; Deregulated CDK5 triggers…	Cell Cycle; Myometrial Relaxation and Contraction Pathways; VEGFA-VEGFR2 Signaling Pathway; Calcium Regulation in the Cardiac Cell; Sudden Infant Death Syndrome (SIDS) Susceptibility Pathways	23	4	10430.5	10631.7	12840.2	12759.3	11121.5	10965.3	12964.8	12800	32	32	32	32	32	32	32	32	High	High	High	High	High	High
FALSE	High	Master Protein	P22314	Ubiquitin-like modifier-activating enzyme 1 OS=Homo sapiens (Human) OX=9606 GN=UBA1 PE=1 SV=3	0	262.757	49	42	140	42	1058	117.8	5.76	474.27	42	protein metabolism;other metabolic processes;stress response	cytosol;mitochondrion;nucleus;other cell component	other molecular function	Pf00899, Pf09358, Pf10585, Pf16190, Pf16191	7317	ENSG00000130985	UBA1	hsa:7317; P22314; Q5JRR8; Q96E13	Synthesis of active ubiquitin: roles of E1 and E2 enzymes; Antigen processing: Ubiquitination & Proteasome degradation	Proteasome Degradation; Parkin-Ubiquitin Proteasomal System pathway; Parkinsons Disease Pathway	5	0	12660.5	12706.5	4376.2	4273	11779.9	11926.5	3683.2	3575.6	42	42	42	42	42	42	42	42	High	High	High	High	High	High
FALSE	High	Master Protein	P55060	Exportin-2 OS=Homo sapiens (Human) OX=9606 GN=CSE1L PE=1 SV=3	0	260.644	42	47	191	47	971	110.3	5.77	545.11	47	transport	cytosol;nucleus;other cell component	other molecular function	Pf03378, Pf03810, Pf08506	1434	ENSG00000124207	CSE1L	A3RLL6; B2R5T4; E1P5Y0; F8W904; hsa:1434; O75432; P55060; Q32M40; Q9H5B7; Q9NTS0; Q9UP98; Q9UP99; Q9UPA0			0	0	9636.4	9606	13444.3	13576.6	9894	9971.2	12635.6	12887.9	48	48	48	48	48	48	48	48	High	High	High	High	High	High
FALSE	High	Master Protein	P31939	Bifunctional purine biosynthesis protein PURH OS=Homo sapiens (Human) OX=9606 GN=ATIC PE=1 SV=3	0	260.088	78	35	107	35	592	64.6	6.71	370.02	35	other metabolic processes;developmental processes;other biological processes	plasma membrane;other membranes;cytosol	other molecular function	Pf01808, Pf02142	471	ENSG00000138363	ATIC	A8K202; E9PBU3; hsa:471; P31939; Q13856; Q53S28	Purine ribonucleoside monophosphate biosynthesis	One Carbon Metabolism	2	0	6314.6	6489.1	1510.6	1455	6524.9	6426.1	1421.7	1334.8	32	32	32	32	32	32	32	32	High	High	High	High	High	High
FALSE	High	Master Protein	O75533	Splicing factor 3B subunit 1 OS=Homo sapiens (Human) OX=9606 GN=SF3B1 PE=1 SV=3	0	257.016	50	54	138	54	1304	145.7	7.09	424.54	54	cell organization and biogenesis;RNA metabolism OR transcription;other metabolic processes;other biological processes	nucleus	nucleic acid binding activity;other molecular function	Pf08920	23451	ENSG00000115524	SF3B1	E9PCH3; hsa:23451; O75533	mRNA Splicing - Major Pathway; B-WICH complex positively regulates rRNA expression; mRNA Splicing - Minor Pathway	mRNA Processing	4	0	7105.6	7052.6	5215.9	5217.5	6395	6531.6	3636.3	3688.8	45	45	45	45	45	45	45	45	High	High	High	High	High	High
FALSE	High	Master Protein	Q92900	Regulator of nonsense transcripts 1 OS=Homo sapiens (Human) OX=9606 GN=UPF1 PE=1 SV=2	0	256.688	52	52	128	51	1129	124.3	6.61	404.59	52	cell cycle OR cell proliferation;cell organization and biogenesis;DNA metabolism;RNA metabolism OR transcription;other metabolic processes;stress response;transport;other biological processes	cytosol;nucleus;other cell component	nucleic acid binding activity;other molecular function	Pf09416, Pf13086, Pf13087, Pf18141	5976	ENSG00000005007	UPF1	hsa:5976; O00239; O43343; Q86Z25; Q92842; Q92900	Nonsense Mediated Decay (NMD) enhanced by the Exon Junction Complex (EJC); Nonsense Mediated Decay (NMD) independent of the Exon Junction Complex (EJC)		2	1	4719.4	4779.2	4762.5	4786	4971	4974.9	5089.5	5085.1	40	40	40	40	40	40	40	40	High	High	High	High	High	High
FALSE	High	Master Protein	P02545	Prelamin-A/C OS=Homo sapiens (Human) OX=9606 GN=LMNA PE=1 SV=1	0	256.17	67	47	146	45	664	74.1	7.02	456.13	47	cell cycle OR cell proliferation;cell organization and biogenesis;stress response;developmental processes;signal transduction;other biological processes	cytosol;cytoskeleton;nucleus;other cell component	other molecular function	Pf00038, Pf00932	4000	ENSG00000160789	LMNA	B4DI32; D3DVB0; D6RAQ3; E7EUI9; hsa:4000; P02545; P02546; Q5I6Y4; Q5I6Y6; Q5TCJ2; Q5TCJ3; Q6UYC3; Q969I8; Q96JA2	XBP1(S) activates chaperone genes; Signaling by BRAF and RAF fusions	Arrhythmogenic Right Ventricular Cardiomyopathy; Adipogenesis; Fas Ligand (FasL) pathway and Stress induction of Heat Shock Proteins (HSP) regulation; Lamin A-processing pathway; Nephrotic syndrome; The influence of laminopathies on Wnt signaling; The Overlap Between Signal Transduction Pathways that Contribute to a Range of LMNA Laminopathies	9	1	5319.2	5330.3	6160.3	6136	5613.9	5361.7	6131.7	6368.6	42	42	42	42	42	42	42	42	High	High	High	High	High	High
FALSE	High	Master Protein	Q16881	Thioredoxin reductase 1, cytoplasmic OS=Homo sapiens (Human) OX=9606 GN=TXNRD1 PE=1 SV=3	0	254.209	62	35	194	34	649	70.9	7.39	657.64	35	cell cycle OR cell proliferation;other metabolic processes;stress response;developmental processes;signal transduction;other biological processes	cytosol;mitochondrion;nucleus;other cell component	other molecular function	Pf00462, Pf02852, Pf07992	7296	ENSG00000198431	TXNRD1	B7Z1F4; B7Z3Y8; B7Z904; E9PMY9; F5H780; hsa:7296; Q16881; Q6FI31; Q6VB40; Q6VB41; Q6VB42; Q6VBP2; Q6VBP3; Q6VBP4; Q6VBP5; Q6VBP9; Q6VBQ0; Q6YNQ1; Q76P53; Q7LA96; Q8WVC8; Q99475; Q9UES8; Q9UH79	Detoxification of Reactive Oxygen Species; Interconversion of nucleotide di- and triphosphates; PPARA activates gene expression; TP53 Regulates Metabolic Genes; Metabolism of ingested H2SeO4 and H2SeO3 into H2Se; Uptake and function of diphtheria toxin; Metabolism of ingested MeSeO2H into MeSeH	Selenium Micronutrient Network; Selenium Micronutrient Network ; Selenium Micronutrient Network; Nuclear Receptors Meta-Pathway; NRF2 pathway; Oxidative Stress	13	1	3755.1	3890.5	8418.9	8357.1	4231.3	4118.2	8368.5	9115.2	36	36	36	36	36	36	36	36	High	High	High	High	High	High
FALSE	High	Master Protein	P27708	CAD protein OS=Homo sapiens (Human) OX=9606 GN=CAD PE=1 SV=3	0	253.392	35	62	129	57	2225	242.8	6.46	362.7	62	protein metabolism;other metabolic processes;stress response;transport;developmental processes;other biological processes	cytosol;nucleus;other cell component	kinase activity;other molecular function	Pf00117, Pf00185, Pf00988, Pf01979, Pf02142, Pf02729, Pf02786, Pf02787	790	ENSG00000084774	CAD	D6W552; hsa:790; P27708; Q6P0Q0; Q96CK3	Pyrimidine biosynthesis	Endothelin Pathways; Amino Acid metabolism; Pyrimidine metabolism	4	5	7665.4	7274.3	1734.6	1664.2	6740.9	7121.2	1609.1	1477.3	53	53	53	53	53	53	53	53	High	High	High	High	High	High
FALSE	High	Master Protein	Q9BQE3	Tubulin alpha-1C chain OS=Homo sapiens (Human) OX=9606 GN=TUBA1C PE=1 SV=1	0	253.169	72	26	358	3	449	49.9	5.1	1234.51	26	cell cycle OR cell proliferation;cell organization and biogenesis;transport;other biological processes	cytoskeleton;nucleus;other cell component	cytoskeletal activity;other molecular function	Pf00091, Pf03953	84790	ENSG00000167553	TUBA1C	hsa:84790; Q9BQE3	Separation of Sister Chromatids; The role of GTSE1 in G2/M progression after G2 checkpoint; MHC class II antigen presentation; Resolution of Sister Chromatid Cohesion; HSP90 chaperone cycle for steroid hormone receptors (SHR); RHO GTPases Activate Formins; COPI-mediated anterograde transport; COPI-independent Golgi-to-ER retrograde traffic; HCMV Early Events; Aggrephagy; EML4 and NUDC in mitotic …	Pathogenic Escherichia coli infection; Parkin-Ubiquitin Proteasomal System pathway; VEGFA-VEGFR2 Signaling Pathway	33	0	492.1	466.5	194.4	185.5	424.6	422.2	168.9	160.1	5	5	5	5	5	5	5	5	High	High	High	High	High	High
FALSE	High	Master Protein	O60716	Catenin delta-1 OS=Homo sapiens (Human) OX=9606 GN=CTNND1 PE=1 SV=1	0	251.412	50	42	140	42	968	108.1	6.23	432.86	42	cell adhesion;cell-cell signaling;cell organization and biogenesis;developmental processes;signal transduction;other biological processes	plasma membrane;other membranes;cytosol;nucleus;other cell component	signal transduction activity or receptor binding;other molecular function	Pf00514	1500	ENSG00000198561	CTNND1	A8K939; hsa:1500; O15088; O60713; O60714; O60715; O60716; O60935; Q6DHZ7; Q6RBX8; Q9UP71; Q9UP72; Q9UP73	VEGFR2 mediated vascular permeability; Adherens junctions interactions; InlA-mediated entry of Listeria monocytogenes into host cells	VEGFA-VEGFR2 Signaling Pathway; Wnt Signaling Pathway and Pluripotency	5	0	4951.6	4971.4	6132.9	6157.5	4199.5	4169	3930.2	3965.8	37	37	37	37	37	37	37	37	High	High	High	High	High	High
FALSE	High	Master Protein	P53396	ATP-citrate synthase OS=Homo sapiens (Human) OX=9606 GN=ACLY PE=1 SV=3	0	251.062	52	53	140	53	1101	120.8	7.33	387.7	53	other metabolic processes;transport;other biological processes	non-structural extracellular;plasma membrane;other membranes;cytosol;nucleus;other cytoplasmic organelle;other cell component	other molecular function	Pf00285, Pf00549, Pf02629, Pf16114	47	ENSG00000131473	ACLY	B4DIM0; B4E3P0; hsa:47; P53396; Q13037; Q9BRL0	Neutrophil degranulation; ChREBP activates metabolic gene expression; Fatty acyl-CoA biosynthesis	Sterol Regulatory Element-Binding Proteins (SREBP) signalling; TCA Cycle and Deficiency of Pyruvate Dehydrogenase complex (PDHc); Fatty Acid Biosynthesis; Amino Acid metabolism; Lipid Metabolism Pathway; Pathways in clear cell renal cell carcinoma; Metabolic reprogramming in colon cancer	10	0	9520.3	9521.5	1385.3	1285	9297.6	9333.4	1279.9	1164.2	43	43	43	43	43	43	43	43	High	High	High	High	High	High
FALSE	High	Master Protein	P48634	Protein PRRC2A OS=Homo sapiens (Human) OX=9606 GN=PRRC2A PE=1 SV=3	0	249.608	34	62	144	57	2157	228.7	9.45	389.15	62	other biological processes	plasma membrane;other membranes;cytosol;nucleus		Pf07001	7916	ENSG00000204469; ENSG00000206427; ENSG00000225164; ENSG00000225748; ENSG00000226618; ENSG00000231370; ENSG00000231825	PRRC2A	B0UX77; B0UZE9; B0UZL3; hsa:7916; O95875; P48634; Q05BK4; Q4LE37; Q5SQ29; Q5SQ30; Q5ST84; Q5STX6; Q5STX7; Q68DW9; Q6P9P7; Q6PIN1; Q8MGQ9; Q96QC6			0	0	1517.7	1542.9	4235.3	4331.7	1645.6	1691.9	4477.3	4521.7	34	34	34	34	34	34	34	34	High	High	High	High	High	High
FALSE	High	Master Protein	Q14157	Ubiquitin-associated protein 2-like OS=Homo sapiens (Human) OX=9606 GN=UBAP2L PE=1 SV=2	0	249.016	35	29	109	28	1087	114.5	7.11	404.44	29	cell organization and biogenesis;other biological processes	nucleus;other cell component		Pf12478	9898	ENSG00000143569	UBAP2L	B4E0U8; hsa:9898; Q14157; Q5VU75; Q5VU76; Q9BTU3; Q9UGL2; Q9UGL3; Q9UGL4; Q9UGL5		VEGFA-VEGFR2 Signaling Pathway	1	0	2634	2594.7	7128.2	7247.1	2952.3	2808	7730.5	7692.1	30	30	30	30	30	30	30	30	High	High	High	High	High	High
FALSE	High	Master Protein	P30101	Protein disulfide-isomerase A3 OS=Homo sapiens (Human) OX=9606 GN=PDIA3 PE=1 SV=4	0	246.833	67	41	193	39	505	56.7	6.35	573.05	41	protein metabolism;other metabolic processes;stress response;other biological processes	non-structural extracellular;other membranes;ER/Golgi;other cytoplasmic organelle;other cell component	other molecular function	Pf00085, Pf13848	2923	ENSG00000167004	PDIA3	hsa:2923; P30101; Q13453; Q14255; Q8IYF8; Q9UMU7	ER-Phagosome pathway; Antigen Presentation: Folding, assembly and peptide loading of class I MHC; Calnexin/calreticulin cycle	Prion disease pathway	4	1	11590.9	11703.2	5145.8	5149.8	11461.4	11568.1	4899.1	4786.9	42	42	42	42	42	42	42	42	High	High	High	High	High	High
FALSE	High	Master Protein	P25205	DNA replication licensing factor MCM3 OS=Homo sapiens (Human) OX=9606 GN=MCM3 PE=1 SV=3	0	245.703	65	48	142	48	808	90.9	5.77	410.63	48	cell cycle OR cell proliferation;cell organization and biogenesis;DNA metabolism;other metabolic processes;stress response	cytoskeleton;nucleus;other cell component	nucleic acid binding activity;other molecular function	Pf00493, Pf14551, Pf17207, Pf17855	4172	ENSG00000112118	MCM3	B4DWW4; hsa:4172; P25205; Q92660; Q9BTR3; Q9NUE7	Orc1 removal from chromatin; Activation of ATR in response to replication stress; Activation of the pre-replicative complex; Assembly of the pre-replicative complex; Unwinding of DNA	Cell Cycle; Retinoblastoma Gene in Cancer; Ciliary landscape; G1 to S cell cycle control; DNA Replication	11	0	8113.8	8246.8	4329.6	4402	7874.6	8021.1	4608.4	4188	46	46	46	46	46	46	46	46	High	High	High	High	High	High
FALSE	High	Master Protein	P02786	Transferrin receptor protein 1 OS=Homo sapiens (Human) OX=9606 GN=TFRC PE=1 SV=2	0	244.089	59	43	206	42	760	84.8	6.61	617.21	43	cell organization and biogenesis;other metabolic processes;transport;developmental processes;signal transduction;other biological processes	non-structural extracellular;plasma membrane;other membranes;other cytoplasmic organelle;other cell component	nucleic acid binding activity;other molecular function	Pf02225, Pf04253, Pf04389	7037	ENSG00000072274	TFRC	D3DXB0; hsa:7037; P02786; Q1HE24; Q59G55; Q9UCN0; Q9UCU5; Q9UDF9; Q9UK21	Cargo recognition for clathrin-mediated endocytosis; Golgi Associated Vesicle Biogenesis; Transferrin endocytosis and recycling	Iron metabolism in placenta; Ferroptosis; 3q29 copy number variation syndrome	7	1	8265.7	8260.1	13249.5	13403.7	8941.3	9047.2	12976	14340.9	46	46	46	46	46	46	46	46	High	High	High	High	High	High
FALSE	High	Master Protein	Q32MZ4	Leucine-rich repeat flightless-interacting protein 1 OS=Homo sapiens (Human) OX=9606 GN=LRRFIP1 PE=1 SV=2	0	244.006	45	37	103	35	808	89.2	4.65	366.28	37	other biological processes	plasma membrane;other membranes;cytosol;cytoskeleton;nucleus;other cell component	nucleic acid binding activity;other molecular function	Pf09738	9208	ENSG00000124831	LRRFIP1	E9PGZ2; hsa:9208; O75766; O75799; Q32MZ4; Q32MZ5; Q53T49; Q6PKG2; Q9Y607	Signaling by cytosolic FGFR1 fusion mutants; Signaling by FGFR1 in disease; LRR FLII-interacting protein 1 (LRRFIP1) activates type I IFN production	IL-18 signaling pathway	4	2	2443.5	2415.4	5848.6	5893	2635.3	2563.7	6377.2	6098.6	32	32	32	32	32	32	32	32	High	High	High	High	High	High
FALSE	High	Master Protein	Q13200	26S proteasome non-ATPase regulatory subunit 2 OS=Homo sapiens (Human) OX=9606 GN=PSMD2 PE=1 SV=3	0	242.859	51	45	143	44	908	100.1	5.2	410.8	45	cell-cell signaling;protein metabolism;other metabolic processes;stress response;transport;signal transduction;other biological processes	non-structural extracellular;cytosol;nucleus;other cell component	enzyme regulator activity	Pf01851, Pf17781, Pf18051	5708	ENSG00000175166	PSMD2	B4DX07; B4DXY1; E7EW34; E9PCS3; hsa:5708; Q12932; Q13200; Q15321; Q53XQ4; Q96I12	ER-Phagosome pathway; Neutrophil degranulation; Antigen processing: Ubiquitination & Proteasome degradation; APC/C:Cdc20 mediated degradation of Securin; APC/C:Cdh1 mediated degradation of Cdc20 and other APC/C:Cdh1 targeted proteins in late mitosis/early G1; Cdc20:Phospho-APC/C mediated degradation of Cyclin A; Separation of Sister Chromatids; CDK-mediated phosphorylation and removal of Cdc6; Au…	Proteasome Degradation; TNF alpha Signaling Pathway; Parkin-Ubiquitin Proteasomal System pathway	60	1	6911.8	6710.9	7655.2	7778.3	6399.1	6595.7	7231	7286.6	41	41	41	41	41	41	41	41	High	High	High	High	High	High
FALSE	High	Master Protein	P50991	T-complex protein 1 subunit delta OS=Homo sapiens (Human) OX=9606 GN=CCT4 PE=1 SV=4	0	242.313	73	39	219	38	539	57.9	7.83	688.99	39	transport;other biological processes	cytosol;cytoskeleton;nucleus;other cell component	other molecular function	Pf00118	10575	ENSG00000115484	CCT4	B2R6I3; B7Z8B1; F5H5W3; hsa:10575; O14870; P50991; Q53QP9; Q96C51	Formation of tubulin folding intermediates by CCT/TriC; Cooperation of PDCL (PhLP1) and TRiC/CCT in G-protein beta folding; Association of TriC/CCT with target proteins during biosynthesis; Prefoldin mediated transfer of substrate to CCT/TriC; BBSome-mediated cargo-targeting to cilium; Folding of actin by CCT/TriC	16p11.2 proximal deletion syndrome	7	0	9698.9	9951.4	3684.5	3708.1	9534.1	9745.5	3554.5	3451	41	41	41	41	41	41	41	41	High	High	High	High	High	High
FALSE	High	Master Protein	Q14203	Dynactin subunit 1 OS=Homo sapiens (Human) OX=9606 GN=DCTN1 PE=1 SV=3	0	241.509	50	54	109	54	1278	141.6	5.81	338.4	54	cell cycle OR cell proliferation;cell organization and biogenesis;stress response;transport;developmental processes;signal transduction;other biological processes	non-structural extracellular;cytosol;cytoskeleton;nucleus;other cell component	cytoskeletal activity;other molecular function	Pf01302, Pf12455	1639	ENSG00000204843	DCTN1	A8MY36; B4DM45; E9PFS5; E9PGE1; G5E9H4; hsa:1639; O95296; Q14203; Q6IQ37; Q9BRM9; Q9UIU1; Q9UIU2	MHC class II antigen presentation; HSP90 chaperone cycle for steroid hormone receptors (SHR); COPI-mediated anterograde transport; COPI-independent Golgi-to-ER retrograde traffic; XBP1(S) activates chaperone genes		5	0	4050.6	4043.8	3558.3	3584.8	3770.7	3908.7	3237	3303.7	40	40	40	40	40	40	40	40	High	High	High	High	High	High
FALSE	High	Master Protein	Q14517	Protocadherin Fat 1 OS=Homo sapiens (Human) OX=9606 GN=FAT1 PE=1 SV=2	0	241.131	16	65	118	64	4588	506	5	300.89	65	cell adhesion;cell-cell signaling;cell organization and biogenesis;other biological processes	plasma membrane;other membranes;nucleus;other cell component	other molecular function	Pf00008, Pf00028, Pf02210	2195	ENSG00000083857	FAT1	hsa:2195; Q14517		Primary Focal Segmental Glomerulosclerosis FSGS; Head and Neck Squamous Cell Carcinoma	2	1	3697.9	3540.3	2883.9	2906.5	3376.6	3506.9	2938.2	2767.1	44	44	44	44	44	44	44	44	High	High	High	High	High	High
FALSE	High	Master Protein	A0MZ66	Shootin-1 OS=Homo sapiens (Human) OX=9606 GN=SHTN1 PE=1 SV=4	0	240.083	69	44	136	44	631	71.6	5.33	438.52	44	cell organization and biogenesis;developmental processes;signal transduction;other biological processes	cytoskeleton;other cell component	cytoskeletal activity;other molecular function		57698	ENSG00000187164	SHTN1	A0MZ66; A8MYU7; B3KRD3; B3KRH2; B3KTE0; B3KTJ7; B3KTJ8; B4E3U1; B7Z7Z9; hsa:57698; Q68DG1; Q6PIM5; Q9HCH4; Q9NUV0	Recycling pathway of L1		1	0	4814.2	4850.5	7621.6	7895.3	5138.7	5103.8	8453	8434	39	39	39	39	39	39	39	39	High	High	High	High	High	High
FALSE	High	Master Protein	Q14697	Neutral alpha-glucosidase AB OS=Homo sapiens (Human) OX=9606 GN=GANAB PE=1 SV=3	0	239.651	53	45	183	44	944	106.8	6.14	545.87	45	protein metabolism;other metabolic processes;other biological processes	ER/Golgi;other cell component	other molecular function	Pf01055, Pf13802	23193	ENSG00000089597	GANAB	A6NC20; hsa:23193; Q14697; Q8WTS9; Q9P0X0	Maturation of spike protein; Calnexin/calreticulin cycle; Maturation of spike protein		4	1	9940.9	10203.7	3959.3	4079.7	10094	9886	4078.3	4052.4	39	39	39	39	39	39	39	39	High	High	High	High	High	High
FALSE	High	Master Protein	P41250	Glycine--tRNA ligase OS=Homo sapiens (Human) OX=9606 GN=GARS1 PE=1 SV=3	0	239.297	65	45	167	44	739	83.1	7.03	471.83	45	protein metabolism;RNA metabolism OR transcription;other metabolic processes	non-structural extracellular;cytosol;mitochondrion;other cell component	other molecular function	Pf00458, Pf00587, Pf03129	2617	ENSG00000106105	GARS1	B3KQA2; B4DIA0; hsa:2617; P41250; Q969Y1	Cytosolic tRNA aminoacylation; Mitochondrial tRNA aminoacylation		2	1	9567.7	9623.4	10848.7	11160.9	10293.6	9987.1	11282.1	11154.2	44	44	44	44	44	44	44	44	High	High	High	High	High	High
FALSE	High	Master Protein	P26639	Threonine--tRNA ligase 1, cytoplasmic OS=Homo sapiens (Human) OX=9606 GN=TARS1 PE=1 SV=3	0	236.506	57	38	143	37	723	83.4	6.67	435.69	38	protein metabolism;RNA metabolism OR transcription;other metabolic processes	cytosol;cytoskeleton	nucleic acid binding activity;other molecular function	Pf00587, Pf02824, Pf03129, Pf07973	6897	ENSG00000113407	TARS1	A8K8I1; B4DEG8; hsa:6897; P26639; Q96FP5; Q9BWA6	Cytosolic tRNA aminoacylation		1	1	9080.1	9069.4	6226.8	6277.3	9271.6	9089.4	6175.5	6110.2	40	40	40	40	40	40	40	40	High	High	High	High	High	High
FALSE	High	Master Protein	Q02790	Peptidyl-prolyl cis-trans isomerase FKBP4 OS=Homo sapiens (Human) OX=9606 GN=FKBP4 PE=1 SV=3	0	235.314	78	35	153	34	459	51.8	5.43	465.32	35	cell organization and biogenesis;protein metabolism;other metabolic processes;transport;developmental processes;signal transduction;other biological processes	cytosol;cytoskeleton;mitochondrion;nucleus;other cell component	signal transduction activity or receptor binding;cytoskeletal activity;other molecular function	Pf00254, Pf00515	2288	ENSG00000004478	FKBP4	D3DUQ1; hsa:2288; Q02790; Q9UCP1; Q9UCV7	HSP90 chaperone cycle for steroid hormone receptors (SHR); Potential therapeutics for SARS; Estrogen-dependent gene expression; Attenuation phase	Androgen receptor signaling pathway	6	1	6670.1	6596.7	4121	4152.2	6589.4	6472.2	4164.6	4056.2	34	34	34	34	34	34	34	34	High	High	High	High	High	High
FALSE	High	Master Protein	P26640	Valine--tRNA ligase OS=Homo sapiens (Human) OX=9606 GN=VARS1 PE=1 SV=4	0	235.094	46	51	139	51	1264	140.4	7.59	385.51	51	protein metabolism;RNA metabolism OR transcription;other metabolic processes	cytosol	other molecular function	Pf00043, Pf00133, Pf08264	7407	ENSG00000096171; ENSG00000204394; ENSG00000224264; ENSG00000226589; ENSG00000231116	VARS1	B0V1N1; B4DZ61; hsa:7407; P26640; Q5JQ90; Q96E77; Q9UQM2	Cytosolic tRNA aminoacylation	Amino Acid metabolism	2	0	8594.7	8410.9	2741	2730.7	7629.9	8055.1	2421.6	2331.1	46	46	46	46	46	46	46	46	High	High	High	High	High	High
FALSE	High	Master Protein	P63104	14-3-3 protein zeta/delta OS=Homo sapiens (Human) OX=9606 GN=YWHAZ PE=1 SV=1	0	234.377	88	27	509	18	245	27.7	4.79	1660.18	27	cell organization and biogenesis;protein metabolism;other metabolic processes;stress response;transport;signal transduction;other biological processes	cytosol;mitochondrion;nucleus;other cell component	other molecular function	Pf00244	7534	ENSG00000164924	YWHAZ	A8K1N0; B7Z465; hsa:7534; P29213; P29312; P63104; Q32P43; Q5XJ08; Q6GPI2; Q6IN74; Q6NUR9; Q6P3U9; Q86V33	Translocation of SLC2A4 (GLUT4) to the plasma membrane; Deactivation of the beta-catenin transactivating complex; RHO GTPases activate PKNs; Negative regulation of NOTCH4 signaling; Rap1 signalling; TP53 Regulates Metabolic Genes; Interleukin-3, Interleukin-5 and GM-CSF signaling; Chk1/Chk2(Cds1) mediated inactivation of Cyclin B:Cdk1 complex; Regulation of localization of FOXO transcription fact…	Cell Cycle; Prolactin Signaling Pathway; Pathogenic Escherichia coli infection; Myometrial Relaxation and Contraction Pathways; Hepatitis B infection; Calcium Regulation in the Cardiac Cell; Sudden Infant Death Syndrome (SIDS) Susceptibility Pathways	20	6	11230.3	11235.5	14880.7	14332.5	11983.2	11683.5	14895	14755.9	24	24	24	24	24	24	24	24	High	High	High	High	High	High
FALSE	High	Master Protein	O60664	Perilipin-3 OS=Homo sapiens (Human) OX=9606 GN=PLIN3 PE=1 SV=3	0	232.555	79	28	191	28	434	47	5.44	580.48	28	transport;other biological processes	other membranes;cytosol;ER/Golgi;other cytoplasmic organelle;other cell component		Pf03036	10226	ENSG00000105355	PLIN3	A8K4Y9; hsa:10226; K7EQF4; O60664; Q53G77; Q9BS03; Q9UBD7; Q9UP92	RHOBTB3 ATPase cycle; Retrograde transport at the Trans-Golgi-Network; Late endosomal microautophagy; Triglyceride catabolism; Lipophagy; Chaperone Mediated Autophagy		6	0	4809.8	4800.2	11918.5	11756.3	5454.5	5309.5	12325	12752.9	32	32	32	32	32	32	32	32	High	High	High	High	High	High
FALSE	High	Master Protein	P11216	Glycogen phosphorylase, brain form OS=Homo sapiens (Human) OX=9606 GN=PYGB PE=1 SV=5	0	232.214	61	50	146	34	843	96.6	6.86	403.05	50	other metabolic processes;transport	non-structural extracellular;other cytoplasmic organelle;other cell component	other molecular function	Pf00343	5834	ENSG00000100994	PYGB	hsa:5834; P11216; Q96AK1; Q9NPX8	Neutrophil degranulation; Glycogen breakdown (glycogenolysis)	IL-18 signaling pathway; Glycogen Synthesis and Degradation	4	7	7573.5	7583.1	3073.4	3050.1	7546.2	7458.2	2853.5	2919.1	38	38	38	38	38	38	38	38	High	High	High	High	High	High
FALSE	High	Master Protein	P51610	Host cell factor 1 OS=Homo sapiens (Human) OX=9606 GN=HCFC1 PE=1 SV=2	0	229.367	32	46	107	46	2035	208.6	7.46	327.7	46	cell cycle OR cell proliferation;cell organization and biogenesis;protein metabolism;other metabolic processes;other biological processes	nucleus;other cell component	other molecular function	Pf01344, Pf13415	3054	ENSG00000172534	HCFC1	hsa:3054; P51610; Q6P4G5	HATs acetylate histones; UCH proteinases; Transcriptional activation of mitochondrial biogenesis	Mitochondrial Gene Expression	4	0	3705	3796.8	3842.7	3828.2	3870.4	3884.9	3949.2	3993.4	38	38	38	38	38	38	38	38	High	High	High	High	High	High
FALSE	High	Master Protein	Q96AE4	Far upstream element-binding protein 1 OS=Homo sapiens (Human) OX=9606 GN=FUBP1 PE=1 SV=3	0	227.559	64	40	217	30	644	67.5	7.61	593.5	40	other biological processes	nucleus;other cell component	nucleic acid binding activity	Pf00013, Pf09005	8880	ENSG00000162613	FUBP1	hsa:8880; Q12828; Q96AE4			0	4	2390.3	2390.7	6056.7	6151.3	2679.5	2557.6	6924.9	6598.5	36	36	36	36	36	36	36	36	High	High	High	High	High	High
FALSE	High	Master Protein	Q9NYU2	UDP-glucose:glycoprotein glucosyltransferase 1 OS=Homo sapiens (Human) OX=9606 GN=UGGT1 PE=1 SV=3	0	227.113	38	48	93	47	1555	177.1	5.63	295.83	48	protein metabolism;other metabolic processes;stress response;other biological processes	ER/Golgi;other cell component	other molecular function	Pf06427, Pf18400, Pf18401, Pf18402, Pf18403, Pf18404	56886	ENSG00000136731	UGGT1	hsa:56886; Q53QP2; Q53SL3; Q8IW30; Q9H8I4; Q9NYU2	ER Quality Control Compartment (ERQC)	IL-18 signaling pathway	2	1	5968.2	5991.6	2324.6	2289.6	5910.3	6046.6	2185	2094.5	36	36	36	36	36	36	36	36	High	High	High	High	High	High
FALSE	High	Master Protein	P40939	Trifunctional enzyme subunit alpha, mitochondrial OS=Homo sapiens (Human) OX=9606 GN=HADHA PE=1 SV=2	0	226.651	57	37	120	37	763	82.9	9.04	370.37	37	other metabolic processes	other membranes;mitochondrion	other molecular function	Pf00378, Pf00725, Pf02737	3030	ENSG00000084754	HADHA	B2R7L4; B4DYP2; hsa:3030; P40939; Q16679; Q53T69; Q53TA2; Q96GT7; Q9UQC5	mitochondrial fatty acid beta-oxidation of unsaturated fatty acids; Beta oxidation of myristoyl-CoA to lauroyl-CoA; Beta oxidation of lauroyl-CoA to decanoyl-CoA-CoA; Acyl chain remodeling of CL; Beta oxidation of decanoyl-CoA to octanoyl-CoA-CoA; Beta oxidation of octanoyl-CoA to hexanoyl-CoA; Beta oxidation of hexanoyl-CoA to butanoyl-CoA; Beta oxidation of palmitoyl-CoA to myristoyl-CoA	Fatty Acid Beta Oxidation; Mitochondrial LC-Fatty Acid Beta-Oxidation; Valproic acid pathway; Sudden Infant Death Syndrome (SIDS) Susceptibility Pathways	12	0	8824	8948.2	6965.4	6965.3	9397.6	9271	8056.5	8087.5	34	34	34	34	34	34	34	34	High	High	High	High	High	High
FALSE	High	Master Protein	P08237	ATP-dependent 6-phosphofructokinase, muscle type OS=Homo sapiens (Human) OX=9606 GN=PFKM PE=1 SV=2	0	226.449	53	33	101	30	780	85.1	7.99	352.03	33	cell organization and biogenesis;other metabolic processes;other biological processes	plasma membrane;other membranes;cytosol;nucleus	kinase activity;other molecular function	Pf00365	5213	ENSG00000152556	PFKM	hsa:5213; J3KNX3; P08237; Q16814; Q16815; Q6ZTT1	Glycolysis	Pathways in clear cell renal cell carcinoma; Computational Model of Aerobic Glycolysis; Insulin Signaling; Glycolysis and Gluconeogenesis	5	1	4823.5	4899.9	3874	3899.2	4928.5	4938.7	3627.5	3869.5	27	27	27	27	27	27	27	27	High	High	High	High	High	High
FALSE	High	Master Protein	P68104	Elongation factor 1-alpha 1 OS=Homo sapiens (Human) OX=9606 GN=EEF1A1 PE=1 SV=1	0	225.778	79	30	352	17	462	50.1	9.01	1110.65	30	protein metabolism;other metabolic processes;transport;other biological processes	non-structural extracellular;plasma membrane;other membranes;cytosol;cytoskeleton;nucleus;other cytoplasmic organelle;other cell component	nucleic acid binding activity;other molecular function	Pf00009, Pf03143, Pf03144	1915	ENSG00000156508	EEF1A1	P04719; P04720; P68104; Q6IQ15	Neutrophil degranulation; HSF1 activation; Chaperone Mediated Autophagy; Protein methylation; Peptide chain elongation	Translation Factors; Fragile X Syndrome	8	14	20968.2	20980.2	7895.1	7804.3	18863.1	19568.3	7558.9	7390.9	34	34	34	34	34	34	34	34	High	High	High	High	High	High
FALSE	High	Master Protein	Q9UQE7	Structural maintenance of chromosomes protein 3 OS=Homo sapiens (Human) OX=9606 GN=SMC3 PE=1 SV=2	0	225.629	46	56	108	55	1217	141.5	7.18	317.6	56	cell cycle OR cell proliferation;cell organization and biogenesis;DNA metabolism;other metabolic processes;stress response;other biological processes	cytosol;cytoskeleton;nucleus;other cell component	cytoskeletal activity;other molecular function	Pf02463, Pf06470	9126	ENSG00000108055	SMC3	A8K156; hsa:9126; O60464; Q5T482; Q9UQE7	Separation of Sister Chromatids; Resolution of Sister Chromatid Cohesion; Estrogen-dependent gene expression; Meiotic synapsis; SUMOylation of DNA damage response and repair proteins; Cohesin Loading onto Chromatin; Establishment of Sister Chromatid Cohesion	Cell Cycle; Retinoblastoma Gene in Cancer; MECP2 and Associated Rett Syndrome; Prion disease pathway; Regulation of sister chromatid separation at the metaphase-anaphase transition	12	1	4163.3	4119.8	2565.1	2615.4	4081.4	4135.4	2538.2	2536.6	46	46	46	46	46	46	46	46	High	High	High	High	High	High
FALSE	High	Master Protein	P22102	Trifunctional purine biosynthetic protein adenosine-3 OS=Homo sapiens (Human) OX=9606 GN=GART PE=1 SV=1	0	225.246	47	41	100	41	1010	107.7	6.7	324.59	41	other metabolic processes;developmental processes;other biological processes	cytosol	other molecular function	Pf00551, Pf00586, Pf01071, Pf02769, Pf02843, Pf02844	2618	ENSG00000159131; ENSG00000262473	GART	A8K945; A8KA32; D3DSF3; D3DSF4; hsa:2618; O14659; P22102; Q52M77	Purine ribonucleoside monophosphate biosynthesis	Folate Metabolism; One Carbon Metabolism; Metabolic reprogramming in colon cancer	4	0	9965.5	9660.8	2929.6	2871.3	8880.1	9253.2	2623.8	2622.3	34	34	34	34	34	34	34	34	High	High	High	High	High	High
FALSE	High	Master Protein	O43491	Band 4.1-like protein 2 OS=Homo sapiens (Human) OX=9606 GN=EPB41L2 PE=1 SV=1	0	225.219	56	50	116	44	1005	112.5	5.44	353.23	50	cell cycle OR cell proliferation;cell organization and biogenesis;other biological processes	plasma membrane;other membranes;cytosol;cytoskeleton;nucleus;other cell component	cytoskeletal activity;other molecular function	Pf00373, Pf04382, Pf05902, Pf08736, Pf09379, Pf09380	2037	ENSG00000079819	EPB41L2	B4DHI8; E9PPD9; hsa:2037; O43491; Q5T4F0; Q68DV2	Neurexins and neuroligins	Splicing factor NOVA regulated synaptic proteins	2	6	6865.5	6919	6947	7013.3	7200.3	7304.3	7184.7	7058.4	41	41	41	41	41	41	41	41	High	High	High	High	High	High
FALSE	High	Master Protein	Q8NC51	Plasminogen activator inhibitor 1 RNA-binding protein OS=Homo sapiens (Human) OX=9606 GN=SERBP1 PE=1 SV=2	0	224.092	68	35	153	35	408	44.9	8.65	458.3	35	cell organization and biogenesis;other biological processes	plasma membrane;other membranes;cytosol;nucleus;other cell component	nucleic acid binding activity;other molecular function	Pf04774, Pf16174	26135	ENSG00000142864	SERBP1	hsa:26135; Q5VU19; Q5VU20; Q5VU22; Q8NC51; Q8WUH0; Q96SE2; Q9BTY3; Q9BUM4; Q9Y367; Q9Y4S3		Apoptosis-related network due to altered Notch3 in ovarian cancer	1	0	5405.7	5299.4	9028.5	9192.7	5677.1	5711.6	9580.4	9817	28	28	28	28	28	28	28	28	High	High	High	High	High	High
FALSE	High	Master Protein	P52272	Heterogeneous nuclear ribonucleoprotein M OS=Homo sapiens (Human) OX=9606 GN=HNRNPM PE=1 SV=3	0	221.793	68	49	140	49	730	77.5	8.7	382.53	49	RNA metabolism OR transcription;other metabolic processes;stress response;signal transduction	nucleus;other cell component	nucleic acid binding activity;other molecular function	Pf00076, Pf11532	4670	ENSG00000099783	HNRNPM	hsa:4670; P52272; Q15584; Q8WZ44; Q96H56; Q9BWL9; Q9Y492	mRNA Splicing - Major Pathway; FGFR2 alternative splicing; Processing of Capped Intron-Containing Pre-mRNA	mRNA Processing	4	0	7628.7	7487.2	2638	2613.5	6434	6735	2441.9	2383.9	47	47	47	47	47	47	47	47	High	High	High	High	High	High
FALSE	High	Master Protein	P25705	ATP synthase subunit alpha, mitochondrial OS=Homo sapiens (Human) OX=9606 GN=ATP5F1A PE=1 SV=1	0	221.659	64	34	234	34	553	59.7	9.13	644	34	cell organization and biogenesis;other metabolic processes;transport;other biological processes	plasma membrane;other membranes;mitochondrion	signal transduction activity or receptor binding;transporter activity;other molecular function	Pf00006, Pf00306, Pf02874	498	ENSG00000152234	ATP5F1A	A8K092; B4DY56; hsa:498; K7ENP3; P25705; Q53XX6; Q8IXV2; Q96FB4; Q96HW2; Q96IR6; Q9BTV8	Mitochondrial protein import; Cristae formation; Formation of ATP by chemiosmotic coupling	Electron Transport Chain (OXPHOS system in mitochondria); Oxidative phosphorylation	5	0	12272.4	12245.8	6816.9	6771.4	12097.2	12040.7	6932.3	6708.5	35	35	35	35	35	35	35	35	High	High	High	High	High	High
FALSE	High	Master Protein	P30153	Serine/threonine-protein phosphatase 2A 65 kDa regulatory subunit A alpha isoform OS=Homo sapiens (Human) OX=9606 GN=PPP2R1A PE=1 SV=4	0	220.981	65	37	164	27	589	65.3	5.11	456.24	37	cell cycle OR cell proliferation;cell organization and biogenesis;protein metabolism;RNA metabolism OR transcription;other metabolic processes;signal transduction;other biological processes	plasma membrane;other membranes;cytosol;cytoskeleton;mitochondrion;nucleus;other cell component	enzyme regulator activity;other molecular function	Pf02985	5518	ENSG00000105568	PPP2R1A	hsa:5518; P30153; Q13773; Q6ICQ3; Q96DH3	Separation of Sister Chromatids; Resolution of Sister Chromatid Cohesion; RHO GTPases Activate Formins; EML4 and NUDC in mitotic spindle formation; Amplification of signal from unattached kinetochores via a MAD2 inhibitory signal; PI5P, PP2A and IER3 Regulate PI3K/AKT Signaling; Cyclin A/B1/B2 associated events during G2/M transition; Spry regulation of FGF signaling; Recruitment of NuMA to mitot…	Focal Adhesion-PI3K-Akt-mTOR-signaling pathway; Wnt Signaling Pathway and Pluripotency; PI3K-Akt Signaling Pathway; 16p11.2 proximal deletion syndrome; Glycogen Synthesis and Degradation	48	9	4377.7	4342	10719.7	10547.2	4843.7	4635	10746	11098.5	37	37	37	37	37	37	37	37	High	High	High	High	High	High
FALSE	High	Master Protein	Q15154	Pericentriolar material 1 protein OS=Homo sapiens (Human) OX=9606 GN=PCM1 PE=1 SV=5	0	219.204	32	54	102	53	2024	228.4	5.02	316.54	54	cell cycle OR cell proliferation;cell organization and biogenesis;transport;developmental processes;other biological processes	other membranes;cytosol;cytoskeleton;nucleus;other cell component	other molecular function	Pf15717	5108	ENSG00000078674	PCM1	A6NNN6; B4DYD5; E7ETA6; E7EV56; hsa:5108; Q15154; Q58F13; Q6P1K7; Q8NB85; Q9BWC1; Q9H4A2	Recruitment of NuMA to mitotic centrosomes; Regulation of PLK1 Activity at G2/M Transition; Loss of Nlp from mitotic centrosomes; Recruitment of mitotic centrosome proteins and complexes; Anchoring of the basal body to the plasma membrane; AURKA Activation by TPX2	Prader-Willi and Angelman Syndrome; Joubert Syndrome	9	0	1238.4	1292.1	3215.9	3368.8	1379.7	1356.2	3335.4	3416.1	39	39	39	39	39	39	39	39	High	High	High	High	High	High
FALSE	High	Master Protein	O60271	C-Jun-amino-terminal kinase-interacting protein 4 OS=Homo sapiens (Human) OX=9606 GN=SPAG9 PE=1 SV=4	0	218.352	44	53	125	45	1321	146.1	5.15	371.37	53	stress response;transport;signal transduction;other biological processes	other membranes;cytosol;cytoskeleton;other cytoplasmic organelle;other cell component	cytoskeletal activity;other molecular function	Pf09744, Pf16471, Pf19056	9043	ENSG00000008294	SPAG9	A6H8U5; A8MSX0; B4DHH2; hsa:9043; O60271; O60905; Q3KQU8; Q3MKM7; Q86WC7; Q86WC8; Q8IZX7; Q96II0; Q9H811	Myogenesis		1	7	2981.6	3001.6	4996.8	4936.5	3191.1	3196.7	4968.8	5050.3	43	43	43	43	43	43	43	43	High	High	High	High	High	High
FALSE	High	Master Protein	P22234	Multifunctional protein ADE2 OS=Homo sapiens (Human) OX=9606 GN=PAICS PE=1 SV=3	0	218.281	61	33	239	33	425	47	7.23	650.63	33	other metabolic processes	cytosol;other cell component	other molecular function	Pf00731, Pf01259	10606	ENSG00000128050	PAICS	E9PDH9; hsa:10606; P22234; Q68CQ5	Purine ribonucleoside monophosphate biosynthesis	Metabolic reprogramming in colon cancer	2	0	6569.6	6682	13410.7	13518.7	7450.9	7255.1	14597.5	14825.7	33	33	33	33	33	33	33	33	High	High	High	High	High	High
FALSE	High	Master Protein	O15031	Plexin-B2 OS=Homo sapiens (Human) OX=9606 GN=PLXNB2 PE=1 SV=3	0	216.942	33	50	95	48	1838	205	6.24	297.64	50	cell adhesion;cell cycle OR cell proliferation;cell organization and biogenesis;developmental processes;signal transduction;other biological processes	plasma membrane;other membranes;other cell component	other molecular function	Pf01403, Pf01437, Pf01833, Pf08337, Pf17960	23654	ENSG00000196576	PLXNB2	A6QRH0; hsa:23654; O15031; Q7KZU3; Q9BSU7			0	1	2582.1	2627.3	4071.6	4032	2629.3	2609.6	3995.2	3756.7	39	39	39	39	39	39	39	39	High	High	High	High	High	High
FALSE	High	Master Protein	O14980	Exportin-1 OS=Homo sapiens (Human) OX=9606 GN=XPO1 PE=1 SV=1	0	216.64	36	36	151	35	1071	123.3	6.06	471.82	36	transport;other biological processes	other membranes;cytosol;nucleus;other cell component	nucleic acid binding activity;other molecular function	Pf03810, Pf08389, Pf08767, Pf18777, Pf18784, Pf18787	7514	ENSG00000082898	XPO1	A6NL14; A8K1K5; D6W5E2; hsa:7514; O14980; Q63HP8; Q68CP3; Q99433	Separation of Sister Chromatids; Resolution of Sister Chromatid Cohesion; RHO GTPases Activate Formins; EML4 and NUDC in mitotic spindle formation; Amplification of signal from unattached kinetochores via a MAD2 inhibitory signal; MAPK6/MAPK4 signaling; Deactivation of the beta-catenin transactivating complex; Estrogen-dependent nuclear events downstream of ESR-membrane signaling; Rev-mediated nu…	eIF5A regulation in response to inhibition of the nuclear export system; 22q11.2 copy number variation syndrome	16	1	6181.2	6182.8	8353.4	8363	6135.8	6118.5	6909.5	7559.3	35	35	35	35	35	35	35	35	High	High	High	High	High	High
FALSE	High	Master Protein	Q08211	ATP-dependent RNA helicase A OS=Homo sapiens (Human) OX=9606 GN=DHX9 PE=1 SV=4	0	215.725	48	52	127	50	1270	140.9	6.84	347	52	cell organization and biogenesis;RNA metabolism OR transcription;other metabolic processes;stress response;transport;other biological processes	cytosol;cytoskeleton;translational apparatus;nucleus;other cell component	nucleic acid binding activity;other molecular function	Pf00035, Pf00270, Pf00271, Pf04408, Pf07717	1660	ENSG00000135829	DHX9	B2RNV4; hsa:1660; Q05CI5; Q08211; Q12803; Q32Q22; Q5VY62; Q6PD69; Q99556	mRNA Splicing - Major Pathway; RIP-mediated NFkB activation via ZBP1; DEx/H-box helicases activate type I IFN and inflammatory cytokines production	MECP2 and Associated Rett Syndrome; mRNA Processing	5	2	8233.8	8103.1	1613.6	1641.4	7856.6	7940.5	1587.1	1504.9	45	45	45	45	45	45	45	45	High	High	High	High	High	High
FALSE	High	Master Protein	Q9HAV4	Exportin-5 OS=Homo sapiens (Human) OX=9606 GN=XPO5 PE=1 SV=1	0	215.561	39	39	116	39	1204	136.2	5.8	347.63	39	RNA metabolism OR transcription;transport;other biological processes	cytosol;nucleus;other cell component	nucleic acid binding activity;other molecular function	Pf08389	57510	ENSG00000124571	XPO5	hsa:57510; Q5JTE6; Q96G48; Q96HN3; Q9BWM6; Q9BZV5; Q9H9M4; Q9HAV4; Q9NT89; Q9NW39; Q9ULC9	MicroRNA (miRNA) biogenesis	miRNA Biogenesis; exRNA mechanism of action and biogenesis	3	0	3604.8	3619	7059.2	7271.8	3822.1	3696.2	6586.7	7035	38	38	38	38	38	38	38	38	High	High	High	High	High	High
FALSE	High	Master Protein	P23528	Cofilin-1 OS=Homo sapiens (Human) OX=9606 GN=CFL1 PE=1 SV=3	0	215.17	93	28	241	22	166	18.5	8.09	608.39	28	cell cycle OR cell proliferation;cell organization and biogenesis;signal transduction;other biological processes	plasma membrane;other membranes;cytosol;cytoskeleton;nucleus;other cell component	cytoskeletal activity	Pf00241	1072	ENSG00000172757	CFL1	B3KUQ1; hsa:1072; P23528; Q53Y87; Q9UCA2	Regulation of actin dynamics for phagocytic cup formation; EPHB-mediated forward signaling; RHO GTPases Activate ROCKs; Platelet degranulation ; Sema3A PAK dependent Axon repulsion; Gene and protein expression by JAK-STAT signaling after Interleukin-12 stimulation	Brain-Derived Neurotrophic Factor (BDNF) signaling pathway; VEGFA-VEGFR2 Signaling Pathway; EGF/EGFR Signaling Pathway; Envelope proteins and their potential roles in EDMD physiopathology; Regulation of Actin Cytoskeleton; G13 Signaling Pathway	12	7	9623.5	9776.8	10277.3	9576.8	10262.4	9672.8	9898.1	10519.9	25	25	25	25	25	25	25	25	High	High	High	High	High	High
FALSE	High	Master Protein	P42166	Lamina-associated polypeptide 2, isoform alpha OS=Homo sapiens (Human) OX=9606 GN=TMPO PE=1 SV=2	0	215.002	69	38	99	38	694	75.4	7.66	331.39	38	other biological processes	nucleus;other cell component	nucleic acid binding activity;other molecular function	Pf03020, Pf08198, Pf11560	7112	ENSG00000120802	TMPO	P08918; P08919; P42166; Q14860; Q16295		Envelope proteins and their potential roles in EDMD physiopathology; The Overlap Between Signal Transduction Pathways that Contribute to a Range of LMNA Laminopathies	2	0	2761.4	2746.9	3362.7	3273.5	2727.9	2739.6	2770	2598.6	27	27	27	27	27	27	27	27	High	High	High	High	High	High
FALSE	High	Master Protein	Q10567	AP-1 complex subunit beta-1 OS=Homo sapiens (Human) OX=9606 GN=AP1B1 PE=1 SV=2	0	214.67	48	44	105	24	949	104.6	5.06	319.32	44	transport;developmental processes;other biological processes	other membranes;cytosol;ER/Golgi;other cytoplasmic organelle;other cell component	other molecular function	Pf01602, Pf02883, Pf09066	162	ENSG00000100280	AP1B1	C9JRD1; F8WDL0; hsa:162; P78436; Q10567; Q20WL3; Q86X54	MHC class II antigen presentation; Lysosome Vesicle Biogenesis; Golgi Associated Vesicle Biogenesis; Nef mediated downregulation of MHC class I complex cell surface expression		4	17	6019	6088.2	4993.8	5080.7	6081.1	5920.5	4850.9	4705.3	39	39	39	39	39	39	39	39	High	High	High	High	High	High
FALSE	High	Master Protein	O60841	Eukaryotic translation initiation factor 5B OS=Homo sapiens (Human) OX=9606 GN=EIF5B PE=1 SV=4	0	213.821	44	55	101	52	1220	138.7	5.49	315	55	protein metabolism;other metabolic processes;other biological processes	cytosol;other cell component	nucleic acid binding activity;other molecular function	Pf00009, Pf03144, Pf11987	9669	ENSG00000158417	EIF5B	hsa:9669; O60841; O95805; Q53RV7; Q53SI8; Q9UF81; Q9UMN7	GTP hydrolysis and joining of the 60S ribosomal subunit	Translation Factors; Ciliary landscape	3	2	6681.1	6562.3	3762.4	3535.5	6283.2	6417.3	3249.1	3308	39	39	39	39	39	39	39	39	High	High	High	High	High	High
FALSE	High	Master Protein	P18669	Phosphoglycerate mutase 1 OS=Homo sapiens (Human) OX=9606 GN=PGAM1 PE=1 SV=2	0	213.275	78	19	208	13	254	28.8	7.18	688.74	19	other metabolic processes;transport;other biological processes	non-structural extracellular;cytosol;other cell component	other molecular function	Pf00300	5223	ENSG00000171314	PGAM1	hsa:5223; P18669; Q9BWC0	Neutrophil degranulation; Glycolysis; Gluconeogenesis	Cori Cycle; Metabolic reprogramming in colon cancer; Glycolysis and Gluconeogenesis	6	7	7034.5	7245.7	7312.9	7380.4	7498.9	7482.8	7726	7566.4	22	22	22	22	22	22	22	22	High	High	High	High	High	High
FALSE	High	Master Protein	P05783	Keratin, type I cytoskeletal 18 OS=Homo sapiens (Human) OX=9606 GN=KRT18 PE=1 SV=2	0	212.395	74	37	224	35	430	48	5.45	733.03	37	cell cycle OR cell proliferation;cell organization and biogenesis;transport;developmental processes;signal transduction;other biological processes	plasma membrane;other membranes;cytosol;cytoskeleton;nucleus;other cell component	other molecular function	Pf00038	3875	ENSG00000111057	KRT18	hsa:3875; P05783; Q53G38; Q5U0N8; Q9BW26	Formation of the cornified envelope	Pathogenic Escherichia coli infection	3	2	8691.2	8710.5	4047.6	3867.9	8846	8439.6	3961.9	3840.7	36	36	36	36	36	36	36	36	High	High	High	High	High	High
FALSE	High	Master Protein	Q9H0D6	5'-3' exoribonuclease 2 OS=Homo sapiens (Human) OX=9606 GN=XRN2 PE=1 SV=1	0	212.325	53	45	128	44	950	108.5	7.47	400.46	45	DNA metabolism;RNA metabolism OR transcription;other metabolic processes;developmental processes;other biological processes	nucleus;other cell component	nucleic acid binding activity;other molecular function	Pf03159, Pf17846	22803	ENSG00000088930	XRN2	hsa:22803; Q3L8N4; Q6KGZ9; Q9BQL1; Q9H0D6; Q9NTW0; Q9NXS6; Q9UL53	Association of TriC/CCT with target proteins during biosynthesis; Major pathway of rRNA processing in the nucleolus and cytosol	mRNA Processing	3	1	3425.4	3528.6	5649.6	5660.5	3739.5	3637	5727.1	5964.6	33	33	33	33	33	33	33	33	High	High	High	High	High	High
FALSE	High	Master Protein	P27694	Replication protein A 70 kDa DNA-binding subunit OS=Homo sapiens (Human) OX=9606 GN=RPA1 PE=1 SV=2	0	212.12	55	36	125	36	616	68.1	7.21	375.91	36	cell cycle OR cell proliferation;cell organization and biogenesis;DNA metabolism;other metabolic processes;stress response;other biological processes	nucleus;other cell component	nucleic acid binding activity;other molecular function	Pf01336, Pf04057, Pf08646, Pf16900	6117	ENSG00000132383	RPA1	A8K0Y9; hsa:6117; P27694; Q59ES9	Dual incision in TC-NER; Gap-filling DNA repair synthesis and ligation in TC-NER; SUMOylation of DNA damage response and repair proteins; Regulation of HSF1-mediated heat shock response; HDR through Single Strand Annealing (SSA); Regulation of TP53 Activity through Phosphorylation; G2/M DNA damage checkpoint; PCNA-Dependent Long Patch Base Excision Repair; Formation of Incision Complex in GG-NER;…	Homologous recombination; Retinoblastoma Gene in Cancer; ATR Signaling; G1 to S cell cycle control; DNA Replication; Nucleotide Excision Repair; DNA Repair Pathways Full Network; DNA Mismatch Repair	37	0	5718.6	5773.4	3531.3	3374	6000.6	5912.2	3648.5	3547.9	32	32	32	32	32	32	32	32	High	High	High	High	High	High
FALSE	High	Master Protein	P27797	Calreticulin OS=Homo sapiens (Human) OX=9606 GN=CALR PE=1 SV=1	0	211.993	75	26	256	26	417	48.1	4.44	830.38	26	cell organization and biogenesis;protein metabolism;other metabolic processes;stress response;transport;developmental processes;signal transduction;other biological processes	non-structural extracellular;extracellular matrix;plasma membrane;other membranes;cytosol;ER/Golgi;nucleus;other cell component	signal transduction activity or receptor binding;nucleic acid binding activity;other molecular function	Pf00262	811	ENSG00000179218	CALR	hsa:811; P27797; Q6IAT4; Q9UDG2	ER-Phagosome pathway; Antigen Presentation: Folding, assembly and peptide loading of class I MHC; Calnexin/calreticulin cycle; Scavenging by Class A Receptors; Assembly of Viral Components at the Budding Site; Scavenging by Class F Receptors; ATF6 (ATF6-alpha) activates chaperone genes	Androgen receptor signaling pathway; Human Complement System; Photodynamic therapy-induced unfolded protein response; VEGFA-VEGFR2 Signaling Pathway; Calcium Regulation in the Cardiac Cell	12	0	4219.2	4207.2	5220.4	5066.6	4191.9	4144.5	5160.4	5345.1	25	25	25	25	25	25	25	25	High	High	High	High	High	High
FALSE	High	Master Protein	P60228	Eukaryotic translation initiation factor 3 subunit E OS=Homo sapiens (Human) OX=9606 GN=EIF3E PE=1 SV=1	0	211.93	60	28	153	28	445	52.2	6.04	482.8	28	cell organization and biogenesis;protein metabolism;RNA metabolism OR transcription;other metabolic processes;other biological processes	cytosol;translational apparatus;nucleus;other cell component	nucleic acid binding activity;other molecular function	Pf01399, Pf09440	3646	ENSG00000104408	EIF3E	hsa:3646; O43902; P60228; Q64058; Q64059; Q64252; Q6FG33; Q8WVK4	L13a-mediated translational silencing of Ceruloplasmin expression; Formation of a pool of free 40S subunits; GTP hydrolysis and joining of the 60S ribosomal subunit; Translation initiation complex formation; Formation of the ternary complex, and subsequently, the 43S complex; Ribosomal scanning and start codon recognition	Translation Factors	7	0	5078.6	5173.5	9365.2	9234.6	5443.1	5313.8	8123.3	8680	29	29	29	29	29	29	29	29	High	High	High	High	High	High
FALSE	High	Master Protein	Q9UBT2	SUMO-activating enzyme subunit 2 OS=Homo sapiens (Human) OX=9606 GN=UBA2 PE=1 SV=2	0	211.659	63	36	97	36	640	71.2	5.29	307.66	36	protein metabolism;other metabolic processes;other biological processes	nucleus;other cell component	other molecular function	Pf00899, Pf14732, Pf16195	10054	ENSG00000126261	UBA2	B3KWB9; hsa:10054; O95605; Q59H87; Q6IBP6; Q9NTJ1; Q9UBT2; Q9UED2	SUMO is conjugated to E1 (UBA2:SAE1); SUMO is transferred from E1 to E2 (UBE2I, UBC9)		2	0	4913.8	4883.2	2907.2	2893.7	4989.6	4902.8	2939.7	2886.4	31	31	31	31	31	31	31	31	High	High	High	High	High	High
FALSE	High	Master Protein	P49748	Very long-chain specific acyl-CoA dehydrogenase, mitochondrial OS=Homo sapiens (Human) OX=9606 GN=ACADVL PE=1 SV=1	0	210.942	56	31	101	31	655	70.3	8.75	328.96	31	other metabolic processes;stress response;signal transduction;other biological processes	other membranes;cytosol;mitochondrion;nucleus	other molecular function	Pf00441, Pf02770, Pf02771	37	ENSG00000072778	ACADVL	B4DEB6; F5H2A9; hsa:37; O76056; P49748; Q8WUL0	XBP1(S) activates chaperone genes; Beta oxidation of palmitoyl-CoA to myristoyl-CoA	Fatty Acid Beta Oxidation; Mitochondrial LC-Fatty Acid Beta-Oxidation	4	0	5771.4	5849.2	6465.5	6456.4	6052.3	6070.8	5987.1	6154.2	31	31	31	31	31	31	31	31	High	High	High	High	High	High
FALSE	High	Master Protein	P05556	Integrin beta-1 OS=Homo sapiens (Human) OX=9606 GN=ITGB1 PE=1 SV=2	0	210.939	40	36	174	36	798	88.4	5.39	566.6	36	cell adhesion;cell cycle OR cell proliferation;cell organization and biogenesis;other metabolic processes;stress response;transport;developmental processes;signal transduction;other biological processes	plasma membrane;other membranes;other cytoplasmic organelle;other cell component	signal transduction activity or receptor binding;cytoskeletal activity;other molecular function	Pf00362, Pf07965, Pf07974, Pf08725, Pf17205, Pf18372	3688	ENSG00000150093	ITGB1	A8K6N2; D3DRX9; D3DRY3; D3DRY4; D3DRY5; hsa:3688; P05556; P78466; P78467; Q13089; Q13090; Q13091; Q13212; Q14622; Q14647; Q29RW2; Q7Z3V1; Q8WUM6	HCMV Early Events; RHO GTPases Activate Formins; ECM proteoglycans; Immunoregulatory interactions between a Lymphoid and a non-Lymphoid cell; Integrin cell surface interactions; Potential therapeutics for SARS; CHL1 interactions; Interleukin-4 and Interleukin-13 signaling; Signal transduction by L1; Syndecan interactions; Other semaphorin interactions; Laminin interactions; MET activates PTK2 sig…	Integrin-mediated Cell Adhesion; Prolactin Signaling Pathway; Neural Crest Differentiation; Arrhythmogenic Right Ventricular Cardiomyopathy; Pathogenic Escherichia coli infection; Primary Focal Segmental Glomerulosclerosis FSGS; Mammary gland development pathway - Embryonic development (Stage 1 of 4); Focal Adhesion; Signaling of Hepatocyte Growth Factor Receptor; RAC1/PAK1/p38/MMP2 Pathway; TGF-…	42	0	3603	3481.8	6547.6	6746	3901.1	3618.9	7297.3	7468.8	31	31	31	31	31	31	31	31	High	High	High	High	High	High
FALSE	High	Master Protein	P09960	Leukotriene A-4 hydrolase OS=Homo sapiens (Human) OX=9606 GN=LTA4H PE=1 SV=2	0	210.869	61	33	132	33	611	69.2	6.18	409.21	33	protein metabolism;other metabolic processes;transport	non-structural extracellular;cytosol;nucleus;other cell component	other molecular function	Pf01433, Pf09127, Pf17900	4048	ENSG00000111144	LTA4H	B4DNQ9; F8VV40; hsa:4048; P09960; Q6IAT6; Q9UCT7	Neutrophil degranulation; Biosynthesis of protectins; Synthesis of Leukotrienes (LT) and Eoxins (EX); Biosynthesis of D-series resolvins; Biosynthesis of E-series 18(S)-resolvins; Biosynthesis of aspirin-triggered D-series resolvins; Biosynthesis of E-series 18(R)-resolvins	Eicosanoid Synthesis; Eicosanoid metabolism via Lipo Oxygenases (LOX)	9	0	9445.6	9590.7	6224.2	6020	10230.4	9501.4	5791.3	5696.9	31	31	31	31	31	31	31	31	High	High	High	High	High	High
FALSE	High	Master Protein	P55884	Eukaryotic translation initiation factor 3 subunit B OS=Homo sapiens (Human) OX=9606 GN=EIF3B PE=1 SV=3	0	210.747	49	37	116	37	814	92.4	5	362.85	37	cell organization and biogenesis;protein metabolism;other metabolic processes;other biological processes	cytosol;translational apparatus;other cell component	nucleic acid binding activity;other molecular function	Pf00076, Pf08662	8662	ENSG00000106263	EIF3B	A4D208; hsa:8662; P55884; Q2NL77; Q9UMF9	L13a-mediated translational silencing of Ceruloplasmin expression; Translation initiation complex formation; Formation of a pool of free 40S subunits; Formation of the ternary complex, and subsequently, the 43S complex; Ribosomal scanning and start codon recognition; GTP hydrolysis and joining of the 60S ribosomal subunit	Translation Factors	7	0	7614.2	7478.5	4099	4041.6	7344.3	7384.6	4006.4	3939.2	37	37	37	37	37	37	37	37	High	High	High	High	High	High
FALSE	High	Master Protein	P07195	L-lactate dehydrogenase B chain OS=Homo sapiens (Human) OX=9606 GN=LDHB PE=1 SV=2	0	210.163	69	26	372	24	334	36.6	6.05	964.5	26	other metabolic processes	other membranes;cytosol;other cell component	other molecular function	Pf00056, Pf02866	3945	ENSG00000111716	LDHB	hsa:3945; P07195	Pyruvate metabolism	Pathways in clear cell renal cell carcinoma; Glycolysis and Gluconeogenesis	3	0	12988.7	13072.4	18087.1	18167.9	14327.6	13496.7	20923.7	19124.9	27	27	27	27	27	27	27	27	High	High	High	High	High	High
FALSE	High	Master Protein	Q92973	Transportin-1 OS=Homo sapiens (Human) OX=9606 GN=TNPO1 PE=1 SV=2	0	209.603	41	29	103	22	898	102.3	4.98	353.24	29	cell organization and biogenesis;transport;other biological processes	cytosol;nucleus;other cell component	other molecular function	Pf03810, Pf13513	3842	ENSG00000083312	TNPO1	B4DVC6; hsa:3842; Q92957; Q92973; Q92975	Postmitotic nuclear pore complex (NPC) reformation; Tristetraprolin (TTP, ZFP36) binds and destabilizes mRNA; Intraflagellar transport	22q11.2 copy number variation syndrome	4	7	3534.1	3596.9	5967.5	6323.2	4002.8	3744.8	6316	6680.2	27	27	27	27	27	27	27	27	High	High	High	High	High	High
FALSE	High	Master Protein	P40227	T-complex protein 1 subunit zeta OS=Homo sapiens (Human) OX=9606 GN=CCT6A PE=1 SV=3	0	207.333	83	37	181	28	531	58	6.68	525.21	37	other biological processes	cytosol;cytoskeleton;other cell component	other molecular function	Pf00118	908	ENSG00000146731	CCT6A	A6NCD2; hsa:908; P40227; Q3KP28; Q75LP4; Q96S46	Formation of tubulin folding intermediates by CCT/TriC; Cooperation of PDCL (PhLP1) and TRiC/CCT in G-protein beta folding; Association of TriC/CCT with target proteins during biosynthesis; Prefoldin mediated transfer of substrate to CCT/TriC; Folding of actin by CCT/TriC	16p11.2 proximal deletion syndrome	6	10	13035.5	13157.2	5641.1	5709.6	13039.4	13279	5455	5432	36	36	36	36	36	36	36	36	High	High	High	High	High	High
FALSE	High	Master Protein	Q15021	Condensin complex subunit 1 OS=Homo sapiens (Human) OX=9606 GN=NCAPD2 PE=1 SV=3	0	206.629	42	47	101	47	1401	157.1	6.61	304.95	47	cell cycle OR cell proliferation;cell organization and biogenesis;other biological processes	cytosol;nucleus;other cell component	other molecular function	Pf12717, Pf12922	9918	ENSG00000010292	NCAPD2	D3DUR4; hsa:9918; Q15021; Q8N6U3	Condensation of Prometaphase Chromosomes		1	0	4284.3	4258.1	6159.3	6104.4	4309.5	4274.1	4277.4	4425.5	40	40	40	40	40	40	40	40	High	High	High	High	High	High
FALSE	High	Master Protein	Q15029	116 kDa U5 small nuclear ribonucleoprotein component OS=Homo sapiens (Human) OX=9606 GN=EFTUD2 PE=1 SV=1	0	205.615	61	44	104	43	972	109.4	5	326.66	44	RNA metabolism OR transcription;other metabolic processes;other biological processes	cytosol;nucleus;other cell component	nucleic acid binding activity;other molecular function	Pf00009, Pf00679, Pf03144, Pf03764, Pf14492, Pf16004	9343	ENSG00000108883	EFTUD2	B4DK30; B4DMC0; D3DX58; hsa:9343; K7EJ81; Q15029; Q9BUR0	mRNA Splicing - Major Pathway; mRNA Splicing - Minor Pathway	mRNA Processing; Ciliary landscape	4	0	4673.5	4741.8	4354.1	4319.6	4941.3	4821.5	4465.4	4420	37	37	37	37	37	37	37	37	High	High	High	High	High	High
FALSE	High	Master Protein	P53621	Coatomer subunit alpha OS=Homo sapiens (Human) OX=9606 GN=COPA PE=1 SV=2	0	205.379	44	45	98	45	1224	138.3	7.66	268.92	45	transport;signal transduction;other biological processes	non-structural extracellular;other membranes;cytosol;ER/Golgi;other cell component	signal transduction activity or receptor binding;nucleic acid binding activity;other molecular function	Pf00400, Pf04053, Pf06957, Pf12894	1314	ENSG00000122218	COPA	hsa:1314; P53621; Q5T201; Q8IXZ9	COPI-mediated anterograde transport; COPI-dependent Golgi-to-ER retrograde traffic		2	0	7743	7666.6	1528.5	1461.1	7502.6	7811.7	1465.5	1379.7	37	37	37	37	37	37	37	37	High	High	High	High	High	High
FALSE	High	Master Protein	P07384	Calpain-1 catalytic subunit OS=Homo sapiens (Human) OX=9606 GN=CAPN1 PE=1 SV=1	0	205.264	62	40	169	40	714	81.8	5.67	499.61	40	cell organization and biogenesis;protein metabolism;other metabolic processes;transport;developmental processes;other biological processes	non-structural extracellular;plasma membrane;other membranes;cytosol;mitochondrion;other cytoplasmic organelle;other cell component	other molecular function	Pf00648, Pf01067, Pf13833	823	ENSG00000014216	CAPN1	hsa:823; P07384; Q2TTR0; Q6DHV4	Degradation of the extracellular matrix; Neutrophil degranulation; Formation of the cornified envelope; Deregulated CDK5 triggers multiple neurodegenerative pathways in Alzheimer's disease models	Integrin-mediated Cell Adhesion; Alzheimers Disease	6	0	6495.1	6524.5	3146.2	3130.2	6834.4	6816.1	3368	3452.9	38	38	38	38	38	38	38	38	High	High	High	High	High	High
FALSE	High	Master Protein	P49792	E3 SUMO-protein ligase RanBP2 OS=Homo sapiens (Human) OX=9606 GN=RANBP2 PE=1 SV=2	0	204.17	23	66	124	48	3224	358	6.2	311.64	66	protein metabolism;other metabolic processes;transport;other biological processes	other membranes;cytosol;mitochondrion;nucleus;other cell component	nucleic acid binding activity;other molecular function	Pf00160, Pf00638, Pf00641, Pf12185	5903	ENSG00000153201	RANBP2	hsa:5903; P49792; Q13074; Q15280; Q53TE2; Q59FH7	Separation of Sister Chromatids; Resolution of Sister Chromatid Cohesion; RHO GTPases Activate Formins; HCMV Early Events; EML4 and NUDC in mitotic spindle formation; ISG15 antiviral mechanism; NS1 Mediated Effects on Host Pathways; Amplification of signal from unattached kinetochores via a MAD2 inhibitory signal; tRNA processing in the nucleus; HCMV Late Events; Transcriptional regulation by sma…		33	13	3336.5	3252.9	2608	2632	3113.1	3194.3	2531.7	2424.6	49	49	49	49	49	49	49	49	High	High	High	High	High	High
FALSE	High	Master Protein	P23588	Eukaryotic translation initiation factor 4B OS=Homo sapiens (Human) OX=9606 GN=EIF4B PE=1 SV=2	0	203.414	61	45	232	44	611	69.1	5.73	595.47	45	cell organization and biogenesis;protein metabolism;other metabolic processes;other biological processes	cytosol;translational apparatus	translation activity;nucleic acid binding activity	Pf00076	1975	ENSG00000063046	EIF4B	B4DS13; hsa:1975; P23588; Q4G0E3; Q53HQ2; Q6GPH5; Q6IB46; Q8WYK5	L13a-mediated translational silencing of Ceruloplasmin expression; Translation initiation complex formation; Ribosomal scanning and start codon recognition; GTP hydrolysis and joining of the 60S ribosomal subunit; Deadenylation of mRNA; mTORC1-mediated signalling	Translation Factors; Focal Adhesion-PI3K-Akt-mTOR-signaling pathway; PI3K-Akt Signaling Pathway; Translation inhibitors in chronically activated PDGFRA cells; Interferon type I signaling pathways	12	1	4778.7	4817.9	11061.7	10858.2	5328.2	5110.3	11819.3	12313.5	39	39	39	39	39	39	39	39	High	High	High	High	High	High
FALSE	High	Master Protein	P68366	Tubulin alpha-4A chain OS=Homo sapiens (Human) OX=9606 GN=TUBA4A PE=1 SV=1	0	203.371	60	24	346	5	448	49.9	5.06	1238.3	24	cell cycle OR cell proliferation;cell organization and biogenesis;transport;other biological processes	non-structural extracellular;cytosol;cytoskeleton;other cell component	cytoskeletal activity;other molecular function	Pf00091, Pf03953	7277	ENSG00000127824	TUBA4A	A8MUB1; B3KNQ6; hsa:7277; P05215; P68366	RHO GTPases Activate Formins; Separation of Sister Chromatids; The role of GTSE1 in G2/M progression after G2 checkpoint; Recycling pathway of L1; MHC class II antigen presentation; HCMV Early Events; HSP90 chaperone cycle for steroid hormone receptors (SHR); RHO GTPases activate IQGAPs; Intraflagellar transport; COPI-dependent Golgi-to-ER retrograde traffic; Translocation of SLC2A4 (GLUT4) to th…	Pathogenic Escherichia coli infection; Parkin-Ubiquitin Proteasomal System pathway	39	0	2727.3	2610.3	903.3	885.4	2474.4	2541.6	840.9	722.2	5	5	5	5	5	5	5	5	High	High	High	High	High	High
FALSE	High	Master Protein	P08727	Keratin, type I cytoskeletal 19 OS=Homo sapiens (Human) OX=9606 GN=KRT19 PE=1 SV=4	0	201.915	85	35	180	23	400	44.1	5.14	476.5	35	cell organization and biogenesis;developmental processes;signal transduction;other biological processes	plasma membrane;other membranes;cytosol;cytoskeleton;other cell component	cytoskeletal activity;other molecular function	Pf00038	3880	ENSG00000171345	KRT19	B2R874; hsa:3880; P08727; Q5XG83; Q6NW33; Q7L5M9; Q96A53; Q96FV1; Q9BYF9; Q9P1Y4	Formation of the cornified envelope	Galanin receptor pathway	3	9	2917.5	2977.6	3117.8	3144.8	2947.4	2924.8	3231.3	3265.3	27	27	27	27	27	27	27	27	High	High	High	High	High	High
FALSE	High	Master Protein	P35222	Catenin beta-1 OS=Homo sapiens (Human) OX=9606 GN=CTNNB1 PE=1 SV=1	0	201.707	52	34	104	27	781	85.4	5.86	325.23	34	cell adhesion;cell-cell signaling;cell cycle OR cell proliferation;cell organization and biogenesis;protein metabolism;other metabolic processes;developmental processes;signal transduction;other biological processes	plasma membrane;other membranes;cytosol;cytoskeleton;nucleus;other cell component	signal transduction activity or receptor binding;other molecular function	Pf00514	1499	ENSG00000168036	CTNNB1	A8K1L7; hsa:1499; P35222; Q8NEW9; Q8NI94; Q9H391	Deactivation of the beta-catenin transactivating complex; InlA-mediated entry of Listeria monocytogenes into host cells; Ca2+ pathway; Transcriptional Regulation by VENTX; RHO GTPases activate IQGAPs; Synthesis, secretion, and inactivation of Glucagon-like Peptide-1 (GLP-1); Myogenesis; Disassembly of the destruction complex and recruitment of AXIN to the membrane; Beta-catenin phosphorylation ca…	Androgen receptor signaling pathway; MicroRNAs in cardiomyocyte hypertrophy; Heart Development; TNF related weak inducer of apoptosis (TWEAK) Signaling Pathway; Neural Crest Differentiation; Arrhythmogenic Right Ventricular Cardiomyopathy; Pathogenic Escherichia coli infection; Corticotropin-releasing hormone signaling pathway; Adipogenesis; Gastric Cancer Network 2; Brain-Derived Neurotrophic Fa…	77	6	5236.5	5245.4	4530.7	4368.5	5021.3	5048.9	3575.7	3662.8	31	31	31	31	31	31	31	31	High	High	High	High	High	High
FALSE	High	Master Protein	P00390	Glutathione reductase, mitochondrial OS=Homo sapiens (Human) OX=9606 GN=GSR PE=1 SV=2	0	200.941	60	28	160	28	522	56.2	8.5	504.19	28	other metabolic processes;stress response;other biological processes	plasma membrane;other membranes;cytosol;mitochondrion	other molecular function	Pf00070, Pf02852	2936	ENSG00000104687	GSR	C8KIL8; C8KIL9; C8KIM0; D3DSV3; hsa:2936; P00390; Q7Z5C9; Q9NP63		Glutathione metabolism; Selenium Micronutrient Network; Nuclear Receptors Meta-Pathway; NRF2 pathway; Amino Acid metabolism; One carbon metabolism and related pathways; Oxidative Stress; Vitamin D-sensitive calcium signaling in depression; Sulfation Biotransformation Reaction; Metapathway biotransformation Phase I and II	10	0	3864.3	3930.6	9615.5	9763	4452	4366.4	10632.9	10520.4	30	30	30	30	30	30	30	30	High	High	High	High	High	High
FALSE	High	Master Protein	P28838	Cytosol aminopeptidase OS=Homo sapiens (Human) OX=9606 GN=LAP3 PE=1 SV=3	0	200.763	71	33	120	33	519	56.1	7.93	306.99	33	protein metabolism;other metabolic processes	cytosol;ER/Golgi;nucleus;other cell component	other molecular function	Pf00883, Pf02789	51056	ENSG00000002549	LAP3	B3KMQ3; hsa:51056; P28838; Q6IAM6; Q6P0L6; Q9UQE3			0	0	3708.7	3696.9	7612	7957.4	4077.5	4071.8	8562.4	8403.3	34	34	34	34	34	34	34	34	High	High	High	High	High	High
FALSE	High	Master Protein	Q641Q2	WASH complex subunit 2A OS=Homo sapiens (Human) OX=9606 GN=WASHC2A PE=1 SV=3	0	200.716	46	43	87	10	1341	147.1	4.81	301.01	43	transport;other biological processes	plasma membrane;other membranes;cytosol;nucleus;other cytoplasmic organelle;other cell component	other molecular function	Pf15255	387680	ENSG00000099290	WASHC2A	A2A3S2; A2A3U6; hsa:387680; Q5SNT6; Q641Q2; Q6DHY0			0	28	1216.2	1242.6	2962.6	3032.3	1396.8	1310.5	3043.3	3074.8	34	34	34	34	34	34	34	34	High	High	High	High	High	High
FALSE	High	Master Protein	Q01518	Adenylyl cyclase-associated protein 1 OS=Homo sapiens (Human) OX=9606 GN=CAP1 PE=1 SV=5	0	200.541	68	31	145	29	475	51.9	8.06	422.38	31	cell organization and biogenesis;transport;signal transduction;other biological processes	non-structural extracellular;plasma membrane;other membranes;cytoskeleton;other cytoplasmic organelle	cytoskeletal activity;other molecular function	Pf01213, Pf08603	10487	ENSG00000131236	CAP1	hsa:10487; Q01518; Q53HR7; Q5T0S1; Q5T0S2; Q6I9U6	Neutrophil degranulation; Role of ABL in ROBO-SLIT signaling; Platelet degranulation	Angiopoietin Like Protein 8 Regulatory Pathway; Insulin Signaling	5	2	9018.4	9014.6	6234.5	6203.5	9178.9	9096.6	5902.5	5923.8	32	32	32	32	32	32	32	32	High	High	High	High	High	High
FALSE	High	Master Protein	P68371	Tubulin beta-4B chain OS=Homo sapiens (Human) OX=9606 GN=TUBB4B PE=1 SV=1	0	200.08	68	23	210	1	445	49.8	4.89	536.47	23	cell cycle OR cell proliferation;cell organization and biogenesis;stress response;transport;other biological processes	non-structural extracellular;cytosol;cytoskeleton;other cytoplasmic organelle;other cell component	signal transduction activity or receptor binding;cytoskeletal activity;nucleic acid binding activity;other molecular function	Pf00091, Pf03953	10383	ENSG00000188229	TUBB4B	A2BFA2; hsa:10383; P05217; P68371	Separation of Sister Chromatids; The role of GTSE1 in G2/M progression after G2 checkpoint; Neutrophil degranulation; MHC class II antigen presentation; Resolution of Sister Chromatid Cohesion; HSP90 chaperone cycle for steroid hormone receptors (SHR); RHO GTPases Activate Formins; COPI-mediated anterograde transport; COPI-independent Golgi-to-ER retrograde traffic; HCMV Early Events; Aggrephagy;…	Pathogenic Escherichia coli infection; Parkin-Ubiquitin Proteasomal System pathway	39	24	9355.9	9231.1	3273.2	3138.1	8729.4	8398.1	2849.8	2711.1	25	25	25	25	25	25	25	25	High	High	High	High	High	High
FALSE	High	Master Protein	Q16658	Fascin OS=Homo sapiens (Human) OX=9606 GN=FSCN1 PE=1 SV=3	0	199.642	71	32	135	32	493	54.5	7.24	436.02	32	cell organization and biogenesis;signal transduction;other biological processes	plasma membrane;other membranes;cytosol;cytoskeleton;other cell component	cytoskeletal activity;other molecular function	Pf06268	6624	ENSG00000075618	FSCN1	A6NI89; B2RE97; hsa:6624; Q16658; Q96IC5; Q96IH1; Q9BRF1	Interleukin-4 and Interleukin-13 signaling	VEGFA-VEGFR2 Signaling Pathway	2	0	7619.4	7790.3	4172.4	4108.2	8015.4	7895.9	4504.5	4317.2	28	28	28	28	28	28	28	28	High	High	High	High	High	High
FALSE	High	Master Protein	Q12906	Interleukin enhancer-binding factor 3 OS=Homo sapiens (Human) OX=9606 GN=ILF3 PE=1 SV=3	0	199.375	47	37	132	32	894	95.3	8.76	381.67	37	protein metabolism;other metabolic processes;stress response;other biological processes	mitochondrion;nucleus;other cell component	nucleic acid binding activity	Pf00035, Pf07528	3609	ENSG00000129351	ILF3	A8K6F2; G5E9M5; hsa:3609; O43409; Q12906; Q6P1X1; Q86XY7; Q99544; Q99545; Q9BZH4; Q9BZH5; Q9NQ95; Q9NQ96; Q9NQ97; Q9NQ98; Q9NQ99; Q9NQA0; Q9NQA1; Q9NQA2; Q9NRN2; Q9NRN3; Q9NRN4; Q9UMZ9; Q9UN00; Q9UN84; Q9UNA2			0	6	10284.5	10392.8	3620.6	3441.4	10235.9	10354.5	3633.1	3540.2	34	34	34	34	34	34	34	34	High	High	High	High	High	High
FALSE	High	Master Protein	Q9C0C9	(E3-independent) E2 ubiquitin-conjugating enzyme OS=Homo sapiens (Human) OX=9606 GN=UBE2O PE=1 SV=3	0	198.687	42	47	110	47	1292	141.2	5.12	312.29	47	protein metabolism;other metabolic processes;transport;other biological processes	cytosol;nucleus;other cell component	enzyme regulator activity;other molecular function	Pf00179	63893	ENSG00000175931	UBE2O	A6NDU5; hsa:63893; Q69YP4; Q6PIZ2; Q86UA4; Q8N425; Q8TBN1; Q9BSW1; Q9C0C9; Q9H6E6; Q9H7E4; Q9H9B2	Antigen processing: Ubiquitination & Proteasome degradation		1	0	4311.6	4281.7	3844.9	3839.8	4263	4235.1	3615.3	3669.6	38	38	38	38	38	38	38	38	High	High	High	High	High	High
FALSE	High	Master Protein	O60763	General vesicular transport factor p115 OS=Homo sapiens (Human) OX=9606 GN=USO1 PE=1 SV=2	0	198.214	43	35	97	35	962	107.8	4.91	335.09	35	cell organization and biogenesis;transport;signal transduction;other biological processes	other membranes;cytosol;ER/Golgi;nucleus;other cell component		Pf04869, Pf04871, Pf18770	8615	ENSG00000138768	USO1	B2RAQ0; hsa:8615; O60763; Q6PK63; Q86TB8; Q8N592	COPI-mediated anterograde transport; COPII-mediated vesicle transport; Golgi Cisternae Pericentriolar Stack Reorganization		3	0	3270.6	3143.7	4206.8	4265	3103.9	3063.2	3674.4	3804.1	31	31	31	31	31	31	31	31	High	High	High	High	High	High
FALSE	High	Master Protein	P13798	Acylamino-acid-releasing enzyme OS=Homo sapiens (Human) OX=9606 GN=APEH PE=1 SV=4	0	197.793	53	30	123	30	732	81.2	5.48	420.26	30	cell organization and biogenesis;protein metabolism;other metabolic processes;transport	non-structural extracellular;other membranes;cytosol;nucleus;other cell component	other molecular function	Pf00326	327	ENSG00000164062	APEH	hsa:327; P13798; Q9BQ33; Q9P0Y2	Neutrophil degranulation; Eukaryotic Translation Termination		2	0	3915.5	4026.6	6068.2	5997.5	4334.7	4244.4	6349.1	6402.3	30	30	30	30	30	30	30	30	High	High	High	High	High	High
FALSE	High	Master Protein	O95373	Importin-7 OS=Homo sapiens (Human) OX=9606 GN=IPO7 PE=1 SV=1	0	197.717	36	33	122	32	1038	119.4	4.82	382.37	33	stress response;transport;signal transduction;other biological processes	cytosol;nucleus	transporter activity;enzyme regulator activity;other molecular function	Pf03810, Pf08506	10527	ENSG00000205339	IPO7	A6NNM5; B2R786; hsa:10527; O95373; Q1RMF7; Q9H177; Q9NTE3			0	1	4248.1	4304.4	7207.2	7539.4	4522.2	4611.7	6439	7484.7	32	32	32	32	32	32	32	32	High	High	High	High	High	High
FALSE	High	Master Protein	P31947	14-3-3 protein sigma OS=Homo sapiens (Human) OX=9606 GN=SFN PE=1 SV=1	0	196.801	79	23	226	19	248	27.8	4.74	610.62	23	cell cycle OR cell proliferation;cell organization and biogenesis;stress response;transport;developmental processes;signal transduction;other biological processes	non-structural extracellular;cytosol;mitochondrion;nucleus	enzyme regulator activity;other molecular function	Pf00244	2810	ENSG00000175793	SFN	hsa:2810; P31947; Q6FH30; Q6FH51; Q96DH0	Translocation of SLC2A4 (GLUT4) to the plasma membrane; TP53 Regulates Metabolic Genes; Regulation of localization of FOXO transcription factors; Chk1/Chk2(Cds1) mediated inactivation of Cyclin B:Cdk1 complex; RHO GTPases activate PKNs; Activation of BAD and translocation to mitochondria ; TP53 Regulates Transcription of Genes Involved in G2 Cell Cycle Arrest	miRNA Regulation of DNA Damage Response; Cell Cycle; Myometrial Relaxation and Contraction Pathways; Calcium Regulation in the Cardiac Cell; DNA Damage Response	12	0	4580.8	4672.1	7908.1	7826.9	5140.3	4891.3	8367.2	8416	24	24	24	24	24	24	24	24	High	High	High	High	High	High
FALSE	High	Master Protein	Q96KP4	Cytosolic non-specific dipeptidase OS=Homo sapiens (Human) OX=9606 GN=CNDP2 PE=1 SV=2	0	195.98	69	29	101	29	475	52.8	5.97	313.15	29	protein metabolism;other metabolic processes	cytosol;nucleus	other molecular function	Pf01546, Pf07687	55748	ENSG00000133313	CNDP2	B3KUG4; hsa:55748; Q8WY59; Q96KP4; Q9BQ94; Q9NVB4; V9HWE5	Glutathione synthesis and recycling		1	0	3029.2	3040.2	7025.7	6922.3	3440.4	3364.6	7089.7	7081.4	28	28	28	28	28	28	28	28	High	High	High	High	High	High
FALSE	High	Master Protein	P14923	Junction plakoglobin OS=Homo sapiens (Human) OX=9606 GN=JUP PE=1 SV=3	0	195.735	64	34	108	27	745	81.7	6.14	360.13	34	cell adhesion;cell organization and biogenesis;transport;developmental processes;other biological processes	non-structural extracellular;plasma membrane;other membranes;cytosol;cytoskeleton;nucleus;other cell component	signal transduction activity or receptor binding;other molecular function	Pf00514	3728	ENSG00000173801	JUP	hsa:3728; P14923; Q15093; Q15151; Q7L3S5; Q86W21; Q9BWC4; Q9HCX9	Neutrophil degranulation; Formation of the cornified envelope; VEGFR2 mediated vascular permeability; Adherens junctions interactions	Arrhythmogenic Right Ventricular Cardiomyopathy; Corticotropin-releasing hormone signaling pathway; Ectoderm Differentiation; Ectoderm Differentiation; Epithelial to mesenchymal transition in colorectal cancer	10	0	4080.2	4068.3	3230.5	3280.7	3902	3916.4	2373.3	2497.2	25	25	25	25	25	25	25	25	High	High	High	High	High	High
FALSE	High	Master Protein	P09622	Dihydrolipoyl dehydrogenase, mitochondrial OS=Homo sapiens (Human) OX=9606 GN=DLD PE=1 SV=2	0	195.632	66	27	186	27	509	54.1	7.85	620.93	27	protein metabolism;other metabolic processes;developmental processes;other biological processes	cytoskeleton;mitochondrion;nucleus;other cytoplasmic organelle;other cell component	other molecular function	Pf02852, Pf07992	1738	ENSG00000091140	DLD	B2R5X0; B4DHG0; B4DT69; hsa:1738; P09622; Q14131; Q14167; Q59EV8; Q8WTS4	Lysine catabolism; Regulation of pyruvate dehydrogenase (PDH) complex; Signaling by Retinoic Acid; Citric acid cycle (TCA cycle); Branched-chain amino acid catabolism; Glycine degradation	Fatty Acid Beta Oxidation; TCA Cycle and Deficiency of Pyruvate Dehydrogenase complex (PDHc); Amino Acid metabolism; Glycolysis and Gluconeogenesis; TCA Cycle (aka Krebs or citric acid cycle)	13	0	2662.6	2698.3	6798.1	6857.9	2994.4	2914	7525.7	7538.7	28	28	28	28	28	28	28	28	High	High	High	High	High	High
FALSE	High	Master Protein	P23381	Tryptophan--tRNA ligase, cytoplasmic OS=Homo sapiens (Human) OX=9606 GN=WARS1 PE=1 SV=2	0	194.656	64	28	102	28	471	53.1	6.23	329.94	28	protein metabolism;RNA metabolism OR transcription;other metabolic processes;developmental processes;other biological processes	cytosol;nucleus;other cell component	enzyme regulator activity;other molecular function	Pf00458, Pf00579	7453	ENSG00000140105	WARS1	A6NGN1; A6NID3; hsa:7453; P23381; P78535; Q502Y0; Q53XB6; Q9UDI5; Q9UDL3	Cytosolic tRNA aminoacylation	Photodynamic therapy-induced unfolded protein response; Amino Acid metabolism; Tryptophan metabolism	4	0	4284.3	4166.2	5757.5	5616.6	4727.3	4388	5615.4	5909.5	27	27	27	27	27	27	27	27	High	High	High	High	High	High
FALSE	High	Master Protein	P27824	Calnexin OS=Homo sapiens (Human) OX=9606 GN=CANX PE=1 SV=2	0	194.522	51	33	148	33	592	67.5	4.6	441.09	33	stress response;transport;signal transduction;other biological processes	plasma membrane;other membranes;ER/Golgi;translational apparatus;other cell component	signal transduction activity or receptor binding;other molecular function	Pf00262	821	ENSG00000127022; ENSG00000283777	CANX	B2R5V8; B4DGP8; B4E2T8; D3DWQ3; D6R9K3; hsa:821; P27824	MHC class II antigen presentation; Antigen Presentation: Folding, assembly and peptide loading of class I MHC; Maturation of spike protein; Interleukin-35 Signalling; Interleukin-27 signaling; Assembly of Viral Components at the Budding Site; Calnexin/calreticulin cycle; Maturation of spike protein		8	0	4799.2	4570.7	3633.3	3791.3	4564.9	4546.8	3635	3715.9	29	29	29	29	29	29	29	29	High	High	High	High	High	High
FALSE	High	Master Protein	Q16643	Drebrin OS=Homo sapiens (Human) OX=9606 GN=DBN1 PE=1 SV=4	0	194.383	59	28	84	28	649	71.4	4.45	295.1	28	cell cycle OR cell proliferation;cell organization and biogenesis;developmental processes;other biological processes	plasma membrane;other membranes;cytosol;cytoskeleton;other cell component	cytoskeletal activity;other molecular function	Pf00241	1627	ENSG00000113758	DBN1	A8MV58; B2RBG0; hsa:1627; Q16643; Q9UFZ5			0	0	2084.9	2048.9	4363.4	4413.9	2306	2244.6	4956.5	4822	23	23	23	23	23	23	23	23	High	High	High	High	High	High
FALSE	High	Master Protein	Q15459	Splicing factor 3A subunit 1 OS=Homo sapiens (Human) OX=9606 GN=SF3A1 PE=1 SV=1	0	194.151	50	33	100	33	793	88.8	5.22	319.69	33	cell organization and biogenesis;RNA metabolism OR transcription;other metabolic processes	nucleus	nucleic acid binding activity	Pf00240, Pf01805, Pf12230	10291	ENSG00000099995	SF3A1	E9PAW1; hsa:10291; Q15459	mRNA Splicing - Major Pathway	mRNA Processing	2	0	3794.1	3821.1	4153.4	4273	4041.2	3984.6	4340.2	4354.8	33	33	33	33	33	33	33	33	High	High	High	High	High	High
FALSE	High	Master Protein	P08195	4F2 cell-surface antigen heavy chain OS=Homo sapiens (Human) OX=9606 GN=SLC3A2 PE=1 SV=3	0	194.094	44	30	117	29	630	68	5.01	366.52	30	other metabolic processes;transport;other biological processes	plasma membrane;other membranes;cytosol;nucleus;other cytoplasmic organelle;other cell component	transporter activity;nucleic acid binding activity;other molecular function	Pf00128, Pf16028	6520	ENSG00000168003	SLC3A2	hsa:6520; P08195; Q13543	Tryptophan catabolism; Basigin interactions; Amino acid transport across the plasma membrane; Defective SLC7A7 causes lysinuric protein intolerance (LPI)	Ferroptosis; Proximal tubule transport	6	0	5095.5	5261.2	8566	8834.7	5724.2	5856.5	9307.5	9214.2	26	26	26	26	26	26	26	26	High	High	High	High	High	High
FALSE	High	Master Protein	P63010	AP-2 complex subunit beta OS=Homo sapiens (Human) OX=9606 GN=AP2B1 PE=1 SV=1	0	193.478	48	40	95	20	937	104.5	5.38	286.08	40	cell-cell signaling;cell organization and biogenesis;protein metabolism;other metabolic processes;transport;developmental processes;signal transduction;other biological processes	plasma membrane;other membranes;cytosol;other cytoplasmic organelle;other cell component	other molecular function	Pf01602, Pf02883, Pf09066	163	ENSG00000006125	AP2B1	A6NJP3; hsa:163; P21851; P63010; Q7Z451; Q96J19	Recycling pathway of L1; MHC class II antigen presentation; Cargo recognition for clathrin-mediated endocytosis; WNT5A-dependent internalization of FZD4; Potential therapeutics for SARS; EPH-ephrin mediated repulsion of cells; Retrograde neurotrophin signalling; LDL clearance; Nef Mediated CD4 Down-regulation; Nef Mediated CD8 Down-regulation; WNT5A-dependent internalization of FZD2, FZD5 and ROR…	Synaptic Vesicle Pathway; GABA receptor Signaling; EGF/EGFR Signaling Pathway; Fragile X Syndrome ; mBDNF and proBDNF regulation of GABA neurotransmission	18	0	2615.2	2645.8	1137.9	1191.2	2532.1	2521.8	1048	1005.6	19	19	19	19	19	19	19	19	High	High	High	High	High	High
FALSE	High	Master Protein	P04264	Keratin, type II cytoskeletal 1 OS=Homo sapiens (Human) OX=9606 GN=KRT1 PE=1 SV=6	0	192.892	49	34	97	26	644	66	8.12	288.96	34	cell organization and biogenesis;protein metabolism;other metabolic processes;stress response;transport;developmental processes;other biological processes	non-structural extracellular;plasma membrane;other membranes;cytosol;cytoskeleton;other cell component	bone, tooth or skin structural activity;other molecular function	Pf00038, Pf16208, Pf16210	3848	ENSG00000167768	KRT1	B2RA01; hsa:3848; P04264; P85925; P86104; Q14720; Q6GSJ0; Q9H298	Neutrophil degranulation; Formation of the cornified envelope	Corticotropin-releasing hormone signaling pathway	4	2	3482.1	7270.2	1035.6	1615.9	755.6	2150	1713.9	5880.7	27	27	27	27	27	27	27	27	High	High	High	High	High	High
FALSE	High	Master Protein	P46060	Ran GTPase-activating protein 1 OS=Homo sapiens (Human) OX=9606 GN=RANGAP1 PE=1 SV=1	0	192.884	55	28	83	28	587	63.5	4.68	287.05	28	protein metabolism;other metabolic processes;stress response;signal transduction;other biological processes	other membranes;cytosol;cytoskeleton;nucleus;other cell component	enzyme regulator activity;nucleic acid binding activity;other molecular function	Pf07834, Pf13516	5905	ENSG00000100401	RANGAP1	hsa:5905; P46060; Q96JJ2	Rev-mediated nuclear export of HIV RNA; SUMOylation of DNA replication proteins; Separation of Sister Chromatids; Resolution of Sister Chromatid Cohesion; RHO GTPases Activate Formins; EML4 and NUDC in mitotic spindle formation; Amplification of signal from unattached kinetochores via a MAD2 inhibitory signal; Postmitotic nuclear pore complex (NPC) reformation	22q11.2 copy number variation syndrome; IL-18 signaling pathway	12	0	3683.2	3681.5	7903.4	8057.1	4092.1	4011	8022	7724.9	27	27	27	27	27	27	27	27	High	High	High	High	High	High
FALSE	High	Master Protein	P51858	Hepatoma-derived growth factor OS=Homo sapiens (Human) OX=9606 GN=HDGF PE=1 SV=1	0	192.782	77	25	115	24	240	26.8	4.73	412.66	25	stress response;signal transduction;other biological processes	nucleus;other cell component	signal transduction activity or receptor binding;cytoskeletal activity;nucleic acid binding activity;other molecular function	Pf00855	3068	ENSG00000143321	HDGF	B3KU21; D3DVC9; hsa:3068; P51858; Q5SZ07; Q5SZ08; Q5SZ09	XBP1(S) activates chaperone genes	IL-18 signaling pathway	2	0	3380.4	3313.9	6827.3	6585	3732.8	3713.4	6903.2	7041.3	23	23	23	23	23	23	23	23	High	High	High	High	High	High
FALSE	High	Master Protein	P53618	Coatomer subunit beta OS=Homo sapiens (Human) OX=9606 GN=COPB1 PE=1 SV=3	0	192.564	44	38	108	38	953	107.1	6.05	336.66	38	transport;other biological processes	plasma membrane;other membranes;cytosol;ER/Golgi;other cell component	other molecular function	Pf01602, Pf07718, Pf14806	1315	ENSG00000129083	COPB1	D3DQX0; hsa:1315; P53618; Q6GTT7; Q9NTK2; Q9UNW7	COPI-dependent Golgi-to-ER retrograde traffic; Neutrophil degranulation; COPI-mediated anterograde transport		3	0	8579.7	8423.5	5156.3	5142.2	8203.6	8249.5	4634.3	4572	34	34	34	34	34	34	34	34	High	High	High	High	High	High
FALSE	High	Master Protein	P00338	L-lactate dehydrogenase A chain OS=Homo sapiens (Human) OX=9606 GN=LDHA PE=1 SV=2	0	192.563	68	30	430	27	332	36.7	8.27	1058.11	30	other metabolic processes;stress response;developmental processes;other biological processes	cytosol	other molecular function	Pf00056, Pf02866	3939	ENSG00000134333; ENSG00000288299	LDHA	B4DKQ2; B7Z5E3; D3DQY3; F8W819; hsa:3939; P00338; Q53G53; Q6IBM7; Q6ZNV1; Q9UDE8; Q9UDE9	Pyruvate metabolism	Cori Cycle; HIF1A and PPARG regulation of glycolysis; Photodynamic therapy-induced HIF-1 survival signaling; VEGFA-VEGFR2 Signaling Pathway; Amino Acid metabolism; Pathways in clear cell renal cell carcinoma; PI3K/AKT/mTOR - VitD3 Signalling; Metabolic reprogramming in colon cancer; Computational Model of Aerobic Glycolysis; Glycolysis in senescence; Glycolysis and Gluconeogenesis	12	3	11097.3	11454.6	12539	12125.2	11917.9	11401.5	12169	12994.6	32	32	32	32	32	32	32	32	High	High	High	High	High	High
FALSE	High	Master Protein	P45974	Ubiquitin carboxyl-terminal hydrolase 5 OS=Homo sapiens (Human) OX=9606 GN=USP5 PE=1 SV=2	0	192.555	50	34	108	33	858	95.7	5.03	363.22	34	protein metabolism;other metabolic processes;other biological processes	cytosol;nucleus;other cytoplasmic organelle	other molecular function	Pf00443, Pf00627, Pf02148, Pf17807	8078	ENSG00000111667	USP5	D3DUS7; D3DUS8; hsa:8078; P45974; Q96J22	Ub-specific processing proteases; Synthesis of active ubiquitin: roles of E1 and E2 enzymes	IL-18 signaling pathway	3	1	6908.3	6845.3	2971.7	3012.2	6974.7	6977.9	3096.4	2842.5	33	33	33	33	33	33	33	33	High	High	High	High	High	High
FALSE	High	Master Protein	Q8WWM7	Ataxin-2-like protein OS=Homo sapiens (Human) OX=9606 GN=ATXN2L PE=1 SV=2	0	190.566	45	42	105	40	1075	113.3	8.59	329.28	42	cell organization and biogenesis;other biological processes	other membranes;cytosol;nucleus;other cell component		Pf06741, Pf07145, Pf14438	11273	ENSG00000168488	ATXN2L	A8K1R6; B9EGM2; E9PAR9; hsa:11273; O95135; Q63ZY4; Q6NVJ8; Q6PJW6; Q8IU61; Q8IU95; Q8WWM3; Q8WWM4; Q8WWM5; Q8WWM6; Q8WWM7; Q99703		16p11.2 distal deletion syndrome	1	2	2123.4	2117	3216.5	3266.9	2306.6	2192.1	3330.3	3220.6	36	36	36	36	36	36	36	36	High	High	High	High	High	High
FALSE	High	Master Protein	P36551	Oxygen-dependent coproporphyrinogen-III oxidase, mitochondrial OS=Homo sapiens (Human) OX=9606 GN=CPOX PE=1 SV=3	0	190.47	67	30	119	30	454	50.1	8.25	421.1	30	other metabolic processes;other biological processes	other membranes;cytosol;mitochondrion;other cell component	other molecular function	Pf01218	1371	ENSG00000080819	CPOX	A8K275; B4DSD5; hsa:1371; P36551; Q14060; Q53F08; Q8IZ45; Q96AF3	Heme biosynthesis	Heme Biosynthesis	2	0	4853.8	4813	4209.8	4016.6	5011.9	4888.7	4591.8	4218.9	27	27	27	27	27	27	27	27	High	High	High	High	High	High
FALSE	High	Master Protein	P60842	Eukaryotic initiation factor 4A-I OS=Homo sapiens (Human) OX=9606 GN=EIF4A1 PE=1 SV=1	0	190.335	74	30	110	15	406	46.1	5.48	341.97	30	protein metabolism;other metabolic processes;other biological processes	cytosol;translational apparatus;other cell component	nucleic acid binding activity;other molecular function	Pf00270, Pf00271	1973	ENSG00000161960	EIF4A1	B2R6L8; D3DTP9; hsa:1973; J3QLC4; P04765; P60842; Q5U018; Q61516	ISG15 antiviral mechanism; L13a-mediated translational silencing of Ceruloplasmin expression; GTP hydrolysis and joining of the 60S ribosomal subunit; Translation initiation complex formation; Ribosomal scanning and start codon recognition; Deadenylation of mRNA	Translation Factors; Fragile X Syndrome ; Translation inhibitors in chronically activated PDGFRA cells; Interferon type I signaling pathways	11	16	4797.9	4742.5	1352.6	1405.2	4478.2	4568	1233	1281.2	27	27	27	27	27	27	27	27	High	High	High	High	High	High
FALSE	High	Master Protein	Q9BQ52	Zinc phosphodiesterase ELAC protein 2 OS=Homo sapiens (Human) OX=9606 GN=ELAC2 PE=1 SV=2	0	190.081	56	36	96	36	826	92.2	7.9	309.69	36	RNA metabolism OR transcription;other metabolic processes	mitochondrion;nucleus	other molecular function	Pf12706, Pf13691	60528	ENSG00000006744	ELAC2	B4DPL9; hsa:60528; Q6IA94; Q9BQ52; Q9HAS8; Q9HAS9; Q9NVT1	tRNA processing in the nucleus; tRNA processing in the mitochondrion; rRNA processing in the mitochondrion		3	0	4111.3	4110.9	6274.8	6126.7	4327.9	4310.6	6523.7	6179.8	34	34	34	34	34	34	34	34	High	High	High	High	High	High
FALSE	High	Master Protein	Q14247	Src substrate cortactin OS=Homo sapiens (Human) OX=9606 GN=CTTN PE=1 SV=2	0	188.889	62	35	138	35	550	61.5	5.4	393.76	35	cell adhesion;cell organization and biogenesis;transport;developmental processes;other biological processes	plasma membrane;other membranes;cytosol;cytoskeleton;ER/Golgi;other cell component	cytoskeletal activity;other molecular function	Pf02218, Pf14604	2017	ENSG00000085733; ENSG00000288401	CTTN	hsa:2017; Q14247; Q8N707; Q96H99	Clathrin-mediated endocytosis; RHO GTPases activate PAKs	Pathogenic Escherichia coli infection; Hepatitis C and Hepatocellular Carcinoma	4	0	3697.2	3841.8	10244.4	10253.3	4259.6	4142.5	10944.3	10966	32	32	32	32	32	32	32	32	High	High	High	High	High	High
FALSE	High	Master Protein	P60174	Triosephosphate isomerase OS=Homo sapiens (Human) OX=9606 GN=TPI1 PE=1 SV=3	0	188.79	79	21	245	21	286	30.8	5.92	809.65	21	other metabolic processes		other molecular function	Pf00121		ENSPTRG00000004595	TPI1	A0A2J8JEI5; A0A2J8JEJ3; A0A2J8TBG7; A0A6D2X563			0	0	6327.9	6349	10039.9	9811.4	6927.9	6638	10524.4	10023.5	21	21	21	21	21	21	21	21	High	High	High	High	High	High
FALSE	High	Master Protein	P27348	14-3-3 protein theta OS=Homo sapiens (Human) OX=9606 GN=YWHAQ PE=1 SV=1	0	188.64	76	23	256	16	245	27.7	4.78	799.91	23	cell organization and biogenesis;transport;signal transduction;other biological processes	cytosol;mitochondrion;other cell component	other molecular function	Pf00244	10971	ENSG00000134308	YWHAQ	D6W4Z5; hsa:10971; P27348; Q567U5; Q5TZU8; Q9UP48	Translocation of SLC2A4 (GLUT4) to the plasma membrane; TP53 Regulates Metabolic Genes; Regulation of localization of FOXO transcription factors; Chk1/Chk2(Cds1) mediated inactivation of Cyclin B:Cdk1 complex; RHO GTPases activate PKNs; Activation of BAD and translocation to mitochondria	Cell Cycle; Pathogenic Escherichia coli infection; Primary Focal Segmental Glomerulosclerosis FSGS; IL-3 Signaling Pathway; Myometrial Relaxation and Contraction Pathways; Mechanoregulation and pathology of YAP/TAZ via Hippo and non-Hippo mechanisms; Hippo-Yap signaling pathway; Overview of leukocyte-intrinsic Hippo pathway functions; Hepatitis B infection; Calcium Regulation in the Cardiac Cell;…	17	1	4853.5	4842.6	8633.4	8629.5	5147	5020.2	8145.1	9074.7	17	17	17	17	17	17	17	17	High	High	High	High	High	High
FALSE	High	Master Protein	P26358	DNA (cytosine-5)-methyltransferase 1 OS=Homo sapiens (Human) OX=9606 GN=DNMT1 PE=1 SV=2	0	188.09	34	50	108	49	1616	183.1	7.75	293.28	50	cell organization and biogenesis;DNA metabolism;other metabolic processes;signal transduction;other biological processes	nucleus	nucleic acid binding activity;other molecular function	Pf00145, Pf01426, Pf02008, Pf06464, Pf12047	1786	ENSG00000130816	DNMT1	A0AV63; B7ZLW6; hsa:1786; P26358; Q9UHG5; Q9ULA2; Q9UMZ6	NoRC negatively regulates rRNA expression; PRC2 methylates histones and DNA; DNA methylation; SUMOylation of DNA methylation proteins	Trans-sulfuration pathway; One Carbon Metabolism; Retinoblastoma Gene in Cancer; Trans-sulfuration and one carbon metabolism; Hematopoietic Stem Cell Gene Regulation by GABP alpha/beta Complex; MTHFR deficiency	10	1	4552.6	4567.2	1164.6	1158.7	4527.8	4520	1259.7	1115.7	40	40	40	40	40	40	40	40	High	High	High	High	High	High
FALSE	High	Master Protein	A5YKK6	CCR4-NOT transcription complex subunit 1 OS=Homo sapiens (Human) OX=9606 GN=CNOT1 PE=1 SV=2	0	187.817	25	53	103	53	2376	266.8	7.11	252.44	53	cell cycle OR cell proliferation;RNA metabolism OR transcription;other metabolic processes;stress response;developmental processes;signal transduction;other biological processes	cytosol;nucleus;other cell component	signal transduction activity or receptor binding;other molecular function	Pf04054, Pf12842, Pf16415, Pf16417, Pf16418	23019	ENSG00000125107	CNOT1	A5YKK6; hsa:23019; Q68DX7; Q7Z3K2; Q8IWB8; Q8TB53; Q9BVZ6; Q9UFR8; Q9UI27; Q9Y2L0	Deadenylation of mRNA; TP53 regulates transcription of additional cell cycle genes whose exact role in the p53 pathway remain uncertain	Ciliary landscape	3	0	3911.8	3940.4	2655.8	2620.3	3516.5	3680	1878.1	1831.5	41	41	41	41	41	41	41	41	High	High	High	High	High	High
FALSE	High	Master Protein	P11940	Polyadenylate-binding protein 1 OS=Homo sapiens (Human) OX=9606 GN=PABPC1 PE=1 SV=2	0	187.655	51	34	130	25	636	70.6	9.5	351.16	34	protein metabolism;RNA metabolism OR transcription;other metabolic processes;other biological processes	cytosol;nucleus;other cell component	nucleic acid binding activity;other molecular function	Pf00076, Pf00658	26986	ENSG00000070756	PABPC1	hsa:26986; P11940; Q15097; Q93004	L13a-mediated translational silencing of Ceruloplasmin expression; Translation initiation complex formation; AUF1 (hnRNP D0) binds and destabilizes mRNA; Regulation of expression of SLITs and ROBOs; Deadenylation of mRNA; Nonsense Mediated Decay (NMD) enhanced by the Exon Junction Complex (EJC); Nonsense Mediated Decay (NMD) independent of the Exon Junction Complex (EJC)	Translation Factors; Endoderm Differentiation; VEGFA-VEGFR2 Signaling Pathway; Viral Acute Myocarditis	11	9	9500.8	9741.6	1598.4	1574.6	9558.8	9329.3	1714.3	1574	34	34	34	34	34	34	34	34	High	High	High	High	High	High
FALSE	High	Master Protein	Q8N163	Cell cycle and apoptosis regulator protein 2 OS=Homo sapiens (Human) OX=9606 GN=CCAR2 PE=1 SV=2	0	187.605	46	36	86	36	923	102.8	5.22	265.45	36	cell-cell signaling;cell cycle OR cell proliferation;cell organization and biogenesis;RNA metabolism OR transcription;other metabolic processes;stress response;signal transduction;other biological processes	cytoskeleton;mitochondrion;nucleus;other cell component	enzyme regulator activity;other molecular function	Pf14443, Pf14444	57805	ENSG00000158941	CCAR2	A6NL03; B2RB79; D3DSR6; hsa:57805; Q6P0Q9; Q8N163; Q8N3G7; Q8N8M1; Q8TF34; Q9H9Q9; Q9HD12; Q9NT55	Regulation of HSF1-mediated heat shock response		1	0	5862.7	5824.1	2798.2	2811.7	5589.8	5943.3	2626.5	2553.6	30	30	30	30	30	30	30	30	High	High	High	High	High	High
FALSE	High	Master Protein	P12004	Proliferating cell nuclear antigen OS=Homo sapiens (Human) OX=9606 GN=PCNA PE=1 SV=1	0	187.595	75	18	181	18	261	28.8	4.69	655.25	18	cell cycle OR cell proliferation;cell organization and biogenesis;protein metabolism;DNA metabolism;other metabolic processes;stress response;developmental processes;signal transduction;other biological processes	cytoskeleton;nucleus;other cell component	signal transduction activity or receptor binding;enzyme regulator activity;nucleic acid binding activity;other molecular function	Pf00705, Pf02747	5111	ENSG00000132646	PCNA	B2R897; D3DW02; hsa:5111; P12004	E3 ubiquitin ligases ubiquitinate target proteins; G1/S-Specific Transcription; Recognition of DNA damage by PCNA-containing replication complex; Termination of translesion DNA synthesis; HDR through Homologous Recombination (HRR); Dual incision in TC-NER; Gap-filling DNA repair synthesis and ligation in TC-NER; Translesion synthesis by REV1; Translesion synthesis by POLK; Translesion synthesis b…	Cell Cycle; Retinoblastoma Gene in Cancer; Primary Focal Segmental Glomerulosclerosis FSGS; Oxidative Damage; EGF/EGFR Signaling Pathway; G1 to S cell cycle control; DNA Replication; Hepatitis B infection; Base Excision Repair; Nucleotide Excision Repair; DNA Repair Pathways Full Network; 16p11.2 proximal deletion syndrome; DNA Mismatch Repair; Senescence and Autophagy in Cancer	40	0	8601.5	8690.8	6354	6364.9	8988.1	8587.8	6377.3	6636.1	23	23	23	23	23	23	23	23	High	High	High	High	High	High
FALSE	High	Master Protein	Q14126	Desmoglein-2 OS=Homo sapiens (Human) OX=9606 GN=DSG2 PE=1 SV=2	0	187.345	38	32	95	32	1118	122.2	5.24	346.24	32	cell adhesion;cell organization and biogenesis;developmental processes;other biological processes	plasma membrane;other membranes;other cell component	other molecular function	Pf00028	1829	ENSG00000046604	DSG2	hsa:1829; Q14126; Q4KKU6	Formation of the cornified envelope; Apoptotic cleavage of cell adhesion proteins	Arrhythmogenic Right Ventricular Cardiomyopathy	4	0	2197.3	2223.1	3994.2	4275.2	2324.1	2424.4	4470.9	4358.1	25	25	25	25	25	25	25	25	High	High	High	High	High	High
FALSE	High	Master Protein	P07437	Tubulin beta chain OS=Homo sapiens (Human) OX=9606 GN=TUBB PE=1 SV=2	0	186.293	68	23	209	4	444	49.6	4.89	537.14	23	cell cycle OR cell proliferation;cell organization and biogenesis;stress response;transport;other biological processes	non-structural extracellular;other membranes;cytoskeleton;nucleus;other cytoplasmic organelle;other cell component	signal transduction activity or receptor binding;cytoskeletal activity;other molecular function	Pf00091, Pf03953	203068	ENSG00000183311; ENSG00000196230; ENSG00000224156; ENSG00000227739; ENSG00000229684; ENSG00000232421; ENSG00000232575; ENSG00000235067	TUBB	hsa:203068; P05218; P07437; Q8WUC1; Q9CY33	Neutrophil degranulation; Recruitment of NuMA to mitotic centrosomes; Regulation of PLK1 Activity at G2/M Transition; Loss of Nlp from mitotic centrosomes; Recruitment of mitotic centrosome proteins and complexes; Anchoring of the basal body to the plasma membrane; AURKA Activation by TPX2; Potential therapeutics for SARS	Pathogenic Escherichia coli infection; Parkin-Ubiquitin Proteasomal System pathway	11	2	3324.4	3257	1253	1198.8	3011.1	3038.2	1041.2	942.5	6	6	6	6	6	6	6	6	High	High	High	High	High	High
FALSE	High	Master Protein	P16144	Integrin beta-4 OS=Homo sapiens (Human) OX=9606 GN=ITGB4 PE=1 SV=5	0	185.678	30	47	87	47	1822	202	6.09	266.41	47	cell adhesion;cell organization and biogenesis;other metabolic processes;stress response;developmental processes;signal transduction;other biological processes	plasma membrane;other membranes;nucleus;other cell component	signal transduction activity or receptor binding	Pf00041, Pf00362, Pf03160, Pf07965, Pf07974, Pf17205, Pf18372	3691	ENSG00000132470	ITGB4	A0AVL6; hsa:3691; O14690; O14691; O15339; O15340; O15341; P16144; Q0VF97; Q9UIQ4	Syndecan interactions; Laminin interactions; Assembly of collagen fibrils and other multimeric structures; Type I hemidesmosome assembly	Integrin-mediated Cell Adhesion; Focal Adhesion; Arrhythmogenic Right Ventricular Cardiomyopathy; Alpha 6 Beta 4 signaling pathway; Primary Focal Segmental Glomerulosclerosis FSGS; Focal Adhesion; TGF-beta Signaling Pathway; Regulation of Apoptosis by Parathyroid Hormone-related Protein; Focal Adhesion-PI3K-Akt-mTOR-signaling pathway; PI3K-Akt Signaling Pathway; Mechanoregulation and pathology of…	17	0	3871.4	3945	1227.7	1234.8	3566.9	3749.1	1156.6	1073.5	36	36	36	36	36	36	36	36	High	High	High	High	High	High
FALSE	High	Master Protein	P15924	Desmoplakin OS=Homo sapiens (Human) OX=9606 GN=DSP PE=1 SV=3	0	185.542	22	63	91	63	2871	331.6	6.81	223.09	63	cell adhesion;cell organization and biogenesis;protein metabolism;other metabolic processes;stress response;transport;developmental processes;other biological processes	plasma membrane;other membranes;cytoskeleton;other cell component	cytoskeletal activity;other molecular function	Pf00681, Pf17902, Pf18373	1832	ENSG00000096696	DSP	B2RTT2; D7RX09; hsa:1832; O75993; P15924; Q14189; Q9UHN4	Neutrophil degranulation; Formation of the cornified envelope; Apoptotic cleavage of cell adhesion proteins	Arrhythmogenic Right Ventricular Cardiomyopathy; Lung fibrosis; Epithelial to mesenchymal transition in colorectal cancer	7	0	3503	3203.3	1165.3	1141.8	2734.9	2875.1	1065.1	1144.5	40	40	40	40	40	40	40	40	High	High	High	High	High	High
FALSE	High	Master Protein	P05455	Lupus La protein OS=Homo sapiens (Human) OX=9606 GN=SSB PE=1 SV=2	0	185.145	70	43	153	43	408	46.8	7.12	438.18	43	RNA metabolism OR transcription;other metabolic processes;transport;other biological processes	nucleus;other cell component	nucleic acid binding activity	Pf00076, Pf05383, Pf08777	6741	ENSG00000138385	SSB	hsa:6741; P05455; Q15367; Q53XJ4	RNA Polymerase III Abortive And Retractive Initiation; RNA Polymerase III Transcription Termination		2	0	8606.9	8698.3	8194.7	8150.4	9162.5	8993.7	7146.7	7333.2	42	42	42	42	42	42	42	42	High	High	High	High	High	High
FALSE	High	Master Protein	P43490	Nicotinamide phosphoribosyltransferase OS=Homo sapiens (Human) OX=9606 GN=NAMPT PE=1 SV=1	0	184.996	64	27	95	27	491	55.5	7.15	310.98	27	cell-cell signaling;other metabolic processes;signal transduction;other biological processes	plasma membrane;other membranes;cytosol;nucleus;other cell component	signal transduction activity or receptor binding;other molecular function	Pf04095, Pf18127	10135	ENSG00000105835	NAMPT	A4D0Q9; A4D0R0; hsa:10135; P43490; Q3KQV0; Q8WW95	BMAL1:CLOCK,NPAS2 activates circadian gene expression; Nicotinamide salvaging	Adipogenesis; NAD metabolism, sirtuins and aging; NAD+ metabolism; NAD+ biosynthetic pathways; Caloric restriction and aging	7	0	5367.6	5456.4	3855	3930.9	5736.3	5706.5	3964	3904	26	26	26	26	26	26	26	26	High	High	High	High	High	High
FALSE	High	Master Protein	P52292	Importin subunit alpha-1 OS=Homo sapiens (Human) OX=9606 GN=KPNA2 PE=1 SV=1	0	184.652	60	25	121	25	529	57.8	5.4	411.75	25	cell-cell signaling;DNA metabolism;other metabolic processes;transport;signal transduction;other biological processes	plasma membrane;other membranes;cytosol;ER/Golgi;nucleus;other cell component	other molecular function	Pf00514, Pf01749, Pf16186	3838	ENSG00000182481	KPNA2	B9EJD6; hsa:3838; P52292; Q53YE3; Q6NVW7; Q9BRU5	ISG15 antiviral mechanism; NS1 Mediated Effects on Host Pathways; Estrogen-dependent gene expression; Sensing of DNA Double Strand Breaks; CaMK IV-mediated phosphorylation of CREB; CREB1 phosphorylation through the activation of CaMKII/CaMKK/CaMKIV cascasde		6	0	2784.9	2807.9	5223.8	5326.9	3036.7	3007.4	5514	5654.7	24	24	24	24	24	24	24	24	High	High	High	High	High	High
FALSE	High	Master Protein	P46379	Large proline-rich protein BAG6 OS=Homo sapiens (Human) OX=9606 GN=BAG6 PE=1 SV=2	0	184.565	39	36	109	35	1132	119.3	5.6	313.34	36	cell cycle OR cell proliferation;cell organization and biogenesis;protein metabolism;other metabolic processes;stress response;developmental processes;signal transduction;other biological processes	non-structural extracellular;other membranes;cytosol;nucleus;other cell component	signal transduction activity or receptor binding;translation activity;other molecular function	Pf00240, Pf12057	7917	ENSG00000096155; ENSG00000204463; ENSG00000227761; ENSG00000228760; ENSG00000229524; ENSG00000233348; ENSG00000234651	BAG6	A2ADJ7; A3KQ42; A3KQ44; A6NGY6; A6PWF7; B0UX84; B4DZ12; B4E3V4; E7EMZ4; F8VXY4; hsa:7917; O95874; P46379; Q5HYL9; Q5SQ35; Q5SQ36; Q5SQ37; Q5SQ41; Q5SRP8; Q5SRP9; Q5STC1; Q5STX1; Q5STX3; Q96SA6; Q9BCN4	Insertion of tail-anchored proteins into the endoplasmic reticulum membrane		1	1	1991.4	2068.7	5306.7	5419.8	2241.1	2212.5	5666.3	5516.6	29	29	29	29	29	29	29	29	High	High	High	High	High	High
FALSE	High	Master Protein	P34897	Serine hydroxymethyltransferase, mitochondrial OS=Homo sapiens (Human) OX=9606 GN=SHMT2 PE=1 SV=3	0	183.737	70	29	178	27	504	56	8.53	470.2	29	cell organization and biogenesis;protein metabolism;other metabolic processes;stress response;other biological processes	other membranes;cytosol;cytoskeleton;mitochondrion;nucleus;other cell component	nucleic acid binding activity;other molecular function	Pf00464	6472	ENSG00000182199	SHMT2	B7Z9F1; E7EQ19; E7EU43; hsa:6472; O00740; P34897; Q8N1A5	Metabolism of folate and pterines	Glycine Metabolism; Vitamin B12 Metabolism; Folate Metabolism; One Carbon Metabolism; Trans-sulfuration and one carbon metabolism; One carbon metabolism and related pathways; Pathways in clear cell renal cell carcinoma; Metabolic reprogramming in colon cancer	9	2	5004.3	5087.2	3189.4	3238.8	5122.5	5149.4	3360.8	3311	31	31	31	31	31	31	31	31	High	High	High	High	High	High
FALSE	High	Master Protein	Q9H3U1	Protein unc-45 homolog A OS=Homo sapiens (Human) OX=9606 GN=UNC45A PE=1 SV=1	0	183.524	47	42	103	41	944	103	6.07	291.42	42	developmental processes;other biological processes	cytosol;ER/Golgi;nucleus;other cell component	other molecular function	Pf11701, Pf13181, Pf13432	55898	ENSG00000140553	UNC45A	A8K6F7; hsa:55898; Q7L3Y6; Q9H3U1; Q9H3U8; Q9NSE8; Q9NSE9			0	1	4237.5	4223	3897.2	3801.8	3476.9	3598.5	2589.6	2627.6	37	37	37	37	37	37	37	37	High	High	High	High	High	High
FALSE	High	Master Protein	O94874	E3 UFM1-protein ligase 1 OS=Homo sapiens (Human) OX=9606 GN=UFL1 PE=1 SV=2	0	182.866	53	39	94	39	794	89.5	6.79	302.93	39	cell organization and biogenesis;protein metabolism;DNA metabolism;other metabolic processes;stress response;developmental processes;other biological processes	other membranes;cytosol;ER/Golgi;nucleus;other cell component	other molecular function	Pf09743	23376	ENSG00000014123	UFL1	A0PJ53; B4DJ57; C0H5X5; hsa:23376; O94874; Q8N765; Q9NTQ0	Antigen processing: Ubiquitination & Proteasome degradation		1	0	3553.5	3616.7	5717.5	5648.3	3795.7	3697	4730	4979	34	34	34	34	34	34	34	34	High	High	High	High	High	High
FALSE	High	Master Protein	P06748	Nucleophosmin OS=Homo sapiens (Human) OX=9606 GN=NPM1 PE=1 SV=2	0	182.473	69	23	290	23	294	32.6	4.78	717.58	23	cell cycle OR cell proliferation;cell organization and biogenesis;DNA metabolism;other metabolic processes;stress response;transport;signal transduction;other biological processes	cytosol;cytoskeleton;nucleus;other cell component	enzyme regulator activity;translation activity;nucleic acid binding activity;other molecular function	Pf03066, Pf16276	4869	ENSG00000181163	NPM1	A8K3N7; B5BU00; D3DQL6; hsa:4869; P06748; P08693; Q12826; Q13440; Q13441; Q14115; Q5EU94; Q5EU95; Q5EU96; Q5EU97; Q5EU98; Q5EU99; Q6V962; Q8WTW5; Q96AT6; Q96DC4; Q96EA5; Q9BYG9; Q9UDJ7	TP53 regulates transcription of additional cell cycle genes whose exact role in the p53 pathway remain uncertain; Nuclear import of Rev protein; Deposition of new CENPA-containing nucleosomes at the centromere; SUMOylation of transcription cofactors; TFAP2A acts as a transcriptional repressor during retinoic acid induced cell differentiation		5	0	5019.9	5191.8	12522.9	12620.5	5687.5	5456.2	14166	13620.7	27	27	27	27	27	27	27	27	High	High	High	High	High	High
FALSE	High	Master Protein	P49736	DNA replication licensing factor MCM2 OS=Homo sapiens (Human) OX=9606 GN=MCM2 PE=1 SV=4	0	182.198	49	38	94	38	904	101.8	5.52	277.13	38	cell cycle OR cell proliferation;cell organization and biogenesis;DNA metabolism;other metabolic processes;stress response;developmental processes;other biological processes	cytoskeleton;nucleus;other cell component	nucleic acid binding activity;other molecular function	Pf00493, Pf12619, Pf14551, Pf17207, Pf17855	4171	ENSG00000073111	MCM2	hsa:4171; P49736; Q14577; Q15023; Q8N2V1; Q969W7; Q96AE1; Q9BRM7	Orc1 removal from chromatin; Activation of ATR in response to replication stress; Activation of the pre-replicative complex; Assembly of the pre-replicative complex; Unwinding of DNA	Cell Cycle; Ciliary landscape; G1 to S cell cycle control; DNA Replication	10	0	5405.6	5214.5	2182	2059.4	4904.7	5080.1	2051.6	1890.4	36	36	36	36	36	36	36	36	High	High	High	High	High	High
FALSE	High	Master Protein	P09429	High mobility group protein B1 OS=Homo sapiens (Human) OX=9606 GN=HMGB1 PE=1 SV=3	0	181.603	67	24	148	16	215	24.9	5.74	401.13	24	cell cycle OR cell proliferation;cell organization and biogenesis;DNA metabolism;other metabolic processes;stress response;transport;developmental processes;signal transduction;other biological processes	non-structural extracellular;plasma membrane;other membranes;ER/Golgi;nucleus;other cytoplasmic organelle;other cell component	signal transduction activity or receptor binding;enzyme regulator activity;nucleic acid binding activity;other molecular function	Pf00505, Pf09011	3146	ENSG00000189403	HMGB1	A5D8W9; hsa:3146; P09429; Q14321; Q5T7C3; Q6IBE1	Neutrophil degranulation; TAK1 activates NFkB by phosphorylation and activation of IKKs complex; TRAF6 mediated NF-kB activation; Regulation of TLR by endogenous ligand; Apoptosis induced DNA fragmentation; Advanced glycosylation endproduct receptor signaling	Retinoblastoma Gene in Cancer; VEGFA-VEGFR2 Signaling Pathway; Supression of HMGB1 mediated inflammation by THBD; Base Excision Repair; DNA Repair Pathways Full Network; DNA Damage Response (only ATM dependent)	12	4	4645.5	4687.6	5231.6	5321.6	5276.8	4914.6	5550.3	5643	16	16	16	16	16	16	16	16	High	High	High	High	High	High
FALSE	High	Master Protein	Q9Y230	RuvB-like 2 OS=Homo sapiens (Human) OX=9606 GN=RUVBL2 PE=1 SV=3	0	180.97	72	29	97	29	463	51.1	5.64	287.58	29	cell organization and biogenesis;protein metabolism;DNA metabolism;other metabolic processes;stress response;other biological processes	other membranes;cytosol;cytoskeleton;nucleus;other cell component	nucleic acid binding activity;other molecular function	Pf06068, Pf17856	10856	ENSG00000183207	RUVBL2	B3KQ59; E7ETE5; hsa:10856; Q6FIB9; Q6PK27; Q9Y230; Q9Y361	HATs acetylate histones; Telomere Extension By Telomerase		2	0	6353	6231.1	2171	2107.4	6313.4	6320.8	2106.3	2066.8	27	27	27	27	27	27	27	27	High	High	High	High	High	High
FALSE	High	Master Protein	P13797	Plastin-3 OS=Homo sapiens (Human) OX=9606 GN=PLS3 PE=1 SV=4	0	180.652	56	32	86	25	630	70.8	5.6	276.91	32	cell organization and biogenesis;developmental processes	plasma membrane;other membranes;cytosol;cytoskeleton;other cell component	cytoskeletal activity;other molecular function	Pf00307, Pf13499	5358	ENSG00000102024	PLS3	A8K579; B1AQ09; B4DGB4; B7Z6M1; hsa:5358; P13797; Q86YI6			0	7	4590.4	4539.5	2599.8	2537.4	4471.9	4494.5	2286	2160	30	30	30	30	30	30	30	30	High	High	High	High	High	High
FALSE	High	Master Protein	P17655	Calpain-2 catalytic subunit OS=Homo sapiens (Human) OX=9606 GN=CAPN2 PE=1 SV=6	0	180.187	54	31	105	30	700	79.9	4.98	304.44	31	cell organization and biogenesis;protein metabolism;other metabolic processes;stress response;developmental processes;other biological processes	plasma membrane;other membranes;cytosol;cytoskeleton;mitochondrion;ER/Golgi;nucleus;other cytoplasmic organelle;other cell component	cytoskeletal activity;other molecular function	Pf00648, Pf01067, Pf13833	824	ENSG00000162909	CAPN2	A6NDG7; B7ZA96; E7ES58; hsa:824; P17655; Q16738; Q6PJT3; Q8WU26; Q9HBB1	Degradation of the extracellular matrix; Deregulated CDK5 triggers multiple neurodegenerative pathways in Alzheimer's disease models	Integrin-mediated Cell Adhesion; Alzheimers Disease; Focal Adhesion; VEGFA-VEGFR2 Signaling Pathway	6	1	3705.6	3763.7	1714.6	1689.2	3745.7	3729.2	1685.3	1637.7	27	27	27	27	27	27	27	27	High	High	High	High	High	High
FALSE	High	Master Protein	O15355	Protein phosphatase 1G OS=Homo sapiens (Human) OX=9606 GN=PPM1G PE=1 SV=1	0	179.722	60	27	98	27	546	59.2	4.36	295.03	27	cell cycle OR cell proliferation;protein metabolism;other metabolic processes	other membranes;nucleus;other cell component	other molecular function	Pf00481	5496	ENSG00000115241	PPM1G	hsa:5496; O15355		VEGFA-VEGFR2 Signaling Pathway; mRNA Processing	2	0	4194.5	4083.5	7855.2	8195.7	4280.7	4359.8	8695.4	8712.3	25	25	25	25	25	25	25	25	High	High	High	High	High	High
FALSE	High	Master Protein	P09104	Gamma-enolase OS=Homo sapiens (Human) OX=9606 GN=ENO2 PE=1 SV=3	0	179.493	67	22	316	15	434	47.2	5.03	1063.53	22	other metabolic processes;other biological processes	plasma membrane;other membranes;cytosol;other cell component	other molecular function	Pf00113, Pf03952	2026	ENSG00000111674	ENO2	B7Z2X9; hsa:2026; P09104; Q96J33	Glycolysis; Gluconeogenesis	Pathways in clear cell renal cell carcinoma; Glycolysis and Gluconeogenesis	4	1	2656.5	2818.2	2826.5	2783.6	2832.3	2826	2831	2833.6	15	15	15	15	15	15	15	15	High	High	High	High	High	High
FALSE	High	Master Protein	Q13126	S-methyl-5'-thioadenosine phosphorylase OS=Homo sapiens (Human) OX=9606 GN=MTAP PE=1 SV=2	0	178.937	87	21	121	21	283	31.2	7.18	390.34	21	other metabolic processes;signal transduction	cytosol;nucleus;other cell component	other molecular function	Pf01048	4507	ENSG00000099810	MTAP	hsa:4507; I2G7M5; I2G7M6; I2G7M7; I2G7M8; I2G7M9; I2G7N0; Q13126; Q5T3P3; Q9H010	Gene and protein expression by JAK-STAT signaling after Interleukin-12 stimulation; Methionine salvage pathway	Methionine De Novo and Salvage Pathway	3	0	2135.9	2165.1	5553.2	5442.3	2458.5	2474.8	6085.1	5913.7	23	23	23	23	23	23	23	23	High	High	High	High	High	High
FALSE	High	Master Protein	P23526	Adenosylhomocysteinase OS=Homo sapiens (Human) OX=9606 GN=AHCY PE=1 SV=4	0	178.78	58	26	161	24	432	47.7	6.34	482.46	26	other metabolic processes;stress response;other biological processes	cytosol;nucleus;other cell component	other molecular function	Pf00670, Pf05221	191	ENSG00000101444	AHCY	A8K307; B3KUN3; E1P5P2; F5H737; hsa:191; P23526; Q96A36	Methylation; Sulfur amino acid metabolism; Metabolism of ingested SeMet, Sec, MeSec into H2Se; Defective AHCY causes Hypermethioninemia with S-adenosylhomocysteine hydrolase deficiency (HMAHCHD)	Folate Metabolism; Trans-sulfuration pathway; One Carbon Metabolism; Trans-sulfuration and one carbon metabolism; Methionine De Novo and Salvage Pathway; Ethanol effects on histone modifications	10	2	9319	9663.9	6041.4	5990.1	10054.9	9928.1	6774.7	6709.6	29	29	29	29	29	29	29	29	High	High	High	High	High	High
FALSE	High	Master Protein	Q14978	Nucleolar and coiled-body phosphoprotein 1 OS=Homo sapiens (Human) OX=9606 GN=NOLC1 PE=1 SV=2	0	178.148	53	45	138	44	699	73.6	9.47	322.99	45	cell cycle OR cell proliferation;cell organization and biogenesis;RNA metabolism OR transcription;other metabolic processes;stress response;developmental processes;other biological processes	nucleus;other cell component	nucleic acid binding activity;other molecular function	Pf05022	9221	ENSG00000166197	NOLC1	hsa:9221; Q14978; Q15030; Q5VV70; Q9BUV3			0	1	3226	3196.5	12329.3	12568.8	3744.6	3708.6	12860.1	13708.5	40	40	40	40	40	40	40	40	High	High	High	High	High	High
FALSE	High	Master Protein	P47895	Aldehyde dehydrogenase family 1 member A3 OS=Homo sapiens (Human) OX=9606 GN=ALDH1A3 PE=1 SV=2	0	177.98	58	32	144	29	512	56.1	7.25	423.73	32	cell organization and biogenesis;other metabolic processes;developmental processes;other biological processes	cytosol;other cell component	other molecular function	Pf00171	220	ENSG00000184254	ALDH1A3	hsa:220; P47895; Q6NT64	RA biosynthesis pathway	Ethanol effects on histone modifications; Vitamin A and Carotenoid Metabolism	3	3	4974	4990.7	8384.3	8444.8	5582.2	5474.5	8769.6	8577.2	29	29	29	29	29	29	29	29	High	High	High	High	High	High
FALSE	High	Master Protein	P25786	Proteasome subunit alpha type-1 OS=Homo sapiens (Human) OX=9606 GN=PSMA1 PE=1 SV=1	0	175.718	83	21	126	21	263	29.5	6.61	365.21	21	cell-cell signaling;protein metabolism;other metabolic processes;stress response;transport;signal transduction;other biological processes	cytosol;cytoskeleton;nucleus;other cell component	nucleic acid binding activity;other molecular function	Pf00227, Pf10584	5682	ENSG00000129084	PSMA1	A8K400; hsa:5682; P25786; Q53YE8; Q9BRV9	ER-Phagosome pathway; Antigen processing: Ubiquitination & Proteasome degradation; APC/C:Cdc20 mediated degradation of Securin; APC/C:Cdh1 mediated degradation of Cdc20 and other APC/C:Cdh1 targeted proteins in late mitosis/early G1; Cdc20:Phospho-APC/C mediated degradation of Cyclin A; Separation of Sister Chromatids; CDK-mediated phosphorylation and removal of Cdc6; Autodegradation of Cdh1 by C…	Proteasome Degradation	57	0	3610	3694.5	7829.3	7840	4054.6	3995.6	8542.3	8740.1	22	22	22	22	22	22	22	22	High	High	High	High	High	High
FALSE	High	Master Protein	Q8NBS9	Thioredoxin domain-containing protein 5 OS=Homo sapiens (Human) OX=9606 GN=TXNDC5 PE=1 SV=2	0	175.603	61	23	132	22	432	47.6	5.97	407.29	23	protein metabolism;other metabolic processes;transport;other biological processes	non-structural extracellular;ER/Golgi;other cytoplasmic organelle	other molecular function	Pf00085	81567	ENSG00000239264	TXNDC5	B2RDM2; hsa:81567; Q5TCQ0; Q8NBS9; Q8ND33; Q8TCT2; Q9BVH9	Golgi Associated Vesicle Biogenesis; Neutrophil degranulation; Lysosome Vesicle Biogenesis	VEGFA-VEGFR2 Signaling Pathway	4	0	4007.6	4045.8	6199.2	6112.9	4413.6	4309.3	6556.2	6662.2	22	22	22	22	22	22	22	22	High	High	High	High	High	High
FALSE	High	Master Protein	O43852	Calumenin OS=Homo sapiens (Human) OX=9606 GN=CALU PE=1 SV=2	0	175.31	70	22	121	21	315	37.1	4.64	413.16	22	protein metabolism;other metabolic processes	non-structural extracellular;other membranes;cytosol;ER/Golgi;other cell component	other molecular function	Pf13833	813	ENSG00000128595	CALU	B3KPG9; D6QS48; D6QS49; D6QS50; D6QS51; D6QS52; D6QS53; D6QS54; D6QS55; D6QS56; D6QS57; D6QS58; D6QS59; F5H1Q9; F5H879; hsa:813; O43852; O60456; Q6FHB9; Q96RL3; Q9NR43	Platelet degranulation ; Regulation of Insulin-like Growth Factor (IGF) transport and uptake by Insulin-like Growth Factor Binding Proteins (IGFBPs); Post-translational protein phosphorylation	NOTCH1 regulation of human endothelial cell calcification; VEGFA-VEGFR2 Signaling Pathway	5	0	2655.1	2695.3	4919.7	5018.1	2968.3	2918.3	5556.2	5222.1	22	22	22	22	22	22	22	22	High	High	High	High	High	High
FALSE	High	Master Protein	P04843	Dolichyl-diphosphooligosaccharide--protein glycosyltransferase subunit 1 OS=Homo sapiens (Human) OX=9606 GN=RPN1 PE=1 SV=1	0	174.966	67	35	118	35	607	68.5	6.38	331.64	35	protein metabolism;other metabolic processes	other membranes;cytosol;ER/Golgi;other cell component		Pf04597	6184	ENSG00000163902	RPN1	B2R5Z0; D3DNB6; hsa:6184; P04843; Q68DT1	SRP-dependent cotranslational protein targeting to membrane; Asparagine N-linked glycosylation; Maturation of spike protein	Proteasome Degradation	4	0	9194.9	9248.7	3931.9	4149.8	8618.1	8989	3677.7	3788.8	34	34	34	34	34	34	34	34	High	High	High	High	High	High
FALSE	High	Master Protein	P17858	ATP-dependent 6-phosphofructokinase, liver type OS=Homo sapiens (Human) OX=9606 GN=PFKL PE=1 SV=6	0	174.406	41	31	104	24	780	85	7.5	321.62	31	cell organization and biogenesis;other metabolic processes;transport;other biological processes	non-structural extracellular;cytosol;other cell component	kinase activity;other molecular function	Pf00365	5211	ENSG00000141959	PFKL	hsa:5211; P17858; Q96A64; Q96IH4; Q9BR91	Glycolysis; Neutrophil degranulation	Photodynamic therapy-induced HIF-1 survival signaling; Pathways in clear cell renal cell carcinoma; Metabolic reprogramming in colon cancer; Insulin Signaling; Glycolysis and Gluconeogenesis	7	0	3424.2	3421.9	1434.2	1469.9	3083.6	3112.1	1418.4	1304.5	20	20	20	20	20	20	20	20	High	High	High	High	High	High
FALSE	High	Master Protein	P23229	Integrin alpha-6 OS=Homo sapiens (Human) OX=9606 GN=ITGA6 PE=1 SV=5	0	174.228	39	38	89	38	1130	126.5	6.61	256.32	38	cell adhesion;cell organization and biogenesis;developmental processes;signal transduction;other biological processes	extracellular matrix;plasma membrane;other membranes;other cell component	other molecular function	Pf01839, Pf08441	3655	ENSG00000091409	ITGA6	B2RMU9; B4DG69; B4DKB8; C4AM96; G5E9H1; hsa:3655; P23229; Q08443; Q0MRC7; Q14646; Q16508; Q53RX7; Q59HB7; Q86VL6; Q9UCT1; Q9UN03	Integrin cell surface interactions; Syndecan interactions; Laminin interactions; Assembly of collagen fibrils and other multimeric structures; Type I hemidesmosome assembly; Basigin interactions	Integrin-mediated Cell Adhesion; Arrhythmogenic Right Ventricular Cardiomyopathy; Alpha 6 Beta 4 signaling pathway; Mammary gland development pathway - Embryonic development (Stage 1 of 4); Focal Adhesion; Regulation of Apoptosis by Parathyroid Hormone-related Protein; Focal Adhesion-PI3K-Akt-mTOR-signaling pathway; PI3K-Akt Signaling Pathway; Ebola Virus Pathway on Host; Small cell lung cancer	16	0	3110.3	3145.4	4910.6	4879.7	3221.7	3203.4	5105.9	4874	29	29	29	29	29	29	29	29	High	High	High	High	High	High
FALSE	High	Master Protein	Q15019	Septin-2 OS=Homo sapiens (Human) OX=9606 GN=SEPTIN2 PE=1 SV=1	0	174.168	71	20	128	19	361	41.5	6.6	407.86	20	cell cycle OR cell proliferation;cell organization and biogenesis;developmental processes;signal transduction;other biological processes	non-structural extracellular;plasma membrane;other membranes;cytoskeleton;ER/Golgi;nucleus;other cell component	other molecular function	Pf00735	4735	ENSG00000168385	SEPTIN2	B4DGE8; hsa:4735; Q14132; Q15019; Q53QU3; Q8IUK9; Q96CB0	Anchoring of the basal body to the plasma membrane		1	0	3815.6	3910.6	5088.3	5014.9	4134.3	3935.6	5274.3	5174.1	20	20	20	20	20	20	20	20	High	High	High	High	High	High
FALSE	High	Master Protein	Q02818	Nucleobindin-1 OS=Homo sapiens (Human) OX=9606 GN=NUCB1 PE=1 SV=4	0	173.871	67	32	106	31	461	53.8	5.25	353.94	32	protein metabolism;other metabolic processes;signal transduction;other biological processes	other membranes;ER/Golgi;nucleus;other cytoplasmic organelle	enzyme regulator activity;nucleic acid binding activity;other molecular function	Pf13499	4924	ENSG00000104805	NUCB1	B2RD64; hsa:4924; Q02818; Q15838; Q7Z4J7; Q9BUR1	Regulation of Insulin-like Growth Factor (IGF) transport and uptake by Insulin-like Growth Factor Binding Proteins (IGFBPs); Post-translational protein phosphorylation		2	1	2494.9	2465.8	7850.7	7732.6	2896.4	2855.9	8271.1	8228.7	28	28	28	28	28	28	28	28	High	High	High	High	High	High
FALSE	High	Master Protein	O60610	Protein diaphanous homolog 1 OS=Homo sapiens (Human) OX=9606 GN=DIAPH1 PE=1 SV=2	0	173.232	38	45	83	43	1272	141.3	5.41	244.34	45	cell organization and biogenesis;transport;other biological processes	plasma membrane;other membranes;cytosol;cytoskeleton;nucleus;other cell component	signal transduction activity or receptor binding;cytoskeletal activity;other molecular function	Pf02181, Pf06345, Pf06346, Pf06367, Pf06371	1729	ENSG00000131504	DIAPH1	A6NF18; B7ZKW2; E9PEZ2; hsa:1729; O60610; Q17RN4; Q59FH8; Q9UC76	RHO GTPases Activate Formins; Neutrophil degranulation; ERBB2 Regulates Cell Motility	Regulation of Microtubule Cytoskeleton; AGE/RAGE pathway; Focal Adhesion; Type 2 papillary renal cell carcinoma; Regulation of Actin Cytoskeleton; G13 Signaling Pathway	9	1	4907.6	4749.3	2992.5	3034.3	4448.9	4549.2	2604.8	2519.6	31	31	31	31	31	31	31	31	High	High	High	High	High	High
FALSE	High	Master Protein	P67809	Y-box-binding protein 1 OS=Homo sapiens (Human) OX=9606 GN=YBX1 PE=1 SV=3	0	173.019	58	20	230	14	324	35.9	9.88	776.82	20	RNA metabolism OR transcription;other metabolic processes;transport;developmental processes;signal transduction;other biological processes	non-structural extracellular;other membranes;cytosol;nucleus;other cell component	nucleic acid binding activity;other molecular function	Pf00313	4904	ENSG00000065978	YBX1	hsa:4904; P16990; P16991; P67809; Q14972; Q15325; Q5FVF0	mRNA Splicing - Major Pathway; mRNA Splicing - Minor Pathway; Noncanonical activation of NOTCH3	Brain-Derived Neurotrophic Factor (BDNF) signaling pathway; MECP2 and Associated Rett Syndrome; mRNA Processing; Sudden Infant Death Syndrome (SIDS) Susceptibility Pathways	7	0	663.4	651.2	1673.7	1704.8	728.7	778.2	1859.9	1815.7	11	11	11	11	11	11	11	11	High	High	High	High	High	High
FALSE	High	Master Protein	Q8NFC6	Biorientation of chromosomes in cell division protein 1-like 1 OS=Homo sapiens (Human) OX=9606 GN=BOD1L1 PE=1 SV=2	0	172.258	18	48	82	44	3051	330.3	5.08	213.67	48	DNA metabolism;other metabolic processes;stress response;other biological processes	cytoskeleton;nucleus;other cell component	enzyme regulator activity;other molecular function	Pf05205	259282	ENSG00000038219	BOD1L1	hsa:259282; Q6P0M8; Q8NFC6; Q96AL1; Q9H6G0; Q9NTD6; Q9P2L9			0	3	1045.6	1051.4	3023.9	2962.8	1154.8	1166.7	3086.9	3077.6	34	34	34	34	34	34	34	34	High	High	High	High	High	High
FALSE	High	Master Protein	P07355	Annexin A2 OS=Homo sapiens (Human) OX=9606 GN=ANXA2 PE=1 SV=2	0	171.66	68	28	186	7	339	38.6	7.75	507.85	28	cell organization and biogenesis;protein metabolism;other metabolic processes;transport;developmental processes;signal transduction;other biological processes	non-structural extracellular;extracellular matrix;plasma membrane;other membranes;other cytoplasmic organelle;other cell component	transporter activity;enzyme regulator activity;cytoskeletal activity;other molecular function	Pf00191	302	ENSG00000182718	ANXA2	hsa:302; P07355; Q567R4; Q6N0B3; Q8TBV2; Q96DD5; Q9UDH8	Neutrophil degranulation; Smooth Muscle Contraction; Gene and protein expression by JAK-STAT signaling after Interleukin-12 stimulation; Dissolution of Fibrin Clot	Gastrin Signaling Pathway; Prostaglandin Synthesis and Regulation	6	24	12118.8	11903.5	2439	2327.6	11290	11371.7	2210.8	2015.4	31	31	31	31	31	31	31	31	High	High	High	High	High	High
FALSE	High	Master Protein	P17301	Integrin alpha-2 OS=Homo sapiens (Human) OX=9606 GN=ITGA2 PE=1 SV=1	0	171.521	35	33	74	33	1181	129.2	5.31	241.33	33	cell adhesion;cell cycle OR cell proliferation;cell organization and biogenesis;stress response;developmental processes;signal transduction;other biological processes	plasma membrane;other membranes;nucleus;other cell component	signal transduction activity or receptor binding;other molecular function	Pf00092, Pf01839, Pf08441	3673	ENSG00000164171	ITGA2	hsa:3673; P17301; Q14595	Integrin cell surface interactions; ECM proteoglycans; Laminin interactions; MET activates PTK2 signaling; Syndecan interactions; CHL1 interactions; Platelet Adhesion to exposed collagen	Integrin-mediated Cell Adhesion; Arrhythmogenic Right Ventricular Cardiomyopathy; Interleukin-11 Signaling Pathway; Human Complement System; Focal Adhesion; TGF-beta Signaling Pathway; Focal Adhesion-PI3K-Akt-mTOR-signaling pathway; PI3K-Akt Signaling Pathway; Ebola Virus Pathway on Host; Small cell lung cancer	17	0	2360.4	2391.5	2849	2923.7	2449.6	2398.8	3048.3	3014.2	28	28	28	28	28	28	28	28	High	High	High	High	High	High
FALSE	High	Master Protein	P04632	Calpain small subunit 1 OS=Homo sapiens (Human) OX=9606 GN=CAPNS1 PE=1 SV=1	0	171.403	85	16	104	16	268	28.3	5.2	347.23	16	cell organization and biogenesis;protein metabolism;other metabolic processes;developmental processes;other biological processes	plasma membrane;other membranes;cytosol	other molecular function		826	ENSG00000126247	CAPNS1	A8K0P1; hsa:826; P04632; Q8WTX3; Q96EW0	Degradation of the extracellular matrix; Formation of the cornified envelope; Deregulated CDK5 triggers multiple neurodegenerative pathways in Alzheimer's disease models	Integrin-mediated Cell Adhesion	4	0	1379.1	1431.2	3373.1	3188.8	1581.1	1500.1	3268.4	3239.8	19	19	19	19	19	19	19	19	High	High	High	High	High	High
FALSE	High	Master Protein	O75976	Carboxypeptidase D OS=Homo sapiens (Human) OX=9606 GN=CPD PE=1 SV=2	0	171.284	37	47	102	47	1380	152.8	6.05	272.74	47	protein metabolism;other metabolic processes	non-structural extracellular;plasma membrane;other membranes	other molecular function	Pf00246, Pf13620	1362	ENSG00000108582	CPD	B7Z7T9; B7ZAU4; F5GZH6; hsa:1362; O15377; O75976; Q86SH9; Q86XE6	Golgi Associated Vesicle Biogenesis		1	0	2891.2	2861.3	5932.3	5995.8	3014.2	3099	5405	5967.6	43	43	43	43	43	43	43	43	High	High	High	High	High	High
FALSE	High	Master Protein	P17174	Aspartate aminotransferase, cytoplasmic OS=Homo sapiens (Human) OX=9606 GN=GOT1 PE=1 SV=3	0	171.142	72	28	151	28	413	46.2	7.01	464.27	28	other metabolic processes;stress response;signal transduction;other biological processes	cytosol;nucleus;other cytoplasmic organelle;other cell component	other molecular function	Pf00155	2805	ENSG00000120053	GOT1	B2R6R7; B7Z7E9; hsa:2805; P17174; Q5VW80	Gluconeogenesis; Aspartate and asparagine metabolism; Methionine salvage pathway	Alanine and aspartate metabolism; Trans-sulfuration pathway; Amino Acid metabolism; TCA cycle in senescence; Glycolysis and Gluconeogenesis	8	0	3743.1	3747.9	9584.8	9445.3	4352.8	4159.7	10268.9	10003.7	25	25	25	25	25	25	25	25	High	High	High	High	High	High
FALSE	High	Master Protein	O43264	Centromere/kinetochore protein zw10 homolog OS=Homo sapiens (Human) OX=9606 GN=ZW10 PE=1 SV=3	0	170.89	55	36	74	36	779	88.8	6.27	224.72	36	cell cycle OR cell proliferation;cell organization and biogenesis;transport;signal transduction;other biological processes	other membranes;cytosol;cytoskeleton;ER/Golgi;nucleus;other cell component	nucleic acid binding activity	Pf06248	9183	ENSG00000086827	ZW10	A1A528; hsa:9183; O43264	Separation of Sister Chromatids; COPI-dependent Golgi-to-ER retrograde traffic; Resolution of Sister Chromatid Cohesion; RHO GTPases Activate Formins; EML4 and NUDC in mitotic spindle formation; Amplification of signal from unattached kinetochores via a MAD2 inhibitory signal		7	0	2190.5	2124.3	4337.9	4511.7	2275.9	2242.1	4308.9	4307.2	31	31	31	31	31	31	31	31	High	High	High	High	High	High
FALSE	High	Master Protein	Q9Y266	Nuclear migration protein nudC OS=Homo sapiens (Human) OX=9606 GN=NUDC PE=1 SV=1	0	170.688	63	32	106	31	331	38.2	5.38	317.68	32	cell cycle OR cell proliferation;other biological processes	cytosol;cytoskeleton;nucleus;other cell component	other molecular function	Pf04969, Pf14050, Pf16273	10726	ENSG00000090273	NUDC	hsa:10726; Q5QP31; Q5QP35; Q9H0N2; Q9Y266; Q9Y2B6	Separation of Sister Chromatids; Resolution of Sister Chromatid Cohesion; RHO GTPases Activate Formins; EML4 and NUDC in mitotic spindle formation; Amplification of signal from unattached kinetochores via a MAD2 inhibitory signal	Ciliary landscape	7	1	5921	5784.1	4765.5	4663.2	6055.5	6055.7	4618	4620	30	30	30	30	30	30	30	30	High	High	High	High	High	High
FALSE	High	Master Protein	Q8IVF2	Protein AHNAK2 OS=Homo sapiens (Human) OX=9606 GN=AHNAK2 PE=1 SV=2	0	170.23	25	52	83	50	5795	616.2	5.36	204.08	52	other biological processes	plasma membrane;other membranes;cytosol;cytoskeleton;nucleus;other cell component			113146	ENSG00000185567	AHNAK2	hsa:113146; Q5BKX7; Q7Z343; Q7Z358; Q7Z394; Q7Z3G0; Q86WQ6; Q8IVF2; Q8IYY1; Q8N3G4; Q96EX9			0	0	1718.2	1807.1	3276.4	3325	1833.1	1839.1	3306	3412.9	33	33	33	33	33	33	33	33	High	High	High	High	High	High
FALSE	High	Master Protein	Q15393	Splicing factor 3B subunit 3 OS=Homo sapiens (Human) OX=9606 GN=SF3B3 PE=1 SV=4	0	170.221	41	42	103	42	1217	135.5	5.26	291.97	42	RNA metabolism OR transcription;other metabolic processes;other biological processes	nucleus	nucleic acid binding activity;other molecular function	Pf03178, Pf10433	23450	ENSG00000189091	SF3B3	hsa:23450; Q15393; Q6NTI8; Q96GC0; Q9BPY2; Q9UFX7; Q9UJ29	mRNA Splicing - Major Pathway; mRNA Splicing - Minor Pathway	mRNA Processing	3	0	6523.5	6660.9	4432.4	4315.4	6705.5	6782.6	4658.5	4427.4	31	31	31	31	31	31	31	31	High	High	High	High	High	High
FALSE	High	Master Protein	Q13308	Inactive tyrosine-protein kinase 7 OS=Homo sapiens (Human) OX=9606 GN=PTK7 PE=1 SV=2	0	170.079	47	38	93	38	1070	118.3	7.09	278.47	38	cell adhesion;cell-cell signaling;cell organization and biogenesis;protein metabolism;other metabolic processes;stress response;developmental processes;signal transduction;other biological processes	plasma membrane;other membranes;other cell component	kinase activity;other molecular function	Pf07679, Pf07714, Pf13927	5754	ENSG00000112655	PTK7	A8K974; B7Z477; E9PFZ5; hsa:5754; Q13308; Q13417; Q5T650; Q6IQ54; Q8NFA5; Q8NFA6; Q8NFA7; Q8NFA8			0	0	2826.5	2909.8	3747.6	3848.2	3019.7	2977.8	3908.4	3908.9	33	33	33	33	33	33	33	33	High	High	High	High	High	High
FALSE	High	Master Protein	P09972	Fructose-bisphosphate aldolase C OS=Homo sapiens (Human) OX=9606 GN=ALDOC PE=1 SV=2	0	169.522	77	27	152	18	364	39.4	6.87	480.27	27	other metabolic processes;transport;other biological processes	non-structural extracellular;cytosol;cytoskeleton;other cell component	cytoskeletal activity;other molecular function	Pf00274	230	ENSG00000109107	ALDOC	B2R5R3; hsa:230; P09972; Q3SYL3; Q6FH94; Q6P0L5	Neutrophil degranulation; Glycolysis; Gluconeogenesis	Pathways in clear cell renal cell carcinoma; Glycolysis and Gluconeogenesis	5	0	3593.4	3674.7	5016.4	4931	3970.4	3843	5327.4	5324.8	17	17	17	17	17	17	17	17	High	High	High	High	High	High
FALSE	High	Master Protein	O43719	HIV Tat-specific factor 1 OS=Homo sapiens (Human) OX=9606 GN=HTATSF1 PE=1 SV=1	0	169.241	52	38	80	38	755	85.8	4.4	239.58	38	RNA metabolism OR transcription;other metabolic processes;other biological processes	nucleus		Pf00076	27336	ENSG00000102241	HTATSF1	D3DWG9; hsa:27336; O43719; Q59G06; Q99730			0	0	2693.2	2566.3	2485.1	2444.5	2570.9	2600.6	2384.5	2351.8	32	32	32	32	32	32	32	32	High	High	High	High	High	High
FALSE	High	Master Protein	P37802	Transgelin-2 OS=Homo sapiens (Human) OX=9606 GN=TAGLN2 PE=1 SV=3	0	169.044	89	18	121	17	199	22.4	8.25	347.56	18	transport;other biological processes	non-structural extracellular;cytosol		Pf00307, Pf00402	8407	ENSG00000158710	TAGLN2	E9KL39; hsa:8407; P37802; Q5JRQ6; Q5JRQ7; Q6FGI1; Q9BUH5; Q9H4P0	Platelet degranulation		1	1	1369.4	1411.3	3379.2	3391.8	1558.8	1535.1	3678.9	3719.2	19	19	19	19	19	19	19	19	High	High	High	High	High	High
FALSE	High	Master Protein	A0AVT1	Ubiquitin-like modifier-activating enzyme 6 OS=Homo sapiens (Human) OX=9606 GN=UBA6 PE=1 SV=1	0	168.977	39	38	83	37	1052	117.9	6.14	241.12	38	cell organization and biogenesis;protein metabolism;other metabolic processes;stress response;developmental processes;other biological processes	cytosol;nucleus;other cell component	other molecular function	Pf00899, Pf09358, Pf10585, Pf16190, Pf16191	55236	ENSG00000033178	UBA6	A0AVT1; A6N8M7; B2RAV3; hsa:55236; Q4W5K0; Q6UV21; Q86T78; Q86TC7; Q8N5T3; Q8N9E4; Q9H3T7; Q9NVC9	Synthesis of active ubiquitin: roles of E1 and E2 enzymes; Antigen processing: Ubiquitination & Proteasome degradation		2	1	4205.4	4284.2	2641.8	2639.9	4169.3	4201.6	2486.5	2548.2	32	32	32	32	32	32	32	32	High	High	High	High	High	High
FALSE	High	Master Protein	Q8N3U4	Cohesin subunit SA-2 OS=Homo sapiens (Human) OX=9606 GN=STAG2 PE=1 SV=3	0	168.752	37	40	87	29	1231	141.2	5.43	258.26	40	cell cycle OR cell proliferation;cell organization and biogenesis;other biological processes	cytosol;cytoskeleton;nucleus;other cell component	other molecular function	Pf08514	10735	ENSG00000101972	STAG2	B1AMT5; D3DTF5; hsa:10735; O00540; Q5JTI6; Q68DE9; Q8N3U4; Q9H1N8	Separation of Sister Chromatids; Meiotic synapsis; Estrogen-dependent gene expression; Resolution of Sister Chromatid Cohesion; SUMOylation of DNA damage response and repair proteins; Establishment of Sister Chromatid Cohesion; Cohesin Loading onto Chromatin	Cell Cycle	8	10	3327.6	3322.7	4659.8	4969.8	3522.3	3500.9	3806.5	4486.9	37	37	37	37	37	37	37	37	High	High	High	High	High	High
FALSE	High	Master Protein	Q5H9R7	Serine/threonine-protein phosphatase 6 regulatory subunit 3 OS=Homo sapiens (Human) OX=9606 GN=PPP6R3 PE=1 SV=2	0	168.526	44	31	68	31	873	97.6	4.6	227.49	31	cell organization and biogenesis;transport;other biological processes	plasma membrane;other membranes;cytosol;ER/Golgi;nucleus	enzyme regulator activity;other molecular function	Pf04499	55291	ENSG00000110075	PPP6R3	hsa:55291; Q3B7I1; Q3I4Y0; Q3KR35; Q5H9R7; Q68CR3; Q7L4R8; Q8N3B2; Q96MB2; Q9H2K5; Q9H2K6; Q9HCL4; Q9NUY3	COPII-mediated vesicle transport; Telomere Extension By Telomerase		2	0	1790.4	1749.3	2995.9	3181.6	1810.5	1828.4	2974.8	3155.6	20	20	20	20	20	20	20	20	High	High	High	High	High	High
FALSE	High	Master Protein	P61221	ATP-binding cassette sub-family E member 1 OS=Homo sapiens (Human) OX=9606 GN=ABCE1 PE=1 SV=1	0	168.467	56	29	92	29	599	67.3	8.34	271.56	29	cell organization and biogenesis;protein metabolism;other metabolic processes;stress response;transport;other biological processes	cytosol;mitochondrion;other cell component	enzyme regulator activity;translation activity;other molecular function	Pf00005, Pf00037, Pf04068	6059	ENSG00000164163	ABCE1	hsa:6059; O88793; P61221; Q13181; Q13864; Q6NR76; Q96AL0; Q96B10; Q99K66	OAS antiviral response; Interferon alpha/beta signaling		2	0	7018.6	7304.6	1761.6	1711.1	7237.3	7246.8	1826.1	1771.6	26	26	26	26	26	26	26	26	High	High	High	High	High	High
FALSE	High	Master Protein	P08133	Annexin A6 OS=Homo sapiens (Human) OX=9606 GN=ANXA6 PE=1 SV=3	0	168.461	61	40	104	40	673	75.8	5.6	273.29	40	cell organization and biogenesis;stress response;transport;developmental processes;signal transduction;other biological processes	other membranes;mitochondrion;other cytoplasmic organelle;other cell component	transporter activity;cytoskeletal activity;other molecular function	Pf00191	309	ENSG00000197043	ANXA6	B7Z8A7; D3DQH4; E9PGK1; hsa:309; P08133; Q6ZT79	Smooth Muscle Contraction	Calcium Regulation in the Cardiac Cell; Prostaglandin Synthesis and Regulation	3	0	4737.9	4758.7	2082.5	2062.8	4250.6	4427.4	1751.1	1706.6	39	39	39	39	39	39	39	39	High	High	High	High	High	High
FALSE	High	Master Protein	Q7Z6Z7	E3 ubiquitin-protein ligase HUWE1 OS=Homo sapiens (Human) OX=9606 GN=HUWE1 PE=1 SV=3	0	167.506	14	51	74	51	4374	481.6	5.22	189.43	51	cell organization and biogenesis;protein metabolism;DNA metabolism;other metabolic processes;stress response;transport;other biological processes	non-structural extracellular;other membranes;cytosol;ER/Golgi;nucleus;other cell component	nucleic acid binding activity;other molecular function	Pf00627, Pf00632, Pf02825, Pf06012, Pf06025, Pf14377	10075	ENSG00000086758	HUWE1	hsa:10075; O15029; Q4G2Z2; Q5H961; Q6P4D0; Q7Z6Z7; Q8NG67; Q9BUI0; Q9HCJ4; Q9NSL6; Q9P0A9	Neutrophil degranulation; Antigen processing: Ubiquitination & Proteasome degradation		2	0	2581.8	2492.9	1133.1	1177.7	2274.6	2343.7	994.6	925.9	32	32	32	32	32	32	32	32	High	High	High	High	High	High
FALSE	High	Master Protein	P40926	Malate dehydrogenase, mitochondrial OS=Homo sapiens (Human) OX=9606 GN=MDH2 PE=1 SV=3	0	167.258	67	22	157	21	338	35.5	8.68	438.96	22	other metabolic processes	other membranes;mitochondrion;other cell component	other molecular function	Pf00056, Pf02866	4191	ENSG00000146701	MDH2	A8K414; B2RE78; B4DE44; E9PDB2; hsa:4191; O43682; P40926	Citric acid cycle (TCA cycle); Gluconeogenesis	Amino Acid metabolism; Metabolic reprogramming in colon cancer; Glycolysis and Gluconeogenesis; TCA Cycle (aka Krebs or citric acid cycle)	6	1	7905	8130.4	7111.9	7085.2	8389.9	8173.7	7599.9	7389	22	22	22	22	22	22	22	22	High	High	High	High	High	High
FALSE	High	Master Protein	O60506	Heterogeneous nuclear ribonucleoprotein Q OS=Homo sapiens (Human) OX=9606 GN=SYNCRIP PE=1 SV=2	0	167.178	48	28	85	20	623	69.6	8.59	284.11	28	RNA metabolism OR transcription;other metabolic processes;stress response;other biological processes	ER/Golgi;nucleus;other cell component	nucleic acid binding activity	Pf00076, Pf18360	10492	ENSG00000135316	SYNCRIP	E1P501; E1P502; hsa:10492; O60506; Q53H05; Q5TCG2; Q5TCG3; Q8IW78; Q8N599; Q96LC1; Q96LC2; Q9Y583			0	8	6539.7	6412.6	1121.6	1044.9	6494.5	6426.5	1123.4	1032.6	24	24	24	24	24	24	24	24	High	High	High	High	High	High
FALSE	High	Master Protein	Q13177	Serine/threonine-protein kinase PAK 2 OS=Homo sapiens (Human) OX=9606 GN=PAK2 PE=1 SV=3	0	167.051	65	27	85	20	524	58	5.96	280.81	27	cell organization and biogenesis;protein metabolism;other metabolic processes;stress response;developmental processes;signal transduction;other biological processes	plasma membrane;other membranes;cytosol;nucleus;other cell component	enzyme regulator activity;kinase activity;other molecular function	Pf00069, Pf00786	5062	ENSG00000180370	PAK2	hsa:5062; Q13154; Q13177; Q6ISC3	Gene and protein expression by JAK-STAT signaling after Interleukin-12 stimulation; Regulation of activated PAK-2p34 by proteasome mediated degradation; MAPK6/MAPK4 signaling; Smooth Muscle Contraction; Nef and signal transduction; FCERI mediated MAPK activation; VEGFR2 mediated vascular permeability; Generation of second messenger molecules; Regulation of PAK-2p34 activity by PS-GAP/RHG10; Ephri…	Integrin-mediated Cell Adhesion; Apoptosis-related network due to altered Notch3 in ovarian cancer; Focal Adhesion; Fas Ligand (FasL) pathway and Stress induction of Heat Shock Proteins (HSP) regulation; TGF-beta Signaling Pathway; MAPK Signaling Pathway; VEGFA-VEGFR2 Signaling Pathway; Ras Signaling; Pancreatic adenocarcinoma pathway; Mechanoregulation and pathology of YAP/TAZ via Hippo and non-…	33	5	3982	4100.9	4035.8	3933.5	4316	4185.7	3617	3662.4	22	22	22	22	22	22	22	22	High	High	High	High	High	High
FALSE	High	Master Protein	O95782	AP-2 complex subunit alpha-1 OS=Homo sapiens (Human) OX=9606 GN=AP2A1 PE=1 SV=3	0	166.802	44	41	95	29	977	107.5	7.03	268.48	41	cell-cell signaling;cell organization and biogenesis;protein metabolism;other metabolic processes;transport;signal transduction;other biological processes	plasma membrane;other membranes;cytosol;ER/Golgi;other cytoplasmic organelle;other cell component	signal transduction activity or receptor binding;other molecular function	Pf01602, Pf02296, Pf02883	160	ENSG00000196961	AP2A1	hsa:160; O95782; Q96CI7; Q96PP6; Q96PP7; Q9H070	MHC class II antigen presentation; Cargo recognition for clathrin-mediated endocytosis; Potential therapeutics for SARS; Recycling pathway of L1; WNT5A-dependent internalization of FZD4; EPH-ephrin mediated repulsion of cells; LDL clearance; Trafficking of GluR2-containing AMPA receptors; Nef Mediated CD4 Down-regulation; Retrograde neurotrophin signalling; Nef Mediated CD8 Down-regulation; WNT5A…	Synaptic Vesicle Pathway; VEGFA-VEGFR2 Signaling Pathway; GABA receptor Signaling; EGF/EGFR Signaling Pathway; Fragile X Syndrome ; mBDNF and proBDNF regulation of GABA neurotransmission	20	8	4293.3	4290.7	2748.8	2685.2	4220.7	4248.8	2555.2	2516.1	28	28	28	28	28	28	28	28	High	High	High	High	High	High
FALSE	High	Master Protein	P28074	Proteasome subunit beta type-5 OS=Homo sapiens (Human) OX=9606 GN=PSMB5 PE=1 SV=3	0	165.783	65	16	159	16	263	28.5	6.92	546.78	16	cell-cell signaling;protein metabolism;other metabolic processes;stress response;transport;signal transduction;other biological processes	cytosol;cytoskeleton;nucleus;other cell component	other molecular function	Pf00227	5693	ENSG00000100804	PSMB5	B2R4N9; B4DUM9; D3DS43; E9PAV2; hsa:5693; P28074; Q16242; Q6PEW2; Q7Z3B5; Q86T01; Q9TNN9	Separation of Sister Chromatids; The role of GTSE1 in G2/M progression after G2 checkpoint; Regulation of PTEN stability and activity; Asymmetric localization of PCP proteins; Degradation of DVL; FCERI mediated NF-kB activation; Downstream TCR signaling; Cdc20:Phospho-APC/C mediated degradation of Cyclin A; Hedgehog 'on' state; Antigen processing: Ubiquitination & Proteasome degradation; Neddylat…	Proteasome Degradation	57	0	2288.1	2339.9	5681.5	5666.9	2648.5	2546.1	6051.8	6054.3	18	18	18	18	18	18	18	18	High	High	High	High	High	High
FALSE	High	Master Protein	P07951	Tropomyosin beta chain OS=Homo sapiens (Human) OX=9606 GN=TPM2 PE=1 SV=1	0	165.514	65	33	165	9	284	32.8	4.7	423.07	33	cell organization and biogenesis;other biological processes	cytosol;cytoskeleton	cytoskeletal activity;other molecular function	Pf00261	7169	ENSG00000198467	TPM2	A6NM85; hsa:7169; P06468; P07951; Q13894; Q53FM4; Q5TCU4; Q5TCU7; Q9UH67	Striated Muscle Contraction; Smooth Muscle Contraction	Striated Muscle Contraction Pathway	3	18	4972	4971.8	10371.1	10448.7	5483.4	5237.2	10874.9	11538.4	26	26	26	26	26	26	26	26	High	High	High	High	High	High
FALSE	High	Master Protein	P04350	Tubulin beta-4A chain OS=Homo sapiens (Human) OX=9606 GN=TUBB4A PE=1 SV=2	0	165.152	69	23	184	3	444	49.6	4.88	429.34	23	cell cycle OR cell proliferation;cell organization and biogenesis;other biological processes	cytosol;cytoskeleton;other cell component	cytoskeletal activity;other molecular function	Pf00091, Pf03953	10382	ENSG00000104833	TUBB4A	B3KQP4; hsa:10382; P04350; Q969E5	Translocation of SLC2A4 (GLUT4) to the plasma membrane; Separation of Sister Chromatids; Resolution of Sister Chromatid Cohesion; RHO GTPases Activate Formins; EML4 and NUDC in mitotic spindle formation; COPI-dependent Golgi-to-ER retrograde traffic; COPI-mediated anterograde transport; Recycling pathway of L1; HCMV Early Events; MHC class II antigen presentation; Intraflagellar transport; The ro…	Pathogenic Escherichia coli infection; Parkin-Ubiquitin Proteasomal System pathway	38	1	532.2	521.2	225.1	232.3	513.7	515.3	166.7	174.4	3	3	3	3	3	3	3	3	High	High	High	High	High	High
FALSE	High	Master Protein	Q15084	Protein disulfide-isomerase A6 OS=Homo sapiens (Human) OX=9606 GN=PDIA6 PE=1 SV=1	0	164.885	67	29	110	28	440	48.1	5.08	338.73	29	protein metabolism;other metabolic processes;stress response;signal transduction;other biological processes	non-structural extracellular;plasma membrane;other membranes;cytosol;ER/Golgi;other cell component	other molecular function	Pf00085	10130	ENSG00000143870	PDIA6	B3KY95; B5MCQ5; B7Z254; B7Z4M8; F8WA83; hsa:10130; Q15084; Q53RC7; Q6ZSH5; Q99778	Regulation of Insulin-like Growth Factor (IGF) transport and uptake by Insulin-like Growth Factor Binding Proteins (IGFBPs); Post-translational protein phosphorylation; XBP1(S) activates chaperone genes	Photodynamic therapy-induced unfolded protein response; VEGFA-VEGFR2 Signaling Pathway	5	1	6315.7	6552	3216.2	3261.4	6544.4	6221.1	2861	3099.5	28	28	28	28	28	28	28	28	High	High	High	High	High	High
FALSE	High	Master Protein	Q14566	DNA replication licensing factor MCM6 OS=Homo sapiens (Human) OX=9606 GN=MCM6 PE=1 SV=1	0	164.782	48	40	109	39	821	92.8	5.41	295.66	40	cell cycle OR cell proliferation;cell organization and biogenesis;DNA metabolism;other metabolic processes;stress response	nucleus;other cell component	nucleic acid binding activity;other molecular function	Pf00493, Pf14551, Pf17207, Pf17855, Pf18263	4175	ENSG00000076003	MCM6	B2R6H2; hsa:4175; Q13504; Q14566; Q99859	Orc1 removal from chromatin; Activation of ATR in response to replication stress; Activation of the pre-replicative complex; Assembly of the pre-replicative complex; Unwinding of DNA	Cell Cycle; Retinoblastoma Gene in Cancer; Ciliary landscape; G1 to S cell cycle control; DNA Replication	11	1	6113.1	6032.1	2370.3	2400.5	5535.2	5822.7	2217.1	2214.9	38	38	38	38	38	38	38	38	High	High	High	High	High	High
FALSE	High	Master Protein	P00505	Aspartate aminotransferase, mitochondrial OS=Homo sapiens (Human) OX=9606 GN=GOT2 PE=1 SV=3	0	164.729	63	28	217	28	430	47.5	9.01	565.81	28	other metabolic processes;transport;developmental processes;other biological processes	plasma membrane;other membranes;mitochondrion;other cell component	other molecular function	Pf00155	2806	ENSG00000125166	GOT2	B4DJA6; E7ERW2; hsa:2806; P00505; Q53FL3; Q9BWA3	Gluconeogenesis; Glyoxylate metabolism and glycine degradation; Aspartate and asparagine metabolism; Glutamate and glutamine metabolism; Degradation of cysteine and homocysteine	Alanine and aspartate metabolism; Amino Acid metabolism; Metabolic reprogramming in colon cancer; Glycolysis and Gluconeogenesis	9	0	4995	5163.7	10099.3	9936.4	5557.4	5389.8	10742.4	10792.6	31	31	31	31	31	31	31	31	High	High	High	High	High	High
FALSE	High	Master Protein	Q9UMX0	Ubiquilin-1 OS=Homo sapiens (Human) OX=9606 GN=UBQLN1 PE=1 SV=2	0	164.5	38	15	122	7	589	62.5	5.11	425.94	15	cell organization and biogenesis;protein metabolism;other metabolic processes;stress response;other biological processes	plasma membrane;other membranes;cytosol;ER/Golgi;nucleus;other cytoplasmic organelle;other cell component	other molecular function	Pf00240, Pf00627	29979	ENSG00000135018	UBQLN1	A0A024R284; hsa:29979; Q5T6J5; Q5T6J9; Q8IXS9; Q8N2Q3; Q9H0T8; Q9H3R4; Q9HAZ5; Q9UMX0	Cargo recognition for clathrin-mediated endocytosis		1	6	1222.5	1221.1	2869.9	3048.7	1341.7	1286	3278.1	3184	14	14	14	14	14	14	14	14	High	High	High	High	High	High
FALSE	High	Master Protein	Q86UE4	Protein LYRIC OS=Homo sapiens (Human) OX=9606 GN=MTDH PE=1 SV=2	0	164.497	56	32	83	32	582	63.8	9.32	255.52	32	cell organization and biogenesis;signal transduction;other biological processes	plasma membrane;other membranes;ER/Golgi;nucleus;other cell component	nucleic acid binding activity;other molecular function	Pf15686	92140	ENSG00000147649	MTDH	hsa:92140; Q05DH2; Q52QU9; Q6PK07; Q86UE4; Q8TCX3		Gastric Cancer Network 2; ncRNAs involved in Wnt signaling in hepatocellular carcinoma	2	0	1975	1967	4456.5	4522.9	2114.9	2025.4	4544.1	4489.4	23	23	23	23	23	23	23	23	High	High	High	High	High	High
FALSE	High	Master Protein	Q9BXJ9	N-alpha-acetyltransferase 15, NatA auxiliary subunit OS=Homo sapiens (Human) OX=9606 GN=NAA15 PE=1 SV=1	0	164.393	45	44	114	34	866	101.2	7.42	299.32	44	protein metabolism;other metabolic processes;developmental processes;other biological processes	cytosol;nucleus;other cell component	translation activity	Pf12569, Pf13181	80155	ENSG00000164134	NAA15	D3DNY6; hsa:80155; Q52LG9; Q8IWH4; Q8NEV2; Q9BXJ9; Q9H8P6			0	9	7552.8	7484.3	1409	1357.1	7221.8	7405.5	1363.9	1289.6	37	37	37	37	37	37	37	37	High	High	High	High	High	High
FALSE	High	Master Protein	Q96QK1	Vacuolar protein sorting-associated protein 35 OS=Homo sapiens (Human) OX=9606 GN=VPS35 PE=1 SV=2	0	164.097	48	35	101	34	796	91.6	5.49	283.26	35	cell-cell signaling;cell organization and biogenesis;transport;developmental processes;signal transduction;other biological processes	other membranes;cytosol;other cytoplasmic organelle;other cell component	signal transduction activity or receptor binding	Pf03635	55737	ENSG00000069329	VPS35	hsa:55737; Q561W2; Q96QK1; Q9H016; Q9H096; Q9H4P3; Q9H8J0; Q9NRS7; Q9NVG2; Q9NX80; Q9NZK2	WNT ligand biogenesis and trafficking		1	1	4943.8	5050.3	4498.9	4441.9	4878.5	4722	3124.6	3719.8	33	33	33	33	33	33	33	33	High	High	High	High	High	High
FALSE	High	Master Protein	P49915	GMP synthase [glutamine-hydrolyzing] OS=Homo sapiens (Human) OX=9606 GN=GMPS PE=1 SV=1	0	163.834	54	30	81	30	693	76.7	6.87	241.57	30	other metabolic processes	cytosol	other molecular function	Pf00117, Pf00958, Pf02540	8833	ENSG00000163655	GMPS	A8K639; B4DXV7; F8W720; hsa:8833; P49915	Purine ribonucleoside monophosphate biosynthesis		1	0	4184.7	4181.8	920.6	967.8	4022.3	4104.7	917.7	837	27	27	27	27	27	27	27	27	High	High	High	High	High	High
FALSE	High	Master Protein	P24534	Elongation factor 1-beta OS=Homo sapiens (Human) OX=9606 GN=EEF1B2 PE=1 SV=3	0	163.831	92	20	134	16	225	24.7	4.67	413.16	20	protein metabolism;other metabolic processes;other biological processes	cytosol;other cell component	enzyme regulator activity;nucleic acid binding activity	Pf00736, Pf10587	1933	ENSG00000114942; ENSG00000283391	EEF1B2	A8K795; hsa:1933; P24534; Q6IBH9	Eukaryotic Translation Elongation	Translation Factors	2	0	3558.3	3557.4	6709.6	6726.8	3729.5	3779	7471.2	7416.3	16	16	16	16	16	16	16	16	High	High	High	High	High	High
FALSE	High	Master Protein	Q15181	Inorganic pyrophosphatase OS=Homo sapiens (Human) OX=9606 GN=PPA1 PE=1 SV=2	0	163.467	83	22	99	20	289	32.6	5.86	336.3	22	protein metabolism;RNA metabolism OR transcription;other metabolic processes	cytosol;other cell component	other molecular function	Pf00719	5464	ENSG00000180817	PPA1	hsa:5464; Q15181; Q2M348; Q5SQT7; Q6P7P4; Q9UQJ5; Q9Y5B1	Cytosolic tRNA aminoacylation; Pyrophosphate hydrolysis		2	3	7878.6	8017.6	3215	3211.9	7844.2	7858.5	3116.1	2976.8	26	26	26	26	26	26	26	26	High	High	High	High	High	High
FALSE	High	Master Protein	Q6P2Q9	Pre-mRNA-processing-splicing factor 8 OS=Homo sapiens (Human) OX=9606 GN=PRPF8 PE=1 SV=2	0	163.322	26	54	89	53	2335	273.4	8.84	219.59	54	cell organization and biogenesis;protein metabolism;RNA metabolism OR transcription;other metabolic processes;other biological processes	nucleus	nucleic acid binding activity;other molecular function	Pf01398, Pf08082, Pf08083, Pf08084, Pf10596, Pf10597, Pf10598, Pf12134	10594	ENSG00000174231; ENSG00000274442	PRPF8	hsa:10594; O14547; O75965; Q6P2Q9	mRNA Splicing - Major Pathway; mRNA Splicing - Minor Pathway	mRNA Processing	3	1	4765.5	4655.6	954.5	937.3	4333.9	4562.1	907.8	897	37	37	37	37	37	37	37	37	High	High	High	High	High	High
FALSE	High	Master Protein	P29692	Elongation factor 1-delta OS=Homo sapiens (Human) OX=9606 GN=EEF1D PE=1 SV=5	0	163.158	87	25	98	21	281	31.1	5.01	358.63	25	protein metabolism;RNA metabolism OR transcription;other metabolic processes;other biological processes	cytosol;nucleus;other cell component	enzyme regulator activity;nucleic acid binding activity;other molecular function	Pf00736, Pf10587	1936	ENSG00000104529; ENSG00000273594	EEF1D	B4DDU4; D3DWK3; E9PBQ9; hsa:1936; P29692; Q4VBZ6; Q969J1; Q96I38	Eukaryotic Translation Elongation	Translation Factors	2	4	5468.7	5324.2	3151.2	3170.6	5285.7	5180.5	3177.4	3062.7	21	21	21	21	21	21	21	21	High	High	High	High	High	High
FALSE	High	Master Protein	P14735	Insulin-degrading enzyme OS=Homo sapiens (Human) OX=9606 GN=IDE PE=1 SV=4	0	162.749	38	40	91	40	1019	117.9	6.61	249.55	40	cell organization and biogenesis;protein metabolism;other metabolic processes;transport;developmental processes;signal transduction;other biological processes	non-structural extracellular;plasma membrane;other membranes;cytosol;mitochondrion;nucleus;other cytoplasmic organelle;other cell component	other molecular function	Pf00675, Pf05193, Pf16187	3416	ENSG00000119912	IDE	B2R721; B7ZAU2; D3DR35; hsa:3416; P14735; Q5T5N2	Ub-specific processing proteases; Peroxisomal protein import	Alzheimers Disease	3	0	6840	7017.3	3443	3483.3	6868.8	6858.7	3193.7	3151	38	38	38	38	38	38	38	38	High	High	High	High	High	High
FALSE	High	Master Protein	Q9Y4E1	WASH complex subunit 2C OS=Homo sapiens (Human) OX=9606 GN=WASHC2C PE=1 SV=4	0	162.452	40	38	74	5	1320	144.8	4.79	244.78	38	cell organization and biogenesis;transport;other biological processes	plasma membrane;other membranes;cytosol;nucleus;other cytoplasmic organelle;other cell component	other molecular function	Pf15255	253725	ENSG00000172661	WASHC2C	B4DZQ6; B9EK53; F5H0J6; F5H871; hsa:253725; Q5SQU4; Q5SQU5; Q7L521; Q9UG79; Q9Y4E1			0	0	6.2	6.3	11.5	15.1	7.7	6.6	16.4	14.4	1	1	1	1	1	1	1	1	High	High	High	High	High	High
FALSE	High	Master Protein	Q8TEQ6	Gem-associated protein 5 OS=Homo sapiens (Human) OX=9606 GN=GEMIN5 PE=1 SV=3	0	162.405	30	41	85	41	1508	168.5	6.62	218.25	41	cell organization and biogenesis;protein metabolism;RNA metabolism OR transcription;other metabolic processes;transport;other biological processes	cytosol;nucleus;other cell component	translation activity;nucleic acid binding activity	Pf00400, Pf12894	25929	ENSG00000082516	GEMIN5	hsa:25929; Q14CV0; Q8TEQ6; Q8WWV4; Q969W4; Q9H9K3; Q9UFI5	snRNP Assembly		1	0	3963.2	4007.2	1406.3	1323.7	3733.3	3789.7	1245.5	1164	30	30	30	30	30	30	30	30	High	High	High	High	High	High
FALSE	High	Master Protein	Q9Y678	Coatomer subunit gamma-1 OS=Homo sapiens (Human) OX=9606 GN=COPG1 PE=1 SV=1	0	162.362	47	35	84	30	874	97.7	5.47	266.79	35	transport;other biological processes	other membranes;cytosol;ER/Golgi	other molecular function	Pf01602, Pf08752, Pf16381	22820	ENSG00000181789	COPG1	A8K6M8; B3KMF6; hsa:22820; Q54AC4; Q9Y678	COPI-dependent Golgi-to-ER retrograde traffic; COPI-mediated anterograde transport	VEGFA-VEGFR2 Signaling Pathway	3	3	5159.5	5156.3	2078.3	2052.6	4843.7	4925.1	1838.9	1766.5	29	29	29	29	29	29	29	29	High	High	High	High	High	High
FALSE	High	Master Protein	Q92538	Golgi-specific brefeldin A-resistance guanine nucleotide exchange factor 1 OS=Homo sapiens (Human) OX=9606 GN=GBF1 PE=1 SV=2	0	162.152	27	43	90	42	1859	206.3	5.73	254.9	43	cell organization and biogenesis;other metabolic processes;transport;other biological processes	other membranes;cytosol;ER/Golgi;other cell component	enzyme regulator activity;other molecular function	Pf01369, Pf12783	8729	ENSG00000107862	GBF1	hsa:8729; Q149P0; Q149P1; Q5VXX3; Q92538; Q96CK6; Q96HZ3; Q9H473	COPI-dependent Golgi-to-ER retrograde traffic; COPI-mediated anterograde transport; VxPx cargo-targeting to cilium; trans-Golgi Network Vesicle Budding		4	0	2030.3	2029.9	2158.4	2106.1	1956	1961.4	1791	1757.2	29	29	29	29	29	29	29	29	High	High	High	High	High	High
FALSE	High	Master Protein	P14314	Glucosidase 2 subunit beta OS=Homo sapiens (Human) OX=9606 GN=PRKCSH PE=1 SV=2	0	162.118	46	24	131	23	528	59.4	4.41	410.65	24	protein metabolism;other metabolic processes;developmental processes;signal transduction;other biological processes	ER/Golgi;other cell component	other molecular function	Pf12999, Pf13015, Pf13202	5589	ENSG00000130175	PRKCSH	A8K318; hsa:5589; P14314; Q96BU9; Q96D06; Q9P0W9	Regulation of Insulin-like Growth Factor (IGF) transport and uptake by Insulin-like Growth Factor Binding Proteins (IGFBPs); Post-translational protein phosphorylation; Advanced glycosylation endproduct receptor signaling; Maturation of spike protein; Calnexin/calreticulin cycle; Maturation of spike protein		7	1	2898.1	2957.1	5702.5	5780.1	3184.5	3187.5	5942.5	6383.1	25	25	25	25	25	25	25	25	High	High	High	High	High	High
FALSE	High	Master Protein	O14818	Proteasome subunit alpha type-7 OS=Homo sapiens (Human) OX=9606 GN=PSMA7 PE=1 SV=1	0	161.841	68	20	130	20	248	27.9	8.46	373.78	20	cell-cell signaling;protein metabolism;other metabolic processes;stress response;transport;signal transduction;other biological processes	cytosol;nucleus;other cell component	other molecular function	Pf00227, Pf10584	5688	ENSG00000101182	PSMA7	B2R515; hsa:5688; O14818; Q5JXJ2; Q9BR53; Q9H4K5; Q9UEU8	FCERI mediated NF-kB activation; Downstream TCR signaling; Antigen processing: Ubiquitination & Proteasome degradation; Activation of NF-kappaB in B cells; Oxygen-dependent proline hydroxylation of Hypoxia-inducible Factor Alpha; ER-Phagosome pathway; Cross-presentation of soluble exogenous antigens (endosomes); SCF-beta-TrCP mediated degradation of Emi1; APC/C:Cdc20 mediated degradation of Secur…	Proteasome Degradation	57	0	2798.1	2890.8	6374.4	6429.1	3181.9	3112.3	6420.9	6915.1	19	19	19	19	19	19	19	19	High	High	High	High	High	High
FALSE	High	Master Protein	Q13620	Cullin-4B OS=Homo sapiens (Human) OX=9606 GN=CUL4B PE=1 SV=4	0	161.467	42	40	81	27	913	103.9	7.37	231.86	40	cell cycle OR cell proliferation;cell organization and biogenesis;protein metabolism;DNA metabolism;other metabolic processes;stress response;developmental processes;other biological processes	cytosol;nucleus;other cell component	other molecular function	Pf00888, Pf10557	8450	ENSG00000158290	CUL4B	B1APK5; B3KVX4; B7Z5K8; hsa:8450; Q13620; Q6PIE4; Q6UP07; Q7Z673; Q9BY37; Q9UEB7; Q9UED7	Neddylation; Formation of Incision Complex in GG-NER; Formation of TC-NER Pre-Incision Complex; Dual incision in TC-NER; Gap-filling DNA repair synthesis and ligation in TC-NER; DNA Damage Recognition in GG-NER; Dual Incision in GG-NER; Recognition of DNA damage by PCNA-containing replication complex	Mesodermal Commitment Pathway; Nucleotide Excision Repair; DNA Repair Pathways Full Network	12	11	4909.6	4771.2	2909.3	2905.3	4471.3	4640	2444.1	2536.9	34	34	34	34	34	34	34	34	High	High	High	High	High	High
FALSE	High	Master Protein	Q14764	Major vault protein OS=Homo sapiens (Human) OX=9606 GN=MVP PE=1 SV=4	0	161.057	45	34	86	33	893	99.3	5.48	272.67	34	transport;signal transduction;other biological processes	non-structural extracellular;cytosol;cytoskeleton;nucleus;other cell component	other molecular function	Pf01505, Pf11978, Pf17794, Pf17795, Pf17796	9961	ENSG00000013364	MVP	hsa:9961; Q14764; Q96BG4; Q9BPW6; Q9BQT1; Q9UBD1	Neutrophil degranulation	16p11.2 proximal deletion syndrome	2	1	6245.5	5759.7	3759.7	3780.6	5705.3	5986.4	3973.1	3724.4	31	31	31	31	31	31	31	31	High	High	High	High	High	High
FALSE	High	Master Protein	P08758	Annexin A5 OS=Homo sapiens (Human) OX=9606 GN=ANXA5 PE=1 SV=2	0	160.862	81	29	222	27	320	35.9	5.05	674.47	29	stress response;transport;signal transduction;other biological processes	non-structural extracellular;plasma membrane;other membranes;cytosol;other cell component	enzyme regulator activity;other molecular function	Pf00191	308	ENSG00000164111	ANXA5	D3DNW7; hsa:308; P08758; Q6FHB3; Q6FI16; Q8WV69; Q9UDH9	Platelet degranulation	Apoptosis-related network due to altered Notch3 in ovarian cancer; Simplified Interaction Map Between LOXL4 and Oxidative Stress Pathway; Prostaglandin Synthesis and Regulation	4	2	4978.9	5113.9	8848.2	9205.4	5429.2	5555.2	7575.3	8963.8	28	28	28	28	28	28	28	28	High	High	High	High	High	High
FALSE	High	Master Protein	O95202	Mitochondrial proton/calcium exchanger protein OS=Homo sapiens (Human) OX=9606 GN=LETM1 PE=1 SV=1	0	160.857	43	29	72	29	739	83.3	6.7	211.21	29	cell organization and biogenesis;transport;other biological processes	other membranes;mitochondrion	transporter activity;translation activity;other molecular function	Pf07766	3954	ENSG00000168924	LETM1	B4DED2; hsa:3954; O95202; Q9UF65	Mitochondrial calcium ion transport		1	0	4103.8	4017.3	3004.9	2878.4	3972.5	3952.8	2581	2700.7	21	21	21	21	21	21	21	21	High	High	High	High	High	High
FALSE	High	Master Protein	Q9UQ80	Proliferation-associated protein 2G4 OS=Homo sapiens (Human) OX=9606 GN=PA2G4 PE=1 SV=3	0	160.646	69	24	130	23	394	43.8	6.55	368.79	24	RNA metabolism OR transcription;other metabolic processes;transport;other biological processes	non-structural extracellular;nucleus;other cytoplasmic organelle;other cell component	nucleic acid binding activity;other molecular function	Pf00557	5036	ENSG00000170515	PA2G4	hsa:5036; O43846; Q9UM59; Q9UQ80	Neutrophil degranulation		1	1	6630	6549.1	3577.5	3602.7	6364.3	6375.3	3488.1	3504.3	25	25	25	25	25	25	25	25	High	High	High	High	High	High
FALSE	High	Master Protein	O75643	U5 small nuclear ribonucleoprotein 200 kDa helicase OS=Homo sapiens (Human) OX=9606 GN=SNRNP200 PE=1 SV=2	0	160.608	27	46	79	46	2136	244.4	6.06	210.36	46	cell organization and biogenesis;RNA metabolism OR transcription;other metabolic processes	nucleus	other molecular function	Pf00270, Pf00271, Pf02889, Pf18149	23020	ENSG00000144028	SNRNP200	hsa:23020; O75643; O94884; Q6NZY0; Q6PX59; Q8NBE6; Q96IF2; Q9H7S0	mRNA Splicing - Major Pathway; mRNA Splicing - Minor Pathway		2	0	3210.9	3160.1	734.1	706.4	2989.5	3098.2	735.2	685.4	34	34	34	34	34	34	34	34	High	High	High	High	High	High
FALSE	High	Master Protein	Q12888	TP53-binding protein 1 OS=Homo sapiens (Human) OX=9606 GN=TP53BP1 PE=1 SV=2	0	160.568	26	39	64	39	1972	213.4	4.7	189.78	39	cell organization and biogenesis;DNA metabolism;other metabolic processes;stress response;other biological processes	nucleus;other cell component	nucleic acid binding activity;other molecular function	Pf09038, Pf18428	7158	ENSG00000067369	TP53BP1	F8VY86; hsa:7158; Q12888; Q2M1Z7; Q4LE46; Q5FWZ3; Q7Z3U4	Recruitment and ATM-mediated phosphorylation of repair and signaling proteins at DNA double strand breaks; Nonhomologous End-Joining (NHEJ); Processing of DNA double-strand break ends; G2/M DNA damage checkpoint; SUMOylation of transcription factors	ATM Signaling Pathway; ATM Signaling Network in Development and Disease	7	0	1597.8	1546	2180.5	2191.8	1624.4	1591.5	2283.7	2081	22	22	22	22	22	22	22	22	High	High	High	High	High	High
FALSE	High	Master Protein	P26641	Elongation factor 1-gamma OS=Homo sapiens (Human) OX=9606 GN=EEF1G PE=1 SV=3	0	160.232	73	31	177	31	437	50.1	6.67	522.14	31	protein metabolism;other metabolic processes;other biological processes	cytosol;other cell component	nucleic acid binding activity	Pf00043, Pf00647, Pf02798	1937	ENSG00000254772	EEF1G	B4DTG2; hsa:1937; P26641; Q6PJ62; Q6PK31; Q96CU2; Q9P196	Eukaryotic Translation Elongation	Translation Factors	2	0	11478.6	11642.5	3756.7	3634.6	11345.3	11375.5	3571.1	3471.8	30	30	30	30	30	30	30	30	High	High	High	High	High	High
FALSE	High	Master Protein	P34931	Heat shock 70 kDa protein 1-like OS=Homo sapiens (Human) OX=9606 GN=HSPA1L PE=1 SV=2	0	160.167	35	20	203	1	641	70.3	6.02	615.11	20	stress response;transport;other biological processes	plasma membrane;other membranes;cytosol;mitochondrion;nucleus;other cell component	other molecular function	Pf00012	3305	ENSG00000204390; ENSG00000206383; ENSG00000234258; ENSG00000236251	HSPA1L	A6NNB0; B0UXW8; hsa:3305; O75634; P34931; Q2HXR3; Q8NE72; Q96QC9; Q9UQM1	HSP90 chaperone cycle for steroid hormone receptors (SHR); Regulation of HSF1-mediated heat shock response; Attenuation phase	Parkin-Ubiquitin Proteasomal System pathway; MAPK Signaling Pathway	6	0	89.7	81	12.6	8.8	85.7	86	8.9	9.3	1	1	1	1	1	1	1	1	High	High	High	High	High	High
FALSE	High	Master Protein	P04083	Annexin A1 OS=Homo sapiens (Human) OX=9606 GN=ANXA1 PE=1 SV=2	0	159.991	72	24	133	24	346	38.7	7.02	415.26	24	cell-cell signaling;cell organization and biogenesis;protein metabolism;other metabolic processes;stress response;transport;developmental processes;signal transduction;other biological processes	non-structural extracellular;plasma membrane;other membranes;cytosol;cytoskeleton;mitochondrion;nucleus;other cytoplasmic organelle;other cell component	signal transduction activity or receptor binding;enzyme regulator activity;nucleic acid binding activity;other molecular function	Pf00191	301	ENSG00000135046	ANXA1	B5BU38; hsa:301; P04083	Smooth Muscle Contraction; G alpha (q) signalling events; G alpha (i) signalling events; Interleukin-4 and Interleukin-13 signaling; Formyl peptide receptors bind formyl peptides and many other ligands	Integrated Breast Cancer Pathway; Spinal Cord Injury; VEGFA-VEGFR2 Signaling Pathway; Prostaglandin Synthesis and Regulation	9	0	8830.3	9078.8	3994.1	3940.6	8037	8063.3	3084.4	3076.6	26	26	26	26	26	26	26	26	High	High	High	High	High	High
FALSE	High	Master Protein	O95817	BAG family molecular chaperone regulator 3 OS=Homo sapiens (Human) OX=9606 GN=BAG3 PE=1 SV=3	0	159.956	75	33	92	32	575	61.6	6.95	268.46	33	cell organization and biogenesis;protein metabolism;other metabolic processes;stress response;transport;developmental processes;signal transduction;other biological processes	plasma membrane;other membranes;cytosol;cytoskeleton;nucleus;other cell component	enzyme regulator activity;other molecular function	Pf00397, Pf02179	9531	ENSG00000151929	BAG3	A8K5L8; hsa:9531; O95817; Q3B763; Q9NT20; Q9P120	Regulation of HSF1-mediated heat shock response		1	1	1850.9	1911	4963.6	5051	2101.6	2100.8	5273.9	5432.4	30	30	30	30	30	30	30	30	High	High	High	High	High	High
FALSE	High	Master Protein	Q12931	Heat shock protein 75 kDa, mitochondrial OS=Homo sapiens (Human) OX=9606 GN=TRAP1 PE=1 SV=3	0	159.725	47	30	100	29	704	80.1	8.21	309.36	30	other biological processes	other membranes;mitochondrion;nucleus	signal transduction activity or receptor binding;other molecular function	Pf00183, Pf02518	10131	ENSG00000126602	TRAP1	B4DR68; D3DUC8; F5H897; hsa:10131; O43642; O75235; Q12931; Q9UHL5	Respiratory electron transport	TNF alpha Signaling Pathway; TGF-beta Signaling Pathway	3	0	7500.8	7410.5	1920.7	1897.6	6582.6	6928.6	1650	1606.9	26	26	26	26	26	26	26	26	High	High	High	High	High	High
FALSE	High	Master Protein	Q9UKY7	Protein CDV3 homolog OS=Homo sapiens (Human) OX=9606 GN=CDV3 PE=1 SV=1	0	159.697	80	18	73	18	258	27.3	6.4	256	18		plasma membrane;other membranes;cytosol;other cell component		Pf15359	55573	ENSG00000091527	CDV3	B3KUC2; hsa:55573; Q96IP9; Q9UKY7			0	0	1298.2	1299.8	2693.2	2627	1488.7	1475.1	2720.8	2864.7	17	17	17	17	17	17	17	17	High	High	High	High	High	High
FALSE	High	Master Protein	Q9Y617	Phosphoserine aminotransferase OS=Homo sapiens (Human) OX=9606 GN=PSAT1 PE=1 SV=2	0	159.564	78	29	128	27	370	40.4	7.66	354.55	29	other metabolic processes	cytosol;other cell component	other molecular function	Pf00266	29968	ENSG00000135069	PSAT1	hsa:29968; Q5T7G5; Q5T7G6; Q96AW2; Q9BQ12; Q9Y617	Serine biosynthesis	Trans-sulfuration and one carbon metabolism; Pathways in clear cell renal cell carcinoma; Metabolic reprogramming in colon cancer; Genes involved in male infertility	5	1	6337.3	6572	7015.6	6971.7	6869.6	6598.8	7409.2	7216.5	30	30	30	30	30	30	30	30	High	High	High	High	High	High
FALSE	High	Master Protein	P08243	Asparagine synthetase [glutamine-hydrolyzing] OS=Homo sapiens (Human) OX=9606 GN=ASNS PE=1 SV=4	0	159.394	55	29	114	29	561	64.3	6.86	329.66	29	other metabolic processes;stress response;developmental processes;signal transduction;other biological processes	cytosol	other molecular function	Pf00733, Pf13537	440	ENSG00000070669	ASNS	A4D1I8; B4DXZ1; B7ZAA9; D6W5R3; E9PCI3; E9PCX6; hsa:440; P08184; P08243; Q15666; Q549T9; Q96HD0	Response of EIF2AK1 (HRI) to heme deficiency; Response of EIF2AK4 (GCN2) to amino acid deficiency; Aspartate and asparagine metabolism; ATF4 activates genes in response to endoplasmic reticulum stress	Photodynamic therapy-induced unfolded protein response; Amino Acid metabolism	6	0	10823.2	10799.9	1903.2	1815.2	10667.4	10662	1869.7	1721.5	31	31	31	31	31	31	31	31	High	High	High	High	High	High
FALSE	High	Master Protein	O75083	WD repeat-containing protein 1 OS=Homo sapiens (Human) OX=9606 GN=WDR1 PE=1 SV=4	0	159.279	54	28	89	28	606	66.2	6.65	266.01	28	cell organization and biogenesis;transport;developmental processes;other biological processes	non-structural extracellular;plasma membrane;other membranes;cytosol;cytoskeleton;other cell component	cytoskeletal activity	Pf00400	9948	ENSG00000071127	WDR1	A8K6E9; A8MPU4; hsa:9948; O75083; O75313; Q8N6E5; Q9UG05; Q9UG78; Q9UQE0	Platelet degranulation	Hypertrophy Model	2	0	6404.5	6467.2	1785.4	1687.7	6400.6	6241.6	1825.9	1615.1	25	25	25	25	25	25	25	25	High	High	High	High	High	High
FALSE	High	Master Protein	Q13439	Golgin subfamily A member 4 OS=Homo sapiens (Human) OX=9606 GN=GOLGA4 PE=1 SV=1	0	159.186	25	59	84	55	2230	261	5.39	219.91	59	cell organization and biogenesis;transport;developmental processes	other membranes;cytosol;ER/Golgi;nucleus;other cell component	other molecular function	Pf01465	2803	ENSG00000144674	GOLGA4	F8W8Q7; hsa:2803; Q13270; Q13439; Q13654; Q14436; Q59EW8	Retrograde transport at the Trans-Golgi-Network; Signaling by membrane-tethered fusions of PDGFRA or PDGFRB		2	3	1756.4	1821.4	2437.8	2537.7	1790.6	1926.1	2626.5	2659.9	41	41	41	41	41	41	41	41	High	High	High	High	High	High
FALSE	High	Master Protein	O43432	Eukaryotic translation initiation factor 4 gamma 3 OS=Homo sapiens (Human) OX=9606 GN=EIF4G3 PE=1 SV=2	0	159.037	29	43	99	33	1585	176.5	5.38	277.16	43	protein metabolism;other metabolic processes;other biological processes	cytosol;translational apparatus	nucleic acid binding activity	Pf02020, Pf02847, Pf02854	8672	ENSG00000075151	EIF4G3	B9EGQ7; hsa:8672; O43432; Q15597; Q504Z1; Q5SWC3; Q8NEN1	ISG15 antiviral mechanism	Translation Factors; Translation inhibitors in chronically activated PDGFRA cells	3	1	1346.2	1328.6	2074.9	2052.5	1336.9	1282.1	1811.3	1776.4	24	24	24	24	24	24	24	24	High	High	High	High	High	High
FALSE	High	Master Protein	O15372	Eukaryotic translation initiation factor 3 subunit H OS=Homo sapiens (Human) OX=9606 GN=EIF3H PE=1 SV=1	0	158.169	76	25	85	25	352	39.9	6.54	256.07	25	cell organization and biogenesis;protein metabolism;other metabolic processes;other biological processes	cytosol;translational apparatus;other cell component	nucleic acid binding activity;other molecular function	Pf01398	8667	ENSG00000147677	EIF3H	hsa:8667; O15372	L13a-mediated translational silencing of Ceruloplasmin expression; Translation initiation complex formation; Formation of a pool of free 40S subunits; Formation of the ternary complex, and subsequently, the 43S complex; Ribosomal scanning and start codon recognition; GTP hydrolysis and joining of the 60S ribosomal subunit	Translation Factors; VEGFA-VEGFR2 Signaling Pathway	8	0	4477.8	4482.7	2616	2582.1	4489.2	4422.5	2646.7	2514.7	18	18	18	18	18	18	18	18	High	High	High	High	High	High
FALSE	High	Master Protein	Q01469	Fatty acid-binding protein 5 OS=Homo sapiens (Human) OX=9606 GN=FABP5 PE=1 SV=3	0	158.094	87	20	162	19	135	15.2	7.01	426.02	20	other metabolic processes;transport;other biological processes	non-structural extracellular;plasma membrane;other membranes;cytosol;nucleus;other cytoplasmic organelle;other cell component	transporter activity;other molecular function	Pf00061	2171	ENSG00000164687	FABP5	B2R4K0; hsa:2171; Q01469	Neutrophil degranulation; Signaling by Retinoic Acid; Triglyceride catabolism	PPAR signaling pathway	4	1	2670.5	2717.7	5135.2	5190.7	2886.6	2776.5	6275	5378.9	20	20	20	20	20	20	20	20	High	High	High	High	High	High
FALSE	High	Master Protein	Q9Y3F4	Serine-threonine kinase receptor-associated protein OS=Homo sapiens (Human) OX=9606 GN=STRAP PE=1 SV=1	0	158.029	71	20	71	20	350	38.4	5.12	244.21	20	cell organization and biogenesis;RNA metabolism OR transcription;other metabolic processes;other biological processes	cytosol;nucleus;other cell component	signal transduction activity or receptor binding	Pf00400	11171	ENSG00000023734	STRAP	B2R5S5; B4DNJ6; hsa:11171; Q5TZT4; Q9NTK0; Q9UQC8; Q9Y3F4	Downregulation of TGF-beta receptor signaling	TGF-beta Signaling Pathway; Epithelial to mesenchymal transition in colorectal cancer	3	0	4876.2	4919.2	4082.3	4037.7	4957.5	5013	4129.4	4071	21	21	21	21	21	21	21	21	High	High	High	High	High	High
FALSE	High	Master Protein	Q96HC4	PDZ and LIM domain protein 5 OS=Homo sapiens (Human) OX=9606 GN=PDLIM5 PE=1 SV=5	0	157.804	46	25	66	25	596	63.9	8.21	218.84	25	cell organization and biogenesis;developmental processes;other biological processes	other membranes;cytosol;cytoskeleton;other cell component	cytoskeletal activity;other molecular function	Pf00412, Pf00595, Pf15936	10611	ENSG00000163110	PDLIM5	A8K6F9; D6RB78; E9PBF5; hsa:10611; O60705; Q56VN4; Q5UW38; Q8WVK0; Q96HC4	Neurexins and neuroligins	Extracellular vesicles in the crosstalk of cardiac cells	2	0	2213.2	2199.9	2524.4	2425.2	2324.7	2206.9	2595.8	2498.4	23	23	23	23	23	23	23	23	High	High	High	High	High	High
FALSE	High	Master Protein	P52306	Rap1 GTPase-GDP dissociation stimulator 1 OS=Homo sapiens (Human) OX=9606 GN=RAP1GDS1 PE=1 SV=3	0	157.505	52	28	82	27	607	66.3	5.31	266.06	28	cell organization and biogenesis;other biological processes	cytosol;mitochondrion;ER/Golgi	enzyme regulator activity	Pf00514	5910	ENSG00000138698	RAP1GDS1	E9PH06; G5E9P9; hsa:5910; P52306; Q499L7; Q4KMV2; Q4QQI8; Q9BUW9; Q9BUX6; Q9NYM2; Q9NZA8			0	0	2006.8	2078.7	4426.3	4697.9	2260.1	2259.3	4519.7	4570.3	24	24	24	24	24	24	24	24	High	High	High	High	High	High
FALSE	High	Master Protein	Q9UHD1	Cysteine and histidine-rich domain-containing protein 1 OS=Homo sapiens (Human) OX=9606 GN=CHORDC1 PE=1 SV=2	0	157.264	73	23	75	23	332	37.5	7.87	236.11	23	cell cycle OR cell proliferation;cell organization and biogenesis;other biological processes		other molecular function	Pf04968, Pf04969	26973	ENSG00000110172; ENSG00000285023	CHORDC1	B2R6P8; hsa:26973; Q6IN49; Q8WVL9; Q9H3D6; Q9UHD1			0	0	2892.6	2895.9	2316.8	2277.8	2929.4	2987.9	2392.2	2334.1	25	25	25	25	25	25	25	25	High	High	High	High	High	High
FALSE	High	Master Protein	O43143	Pre-mRNA-splicing factor ATP-dependent RNA helicase DHX15 OS=Homo sapiens (Human) OX=9606 GN=DHX15 PE=1 SV=2	0	157.167	43	32	94	31	795	90.9	7.46	269.26	32	RNA metabolism OR transcription;other metabolic processes;other biological processes	nucleus	nucleic acid binding activity;other molecular function	Pf00270, Pf00271, Pf04408, Pf07717	1665	ENSG00000109606	DHX15	hsa:1665; O43143; Q9NQT7	mRNA Splicing - Major Pathway	mRNA Processing	2	1	7314.3	7441.8	2255.7	2127.1	7560	7580.9	2383.3	2193.2	31	31	31	31	31	31	31	31	High	High	High	High	High	High
FALSE	High	Master Protein	P26583	High mobility group protein B2 OS=Homo sapiens (Human) OX=9606 GN=HMGB2 PE=1 SV=2	0	156.655	68	26	118	19	209	24	7.81	294.4	26	cell organization and biogenesis;DNA metabolism;other metabolic processes;stress response;developmental processes;signal transduction;other biological processes	non-structural extracellular;nucleus;other cell component	signal transduction activity or receptor binding;nucleic acid binding activity;other molecular function	Pf00505, Pf09011	3148	ENSG00000164104	HMGB2	B2R4K8; D3DP37; hsa:3148; P26583; Q5U072	Apoptosis induced DNA fragmentation	Retinoblastoma Gene in Cancer; Ectoderm Differentiation; Ectoderm Differentiation	4	5	3379.4	3328.6	4853.7	4859.8	3707.6	3522.8	5168.5	5191	21	21	21	21	21	21	21	21	High	High	High	High	High	High
FALSE	High	Master Protein	P35606	Coatomer subunit beta' OS=Homo sapiens (Human) OX=9606 GN=COPB2 PE=1 SV=2	0	156.407	45	38	102	38	906	102.4	5.27	303.49	38	transport	other membranes;cytosol;ER/Golgi	other molecular function	Pf00400, Pf04053	9276	ENSG00000184432	COPB2	B4DZI8; hsa:9276; P35606	COPI-mediated anterograde transport; COPI-dependent Golgi-to-ER retrograde traffic		2	0	5854.6	5865.3	4307	4291.7	5908.9	5905.7	4420.6	4312.2	29	29	29	29	29	29	29	29	High	High	High	High	High	High
FALSE	High	Master Protein	O75153	Clustered mitochondria protein homolog OS=Homo sapiens (Human) OX=9606 GN=CLUH PE=1 SV=2	0	156.291	38	43	94	42	1309	146.6	6.13	266.61	43	cell organization and biogenesis	other cell component	nucleic acid binding activity	Pf12807, Pf13236, Pf13374, Pf13424, Pf15044	23277	ENSG00000132361	CLUH	hsa:23277; O75153; Q6AHY2; Q6P3X7; Q6ZUG8; Q8N4U7; Q9BTA3; Q9H979		Translation Factors	1	1	4075.5	4124.7	1919.8	1904.1	3879.1	3921.2	1781.6	1727.2	37	37	37	37	37	37	37	37	High	High	High	High	High	High
FALSE	High	Master Protein	P04040	Catalase OS=Homo sapiens (Human) OX=9606 GN=CAT PE=1 SV=3	0	156.291	58	26	82	26	527	59.7	7.39	238.66	26	cell organization and biogenesis;protein metabolism;other metabolic processes;stress response;transport;developmental processes;other biological processes	non-structural extracellular;plasma membrane;other membranes;cytosol;mitochondrion;ER/Golgi;other cytoplasmic organelle;other cell component	other molecular function	Pf00199, Pf06628	847	ENSG00000121691	CAT	A8K6C0; B2RCZ9; D3DR07; hsa:847; P04040; Q2M1U4; Q4VXX5; Q9BWT9; Q9UC85	Neutrophil degranulation; Peroxisomal protein import; FOXO-mediated transcription of oxidative stress, metabolic and neuronal genes; Detoxification of Reactive Oxygen Species	Selenium Micronutrient Network; Folate Metabolism; Amyotrophic lateral sclerosis (ALS); Oxidative Stress; Tryptophan metabolism; Genes involved in male infertility; DNA Damage Response (only ATM dependent)	11	0	2779.1	2861	4494.8	4662.5	3038.2	3039.8	4605.8	4854.9	26	26	26	26	26	26	26	26	High	High	High	High	High	High
FALSE	High	Master Protein	P33991	DNA replication licensing factor MCM4 OS=Homo sapiens (Human) OX=9606 GN=MCM4 PE=1 SV=5	0	155.541	44	36	89	36	863	96.5	6.74	259.89	36	cell cycle OR cell proliferation;cell organization and biogenesis;DNA metabolism;other metabolic processes;stress response	nucleus;other cell component	nucleic acid binding activity;other molecular function	Pf00493, Pf14551, Pf17207, Pf17855	4173	ENSG00000104738	MCM4	hsa:4173; P33991; Q8NEH1; Q99658	Orc1 removal from chromatin; Activation of ATR in response to replication stress; Activation of the pre-replicative complex; Assembly of the pre-replicative complex; Unwinding of DNA	Cell Cycle; Gastric Cancer Network 1; Retinoblastoma Gene in Cancer; Ciliary landscape; G1 to S cell cycle control; DNA Replication	12	0	4819	4547.4	1145.5	1166.7	4115.9	4314	977.1	1030	32	32	32	32	32	32	32	32	High	High	High	High	High	High
FALSE	High	Master Protein	P54577	Tyrosine--tRNA ligase, cytoplasmic OS=Homo sapiens (Human) OX=9606 GN=YARS1 PE=1 SV=4	0	155.302	70	39	99	39	528	59.1	7.05	276.13	39	protein metabolism;RNA metabolism OR transcription;other metabolic processes;other biological processes	non-structural extracellular;cytosol;nucleus;other cell component	signal transduction activity or receptor binding;nucleic acid binding activity;other molecular function	Pf00579, Pf01588	8565	ENSG00000134684	YARS1	B3KWK4; D3DPQ4; hsa:8565; O43276; P54577; Q53EN1	Cytosolic tRNA aminoacylation	Nephrotic syndrome	2	0	7595.8	7484.2	3822.3	3879.2	6840.3	7148	3234.8	3238.7	36	36	36	36	36	36	36	36	High	High	High	High	High	High
FALSE	High	Master Protein	P40222	Alpha-taxilin OS=Homo sapiens (Human) OX=9606 GN=TXLNA PE=1 SV=3	0	155.184	64	35	93	32	546	61.9	6.52	249.6	35	transport;signal transduction;other biological processes	non-structural extracellular;cytosol;other cell component	other molecular function	Pf09728	200081	ENSG00000084652	TXLNA	D3DPP6; hsa:200081; P40222; Q5TFJ6; Q66K62; Q86T54; Q86T85; Q86T86; Q86Y86; Q86YW3; Q8N2Y3	Other interleukin signaling		1	2	2068.8	2055.9	5098.8	5157.3	2345	2205.1	4991.1	5407.1	28	28	28	28	28	28	28	28	High	High	High	High	High	High
FALSE	High	Master Protein	Q9UHD8	Septin-9 OS=Homo sapiens (Human) OX=9606 GN=SEPTIN9 PE=1 SV=2	0	155.179	63	33	95	33	586	65.4	8.97	283.94	33	cell cycle OR cell proliferation;other biological processes	cytoskeleton;other cell component	other molecular function	Pf00735	10801	ENSG00000184640	SEPTIN9	A8K2V3; B3KPM0; B4DTL9; B4E0N2; B4E274; B7Z654; hsa:10801; Q96QF3; Q96QF4; Q96QF5; Q9HA04; Q9UG40; Q9UHD8; Q9Y5W4			0	0	6375.4	6527.9	2870.5	2938.1	6509.7	6568.9	2880.2	2856.6	28	28	28	28	28	28	28	28	High	High	High	High	High	High
FALSE	High	Master Protein	Q05639	Elongation factor 1-alpha 2 OS=Homo sapiens (Human) OX=9606 GN=EEF1A2 PE=1 SV=1	0	154.918	56	23	266	10	463	50.4	9.03	897.91	23	protein metabolism;other metabolic processes;other biological processes	other membranes;other cytoplasmic organelle;other cell component	nucleic acid binding activity;other molecular function	Pf00009, Pf03143, Pf03144	1917	ENSG00000101210	EEF1A2	B5BUF3; E1P5J1; hsa:1917; P54266; Q05639; Q0VGC7	Eukaryotic Translation Elongation	Translation Factors	2	0	2418.5	2476.8	595	625.7	2357.7	2395.2	591.8	570.6	11	11	11	11	11	11	11	11	High	High	High	High	High	High
FALSE	High	Master Protein	Q96P70	Importin-9 OS=Homo sapiens (Human) OX=9606 GN=IPO9 PE=1 SV=3	0	154.231	30	27	85	27	1041	115.9	4.81	262.68	27	transport	cytosol;nucleus;other cell component	other molecular function	Pf03810	55705	ENSG00000198700	IPO9	B1ASV5; hsa:55705; Q8N1Y1; Q8N3I2; Q8NCG9; Q96P70; Q96SU6; Q9NW01; Q9P0A8; Q9ULM8			0	0	3444	3556.4	6052.9	6517	3580.3	3616.3	6073.6	6112.6	24	24	24	24	24	24	24	24	High	High	High	High	High	High
FALSE	High	Master Protein	Q9NQX3	Gephyrin OS=Homo sapiens (Human) OX=9606 GN=GPHN PE=1 SV=1	0	154.151	49	28	70	27	736	79.7	5.43	237.95	28	cell organization and biogenesis;protein metabolism;other metabolic processes;other biological processes	plasma membrane;other membranes;cytosol;cytoskeleton;other cell component	other molecular function	Pf00994, Pf03453, Pf03454	10243	ENSG00000171723	GPHN	hsa:10243; Q96KU4; Q9H4E9; Q9NQX3; Q9P2G2	Molybdenum cofactor biosynthesis	Splicing factor NOVA regulated synaptic proteins; GABA receptor Signaling; Fragile X Syndrome	4	1	2682.7	2722.7	4428.2	4395.8	2903.3	2879.7	4656.4	4699.4	25	25	25	25	25	25	25	25	High	High	High	High	High	High
FALSE	High	Master Protein	P35269	General transcription factor IIF subunit 1 OS=Homo sapiens (Human) OX=9606 GN=GTF2F1 PE=1 SV=2	0	154.03	54	28	79	28	517	58.2	7.49	220.48	28	RNA metabolism OR transcription;other metabolic processes;signal transduction;other biological processes	nucleus;other cell component	enzyme regulator activity;nucleic acid binding activity;other molecular function	Pf05793	2962	ENSG00000125651	GTF2F1	B2RCS0; hsa:2962; P35269; Q9BWN0	Estrogen-dependent gene expression; Formation of RNA Pol II elongation complex ; Formation of HIV elongation complex in the absence of HIV Tat; Formation of HIV-1 elongation complex containing HIV-1 Tat; Pausing and recovery of Tat-mediated HIV elongation; Tat-mediated HIV elongation arrest and recovery; HIV elongation arrest and recovery; Pausing and recovery of HIV elongation; RNA Polymerase II…		32	0	1833.9	1863.8	2422.8	2426.7	1971.1	1889.9	2375.4	2394.6	18	18	18	18	18	18	18	18	High	High	High	High	High	High
FALSE	High	Master Protein	P78344	Eukaryotic translation initiation factor 4 gamma 2 OS=Homo sapiens (Human) OX=9606 GN=EIF4G2 PE=1 SV=1	0	153.975	50	41	92	41	907	102.3	7.14	256.04	41	cell cycle OR cell proliferation;cell organization and biogenesis;protein metabolism;other metabolic processes;developmental processes;other biological processes	cytosol;translational apparatus;other cell component	nucleic acid binding activity	Pf02020, Pf02847, Pf02854	1982		EIF4G2	hsa:1982; O60877; P78344; P78404; Q0VH00; Q0VH01; Q2NKW9; Q49A79; Q53EU1; Q58EZ2; Q8NI71; Q96C16	ISG15 antiviral mechanism	VEGFA-VEGFR2 Signaling Pathway; Exercise-induced Circadian Regulation	3	0	7831.5	7718.8	3542.2	3653.7	6606.2	6877.1	2625.9	3040	34	34	34	34	34	34	34	34	High	High	High	High	High	High
FALSE	High	Master Protein	Q9BZZ5	Apoptosis inhibitor 5 OS=Homo sapiens (Human) OX=9606 GN=API5 PE=1 SV=3	0	153.914	57	31	100	31	524	59	7.34	292.39	31	other biological processes	nucleus;other cell component	other molecular function	Pf05918	8539	ENSG00000166181	API5	B4DGR0; B4DRJ2; B4E283; D3DR21; hsa:8539; O15441; Q9BZZ5; Q9Y4J7			0	0	3735.1	3756.8	8983.2	9009.2	4282.8	4228.9	9272.7	9706.6	26	26	26	26	26	26	26	26	High	High	High	High	High	High
FALSE	High	Master Protein	Q9UQB8	Brain-specific angiogenesis inhibitor 1-associated protein 2 OS=Homo sapiens (Human) OX=9606 GN=BAIAP2 PE=1 SV=1	0	153.737	60	35	94	35	552	60.8	8.9	265.35	35	cell organization and biogenesis;transport;developmental processes;signal transduction;other biological processes	plasma membrane;other membranes;cytosol;cytoskeleton;nucleus;other cell component	other molecular function	Pf07653, Pf08397	10458	ENSG00000175866	BAIAP2	hsa:10458; O43858; Q53HB1; Q86WC1; Q8N5C0; Q96CR7; Q9UBR3; Q9UQ43; Q9UQB8	VEGFA-VEGFR2 Pathway; Regulation of actin dynamics for phagocytic cup formation; FCGR3A-mediated phagocytosis; RHO GTPases Activate WASPs and WAVEs	Regulation of Actin Cytoskeleton	5	0	4974.8	5109.2	6441.1	6378.1	5194.7	5106	5879.9	5793.4	30	30	30	30	30	30	30	30	High	High	High	High	High	High
FALSE	High	Master Protein	P67936	Tropomyosin alpha-4 chain OS=Homo sapiens (Human) OX=9606 GN=TPM4 PE=1 SV=3	0	153.706	73	31	184	12	248	28.5	4.69	474.25	31	cell organization and biogenesis;other biological processes	cytosol;cytoskeleton	cytoskeletal activity;other molecular function	Pf00261	7171	ENSG00000167460	TPM4	hsa:7171; P07226; P67936; Q15659; Q5U0D9; Q9BU85; Q9H8Q3; Q9UCS1; Q9UCS2; Q9UCS3; Q9UCS4	Smooth Muscle Contraction; Striated Muscle Contraction	Striated Muscle Contraction Pathway	3	4	1318.6	1324.5	4402.8	4341.1	1548.6	1430.5	4655.7	4348.3	15	15	15	15	15	15	15	15	High	High	High	High	High	High
FALSE	High	Master Protein	P61978	Heterogeneous nuclear ribonucleoprotein K OS=Homo sapiens (Human) OX=9606 GN=HNRNPK PE=1 SV=1	0	153.434	61	26	109	26	463	50.9	5.54	279.8	26	RNA metabolism OR transcription;other metabolic processes;signal transduction;other biological processes	cytoskeleton;nucleus;other cell component	nucleic acid binding activity;other molecular function	Pf00013, Pf08067	3190	ENSG00000165119	HNRNPK	hsa:3190; P61978; Q07244; Q15671; Q59F98; Q5T6W4; Q60577; Q6IBN1; Q922Y7; Q96J62	mRNA Splicing - Major Pathway; Processing of Capped Intron-Containing Pre-mRNA; HCMV Late Events; SUMOylation of RNA binding proteins	mRNA Processing; LncRNA involvement in canonical Wnt signaling and colorectal cancer	6	0	6269.4	6288.8	4341	4328.1	6126	6277.8	4220.8	4486.9	27	27	27	27	27	27	27	27	High	High	High	High	High	High
FALSE	High	Master Protein	P52788	Spermine synthase OS=Homo sapiens (Human) OX=9606 GN=SMS PE=1 SV=2	0	153.331	71	22	71	22	366	41.2	5.02	231.2	22	other metabolic processes	cytosol	other molecular function	Pf01564, Pf17284, Pf17950	6611	ENSG00000102172	SMS	A6NHA7; A6NI34; B2R9M0; hsa:6611; O00544; P52788; Q9UQS1	Metabolism of polyamines	Methionine De Novo and Salvage Pathway; Amino Acid metabolism	3	0	5559.3	5609.8	2583	2483.6	5848.2	5518.2	2660.5	2457.4	21	21	21	21	21	21	21	21	High	High	High	High	High	High
FALSE	High	Master Protein	P52209	6-phosphogluconate dehydrogenase, decarboxylating OS=Homo sapiens (Human) OX=9606 GN=PGD PE=1 SV=3	0	153.167	52	24	86	24	483	53.1	7.23	285.85	24	other metabolic processes	cytosol	other molecular function	Pf00393, Pf03446	5226	ENSG00000142657	PGD	A8K2Y9; B4DQJ8; hsa:5226; P52209; Q9BWD8	Pentose phosphate pathway	Pentose Phosphate Metabolism; Nuclear Receptors Meta-Pathway; NRF2 pathway; VEGFA-VEGFR2 Signaling Pathway; Metabolic reprogramming in colon cancer	6	0	8359.5	8561.9	1981.4	1938.6	8510.1	8736.7	1844.6	1711.1	24	24	24	24	24	24	24	24	High	High	High	High	High	High
FALSE	High	Master Protein	P15170	Eukaryotic peptide chain release factor GTP-binding subunit ERF3A OS=Homo sapiens (Human) OX=9606 GN=GSPT1 PE=1 SV=1	0	153.139	57	28	102	27	499	55.7	5.62	273.47	28	cell cycle OR cell proliferation;cell organization and biogenesis;protein metabolism;RNA metabolism OR transcription;other metabolic processes;other biological processes	cytosol;other cell component	nucleic acid binding activity;other molecular function	Pf00009, Pf03143, Pf03144	2935	ENSG00000103342	GSPT1	hsa:2935; J3KQG6; P15170; Q96GF2	Regulation of expression of SLITs and ROBOs; Nonsense Mediated Decay (NMD) enhanced by the Exon Junction Complex (EJC); Eukaryotic Translation Termination; Nonsense Mediated Decay (NMD) independent of the Exon Junction Complex (EJC)		4	1	5120.4	5249.6	5443.3	5475	5313.8	5279	5534.7	5757.2	29	29	29	29	29	29	29	29	High	High	High	High	High	High
FALSE	High	Master Protein	O95757	Heat shock 70 kDa protein 4L OS=Homo sapiens (Human) OX=9606 GN=HSPA4L PE=1 SV=3	0	152.822	45	37	83	29	839	94.5	5.88	238.03	37	stress response;other biological processes	cytosol;nucleus;other cell component	other molecular function	Pf00012	22824	ENSG00000164070	HSPA4L	A2ICT2; hsa:22824; O95757; Q4W5M5; Q8IWA2	Regulation of HSF1-mediated heat shock response		1	1	1834	1813.7	1000	1005.4	1682.5	1700.9	921.7	881.4	21	21	21	21	21	21	21	21	High	High	High	High	High	High
FALSE	High	Master Protein	P32322	Pyrroline-5-carboxylate reductase 1, mitochondrial OS=Homo sapiens (Human) OX=9606 GN=PYCR1 PE=1 SV=2	0	152.789	53	15	76	14	319	33.3	7.61	292.28	15	other metabolic processes;stress response;other biological processes	mitochondrion	other molecular function	Pf03807, Pf14748	5831	ENSG00000183010	PYCR1	A6NFM2; B4DMU0; hsa:5831; P32322; Q6FHI4; Q96DI6; Q9HBQ4	Glutamate and glutamine metabolism	Amino Acid metabolism; Metabolic reprogramming in colon cancer	3	0	2376.3	2371.9	3053.1	3098.6	2473.2	2456.7	3205.8	3148.4	15	15	15	15	15	15	15	15	High	High	High	High	High	High
FALSE	High	Master Protein	P52888	Thimet oligopeptidase OS=Homo sapiens (Human) OX=9606 GN=THOP1 PE=1 SV=2	0	152.612	53	35	106	35	689	78.8	6.05	288.92	35	protein metabolism;other metabolic processes	cytosol;mitochondrion	other molecular function	Pf01432	7064	ENSG00000172009	THOP1	B3KSE2; hsa:7064; P52888; Q9UCB3	Antigen processing: Ubiquitination & Proteasome degradation		1	0	3114.9	3112.5	3371.3	3280.2	3200.6	3088.5	3655	3478.7	30	30	30	30	30	30	30	30	High	High	High	High	High	High
FALSE	High	Master Protein	Q5VTR2	E3 ubiquitin-protein ligase BRE1A OS=Homo sapiens (Human) OX=9606 GN=RNF20 PE=1 SV=2	0	152.466	46	46	87	39	975	113.6	5.94	224.25	46	cell organization and biogenesis;protein metabolism;other metabolic processes;other biological processes	nucleus;other cell component	nucleic acid binding activity;other molecular function	Pf13920	56254	ENSG00000155827	RNF20	A7MCT5; hsa:56254; Q2TB34; Q5VTR2; Q69YL5; Q6P527; Q8N3J4; Q96JD3; Q9H9Y7; Q9HA51; Q9NUR4; Q9NWQ3; Q9NX83	E3 ubiquitin ligases ubiquitinate target proteins	ATM Signaling Network in Development and Disease	2	7	2748.8	2702.8	2862.4	2738.4	2747.4	2704.4	2706.7	2652.7	38	38	38	38	38	38	38	38	High	High	High	High	High	High
FALSE	High	Master Protein	O14964	Hepatocyte growth factor-regulated tyrosine kinase substrate OS=Homo sapiens (Human) OX=9606 GN=HGS PE=1 SV=1	0	152.369	39	28	93	27	777	86.1	6.16	254.04	28	cell organization and biogenesis;protein metabolism;other metabolic processes;transport;signal transduction;other biological processes	other membranes;cytosol;other cytoplasmic organelle;other cell component	other molecular function	Pf00790, Pf01363, Pf12210	9146	ENSG00000185359	HGS	hsa:9146; O14964; Q9NR36	Lysosome Vesicle Biogenesis; Ub-specific processing proteases; Cargo recognition for clathrin-mediated endocytosis; Endosomal Sorting Complex Required For Transport (ESCRT); EGFR downregulation; Negative regulation of MET activity; InlB-mediated entry of Listeria monocytogenes into host cell; Inhibition of membrane repair; Prevention of phagosomal-lysosomal fusion; RHOBTB3 ATPase cycle	TGF-beta Signaling Pathway; VEGFA-VEGFR2 Signaling Pathway; Inhibition of exosome biogenesis and secretion by Manumycin A in CRPC cells; EGF/EGFR Signaling Pathway	15	1	1833.6	1894.5	4100.3	4081.7	2041.5	1990.8	4216.5	4312.3	29	29	29	29	29	29	29	29	High	High	High	High	High	High
FALSE	High	Master Protein	P12277	Creatine kinase B-type OS=Homo sapiens (Human) OX=9606 GN=CKB PE=1 SV=1	0	151.826	74	22	109	21	381	42.6	5.59	319.19	22	other metabolic processes;developmental processes;other biological processes	non-structural extracellular;cytosol;nucleus;other cell component	kinase activity;other molecular function	Pf00217, Pf02807	1152	ENSG00000166165	CKB	A8K236; B2R5R4; hsa:1152; P12277; Q2LE07; Q6FG40; Q9UC66	Creatine metabolism		1	1	5498.4	5481.1	2231.5	2105.8	5137.8	5230.5	1682.1	1583.9	24	24	24	24	24	24	24	24	High	High	High	High	High	High
FALSE	High	Master Protein	Q9UHB6	LIM domain and actin-binding protein 1 OS=Homo sapiens (Human) OX=9606 GN=LIMA1 PE=1 SV=1	0	151.819	56	42	86	41	759	85.2	6.84	229.52	42	cell organization and biogenesis;other metabolic processes;transport;other biological processes	plasma membrane;other membranes;cytosol;cytoskeleton;other cell component	cytoskeletal activity;other molecular function	Pf00412	51474	ENSG00000050405	LIMA1	B2RB09; hsa:51474; Q2TAN7; Q59FE8; Q9BVF2; Q9H8J1; Q9HBN5; Q9NX96; Q9NXC3; Q9NXU6; Q9P0H8; Q9UHB5; Q9UHB6			0	2	1613.5	1588.7	4424.3	4327.2	1811.1	1781	4691.4	4526.3	34	34	34	34	34	34	34	34	High	High	High	High	High	High
FALSE	High	Master Protein	P0DP25	Calmodulin-3 OS=Homo sapiens (Human) OX=9606 GN=CALM3 PE=1 SV=1	0	151.677	94	15	293	15	149	16.8	4.22	923.36	15	cell cycle OR cell proliferation;cell organization and biogenesis;signal transduction;other biological processes	plasma membrane;other membranes;cytoskeleton;mitochondrion;ER/Golgi;other cell component	signal transduction activity or receptor binding;enzyme regulator activity;cytoskeletal activity;other molecular function	Pf13499	801; 805; 808	ENSG00000160014	CALM3	hsa:801; hsa:805; hsa:808; P02593; P0DP25; P62158; P70667; P99014; Q13942; Q53S29; Q61379; Q61380; Q96HK3		Physiological and Pathological Hypertrophy of the Heart; MicroRNAs in cardiomyocyte hypertrophy; Alzheimers Disease; T-Cell Receptor and Co-stimulatory Signaling; Cardiac Hypertrophic Response; Myometrial Relaxation and Contraction Pathways; G Protein Signaling Pathways; Ras Signaling; Melanoma; Endochondral Ossification; Endochondral Ossification with Skeletal Dysplasias; CAMKK2 Pathway; Glycoge…	15	0	2932.1	2855.7	4950.3	4928.2	3079.8	2754.1	4695.6	5285.6	17	17	17	17	17	17	17	17	High	High	High	High	High	High
FALSE	High	Master Protein	Q9UGI8	Testin OS=Homo sapiens (Human) OX=9606 GN=TES PE=1 SV=1	0	151.563	65	26	77	26	421	48	7.68	226.41	26	other biological processes	plasma membrane;other membranes;cytosol;other cell component	other molecular function	Pf00412, Pf06297	26136	ENSG00000135269	TES	A4D0U6; hsa:26136; Q9GZQ1; Q9HAJ9; Q9UGI8			0	0	5337.3	5502.4	3206.3	3030.6	5467	5327.5	3288.8	3076.6	25	25	25	25	25	25	25	25	High	High	High	High	High	High
FALSE	High	Master Protein	Q9UNM6	26S proteasome non-ATPase regulatory subunit 13 OS=Homo sapiens (Human) OX=9606 GN=PSMD13 PE=1 SV=2	0	151.23	61	23	93	23	376	42.9	5.81	272.81	23	cell-cell signaling;cell cycle OR cell proliferation;cell organization and biogenesis;protein metabolism;other metabolic processes;stress response;transport;signal transduction;other biological processes	non-structural extracellular;cytosol;nucleus;other cell component	other molecular function	Pf01399	5719	ENSG00000185627	PSMD13	B3KT15; hsa:5719; O75831; Q53XU2; Q9UNM6; Q9UNV3	Antigen processing: Ubiquitination & Proteasome degradation; FCERI mediated NF-kB activation; Downstream TCR signaling; Activation of NF-kappaB in B cells; Oxygen-dependent proline hydroxylation of Hypoxia-inducible Factor Alpha; ER-Phagosome pathway; Cross-presentation of soluble exogenous antigens (endosomes); SCF-beta-TrCP mediated degradation of Emi1; APC/C:Cdc20 mediated degradation of Secur…	Proteasome Degradation; Parkin-Ubiquitin Proteasomal System pathway; Ciliary landscape	60	0	4192.8	4231.5	7715.4	7750.2	4459.3	4442.1	7636.6	7473	24	24	24	24	24	24	24	24	High	High	High	High	High	High
FALSE	High	Master Protein	P05388	60S acidic ribosomal protein P0 OS=Homo sapiens (Human) OX=9606 GN=RPLP0 PE=1 SV=1	0	151.126	62	20	150	20	317	34.3	5.97	393.11	20	cell organization and biogenesis;protein metabolism;RNA metabolism OR transcription;other metabolic processes;transport;signal transduction;other biological processes	cytosol;ER/Golgi;translational apparatus;nucleus;other cell component	nucleic acid binding activity;other molecular function	Pf00428, Pf00466, Pf17777	6175	ENSG00000089157	RPLP0	hsa:6175; P05388; Q3B7A4; Q9BVK4	Regulation of expression of SLITs and ROBOs; Gene and protein expression by JAK-STAT signaling after Interleukin-12 stimulation; L13a-mediated translational silencing of Ceruloplasmin expression; Formation of a pool of free 40S subunits; GTP hydrolysis and joining of the 60S ribosomal subunit; Major pathway of rRNA processing in the nucleolus and cytosol; Nonsense Mediated Decay (NMD) enhanced by…	Cytoplasmic Ribosomal Proteins	15	0	4938.2	5171.9	5077.6	5095.2	5223.1	5246.4	5145.8	5168.5	21	21	21	21	21	21	21	21	High	High	High	High	High	High
FALSE	High	Master Protein	Q9UBC2	Epidermal growth factor receptor substrate 15-like 1 OS=Homo sapiens (Human) OX=9606 GN=EPS15L1 PE=1 SV=1	0	150.975	48	32	68	32	864	94.2	5.11	221.79	32	cell organization and biogenesis;transport;other biological processes	plasma membrane;other membranes;cytosol;nucleus	other molecular function	Pf12763	58513	ENSG00000127527	EPS15L1	A2RRF3; A5PL29; B4DKA3; hsa:58513; Q9UBC2	Cargo recognition for clathrin-mediated endocytosis; EGFR downregulation	EGF/EGFR Signaling Pathway	4	0	1755.7	1752.9	2736.1	2998.1	1865.4	1819.4	3005.2	2963.7	25	25	25	25	25	25	25	25	High	High	High	High	High	High
FALSE	High	Master Protein	P06744	Glucose-6-phosphate isomerase OS=Homo sapiens (Human) OX=9606 GN=GPI PE=1 SV=4	0	150.957	53	30	123	29	558	63.1	8.32	326.01	30	other metabolic processes;transport;signal transduction;other biological processes	non-structural extracellular;plasma membrane;other membranes;cytosol;nucleus;other cell component	signal transduction activity or receptor binding;other molecular function	Pf00342	2821	ENSG00000105220	GPI	B4DG39; hsa:2821; P06744; Q9BRD3; Q9BSK5; Q9UHE6	Neutrophil degranulation; TP53 Regulates Metabolic Genes; Glycolysis; Gluconeogenesis	Cori Cycle; Pathways in clear cell renal cell carcinoma; Metabolic reprogramming in colon cancer; Computational Model of Aerobic Glycolysis; Glycolysis and Gluconeogenesis	9	0	11580.9	11752.9	4632	4623	10975.3	10879.2	4074.9	4039.3	32	32	32	32	32	32	32	32	High	High	High	High	High	High
FALSE	High	Master Protein	Q12797	Aspartyl/asparaginyl beta-hydroxylase OS=Homo sapiens (Human) OX=9606 GN=ASPH PE=1 SV=3	0	150.942	43	31	78	31	758	85.8	5.01	262.76	31	protein metabolism;other metabolic processes;transport;developmental processes;signal transduction;other biological processes	plasma membrane;other membranes;cytosol;ER/Golgi	other molecular function	Pf05118, Pf05279, Pf13432	444	ENSG00000198363	ASPH	A0A0A0MSK8; A6NDF4; A6NHI2; B4DIC9; B4E2K4; B7ZM95; E5RGP5; F5H667; hsa:444; Q12797; Q6NXR7; Q8TB28; Q9H291; Q9H2C4; Q9NRI0; Q9NRI1; Q9Y4J0	Stimuli-sensing channels; Ion homeostasis		2	0	4053.7	3985	2481.9	2407.7	3781.1	3860	2299.8	2267.7	27	27	27	27	27	27	27	27	High	High	High	High	High	High
FALSE	High	Master Protein	Q9BTW9	Tubulin-specific chaperone D OS=Homo sapiens (Human) OX=9606 GN=TBCD PE=1 SV=2	0	150.705	36	34	71	34	1192	132.5	6.19	213.36	34	cell cycle OR cell proliferation;cell organization and biogenesis;developmental processes;other biological processes	plasma membrane;other membranes;cytoskeleton;other cell component	enzyme regulator activity;cytoskeletal activity;other molecular function	Pf12612	6904	ENSG00000141556	TBCD	hsa:6904; O95458; Q7L8K1; Q8IXP6; Q8NAX0; Q8WYH4; Q96E74; Q9BTW9; Q9UF82; Q9UG46; Q9Y2J3	Post-chaperonin tubulin folding pathway		1	0	2666.6	2646.9	2583.1	2616.8	2306	2384	1682.5	1680.7	31	31	31	31	31	31	31	31	High	High	High	High	High	High
FALSE	High	Master Protein	Q7L1Q6	Basic leucine zipper and W2 domain-containing protein 1 OS=Homo sapiens (Human) OX=9606 GN=BZW1 PE=1 SV=1	0	150.447	55	27	154	25	419	48	5.92	438.98	27		other cell component		Pf02020	9689	ENSG00000082153	BZW1	B4DLZ8; B4DWF7; hsa:9689; Q14281; Q15394; Q7L1Q6; Q9BUY0			0	0	4604.4	4639.3	9293.2	9358	5176.1	5000	9650.9	9889.7	30	30	30	30	30	30	30	30	High	High	High	High	High	High
FALSE	High	Master Protein	Q9NY33	Dipeptidyl peptidase 3 OS=Homo sapiens (Human) OX=9606 GN=DPP3 PE=1 SV=2	0	150.114	51	31	69	31	737	82.5	5.1	233.35	31	protein metabolism;other metabolic processes	cytosol;other cell component	other molecular function	Pf03571	10072	ENSG00000254986	DPP3	B2RDB5; B4DLX4; F5H8L6; hsa:10072; O95748; Q969H2; Q9BV67; Q9HAL6; Q9NY33			0	0	4166.1	4142.2	1570	1580.9	4113.8	4052.5	1315.1	1315.5	25	25	25	25	25	25	25	25	High	High	High	High	High	High
FALSE	High	Master Protein	Q05682	Caldesmon OS=Homo sapiens (Human) OX=9606 GN=CALD1 PE=1 SV=3	0	149.969	37	33	81	32	793	93.2	5.66	230.98	33	other biological processes	plasma membrane;other membranes;cytosol;cytoskeleton	cytoskeletal activity;other molecular function	Pf02029	800	ENSG00000122786	CALD1	A8K0X1; hsa:800; Q05682; Q13978; Q13979; Q14741; Q14742; Q9UD91	Smooth Muscle Contraction	Myometrial Relaxation and Contraction Pathways	2	0	1845	1862.1	4603.4	4636.8	2114.6	2064.7	4696.8	4803.6	25	25	25	25	25	25	25	25	High	High	High	High	High	High
FALSE	High	Master Protein	P12081	Histidine--tRNA ligase, cytoplasmic OS=Homo sapiens (Human) OX=9606 GN=HARS1 PE=1 SV=2	0	149.894	68	33	97	26	509	57.4	5.88	290.77	33	protein metabolism;RNA metabolism OR transcription;other metabolic processes	cytosol;mitochondrion;other cell component	other molecular function	Pf00458, Pf03129, Pf13393	3035	ENSG00000170445	HARS1	B4DHQ1; B4DY73; D6REN6; hsa:3035; J3KNE5; P12081	Cytosolic tRNA aminoacylation	Allograft Rejection	2	7	6080.3	6052.6	2531.1	2469.6	5237.3	5331.9	2151.6	2098.1	29	29	29	29	29	29	29	29	High	High	High	High	High	High
FALSE	High	Master Protein	Q96B97	SH3 domain-containing kinase-binding protein 1 OS=Homo sapiens (Human) OX=9606 GN=SH3KBP1 PE=1 SV=2	0	149.561	47	28	81	28	665	73.1	6.62	244.2	28	cell-cell signaling;cell organization and biogenesis;transport;developmental processes;other biological processes	plasma membrane;other membranes;cytosol;cytoskeleton;other cell component	other molecular function	Pf14604	30011	ENSG00000147010	SH3KBP1	B7Z1D5; hsa:30011; Q5JPT4; Q5JPT5; Q8IWX6; Q8IX98; Q96B97; Q96RN4; Q9NYR0	Cargo recognition for clathrin-mediated endocytosis; Antigen activates B Cell Receptor (BCR) leading to generation of second messengers; Reelin signalling pathway; EGFR downregulation; Negative regulation of MET activity; InlB-mediated entry of Listeria monocytogenes into host cell	EGF/EGFR Signaling Pathway	8	0	2711.5	2676	5916.4	6155.5	2983.7	3056.9	6315.1	6347.8	26	26	26	26	26	26	26	26	High	High	High	High	High	High
FALSE	High	Master Protein	P35998	26S proteasome regulatory subunit 7 OS=Homo sapiens (Human) OX=9606 GN=PSMC2 PE=1 SV=3	0	149.395	73	29	81	29	433	48.6	5.95	248.84	29	cell-cell signaling;protein metabolism;other metabolic processes;stress response;transport;signal transduction;other biological processes	non-structural extracellular;cytosol;nucleus;other cell component	other molecular function	Pf00004, Pf17862	5701	ENSG00000161057	PSMC2	A4D0Q1; B7Z5E2; hsa:5701; P35998; Q3LIA5; Q9UDI3	Separation of Sister Chromatids; The role of GTSE1 in G2/M progression after G2 checkpoint; Neutrophil degranulation; Regulation of PTEN stability and activity; Asymmetric localization of PCP proteins; Degradation of DVL; FCERI mediated NF-kB activation; Downstream TCR signaling; Cdc20:Phospho-APC/C mediated degradation of Cyclin A; Hedgehog 'on' state; Antigen processing: Ubiquitination & Protea…	Proteasome Degradation; Parkin-Ubiquitin Proteasomal System pathway	59	0	4858.9	4861.2	1603.2	1616.8	4309.8	4642.4	1393.6	1398.1	28	28	28	28	28	28	28	28	High	High	High	High	High	High
FALSE	High	Master Protein	Q7Z460	CLIP-associating protein 1 OS=Homo sapiens (Human) OX=9606 GN=CLASP1 PE=1 SV=1	0	149.125	30	40	66	36	1538	169.3	9.03	183.39	40	cell cycle OR cell proliferation;cell organization and biogenesis;transport;other biological processes	cytosol;cytoskeleton;ER/Golgi;other cell component	cytoskeletal activity;other molecular function	Pf02985, Pf12348	23332	ENSG00000074054	CLASP1	A2RU21; B7ZLX3; F5GWS0; hsa:23332; O75118; Q2KHQ9; Q5H9P0; Q7Z460; Q8N5B8; Q9BQT5	Separation of Sister Chromatids; Regulation of PLK1 Activity at G2/M Transition; AURKA Activation by TPX2; Resolution of Sister Chromatid Cohesion; RHO GTPases Activate Formins; EML4 and NUDC in mitotic spindle formation; Amplification of signal from unattached kinetochores via a MAD2 inhibitory signal; Recruitment of NuMA to mitotic centrosomes; Loss of Nlp from mitotic centrosomes; Recruitment …	Regulation of Microtubule Cytoskeleton; Splicing factor NOVA regulated synaptic proteins	16	2	1400.1	1391.9	1856.6	1783.3	1302.7	1349.6	1398.6	1347.5	24	24	24	24	24	24	24	24	High	High	High	High	High	High
FALSE	High	Master Protein	P13804	Electron transfer flavoprotein subunit alpha, mitochondrial OS=Homo sapiens (Human) OX=9606 GN=ETFA PE=1 SV=1	0	149.107	69	20	78	20	333	35.1	8.38	263.77	20	other metabolic processes	mitochondrion	other molecular function	Pf00766, Pf01012	2108	ENSG00000140374	ETFA	B4DT43; hsa:2108; P13804; Q53XN3	Respiratory electron transport		1	0	5888	5982.1	7719.5	7642	6123.3	6040.5	6744.4	6711.3	20	20	20	20	20	20	20	20	High	High	High	High	High	High
FALSE	High	Master Protein	Q06830	Peroxiredoxin-1 OS=Homo sapiens (Human) OX=9606 GN=PRDX1 PE=1 SV=1	0	148.477	85	19	139	15	199	22.1	8.13	387.76	19	cell cycle OR cell proliferation;other metabolic processes;stress response;developmental processes;other biological processes	cytosol;nucleus;other cell component	other molecular function	Pf00578, Pf10417	5052	ENSG00000117450	PRDX1	B5BU26; D3DPZ8; hsa:5052; P35703; Q06830; Q2V576; Q5T154; Q5T155	Detoxification of Reactive Oxygen Species; TP53 Regulates Metabolic Genes; Deregulated CDK5 triggers multiple neurodegenerative pathways in Alzheimer's disease models	Androgen receptor signaling pathway; Selenium Micronutrient Network; Nuclear Receptors Meta-Pathway; NRF2 pathway	7	4	9074.8	9307.9	7050.4	7119.8	9818.9	9560.6	7850.8	7923.9	19	19	19	19	19	19	19	19	High	High	High	High	High	High
FALSE	High	Master Protein	Q86Y56	Dynein assembly factor 5, axonemal OS=Homo sapiens (Human) OX=9606 GN=DNAAF5 PE=1 SV=4	0	148.323	47	32	77	32	855	93.5	6.42	237.7	32	cell organization and biogenesis;other biological processes	other cell component	other molecular function		54919	ENSG00000164818	DNAAF5	hsa:54919; Q69YL1; Q86Y56; Q96FI9; Q9NX75		Ciliopathies	1	0	2081.1	2102.6	4872.7	4964.8	2353.1	2278.4	4728	4909.2	26	26	26	26	26	26	26	26	High	High	High	High	High	High
FALSE	High	Master Protein	P50395	Rab GDP dissociation inhibitor beta OS=Homo sapiens (Human) OX=9606 GN=GDI2 PE=1 SV=2	0	148.264	65	26	81	16	445	50.6	6.47	241.56	26	transport;signal transduction;other biological processes	non-structural extracellular;other membranes;cytosol;ER/Golgi;other cytoplasmic organelle;other cell component	enzyme regulator activity;other molecular function	Pf00996	2665	ENSG00000057608	GDI2	hsa:2665; O43928; P50395; Q5SX88; Q9UQM6	Neutrophil degranulation; RAB GEFs exchange GTP for GDP on RABs		2	10	6820.3	6764.2	1548.9	1472.2	6676.3	6618.1	1485.8	1319.7	27	27	27	27	27	27	27	27	High	High	High	High	High	High
FALSE	High	Master Protein	P31350	Ribonucleoside-diphosphate reductase subunit M2 OS=Homo sapiens (Human) OX=9606 GN=RRM2 PE=1 SV=1	0	148.054	69	24	80	20	389	44.8	5.38	242.17	24	cell cycle OR cell proliferation;cell organization and biogenesis;other metabolic processes;developmental processes;other biological processes	cytosol	other molecular function	Pf00268	6241	ENSG00000171848	RRM2	B2R9B5; hsa:6241; J3KP43; P31350; Q5WRU7	G1/S-Specific Transcription; Interconversion of nucleotide di- and triphosphates; Transcriptional Regulation by E2F6	Fluoropyrimidine Activity; Retinoblastoma Gene in Cancer; Hepatitis C and Hepatocellular Carcinoma; Pyrimidine metabolism; Nucleotide Metabolism	8	4	2724.4	2760.4	4711.4	4860.8	3009.5	3002.7	4690.7	5092.7	26	26	26	26	26	26	26	26	High	High	High	High	High	High
FALSE	High	Master Protein	Q9H9E3	Conserved oligomeric Golgi complex subunit 4 OS=Homo sapiens (Human) OX=9606 GN=COG4 PE=1 SV=3	0	148.042	45	32	68	31	785	89	5.19	206.85	32	cell organization and biogenesis;transport	other membranes;cytosol;ER/Golgi	other molecular function	Pf08318	25839	ENSG00000103051	COG4	B4DMN8; C9JS23; hsa:25839; Q96D40; Q9BRF0; Q9BVZ2; Q9H5Y4; Q9H9E3; Q9Y3W3	Retrograde transport at the Trans-Golgi-Network; COPI-mediated anterograde transport; Intra-Golgi traffic		3	1	1721.6	1694.1	3632.7	3641.9	1884.6	1877.7	3536.9	3611.4	29	29	29	29	29	29	29	29	High	High	High	High	High	High
FALSE	High	Master Protein	Q04917	14-3-3 protein eta OS=Homo sapiens (Human) OX=9606 GN=YWHAH PE=1 SV=4	0	147.55	73	20	159	14	246	28.2	4.84	437.36	20	cell organization and biogenesis;other metabolic processes;transport;developmental processes;signal transduction;other biological processes	plasma membrane;other membranes;cytosol;mitochondrion;other cell component	signal transduction activity or receptor binding;cytoskeletal activity;other molecular function	Pf00244	7533	ENSG00000128245	YWHAH	hsa:7533; Q04917	Translocation of SLC2A4 (GLUT4) to the plasma membrane; Chk1/Chk2(Cds1) mediated inactivation of Cyclin B:Cdk1 complex; TP53 Regulates Metabolic Genes; RHO GTPases activate PKNs; Activation of BAD and translocation to mitochondria	Cell Cycle; Myometrial Relaxation and Contraction Pathways; Calcium Regulation in the Cardiac Cell; Sudden Infant Death Syndrome (SIDS) Susceptibility Pathways	9	0	3016.1	3011.2	3583.5	3447.7	3156.1	3132.7	3427.7	3449.7	16	16	16	16	16	16	16	16	High	High	High	High	High	High
FALSE	High	Master Protein	Q07866	Kinesin light chain 1 OS=Homo sapiens (Human) OX=9606 GN=KLC1 PE=1 SV=2	0	147.232	53	33	93	24	573	65.3	6.2	269.47	33	cell organization and biogenesis;transport;other biological processes	cytosol;cytoskeleton;other cell component	cytoskeletal activity	Pf00515, Pf13374, Pf13424	3831	ENSG00000126214	KLC1	A6NF62; F8VTM4; hsa:3831; Q07866; Q7RTM2; Q7RTM3; Q7RTM5; Q7RTP9; Q7RTQ3; Q7RTQ5; Q7RTQ6; Q86SF5; Q86TF5; Q86V74; Q86V75; Q86V76; Q86V77; Q86V78; Q86V79; Q96H62	COPI-dependent Golgi-to-ER retrograde traffic; MHC class II antigen presentation; Kinesins; RHO GTPases activate KTN1	IL-18 signaling pathway	5	7	4359.9	4232.4	5938.4	5789.3	4467.8	4282.6	5212.2	5508.9	27	27	27	27	27	27	27	27	High	High	High	High	High	High
FALSE	High	Master Protein	Q14444	Caprin-1 OS=Homo sapiens (Human) OX=9606 GN=CAPRIN1 PE=1 SV=2	0	147.099	36	21	90	21	709	78.3	5.25	272.83	21	developmental processes;other biological processes	cytosol;other cell component		Pf12287, Pf18293	4076	ENSG00000135387	CAPRIN1	A6NMY7; D3DR06; hsa:4076; Q14444; Q15074; Q6IMN4; Q6IMN7; Q9BV09			0	0	2818	2809.3	6815.8	6949.2	3226.9	3104.8	7185.7	7442.3	18	18	18	18	18	18	18	18	High	High	High	High	High	High
FALSE	High	Master Protein	Q6P2E9	Enhancer of mRNA-decapping protein 4 OS=Homo sapiens (Human) OX=9606 GN=EDC4 PE=1 SV=1	0	146.527	29	30	66	29	1401	151.6	5.86	196.57	30	RNA metabolism OR transcription;other metabolic processes	cytosol;nucleus;other cell component		Pf16529	23644	ENSG00000038358	EDC4	A6NGM1; A8K4T4; hsa:23644; Q13025; Q13826; Q6P2E9; Q6ZR12; Q7Z6H7	mRNA decay by 5' to 3' exoribonuclease		1	0	2348.6	2308.1	2612	2577.8	2327.5	2353.9	2461.8	2440.5	23	23	23	23	23	23	23	23	High	High	High	High	High	High
FALSE	High	Master Protein	Q9UHX1	Poly(U)-binding-splicing factor PUF60 OS=Homo sapiens (Human) OX=9606 GN=PUF60 PE=1 SV=1	0	146.413	48	25	86	25	559	59.8	5.29	254.63	25	cell organization and biogenesis;RNA metabolism OR transcription;other metabolic processes;other biological processes	nucleus;other cell component	nucleic acid binding activity;other molecular function	Pf00076	22827	ENSG00000179950; ENSG00000274081	PUF60	A8K8K8; hsa:22827; Q969E7; Q96D94; Q96H63; Q99628; Q9NZA0; Q9UHX1; Q9UJY7	mRNA Splicing - Major Pathway		1	0	5343.4	5537.5	2486.1	2488.5	5386.6	5240.9	2457.1	2365.6	23	23	23	23	23	23	23	23	High	High	High	High	High	High
FALSE	High	Master Protein	O75410	Transforming acidic coiled-coil-containing protein 1 OS=Homo sapiens (Human) OX=9606 GN=TACC1 PE=1 SV=2	0	146.377	42	31	58	28	805	87.7	4.88	171.83	31	cell cycle OR cell proliferation;cell organization and biogenesis;developmental processes;other biological processes	other membranes;cytosol;cytoskeleton;nucleus;other cell component	signal transduction activity or receptor binding	Pf05010	6867	ENSG00000147526	TACC1	B2RBD9; B4E302; D3DSX6; hsa:6867; O75410; Q6Y687; Q86YG7; Q8IUJ2; Q8IUJ3; Q8IUJ4; Q8IZG2; Q8NEY7; Q9UPP9			0	2	886.7	856.5	1957.2	1999.2	974.4	937.5	2067.6	2037.1	25	25	25	25	25	25	25	25	High	High	High	High	High	High
FALSE	High	Master Protein	P00533	Epidermal growth factor receptor OS=Homo sapiens (Human) OX=9606 GN=EGFR PE=1 SV=2	0	146.183	34	34	68	33	1210	134.2	6.68	191.55	34	cell adhesion;cell organization and biogenesis;protein metabolism;other metabolic processes;stress response;developmental processes;signal transduction;other biological processes	non-structural extracellular;plasma membrane;other membranes;ER/Golgi;nucleus;other cytoplasmic organelle;other cell component	signal transduction activity or receptor binding;cytoskeletal activity;nucleic acid binding activity;kinase activity;other molecular function	Pf00757, Pf01030, Pf07714, Pf14843	1956	ENSG00000146648	EGFR	hsa:1956; O00688; O00732; P00533; P06268; Q14225; Q68GS5; Q92795; Q9BZS2; Q9GZX1; Q9H2C9; Q9H3C9; Q9UMD7; Q9UMD8; Q9UMG5	HCMV Early Events; PIP3 activates AKT signaling; Constitutive Signaling by Aberrant PI3K in Cancer; PI5P, PP2A and IER3 Regulate PI3K/AKT Signaling; RAF/MAP kinase cascade; Signaling by ERBB4; SHC1 events in ERBB2 signaling; GRB2 events in ERBB2 signaling; PI3K events in ERBB2 signaling; ERBB2 Regulates Cell Motility; ERBB2 Activates PTK6 Signaling; Downregulation of ERBB2 signaling; Signaling by…	Androgen receptor signaling pathway; Signaling Pathways in Glioblastoma; AGE/RAGE pathway; Gastric Cancer Network 2; Spinal Cord Injury; Aryl Hydrocarbon Receptor Netpath; Mammary gland development pathway - Pregnancy and lactation (Stage 3 of 4); Bladder Cancer; TCA Cycle Nutrient Utilization and Invasiveness of Ovarian Cancer; Extracellular vesicle-mediated signaling in recipient cells; Aryl Hy…	75	1	2294.8	2295.3	3000.2	3028.3	2152.1	2222.8	2878.8	2827.4	28	28	28	28	28	28	28	28	High	High	High	High	High	High
FALSE	High	Master Protein	Q14C86	GTPase-activating protein and VPS9 domain-containing protein 1 OS=Homo sapiens (Human) OX=9606 GN=GAPVD1 PE=1 SV=2	0	146.143	29	37	72	37	1478	164.9	5.22	201.38	37	cell organization and biogenesis;transport;signal transduction;other biological processes	plasma membrane;other membranes;cytosol;other cytoplasmic organelle	enzyme regulator activity;other molecular function	Pf00616, Pf02204, Pf18151	26130	ENSG00000165219	GAPVD1	A8MYK3; B0QZ62; B0QZ63; B0QZ64; hsa:26130; Q14C76; Q14C86; Q2Q1W1; Q8ND92; Q8WU86; Q96CZ4; Q9NXQ1; Q9P207; Q9Y4N0	Clathrin-mediated endocytosis; RAB GEFs exchange GTP for GDP on RABs		2	0	2796.5	2789.4	2714.3	2833.3	2565.8	2637.3	2229.2	2269.7	29	29	29	29	29	29	29	29	High	High	High	High	High	High
FALSE	High	Master Protein	Q15637	Splicing factor 1 OS=Homo sapiens (Human) OX=9606 GN=SF1 PE=1 SV=4	0	145.925	26	15	70	15	639	68.3	8.98	256.58	15	cell organization and biogenesis;RNA metabolism OR transcription;other metabolic processes;developmental processes;other biological processes	translational apparatus;nucleus	nucleic acid binding activity;other molecular function	Pf00013, Pf00098, Pf16275	7536	ENSG00000168066	SF1	B7Z1Q1; C9JJE2; hsa:7536; Q14818; Q14819; Q15637; Q15913; Q8IY00; Q92744; Q92745; Q969H7; Q9BW01; Q9UEI0	mRNA Splicing - Major Pathway		1	0	1273.4	1278.6	1877.9	1771	1329.3	1293.6	2071.5	1920.1	18	18	18	18	18	18	18	18	High	High	High	High	High	High
FALSE	High	Master Protein	Q9Y3L3	SH3 domain-binding protein 1 OS=Homo sapiens (Human) OX=9606 GN=SH3BP1 PE=1 SV=3	0	145.854	51	28	86	27	701	75.7	6.77	275.53	28	cell organization and biogenesis;transport;signal transduction;other biological processes	plasma membrane;cytosol;nucleus;other cell component	signal transduction activity or receptor binding;enzyme regulator activity;other molecular function	Pf00620, Pf03114	23616	ENSG00000100092	SH3BP1	hsa:23616; Q5R3N0; Q6IBZ2; Q6ZVL9; Q96HQ5; Q9NSQ9; Q9Y3L3			0	1	1761.9	1770.4	4370.6	4271.6	1962.6	1994.7	4395.3	4498.4	25	25	25	25	25	25	25	25	High	High	High	High	High	High
FALSE	High	Master Protein	Q9Y265	RuvB-like 1 OS=Homo sapiens (Human) OX=9606 GN=RUVBL1 PE=1 SV=1	0	145.807	68	24	77	24	456	50.2	6.42	252.92	24	cell cycle OR cell proliferation;cell organization and biogenesis;protein metabolism;DNA metabolism;other metabolic processes;stress response;other biological processes	other membranes;cytosol;cytoskeleton;nucleus;other cell component	other molecular function	Pf06068, Pf17856	8607	ENSG00000175792; ENSG00000284901	RUVBL1	B2R5S0; hsa:8607; P82276; Q1KMR0; Q53HK5; Q53HL7; Q53Y27; Q9BSX9; Q9Y265	Telomere Extension By Telomerase; Ub-specific processing proteases; UCH proteinases; Deposition of new CENPA-containing nucleosomes at the centromere; Formation of the beta-catenin:TCF transactivating complex; HATs acetylate histones; DNA Damage Recognition in GG-NER	Gastric Cancer Network 1; LncRNA involvement in canonical Wnt signaling and colorectal cancer	9	0	5408.2	5479.7	2984.5	2996	5518.5	5440.9	2856.2	2811.5	23	23	23	23	23	23	23	23	High	High	High	High	High	High
FALSE	High	Master Protein	P23921	Ribonucleoside-diphosphate reductase large subunit OS=Homo sapiens (Human) OX=9606 GN=RRM1 PE=1 SV=1	0	145.021	48	32	89	32	792	90	7.15	275.46	32	cell cycle OR cell proliferation;cell organization and biogenesis;other metabolic processes;developmental processes;other biological processes	cytosol;nucleus;other cell component	other molecular function	Pf00317, Pf02867, Pf03477	6240	ENSG00000167325	RRM1	hsa:6240; P23921; Q9UNN2	Interconversion of nucleotide di- and triphosphates	Fluoropyrimidine Activity; Retinoblastoma Gene in Cancer; Pyrimidine metabolism; Nucleotide Metabolism	5	0	5533.3	5544.7	2809.4	2797.9	5485	5647.2	2804.1	2870	26	26	26	26	26	26	26	26	High	High	High	High	High	High
FALSE	High	Master Protein	O00151	PDZ and LIM domain protein 1 OS=Homo sapiens (Human) OX=9606 GN=PDLIM1 PE=1 SV=4	0	144.789	67	18	68	18	329	36	7.02	241.2	18	cell organization and biogenesis;stress response;developmental processes;other biological processes	cytoskeleton;other cell component	cytoskeletal activity;other molecular function	Pf00412, Pf00595, Pf15936	9124	ENSG00000107438	PDLIM1	B2RBS6; hsa:9124; O00151; Q5VZH5; Q9BPZ9			0	0	1800.5	1727.7	3944	3991	2003	1977.5	4183.2	4339.5	16	16	16	16	16	16	16	16	High	High	High	High	High	High
FALSE	High	Master Protein	P30154	Serine/threonine-protein phosphatase 2A 65 kDa regulatory subunit A beta isoform OS=Homo sapiens (Human) OX=9606 GN=PPP2R1B PE=1 SV=3	0	144.736	51	28	69	18	601	66.2	4.94	208.36	28	protein metabolism;other metabolic processes;other biological processes	other membranes;other cell component	enzyme regulator activity	Pf02985, Pf13646	5519	ENSG00000137713	PPP2R1B	A8MY67; B0YJ69; B4DGQ6; B4DK91; B4DWW5; F8W8G1; hsa:5519; O75620; P30154; Q8NHV8	Separation of Sister Chromatids; Resolution of Sister Chromatid Cohesion; RHO GTPases Activate Formins; EML4 and NUDC in mitotic spindle formation; Disassembly of the destruction complex and recruitment of AXIN to the membrane; Regulation of TP53 Degradation; Amplification of signal from unattached kinetochores via a MAD2 inhibitory signal; PI5P, PP2A and IER3 Regulate PI3K/AKT Signaling; DARPP-3…	Focal Adhesion-PI3K-Akt-mTOR-signaling pathway; Wnt Signaling Pathway and Pluripotency; PI3K-Akt Signaling Pathway; Netrin-UNC5B signaling Pathway; Glycogen Synthesis and Degradation	38	0	1141	1127.4	2013.6	2097.8	1194.8	1143.1	1879.7	1996	14	14	14	14	14	14	14	14	High	High	High	High	High	High
FALSE	High	Master Protein	P55209	Nucleosome assembly protein 1-like 1 OS=Homo sapiens (Human) OX=9606 GN=NAP1L1 PE=1 SV=1	0	144.676	51	14	69	12	391	45.3	4.46	275.54	14	cell organization and biogenesis;other metabolic processes;developmental processes;other biological processes	nucleus;other cell component	other molecular function	Pf00956	4673	ENSG00000187109	NAP1L1	B3KNT8; B3KV44; hsa:4673; P55209		VEGFA-VEGFR2 Signaling Pathway; The Overlap Between Signal Transduction Pathways that Contribute to a Range of LMNA Laminopathies	2	0	1852.2	1877	1890.5	1891.8	1905.1	1870.2	1910.7	1898.6	13	13	13	13	13	13	13	13	High	High	High	High	High	High
FALSE	High	Master Protein	P17980	26S proteasome regulatory subunit 6A OS=Homo sapiens (Human) OX=9606 GN=PSMC3 PE=1 SV=3	0	144.621	70	27	79	27	439	49.2	5.24	219.23	27	cell-cell signaling;protein metabolism;other metabolic processes;stress response;transport;developmental processes;signal transduction;other biological processes	non-structural extracellular;cytosol;nucleus;other cell component	other molecular function	Pf00004, Pf16450, Pf17862	5702	ENSG00000165916	PSMC3	B2R8V1; hsa:5702; P17980; Q3B757; Q3B865; Q53HU5; Q6GPG8; Q6IBS1; Q96HD3	Separation of Sister Chromatids; The role of GTSE1 in G2/M progression after G2 checkpoint; Neutrophil degranulation; Regulation of PTEN stability and activity; Asymmetric localization of PCP proteins; Degradation of DVL; FCERI mediated NF-kB activation; Downstream TCR signaling; Cdc20:Phospho-APC/C mediated degradation of Cyclin A; Hedgehog 'on' state; Antigen processing: Ubiquitination & Protea…	Proteasome Degradation; Parkin-Ubiquitin Proteasomal System pathway	59	0	5426.8	5225.5	1775.1	1753.8	4871.4	4952.4	1551.5	1498.4	23	23	23	23	23	23	23	23	High	High	High	High	High	High
FALSE	High	Master Protein	Q5T6F2	Ubiquitin-associated protein 2 OS=Homo sapiens (Human) OX=9606 GN=UBAP2 PE=1 SV=1	0	144.127	27	22	66	22	1119	117	7.34	217.44	22	other biological processes	nucleus;other cell component		Pf12478	55833	ENSG00000137073	UBAP2	hsa:55833; Q2M2R4; Q5JV03; Q5T6F2; Q6PK34; Q8NC94; Q9P237			0	0	1764.1	1776.5	3130.3	3183.2	1920.2	1936.7	3249.9	3294.4	21	21	21	21	21	21	21	21	High	High	High	High	High	High
FALSE	High	Master Protein	O43399	Tumor protein D54 OS=Homo sapiens (Human) OX=9606 GN=TPD52L2 PE=1 SV=2	0	144.119	78	19	95	19	206	22.2	5.36	318.08	19	other metabolic processes;other biological processes	other cell component	other molecular function	Pf04201	7165	ENSG00000101150	TPD52L2	B4DPJ6; E1P5G7; hsa:7165; O43398; O43399; Q5JWU5; Q5JWU6; Q5JWU8; Q5U0E0; Q9H3Z6			0	0	3023.3	3068.2	7059.2	7189.4	3357.3	3333.9	7918	7961	18	18	18	18	18	18	18	18	High	High	High	High	High	High
FALSE	High	Master Protein	Q15046	Lysine--tRNA ligase OS=Homo sapiens (Human) OX=9606 GN=KARS1 PE=1 SV=3	0	144.08	46	28	78	27	597	68	6.35	242.42	28	protein metabolism;RNA metabolism OR transcription;other metabolic processes;signal transduction;other biological processes	non-structural extracellular;plasma membrane;other membranes;cytosol;mitochondrion;nucleus;other cell component	nucleic acid binding activity;other molecular function	Pf00152, Pf01336	3735	ENSG00000065427	KARS1	A8MSK1; D3DUK4; hsa:3735; O14946; Q15046; Q96J25; Q9HB23	Cytosolic tRNA aminoacylation; Selenoamino acid metabolism; Mitochondrial tRNA aminoacylation		3	1	6328	6356.3	3105	3135.8	5862	5975.9	2730.6	2688.8	27	27	27	27	27	27	27	27	High	High	High	High	High	High
FALSE	High	Master Protein	P61981	14-3-3 protein gamma OS=Homo sapiens (Human) OX=9606 GN=YWHAG PE=1 SV=2	0	143.696	77	20	185	13	247	28.3	4.89	494.69	20	cell cycle OR cell proliferation;cell organization and biogenesis;transport;other biological processes	cytosol;mitochondrion;other cell component	signal transduction activity or receptor binding;enzyme regulator activity;other molecular function	Pf00244	7532	ENSG00000170027	YWHAG	hsa:7532; O70457; P35214; P61981; Q6FH52; Q9UDP2; Q9UN99	Translocation of SLC2A4 (GLUT4) to the plasma membrane; Recruitment of NuMA to mitotic centrosomes; Regulation of PLK1 Activity at G2/M Transition; Loss of Nlp from mitotic centrosomes; Recruitment of mitotic centrosome proteins and complexes; Anchoring of the basal body to the plasma membrane; AURKA Activation by TPX2; Chk1/Chk2(Cds1) mediated inactivation of Cyclin B:Cdk1 complex; TP53 Regulate…	Cell Cycle; Prolactin Signaling Pathway; Myometrial Relaxation and Contraction Pathways; Disruption of postsynaptic signalling by CNV; Calcium Regulation in the Cardiac Cell; Sudden Infant Death Syndrome (SIDS) Susceptibility Pathways	19	4	5901.1	6075.6	6366.9	6458.4	6448.2	6238.2	6658.6	6625.5	18	18	18	18	18	18	18	18	High	High	High	High	High	High
FALSE	High	Master Protein	P31946	14-3-3 protein beta/alpha OS=Homo sapiens (Human) OX=9606 GN=YWHAB PE=1 SV=3	0	143.69	78	19	190	8	246	28.1	4.83	528.59	19	cell organization and biogenesis;transport;signal transduction;other biological processes	other membranes;cytosol;mitochondrion;nucleus;other cytoplasmic organelle;other cell component	enzyme regulator activity;other molecular function	Pf00244	7529	ENSG00000166913	YWHAB	A8K9K2; E1P616; hsa:7529; P31946	Translocation of SLC2A4 (GLUT4) to the plasma membrane; TP53 Regulates Metabolic Genes; Signaling by BRAF and RAF fusions; Signaling by moderate kinase activity BRAF mutants; Paradoxical activation of RAF signaling by kinase inactive BRAF; Signaling downstream of RAS mutants; Signaling by RAF1 mutants; MAP2K and MAPK activation; Signaling by high-kinase activity BRAF mutants; Regulation of locali…	Cell Cycle; IL-3 Signaling Pathway; Myometrial Relaxation and Contraction Pathways; Hepatitis B infection; Calcium Regulation in the Cardiac Cell; Sudden Infant Death Syndrome (SIDS) Susceptibility Pathways	30	0	2142.9	2093.8	2490.3	2542.3	2240.7	2165	2372.7	2551.4	8	8	8	8	8	8	8	8	High	High	High	High	High	High
FALSE	High	Master Protein	Q9NVA2	Septin-11 OS=Homo sapiens (Human) OX=9606 GN=SEPTIN11 PE=1 SV=3	0	143.668	52	23	66	11	429	49.4	6.81	209.3	23	cell cycle OR cell proliferation;other biological processes	cytoskeleton;other cell component	other molecular function	Pf00735	55752	ENSG00000138758	SEPTIN11	B7Z7Z6; E9KL32; hsa:55752; Q4W5G1; Q7L4N1; Q96SP1; Q9NVA2; Q9UFY9		22q11.2 copy number variation syndrome	1	12	3155	3287.7	5212.6	5121.3	3464.7	3401.4	5500.2	5572.4	23	23	23	23	23	23	23	23	High	High	High	High	High	High
FALSE	High	Master Protein	Q12905	Interleukin enhancer-binding factor 2 OS=Homo sapiens (Human) OX=9606 GN=ILF2 PE=1 SV=2	0	143.52	68	22	78	22	390	43	5.26	239.13	22	transport;other biological processes	nucleus;other cell component	nucleic acid binding activity	Pf07528	3608	ENSG00000143621	ILF2	A6NDB0; B2R8G7; hsa:3608; Q12905; Q5SR10; Q5SR11; Q7L7R3; Q9BWD4; Q9P1N0	Neutrophil degranulation	B Cell Receptor Signaling Pathway	2	0	3257.1	3304.1	3270.4	3225.5	3442.1	3363.5	2809.4	2846.5	20	20	20	20	20	20	20	20	High	High	High	High	High	High
FALSE	High	Master Protein	Q92797	Symplekin OS=Homo sapiens (Human) OX=9606 GN=SYMPK PE=1 SV=2	0	143.491	29	34	67	34	1274	141.1	6.13	195.86	34	cell adhesion;RNA metabolism OR transcription;other metabolic processes;transport;other biological processes	plasma membrane;other membranes;cytosol;cytoskeleton;nucleus;other cell component		Pf11935, Pf12295	8189	ENSG00000125755	SYMPK	hsa:8189; O00521; O00689; O00733; Q59GT5; Q8N2U5; Q92797	mRNA Splicing - Major Pathway; mRNA 3'-end processing; RNA Polymerase II Transcription Termination; Transport of Mature mRNA Derived from an Intronless Transcript; Processing of Intronless Pre-mRNAs		5	0	1522.6	1537	1663.7	1828	1484	1562.9	1464.6	1560.1	26	26	26	26	26	26	26	26	High	High	High	High	High	High
FALSE	High	Master Protein	P20042	Eukaryotic translation initiation factor 2 subunit 2 OS=Homo sapiens (Human) OX=9606 GN=EIF2S2 PE=1 SV=2	0	143.437	70	25	67	25	333	38.4	5.8	215	25	cell cycle OR cell proliferation;cell organization and biogenesis;protein metabolism;other metabolic processes;transport;developmental processes	cytosol;other cell component	nucleic acid binding activity;other molecular function	Pf01873	8894	ENSG00000125977	EIF2S2	hsa:8894; P20042; Q9BVU0; Q9UJE4	L13a-mediated translational silencing of Ceruloplasmin expression; Translation initiation complex formation; Formation of the ternary complex, and subsequently, the 43S complex; Ribosomal scanning and start codon recognition; GTP hydrolysis and joining of the 60S ribosomal subunit; ABC-family proteins mediated transport; Response of EIF2AK4 (GCN2) to amino acid deficiency; Response of EIF2AK1 (HR…	Translation Factors; Brain-Derived Neurotrophic Factor (BDNF) signaling pathway	12	0	4482.7	4422.6	1494	1381.5	4537.8	4342.8	1414.3	1425.9	19	19	19	19	19	19	19	19	High	High	High	High	High	High
FALSE	High	Master Protein	Q14847	LIM and SH3 domain protein 1 OS=Homo sapiens (Human) OX=9606 GN=LASP1 PE=1 SV=2	0	143.373	92	25	131	25	261	29.7	7.05	332.17	25	transport	cytoskeleton;other cell component	transporter activity;cytoskeletal activity;other molecular function	Pf00412, Pf00880, Pf14604	3927	ENSG00000002834	LASP1	B4DGQ0; hsa:3927; Q14847; Q96ED2; Q96IG0			0	0	3140.7	3202	7786.2	7978.7	3524	3417.2	8863.4	8961.8	25	25	25	25	25	25	25	25	High	High	High	High	High	High
FALSE	High	Master Protein	Q13561	Dynactin subunit 2 OS=Homo sapiens (Human) OX=9606 GN=DCTN2 PE=1 SV=4	0	143.33	63	25	94	24	401	44.2	5.21	286.24	25	cell cycle OR cell proliferation;cell organization and biogenesis;transport;other biological processes	other membranes;cytosol;cytoskeleton;other cell component	cytoskeletal activity;other molecular function	Pf04912	10540	ENSG00000175203	DCTN2	B2RBK5; hsa:10540; Q13561; Q86YN2; Q9BW17	MHC class II antigen presentation; HSP90 chaperone cycle for steroid hormone receptors (SHR); Recruitment of NuMA to mitotic centrosomes; COPI-mediated anterograde transport; COPI-independent Golgi-to-ER retrograde traffic; Regulation of PLK1 Activity at G2/M Transition; Loss of Nlp from mitotic centrosomes; Recruitment of mitotic centrosome proteins and complexes; Anchoring of the basal body to …		11	0	2384.4	2460.5	6497.2	6628	2763.5	2713.5	6691.5	7185.8	25	25	25	25	25	25	25	25	High	High	High	High	High	High
FALSE	High	Master Protein	P07954	Fumarate hydratase, mitochondrial OS=Homo sapiens (Human) OX=9606 GN=FH PE=1 SV=3	0	142.965	61	25	87	24	510	54.6	8.76	247.09	25	DNA metabolism;other metabolic processes;stress response;other biological processes	cytosol;mitochondrion;nucleus;other cell component	other molecular function	Pf00206, Pf10415	2271	ENSG00000091483	FH	B1ANK7; hsa:2271; P07954	Citric acid cycle (TCA cycle)	TCA Cycle and Deficiency of Pyruvate Dehydrogenase complex (PDHc); Amino Acid metabolism; Disorders of the Krebs cycle; Type 2 papillary renal cell carcinoma; Metabolic reprogramming in colon cancer; TCA cycle in senescence; TCA Cycle (aka Krebs or citric acid cycle)	8	1	6405.9	6510.3	7259.2	7087.2	6599.2	6454.8	5987.3	6021.5	28	28	28	28	28	28	28	28	High	High	High	High	High	High
FALSE	High	Master Protein	P28290	Protein ITPRID2 OS=Homo sapiens (Human) OX=9606 GN=ITPRID2 PE=1 SV=3	0	142.307	31	34	69	33	1259	138.3	5.19	192.42	34		plasma membrane;other membranes;cytosol;nucleus	signal transduction activity or receptor binding;cytoskeletal activity	Pf14722, Pf14723	6744	ENSG00000138434	ITPRID2	A8K6T0; hsa:6744; P28290; Q68DA6; Q7Z7L2; Q8N1L3; Q8N263; Q8N7H2; Q8NEN5; Q96E36; Q96PW1			0	1	1735.3	1672.5	1591.6	1631.2	1660.6	1637.1	1582	1580.5	32	32	32	32	32	32	32	32	High	High	High	High	High	High
FALSE	High	Master Protein	P22626	Heterogeneous nuclear ribonucleoproteins A2/B1 OS=Homo sapiens (Human) OX=9606 GN=HNRNPA2B1 PE=1 SV=2	0	142.169	63	22	110	18	353	37.4	8.95	329.91	22	cell organization and biogenesis;RNA metabolism OR transcription;other metabolic processes;transport;signal transduction;other biological processes	non-structural extracellular;nucleus;other cell component	nucleic acid binding activity;other molecular function	Pf00076	3181	ENSG00000122566	HNRNPA2B1	A0A024RA27; A0A024RA61; A8K064; hsa:3181; P22626; P22627; Q9UC98; Q9UDJ2	mRNA Splicing - Major Pathway; Processing of Capped Intron-Containing Pre-mRNA; Gene and protein expression by JAK-STAT signaling after Interleukin-12 stimulation	mRNA Processing	4	3	4106.3	4225	2153.2	2136.7	4020	4021.3	2126.2	2029	23	23	23	23	23	23	23	23	High	High	High	High	High	High
FALSE	High	Master Protein	P11586	C-1-tetrahydrofolate synthase, cytoplasmic OS=Homo sapiens (Human) OX=9606 GN=MTHFD1 PE=1 SV=3	0	141.858	41	37	72	36	935	101.5	7.3	200.2	37	other metabolic processes;developmental processes	cytosol;mitochondrion	other molecular function	Pf00763, Pf01268, Pf02882	4522	ENSG00000100714	MTHFD1	B2R5Y2; G3V2B8; hsa:4522; P11586; Q86VC9; Q9BVP5	Metabolism of folate and pterines	Folate Metabolism; One Carbon Metabolism; Trans-sulfuration and one carbon metabolism; Disorders of Folate Metabolism and Transport; Genes involved in male infertility	6	1	5823.4	5422.7	1067.9	1001	4569.9	4958.1	913.3	872.5	35	35	35	35	35	35	35	35	High	High	High	High	High	High
FALSE	High	Master Protein	Q15417	Calponin-3 OS=Homo sapiens (Human) OX=9606 GN=CNN3 PE=1 SV=1	0	141.84	57	16	72	14	329	36.4	6.05	233.2	16	cell organization and biogenesis;other biological processes	cytosol;cytoskeleton;other cell component	cytoskeletal activity;other molecular function	Pf00307, Pf00402	1266	ENSG00000117519	CNN3	B4DFK6; B4DP09; F8WA86; hsa:1266; Q15417; Q6FHA7			0	2	2497.2	2579.3	4910.4	4910	2707.6	2737.2	5138.6	5096	18	18	18	18	18	18	18	18	High	High	High	High	High	High
FALSE	High	Master Protein	P10253	Lysosomal alpha-glucosidase OS=Homo sapiens (Human) OX=9606 GN=GAA PE=1 SV=4	0	141.598	32	23	72	23	952	105.3	6	225.92	23	cell organization and biogenesis;other metabolic processes;transport;developmental processes;other biological processes	plasma membrane;other membranes;other cytoplasmic organelle	other molecular function	Pf00088, Pf01055, Pf13802, Pf16863	2548	ENSG00000171298	GAA	hsa:2548; P10253; Q09GN4; Q14351; Q16302; Q8IWE7	Neutrophil degranulation; Glycogen breakdown (glycogenolysis); Glycogen storage disease type II (GAA)		3	0	2007.6	2057.4	3314.8	3377.8	2226.6	2153.4	3461.3	3552.5	22	22	22	22	22	22	22	22	High	High	High	High	High	High
FALSE	High	Master Protein	Q15155	Nodal modulator 1 OS=Homo sapiens (Human) OX=9606 GN=NOMO1 PE=1 SV=5	0	141.36	36	33	67	2	1222	134.2	5.81	199.8	33		other membranes;ER/Golgi	other molecular function	Pf13620, Pf17802	23420	ENSG00000103512; ENSG00000274779	NOMO1	hsa:23420; P78421; Q15155; Q8IW21; Q96DG0			0	24	2692	2653.8	2200.7	2213.5	2621.9	2703.5	2187.3	2206.1	26	26	26	26	26	26	26	26	High	High	High	High	High	High
FALSE	High	Master Protein	P80303	Nucleobindin-2 OS=Homo sapiens (Human) OX=9606 GN=NUCB2 PE=1 SV=3	0	141.327	63	24	62	23	420	50.2	5.12	201.06	24	signal transduction;other biological processes	plasma membrane;other membranes;cytosol;ER/Golgi;nucleus	enzyme regulator activity;nucleic acid binding activity;other molecular function	Pf13499	4925	ENSG00000070081	NUCB2	A8K642; D3DQX5; hsa:4925; P80303; Q8NFT5; V9HW75			0	0	2590.3	2622.3	5766.2	5675	3005.1	2829	5910.9	5957.8	20	20	20	20	20	20	20	20	High	High	High	High	High	High
FALSE	High	Master Protein	P10155	60 kDa SS-A/Ro ribonucleoprotein OS=Homo sapiens (Human) OX=9606 GN=RO60 PE=1 SV=2	0	141.196	52	28	89	28	538	60.6	8.03	258.93	28	cell organization and biogenesis;RNA metabolism OR transcription;other metabolic processes;developmental processes;signal transduction;other biological processes	cytosol;nucleus;other cell component	nucleic acid binding activity;other molecular function	Pf05731	6738	ENSG00000116747	RO60	B2RBB9; hsa:6738; P10155; Q5LJ98; Q5LJ99; Q5LJA0; Q86WL3; Q86WL4; Q92787; Q9H1W6			0	0	3968.4	4009.7	6817.6	6843.8	4293.8	4164.6	7091.6	7000.4	24	24	24	24	24	24	24	24	High	High	High	High	High	High
FALSE	High	Master Protein	P13489	Ribonuclease inhibitor OS=Homo sapiens (Human) OX=9606 GN=RNH1 PE=1 SV=2	0	141.057	64	20	57	20	461	49.9	4.82	198.64	20	RNA metabolism OR transcription;other metabolic processes;other biological processes	non-structural extracellular;cytosol;nucleus	enzyme regulator activity	Pf13516, Pf18779	6050	ENSG00000023191; ENSG00000276230	RNH1	hsa:6050; P13489; Q8IZK8; Q96FD7; Q9BQ80; Q9UDK6			0	0	2887.5	2743.1	1955.8	1834.5	2790.7	2804.2	2270.6	1824.2	20	20	20	20	20	20	20	20	High	High	High	High	High	High
FALSE	High	Master Protein	Q13885	Tubulin beta-2A chain OS=Homo sapiens (Human) OX=9606 GN=TUBB2A PE=1 SV=1	0	140.999	51	19	170	3	445	49.9	4.89	396.44	19	cell cycle OR cell proliferation;cell organization and biogenesis;developmental processes;other biological processes	cytoskeleton;other cell component	cytoskeletal activity;other molecular function	Pf00091, Pf03953	7280	ENSG00000137267	TUBB2A	hsa:7280; Q13885; Q6FGZ8; Q8IWR2	Translocation of SLC2A4 (GLUT4) to the plasma membrane; Separation of Sister Chromatids; Resolution of Sister Chromatid Cohesion; RHO GTPases Activate Formins; EML4 and NUDC in mitotic spindle formation; COPI-dependent Golgi-to-ER retrograde traffic; COPI-mediated anterograde transport; Recycling pathway of L1; HCMV Early Events; MHC class II antigen presentation; Intraflagellar transport; The ro…	Pathogenic Escherichia coli infection; Parkin-Ubiquitin Proteasomal System pathway	32	0	237.9	233.1	115.3	114	211.9	239.2	131.4	100.2	2	2	2	2	2	2	2	2	High	High	High	High	High	High
FALSE	High	Master Protein	P14868	Aspartate--tRNA ligase, cytoplasmic OS=Homo sapiens (Human) OX=9606 GN=DARS1 PE=1 SV=2	0	140.932	62	28	78	28	501	57.1	6.55	246.49	28	cell organization and biogenesis;protein metabolism;RNA metabolism OR transcription;other metabolic processes	cytosol;other cell component	other molecular function	Pf00152, Pf01336	1615	ENSG00000115866	DARS1	A8K3J2; D3DP77; hsa:1615; P14868; Q2TNI3; Q32Q69; Q53HV4; Q53YC5; Q68CR9; Q9BW52	Cytosolic tRNA aminoacylation; Selenoamino acid metabolism	Alanine and aspartate metabolism	3	0	5721.8	5601.1	2433.7	2326.7	5042.3	5265.6	2183.6	2180.2	27	27	27	27	27	27	27	27	High	High	High	High	High	High
FALSE	High	Master Protein	Q16543	Hsp90 co-chaperone Cdc37 OS=Homo sapiens (Human) OX=9606 GN=CDC37 PE=1 SV=1	0	140.839	46	20	90	20	378	44.4	5.25	249.12	20	stress response;transport;signal transduction;other biological processes	cytosol;other cell component	enzyme regulator activity;other molecular function	Pf03234, Pf08564, Pf08565	11140	ENSG00000105401	CDC37	hsa:11140; Q16543; Q53YA2	Signaling by ERBB2 KD Mutants; Signaling by ERBB2 TMD/JMD mutants; Constitutive Signaling by Ligand-Responsive EGFR Cancer Variants; Constitutive Signaling by EGFRvIII; Signaling by ERBB2 ECD mutants; Constitutive Signaling by Overexpressed ERBB2; Downregulation of ERBB2 signaling; Regulation of necroptotic cell death; Drug-mediated inhibition of ERBB2 signaling; Resistance of ERBB2 KD mutants to…	TNF alpha Signaling Pathway; Aryl Hydrocarbon Receptor Netpath; Aryl Hydrocarbon Receptor Pathway; Nuclear Receptors Meta-Pathway; Simplified Interaction Map Between LOXL4 and Oxidative Stress Pathway; Focal Adhesion-PI3K-Akt-mTOR-signaling pathway; PI3K-Akt Signaling Pathway	27	0	5664.6	5715.9	5837.2	5715.8	6140	5885.1	5819.5	5843.1	23	23	23	23	23	23	23	23	High	High	High	High	High	High
FALSE	High	Master Protein	P00491	Purine nucleoside phosphorylase OS=Homo sapiens (Human) OX=9606 GN=PNP PE=1 SV=2	0	140.769	69	19	123	19	289	32.1	6.95	352.89	19	other metabolic processes;transport;other biological processes	non-structural extracellular;cytosol;cytoskeleton;nucleus;other cell component	other molecular function	Pf01048	4860	ENSG00000198805	PNP	B2R8S5; D3DS00; hsa:4860; P00491; Q15160; Q5PZ03	Neutrophil degranulation; Purine catabolism; Purine salvage	VEGFA-VEGFR2 Signaling Pathway	4	0	2447	2556.8	6562.1	6385.1	2861	2807.3	6614	6876.6	23	23	23	23	23	23	23	23	High	High	High	High	High	High
FALSE	High	Master Protein	Q6P996	Pyridoxal-dependent decarboxylase domain-containing protein 1 OS=Homo sapiens (Human) OX=9606 GN=PDXDC1 PE=1 SV=2	0	140.101	52	34	69	34	788	86.7	5.38	189.36	34	other metabolic processes;other biological processes	ER/Golgi;other cell component	other molecular function	Pf00282	23042	ENSG00000179889; ENSG00000275498	PDXDC1	B4DR55; B4DSL3; E7EMH5; E7EPL4; H3BNZ1; hsa:23042; O00236; Q4F6X7; Q6P996; Q6PID7; Q86YF1; Q8N4Q9; Q8TBS5			0	0	2223.3	2153.3	4502.1	4301.6	2067.8	2005.4	3225.8	3132	24	24	24	24	24	24	24	24	High	High	High	High	High	High
FALSE	High	Master Protein	P54819	Adenylate kinase 2, mitochondrial OS=Homo sapiens (Human) OX=9606 GN=AK2 PE=1 SV=2	0	139.832	75	21	113	21	239	26.5	7.81	313.64	21	other metabolic processes	cytoskeleton;mitochondrion;other cell component	kinase activity;other molecular function	Pf00406, Pf05191	204	ENSG00000004455	AK2	A8K6L1; B4DHH7; B4DL64; hsa:204; P54819; Q16856; Q5EB54; Q5TIF7; Q8TCY2; Q8TCY3	Interconversion of nucleotide di- and triphosphates		1	0	5248.7	5221.7	4089.7	3888	5564.2	5259.3	4047	3948.9	27	27	27	27	27	27	27	27	High	High	High	High	High	High
FALSE	High	Master Protein	P23193	Transcription elongation factor A protein 1 OS=Homo sapiens (Human) OX=9606 GN=TCEA1 PE=1 SV=2	0	139.803	63	23	96	20	301	33.9	8.38	268.4	23	DNA metabolism;RNA metabolism OR transcription;other metabolic processes;stress response;other biological processes	nucleus	nucleic acid binding activity;other molecular function	Pf01096, Pf07500, Pf08711	6917	ENSG00000187735	TCEA1	A6NF25; A8K339; hsa:6917; P23193; Q15563; Q6FG87	Dual incision in TC-NER; Gap-filling DNA repair synthesis and ligation in TC-NER; Formation of RNA Pol II elongation complex ; Formation of HIV elongation complex in the absence of HIV Tat; Formation of HIV-1 elongation complex containing HIV-1 Tat; Pausing and recovery of Tat-mediated HIV elongation; Tat-mediated HIV elongation arrest and recovery; HIV elongation arrest and recovery; Pausing and…		15	2	2658.6	2655.1	5377.8	5452.1	2986.8	2839.6	5928.5	5943.1	22	22	22	22	22	22	22	22	High	High	High	High	High	High
FALSE	High	Master Protein	P13637	Sodium/potassium-transporting ATPase subunit alpha-3 OS=Homo sapiens (Human) OX=9606 GN=ATP1A3 PE=1 SV=3	0	139.725	27	25	94	8	1013	111.7	5.38	271.71	25	cell organization and biogenesis;transport;other biological processes	plasma membrane;other membranes;ER/Golgi;other cell component	transporter activity;other molecular function	Pf00122, Pf00689, Pf00690, Pf13246	478	ENSG00000105409	ATP1A3	B7Z2T0; B7Z401; F5H6J6; hsa:478; P13637; Q16732; Q16735; Q969K5	Ion transport by P-type ATPases; Potential therapeutics for SARS; Ion homeostasis	Sudden Infant Death Syndrome (SIDS) Susceptibility Pathways	4	0	424.3	433.1	423.9	408.2	419.3	432.6	365.3	380.8	6	6	6	6	6	6	6	6	High	High	High	High	High	High
FALSE	High	Master Protein	P28066	Proteasome subunit alpha type-5 OS=Homo sapiens (Human) OX=9606 GN=PSMA5 PE=1 SV=3	0	139.699	63	14	144	14	241	26.4	4.79	370.75	14	cell-cell signaling;protein metabolism;other metabolic processes;stress response;transport;signal transduction;other biological processes	non-structural extracellular;cytosol;nucleus;other cell component	other molecular function	Pf00227, Pf10584	5686	ENSG00000143106	PSMA5	B2R8F6; B4E2V4; hsa:5686; P28066; Q3T1C1; Q6IBF7	Activation of NF-kappaB in B cells; FCERI mediated NF-kB activation; Downstream TCR signaling; Antigen processing: Ubiquitination & Proteasome degradation; Oxygen-dependent proline hydroxylation of Hypoxia-inducible Factor Alpha; ER-Phagosome pathway; Cross-presentation of soluble exogenous antigens (endosomes); SCF-beta-TrCP mediated degradation of Emi1; APC/C:Cdc20 mediated degradation of Secur…	Proteasome Degradation	58	0	3319.4	3209.6	7396.2	7433	3809.9	3574.2	7508.8	7714.8	17	17	17	17	17	17	17	17	High	High	High	High	High	High
FALSE	High	Master Protein	P21589	5'-nucleotidase OS=Homo sapiens (Human) OX=9606 GN=NT5E PE=1 SV=1	0	139.644	49	26	72	25	574	63.3	7.03	237.2	26	cell adhesion;DNA metabolism;other metabolic processes;other biological processes	plasma membrane;other membranes;cytosol;nucleus	other molecular function	Pf00149, Pf02872	4907	ENSG00000135318	NT5E	B3KQI8; hsa:4907; O75520; P21589; Q5W116	Purine catabolism; Purinergic signaling in leishmaniasis infection; Pyrimidine catabolism; Nicotinate metabolism	Differentiation Pathway; NAD+ metabolism	6	1	1771.6	1755.7	4289.1	4383.1	1980.2	1987	4537.9	4506.2	23	23	23	23	23	23	23	23	High	High	High	High	High	High
FALSE	High	Master Protein	O75475	PC4 and SFRS1-interacting protein OS=Homo sapiens (Human) OX=9606 GN=PSIP1 PE=1 SV=1	0	139.605	54	34	88	32	530	60.1	9.13	236.3	34	cell organization and biogenesis;RNA metabolism OR transcription;other metabolic processes;stress response;transport;other biological processes	cytosol;nucleus;other cell component	nucleic acid binding activity;other molecular function	Pf00855, Pf11467	11168	ENSG00000164985	PSIP1	D3DRI9; hsa:11168; O00256; O75475; O95368; Q6P391; Q86YB9; Q9NZI3; Q9UER6	Vpr-mediated nuclear import of PICs; 2-LTR circle formation; Integration of viral DNA into host genomic DNA; Autointegration results in viral DNA circles; APOBEC3G mediated resistance to HIV-1 infection	MECP2 and Associated Rett Syndrome	7	2	4092.3	4191.3	7019.3	6972.7	4112	4251.6	6435	6950.1	27	27	27	27	27	27	27	27	High	High	High	High	High	High
FALSE	High	Master Protein	Q13740	CD166 antigen OS=Homo sapiens (Human) OX=9606 GN=ALCAM PE=1 SV=2	0	139.23	48	22	62	22	583	65.1	6.25	192.37	22	cell adhesion;cell organization and biogenesis;developmental processes;signal transduction;other biological processes	plasma membrane;other membranes;other cell component	signal transduction activity or receptor binding;other molecular function	Pf08205, Pf13927	214	ENSG00000170017	ALCAM	B2RNS3; B4DTU0; hsa:214; O60892; Q13740; Q1HGM8; Q1HGM9; Q6PEY4; Q6ZS95	L1CAM interactions		1	0	1401.9	1428.4	3445.4	3390.3	1613.3	1612.8	3640.7	3500.4	21	21	21	21	21	21	21	21	High	High	High	High	High	High
FALSE	High	Master Protein	P31150	Rab GDP dissociation inhibitor alpha OS=Homo sapiens (Human) OX=9606 GN=GDI1 PE=1 SV=2	0	139.096	62	25	74	15	447	50.6	5.14	245.31	25	cell organization and biogenesis;transport;developmental processes;signal transduction;other biological processes	cytosol;ER/Golgi;other cell component	enzyme regulator activity;other molecular function	Pf00996	2664	ENSG00000203879	GDI1	hsa:2664; P31150; P50394; Q6FG50; Q7Z2G6; Q7Z2G9; Q7Z2H5; Q7Z2I6	RAB GEFs exchange GTP for GDP on RABs	Integrated Breast Cancer Pathway; Ciliary landscape; Airway smooth muscle cell contraction	4	0	2054.9	2057.1	549.1	538	2015.8	2009.2	519.9	523.8	14	14	14	14	14	14	14	14	High	High	High	High	High	High
FALSE	High	Master Protein	Q08945	FACT complex subunit SSRP1 OS=Homo sapiens (Human) OX=9606 GN=SSRP1 PE=1 SV=1	0	138.986	42	30	75	29	709	81	6.87	211.4	30	DNA metabolism;RNA metabolism OR transcription;other metabolic processes;stress response;other biological processes	nucleus;other cell component	nucleic acid binding activity;other molecular function	Pf00505, Pf03531, Pf08512, Pf17292	6749	ENSG00000149136	SSRP1	hsa:6749; Q08945; Q5BJG8	Regulation of TP53 Activity through Phosphorylation; Formation of RNA Pol II elongation complex ; Formation of HIV elongation complex in the absence of HIV Tat; Formation of HIV-1 elongation complex containing HIV-1 Tat; Pausing and recovery of Tat-mediated HIV elongation; Tat-mediated HIV elongation arrest and recovery; HIV elongation arrest and recovery; Pausing and recovery of HIV elongation; …		12	1	3477.4	3478	1533	1578.3	3378.4	3486.3	1560.1	1482.8	27	27	27	27	27	27	27	27	High	High	High	High	High	High
FALSE	High	Master Protein	P25789	Proteasome subunit alpha type-4 OS=Homo sapiens (Human) OX=9606 GN=PSMA4 PE=1 SV=1	0	138.735	76	20	136	20	261	29.5	7.72	458.67	20	cell-cell signaling;protein metabolism;other metabolic processes;stress response;transport;signal transduction;other biological processes	cytosol;nucleus;other cell component	other molecular function	Pf00227, Pf10584	5685	ENSG00000041357	PSMA4	D3DW86; hsa:5685; P25789; Q53XP2; Q567Q5; Q8TBD1	Degradation of DVL; Antigen processing: Ubiquitination & Proteasome degradation; FCERI mediated NF-kB activation; Downstream TCR signaling; Activation of NF-kappaB in B cells; Oxygen-dependent proline hydroxylation of Hypoxia-inducible Factor Alpha; ER-Phagosome pathway; Cross-presentation of soluble exogenous antigens (endosomes); SCF-beta-TrCP mediated degradation of Emi1; APC/C:Cdc20 mediated …	Proteasome Degradation; Exercise-induced Circadian Regulation	58	0	2808.2	2924.5	5567.1	5697.1	3092.2	3039.2	5955.8	6311.3	18	18	18	18	18	18	18	18	High	High	High	High	High	High
FALSE	High	Master Protein	Q00839	Heterogeneous nuclear ribonucleoprotein U OS=Homo sapiens (Human) OX=9606 GN=HNRNPU PE=1 SV=6	0	138.64	45	35	93	34	825	90.5	6	223.48	35	cell cycle OR cell proliferation;cell organization and biogenesis;RNA metabolism OR transcription;other metabolic processes;transport;developmental processes;other biological processes	cytoskeleton;nucleus;other cell component	cytoskeletal activity;nucleic acid binding activity;other molecular function	Pf00622, Pf02037, Pf13671	3192	ENSG00000153187	HNRNPU	hsa:3192; O75507; Q00839; Q8N174; Q96HY9; Q9BQ09	mRNA Splicing - Major Pathway; Processing of Capped Intron-Containing Pre-mRNA	mRNA Processing; LncRNA involvement in canonical Wnt signaling and colorectal cancer	4	0	4975.2	4779.9	1740.9	1673.9	4340.6	4633	1746.8	1676.2	32	32	32	32	32	32	32	32	High	High	High	High	High	High
FALSE	High	Master Protein	P49419	Alpha-aminoadipic semialdehyde dehydrogenase OS=Homo sapiens (Human) OX=9606 GN=ALDH7A1 PE=1 SV=5	0	138.622	51	24	78	24	539	58.5	7.99	242.65	24	other metabolic processes;other biological processes	cytosol;mitochondrion;nucleus	other molecular function	Pf00171	501	ENSG00000164904	ALDH7A1	B2R669; B4DIC7; B4DMA0; E7EPT3; hsa:501; O14619; P49419; Q6IPU8; Q9BUL4	Lysine catabolism; Choline catabolism	Amino Acid metabolism; Vitamin B6-dependent and responsive disorders; Cerebral Organic Acidurias, including diseases	5	0	6818.4	6871.7	3492.8	3433.8	6705	6584.6	2895.9	2914.5	22	22	22	22	22	22	22	22	High	High	High	High	High	High
FALSE	High	Master Protein	Q15424	Scaffold attachment factor B1 OS=Homo sapiens (Human) OX=9606 GN=SAFB PE=1 SV=4	0	138.127	31	33	72	33	915	102.6	5.47	193.76	33	cell organization and biogenesis;other metabolic processes;signal transduction;other biological processes	nucleus	nucleic acid binding activity;other molecular function	Pf00076, Pf02037	6294	ENSG00000160633	SAFB	A0AV56; B7Z5B6; B7ZLP6; F5H0H3; hsa:6294; O60406; Q15424; Q59HH8	SUMOylation of transcription cofactors	Structural Pathway of Interleukin 1 (IL-1)	2	0	2602	2494.2	6121.1	6013.3	2769.9	2780.2	6922.1	6147	28	28	28	28	28	28	28	28	High	High	High	High	High	High
FALSE	High	Master Protein	P20290	Transcription factor BTF3 OS=Homo sapiens (Human) OX=9606 GN=BTF3 PE=1 SV=1	0	137.741	89	19	89	15	206	22.2	9.38	270.97	19	RNA metabolism OR transcription;other metabolic processes;transport;developmental processes	cytosol;translational apparatus;nucleus		Pf01849	689	ENSG00000145741	BTF3	A8K510; hsa:689; P20290; Q13893; Q76M56			0	3	1284.3	1324	3148.2	3040.6	1403.3	1306.1	3272.5	3296.2	19	19	19	19	19	19	19	19	High	High	High	High	High	High
FALSE	High	Master Protein	Q9P2J5	Leucine--tRNA ligase, cytoplasmic OS=Homo sapiens (Human) OX=9606 GN=LARS1 PE=1 SV=2	0	137.722	33	32	69	32	1176	134.4	7.3	194.48	32	cell organization and biogenesis;protein metabolism;RNA metabolism OR transcription;other metabolic processes;stress response;other biological processes	cytosol;ER/Golgi;nucleus;other cytoplasmic organelle;other cell component	enzyme regulator activity;other molecular function	Pf00133, Pf08264	51520	ENSG00000133706	LARS1	A2RRR4; A7E266; B4DJ10; hsa:51520; Q2TU79; Q9NSE1; Q9P2J5	Selenoamino acid metabolism; Cytosolic tRNA aminoacylation		2	0	4628.9	4368.3	985.7	975.8	3604.1	3853.9	806.6	753.8	28	28	28	28	28	28	28	28	High	High	High	High	High	High
FALSE	High	Master Protein	O75146	Huntingtin-interacting protein 1-related protein OS=Homo sapiens (Human) OX=9606 GN=HIP1R PE=1 SV=2	0	137.59	34	38	74	35	1068	119.3	6.67	179.52	38	cell organization and biogenesis;transport;developmental processes;other biological processes	plasma membrane;other membranes;cytosol;cytoskeleton;mitochondrion;other cell component	cytoskeletal activity;other molecular function	Pf01608, Pf07651, Pf16515	9026	ENSG00000130787	HIP1R	A6NHQ6; hsa:9026; O75146; Q6NXG8; Q9UED9	Clathrin-mediated endocytosis; Golgi Associated Vesicle Biogenesis		2	2	2535.6	2522.9	3101.9	3138.6	2404.7	2412.8	2543.3	2370.3	28	28	28	28	28	28	28	28	High	High	High	High	High	High
FALSE	High	Master Protein	P23246	Splicing factor, proline- and glutamine-rich OS=Homo sapiens (Human) OX=9606 GN=SFPQ PE=1 SV=2	0	137.581	43	31	99	29	707	76.1	9.44	292.02	31	cell organization and biogenesis;protein metabolism;DNA metabolism;RNA metabolism OR transcription;other metabolic processes;stress response;transport;other biological processes	nucleus;other cell component	nucleic acid binding activity;other molecular function	Pf00076, Pf08075	6421	ENSG00000116560	SFPQ	hsa:6421; P23246; P30808; Q5SZ71	Suppression of apoptosis; PTK6 Regulates Proteins Involved in RNA Processing	mRNA Processing; Type 2 papillary renal cell carcinoma	4	1	4071.6	4015.4	2765.5	2695.8	3871.3	3899.8	2516.4	2507.6	28	28	28	28	28	28	28	28	High	High	High	High	High	High
FALSE	High	Master Protein	O43242	26S proteasome non-ATPase regulatory subunit 3 OS=Homo sapiens (Human) OX=9606 GN=PSMD3 PE=1 SV=2	0	137.248	59	29	81	29	534	60.9	8.44	250.38	29	cell-cell signaling;protein metabolism;other metabolic processes;stress response;transport;signal transduction;other biological processes	non-structural extracellular;cytosol;nucleus;other cell component	enzyme regulator activity	Pf01399, Pf08375	5709	ENSG00000108344	PSMD3	B3KMW9; B4DT72; hsa:5709; O43242; Q96EI2; Q9BQA4	Antigen processing: Ubiquitination & Proteasome degradation; FCERI mediated NF-kB activation; Downstream TCR signaling; Activation of NF-kappaB in B cells; Oxygen-dependent proline hydroxylation of Hypoxia-inducible Factor Alpha; ER-Phagosome pathway; Cross-presentation of soluble exogenous antigens (endosomes); SCF-beta-TrCP mediated degradation of Emi1; APC/C:Cdc20 mediated degradation of Secur…	Proteasome Degradation; Parkin-Ubiquitin Proteasomal System pathway	59	0	7492.6	7414.4	2771	2726.7	6879.6	7334.7	2405.7	2514.2	26	26	26	26	26	26	26	26	High	High	High	High	High	High
FALSE	High	Master Protein	Q9UBE0	SUMO-activating enzyme subunit 1 OS=Homo sapiens (Human) OX=9606 GN=SAE1 PE=1 SV=1	0	137.048	73	23	69	23	346	38.4	5.3	225.59	23	protein metabolism;other metabolic processes;other biological processes	nucleus;other cell component	enzyme regulator activity;other molecular function	Pf00899	10055	ENSG00000142230	SAE1	B2RDP5; B3KMQ2; F5GXX7; G3XAK6; hsa:10055; O95717; Q9P020; Q9UBE0	SUMO is conjugated to E1 (UBA2:SAE1); SUMO is transferred from E1 to E2 (UBE2I, UBC9)		2	0	3594.9	3678.7	3660.4	3570.2	3617.2	3675.5	3567	3434.5	21	21	21	21	21	21	21	21	High	High	High	High	High	High
FALSE	High	Master Protein	Q13509	Tubulin beta-3 chain OS=Homo sapiens (Human) OX=9606 GN=TUBB3 PE=1 SV=2	0	136.707	47	18	137	3	450	50.4	4.93	343.99	18	cell cycle OR cell proliferation;cell organization and biogenesis;developmental processes;signal transduction;other biological processes	cytoskeleton;other cell component	signal transduction activity or receptor binding;cytoskeletal activity;other molecular function	Pf00091, Pf03953	10381	ENSG00000258947	TUBB3	A8K854; hsa:10381; Q13509; Q9BTZ0; Q9BW10	Translocation of SLC2A4 (GLUT4) to the plasma membrane; Separation of Sister Chromatids; Resolution of Sister Chromatid Cohesion; RHO GTPases Activate Formins; EML4 and NUDC in mitotic spindle formation; COPI-dependent Golgi-to-ER retrograde traffic; COPI-mediated anterograde transport; Recycling pathway of L1; HCMV Early Events; MHC class II antigen presentation; Intraflagellar transport; The ro…	Pathogenic Escherichia coli infection; Parkin-Ubiquitin Proteasomal System pathway; Exercise-induced Circadian Regulation	33	0	161.3	152.1	45.4	56.7	158	157.6	32.5	43.8	2	2	2	2	2	2	2	2	High	High	High	High	High	High
FALSE	High	Master Protein	Q9UIA9	Exportin-7 OS=Homo sapiens (Human) OX=9606 GN=XPO7 PE=1 SV=3	0	136.643	36	35	77	35	1087	123.8	6.32	209.44	35	transport	nucleus;other cell component	other molecular function	Pf03810	23039	ENSG00000130227	XPO7	hsa:23039; O94846; Q6PJK9; Q8NEK7; Q9UIA9			0	0	2075.1	2141.7	2592	2837.2	2086.9	2138.3	2230	2344.4	30	30	30	30	30	30	30	30	High	High	High	High	High	High
FALSE	High	Master Protein	Q5JSH3	WD repeat-containing protein 44 OS=Homo sapiens (Human) OX=9606 GN=WDR44 PE=1 SV=1	0	136.489	40	32	65	32	913	101.3	5.45	191.84	32		other membranes;cytosol;ER/Golgi;other cytoplasmic organelle;other cell component	other molecular function	Pf00400	54521	ENSG00000131725	WDR44	B4DSE9; F8W913; hsa:54521; Q0JS52; Q0JTF3; Q5JSH2; Q5JSH3; Q6ZSC1; Q7Z365; Q7Z3P6; Q8NAU8; Q8NHU5; Q9NUV4		Ectoderm Differentiation	1	0	1815.9	1795.4	1944.4	1934.6	1888.4	1904.5	2031.9	1985	24	24	24	24	24	24	24	24	High	High	High	High	High	High
FALSE	High	Master Protein	Q16555	Dihydropyrimidinase-related protein 2 OS=Homo sapiens (Human) OX=9606 GN=DPYSL2 PE=1 SV=1	0	136.153	69	28	77	23	572	62.3	6.38	252.76	28	cell organization and biogenesis;other metabolic processes;transport;developmental processes;signal transduction;other biological processes	plasma membrane;other membranes;cytosol;cytoskeleton	cytoskeletal activity;other molecular function	Pf01979	1808	ENSG00000092964	DPYSL2	A8K5H2; B4DR31; D3DSS7; hsa:1808; O00424; Q16555	Recycling pathway of L1; CRMPs in Sema3A signaling	Regulation of Microtubule Cytoskeleton; Brain-Derived Neurotrophic Factor (BDNF) signaling pathway	4	5	4658	4768.7	3657	3820.6	4927.9	4837.7	3927.1	4032.8	25	25	25	25	25	25	25	25	High	High	High	High	High	High
FALSE	High	Master Protein	Q4V328	GRIP1-associated protein 1 OS=Homo sapiens (Human) OX=9606 GN=GRIPAP1 PE=1 SV=2	0	136.104	48	36	69	35	841	95.9	5.11	194.42	36	transport;other biological processes	other membranes;cytosol;nucleus;other cytoplasmic organelle;other cell component	other molecular function		56850	ENSG00000068400	GRIPAP1	A6NL78; hsa:56850; Q3MJ75; Q4V327; Q4V328; Q4V330; Q5HYG1; Q6N046; Q96DH8; Q9NQ43; Q9ULQ3			0	1	994.5	1021.3	2480.4	2406.8	1090.2	1069.8	2514.6	2381.7	29	29	29	29	29	29	29	29	High	High	High	High	High	High
FALSE	High	Master Protein	P33993	DNA replication licensing factor MCM7 OS=Homo sapiens (Human) OX=9606 GN=MCM7 PE=1 SV=4	0	136.081	47	30	53	30	719	81.3	6.46	159.81	30	cell cycle OR cell proliferation;cell organization and biogenesis;DNA metabolism;other metabolic processes;stress response;other biological processes	cytosol;nucleus;other cell component	nucleic acid binding activity;other molecular function	Pf00493, Pf14551, Pf17207, Pf17855	4176	ENSG00000166508	MCM7	A4D2A1; A4D2A2; E9PGN9; hsa:4176; P33993; Q15076; Q96D34; Q96GL1	Orc1 removal from chromatin; Activation of ATR in response to replication stress; Activation of the pre-replicative complex; Assembly of the pre-replicative complex; Unwinding of DNA	miRNA Regulation of DNA Damage Response; Cell Cycle; Retinoblastoma Gene in Cancer; Ciliary landscape; G1 to S cell cycle control; DNA Replication	12	0	2187.8	2102.3	573.9	563.8	1810.4	2008.8	486	499.2	23	23	23	23	23	23	23	23	High	High	High	High	High	High
FALSE	High	Master Protein	Q9Y6E2	Basic leucine zipper and W2 domain-containing protein 2 OS=Homo sapiens (Human) OX=9606 GN=BZW2 PE=1 SV=1	0	135.91	54	27	110	25	419	48.1	6.68	293.43	27	developmental processes;other biological processes	other cell component		Pf02020	28969	ENSG00000136261	BZW2	A4D123; hsa:28969; Q3B779; Q96JW5; Q9H3F7; Q9Y6E2			0	2	4305.5	4273.2	7748.6	7944.9	4643.6	4568.7	7712.5	8203.1	28	28	28	28	28	28	28	28	High	High	High	High	High	High
FALSE	High	Master Protein	P49591	Serine--tRNA ligase, cytoplasmic OS=Homo sapiens (Human) OX=9606 GN=SARS1 PE=1 SV=3	0	135.544	47	26	71	26	514	58.7	6.43	231.53	26	protein metabolism;RNA metabolism OR transcription;other metabolic processes;other biological processes	cytosol;nucleus;other cell component	nucleic acid binding activity;other molecular function	Pf00587, Pf02403	6301	ENSG00000031698	SARS1	B2R6Y9; hsa:6301; P49591; Q5T5C8; Q9NSE3	Selenocysteine synthesis; Cytosolic tRNA aminoacylation	VEGFA-VEGFR2 Signaling Pathway	3	0	5864	5996.8	2234.8	2272.4	5937.6	5890.3	2151.1	2095.9	23	23	23	23	23	23	23	23	High	High	High	High	High	High
FALSE	High	Master Protein	P50579	Methionine aminopeptidase 2 OS=Homo sapiens (Human) OX=9606 GN=METAP2 PE=1 SV=1	0	135.498	50	25	73	25	478	52.9	5.82	237.64	25	protein metabolism;other metabolic processes;other biological processes	plasma membrane;other membranes;cytosol;other cell component	other molecular function	Pf00557	10988	ENSG00000111142	METAP2	B2RDI8; B4DUX5; G3XA91; hsa:10988; P50579; Q8NB11	Inactivation, recovery and regulation of the phototransduction cascade		1	0	2222.5	2254.5	2787.6	2704.4	2217.8	2261.5	2821.2	2694.9	17	17	17	17	17	17	17	17	High	High	High	High	High	High
FALSE	High	Master Protein	P51659	Peroxisomal multifunctional enzyme type 2 OS=Homo sapiens (Human) OX=9606 GN=HSD17B4 PE=1 SV=3	0	135.396	46	30	78	30	736	79.6	8.84	238.08	30	cell organization and biogenesis;other metabolic processes;transport;developmental processes	cytosol;other cytoplasmic organelle	other molecular function	Pf00106, Pf01575, Pf02036	3295	ENSG00000133835	HSD17B4	B4DNV1; B4DVS5; E9PB82; F5HE57; hsa:3295; P51659	TYSND1 cleaves peroxisomal proteins; Synthesis of bile acids and bile salts via 7alpha-hydroxycholesterol; alpha-linolenic acid (ALA) metabolism; Beta-oxidation of pristanoyl-CoA; Beta-oxidation of very long chain fatty acids	Steroid Biosynthesis	7	0	5316.1	5466	2057.4	2122.4	5247.6	5378.3	2141.7	2142.7	27	27	27	27	27	27	27	27	High	High	High	High	High	High
FALSE	High	Master Protein	P00367	Glutamate dehydrogenase 1, mitochondrial OS=Homo sapiens (Human) OX=9606 GN=GLUD1 PE=1 SV=2	0	135.311	50	27	89	27	558	61.4	7.8	252.01	27	other metabolic processes;other biological processes	mitochondrion;ER/Golgi;other cell component	other molecular function	Pf00208, Pf02812	2746	ENSG00000148672	GLUD1	B3KV55; B4DGN5; hsa:2746; P00367; Q5TBU3	Transcriptional activation of mitochondrial biogenesis; Glutamate and glutamine metabolism	VEGFA-VEGFR2 Signaling Pathway; Amino Acid metabolism; Metabolic reprogramming in colon cancer; 22q11.2 copy number variation syndrome; Amino Acid Metabolism Pathway Excerpt (Histidine catabolism extension)	7	0	5673.3	5756.5	2220.7	2222.2	5788.3	5621	2213	2198.5	26	26	26	26	26	26	26	26	High	High	High	High	High	High
FALSE	High	Master Protein	P48637	Glutathione synthetase OS=Homo sapiens (Human) OX=9606 GN=GSS PE=1 SV=1	0	134.512	66	30	114	30	474	52.4	5.92	289.51	30	other metabolic processes;stress response;developmental processes;other biological processes	cytosol	other molecular function	Pf03199, Pf03917	2937	ENSG00000100983	GSS	B2R697; B6F210; E1P5P9; hsa:2937; P48637; Q4TTD9	Glutathione synthesis and recycling; Defective GSS causes Glutathione synthetase deficiency (GSS deficiency)	Glutathione metabolism; Trans-sulfuration and one carbon metabolism; Amino Acid metabolism; One carbon metabolism and related pathways; Ferroptosis; Gamma-Glutamyl Cycle for the biosynthesis and degradation of glutathione, including diseases; Metapathway biotransformation Phase I and II	9	0	3219.3	3412.3	4320.7	4392.9	3567.3	3504.5	4500.3	4558.9	28	28	28	28	28	28	28	28	High	High	High	High	High	High
FALSE	High	Master Protein	Q99798	Aconitate hydratase, mitochondrial OS=Homo sapiens (Human) OX=9606 GN=ACO2 PE=1 SV=2	0	134.268	43	29	68	29	780	85.4	7.61	203.46	29	other metabolic processes	cytosol;mitochondrion	other molecular function	Pf00330, Pf00694	50	ENSG00000100412	ACO2	hsa:50; O75809; Q5JZ41; Q6FHX0; Q8TAQ6; Q99798	Citric acid cycle (TCA cycle); Mitochondrial protein import	Amino Acid metabolism; Metabolic reprogramming in colon cancer; Fluoroacetic acid toxicity; TCA Cycle (aka Krebs or citric acid cycle)	6	0	4573.3	4601.7	987.2	950.7	4619.3	4602	977.9	869.4	26	26	26	26	26	26	26	26	High	High	High	High	High	High
FALSE	High	Master Protein	P35749	Myosin-11 OS=Homo sapiens (Human) OX=9606 GN=MYH11 PE=1 SV=3	0	134.155	12	27	82	1	1972	227.2	5.5	217.67	27	cell organization and biogenesis;developmental processes;other biological processes	cytosol;cytoskeleton;other cell component	cytoskeletal activity;other molecular function	Pf00063, Pf01576, Pf02736	4629	ENSG00000133392; ENSG00000276480	MYH11	D2JYH7; hsa:4629; O00396; O94944; P35749; P78422; Q3MIV8; Q3MNF0; Q3MNF1	RHO GTPases activate CIT; EPHA-mediated growth cone collapse; Sema4D induced cell migration and growth-cone collapse; Smooth Muscle Contraction; RHO GTPases activate PKNs; RHO GTPases Activate ROCKs; RHO GTPases activate PAKs	VEGFA-VEGFR2 Signaling Pathway	8	0																	Medium	Medium	Medium	Medium	Medium	Medium
FALSE	High	Master Protein	P43304	Glycerol-3-phosphate dehydrogenase, mitochondrial OS=Homo sapiens (Human) OX=9606 GN=GPD2 PE=1 SV=3	0	134.067	50	34	88	34	727	80.8	7.69	264.86	34	other metabolic processes;developmental processes;other biological processes	other membranes;mitochondrion;other cell component	other molecular function	Pf01266, Pf16901	2820	ENSG00000115159	GPD2	A8K4V0; B3KSA9; hsa:2820; P43304; Q59FR1; Q9HAP9	Triglyceride catabolism; Synthesis of PA	Fatty Acid Beta Oxidation	3	0	4910.8	4865.9	3178.7	3086.4	4768.7	4826.1	3047.8	3093	31	31	31	31	31	31	31	31	High	High	High	High	High	High
FALSE	High	Master Protein	P30041	Peroxiredoxin-6 OS=Homo sapiens (Human) OX=9606 GN=PRDX6 PE=1 SV=3	0	134.024	72	17	95	17	224	25	6.38	286.23	17	other metabolic processes;stress response;transport;other biological processes	non-structural extracellular;cytosol;mitochondrion;nucleus;other cytoplasmic organelle;other cell component	other molecular function	Pf00578, Pf10417	9588	ENSG00000117592	PRDX6	A8JZY7; hsa:9588; P30041; P32077; Q5TAH4; Q5ZEZ8	Neutrophil degranulation; Detoxification of Reactive Oxygen Species	Nuclear Receptors Meta-Pathway; NRF2 pathway; VEGFA-VEGFR2 Signaling Pathway	5	0	4522.3	4428.6	1772.9	1737.5	4407.7	4387.9	1739.5	1646.3	17	17	17	17	17	17	17	17	High	High	High	High	High	High
FALSE	High	Master Protein	Q9UNZ2	NSFL1 cofactor p47 OS=Homo sapiens (Human) OX=9606 GN=NSFL1C PE=1 SV=2	0	133.882	64	21	73	21	370	40.5	5.1	220.54	21	cell cycle OR cell proliferation;cell organization and biogenesis;protein metabolism;other metabolic processes;other biological processes	plasma membrane;other membranes;cytosol;cytoskeleton;ER/Golgi;nucleus;other cell component	other molecular function	Pf00789, Pf08059, Pf14555	55968	ENSG00000088833	NSFL1C	A2A2L1; B2RD74; hsa:55968; Q5JXA4; Q5JXA5; Q7Z533; Q9H102; Q9NVL9; Q9UI06; Q9UNZ2			0	0	1765	1797.2	2583.3	2617.7	1971.5	1944.3	2669.2	2713.2	21	21	21	21	21	21	21	21	High	High	High	High	High	High
FALSE	High	Master Protein	Q15067	Peroxisomal acyl-coenzyme A oxidase 1 OS=Homo sapiens (Human) OX=9606 GN=ACOX1 PE=1 SV=3	0	133.839	51	24	69	24	660	74.4	8.16	216.68	24	cell organization and biogenesis;other metabolic processes;transport;other biological processes	other membranes;cytosol;other cytoplasmic organelle	other molecular function	Pf01756, Pf02770, Pf14749	51	ENSG00000161533	ACOX1	A8K6X8; A8KAA0; B4DK61; F5GYQ8; hsa:51; Q12863; Q15067; Q15068; Q15101; Q16131; Q7Z3W5; Q9UD31	TYSND1 cleaves peroxisomal proteins	Estrogen Receptor Pathway; Nuclear Receptors Meta-Pathway; PPAR signaling pathway; Eicosanoid metabolism via Cyclo Oxygenases (COX); Eicosanoid metabolism via Lipo Oxygenases (LOX); Omega-3/Omega-6 FA synthesis	8	0	2019.9	2040.3	4083.7	4139.8	2160.6	2186	4197.7	4141.2	23	23	23	23	23	23	23	23	High	High	High	High	High	High
FALSE	High	Master Protein	Q5JSZ5	Protein PRRC2B OS=Homo sapiens (Human) OX=9606 GN=PRRC2B PE=1 SV=2	0	133.595	21	38	67	34	2229	242.8	8.34	183.89	38	other biological processes			Pf07001	84726	ENSG00000130723	PRRC2B	hsa:84726; O60270; Q5JSZ5; Q5JSZ7; Q66VZ2; Q68CR0; Q96EI9; Q9H683			0	1	1060	1045	2406.3	2276.3	1129.3	1093.6	2364.6	2180.6	19	19	19	19	19	19	19	19	High	High	High	High	High	High
FALSE	High	Master Protein	P46937	Transcriptional coactivator YAP1 OS=Homo sapiens (Human) OX=9606 GN=YAP1 PE=1 SV=2	0	133.535	55	17	68	17	504	54.4	5.17	236.4	17	cell cycle OR cell proliferation;cell organization and biogenesis;RNA metabolism OR transcription;other metabolic processes;stress response;developmental processes;signal transduction;other biological processes	other membranes;cytosol;nucleus;other cell component	nucleic acid binding activity;other molecular function	Pf00397	10413	ENSG00000137693	YAP1	B4DTY1; B7ZA01; E3WEB5; E3WEB6; E9PRV2; F5H202; hsa:10413; K0KQ18; K0KYZ8; K0L195; K0L1G3; P46937; Q7Z574; Q8IUY9	RUNX1 regulates transcription of genes involved in differentiation of HSCs; Nuclear signaling by ERBB4; Signaling by Hippo; EGR2 and SOX10-mediated initiation of Schwann cell myelination; RUNX2 regulates osteoblast differentiation; YAP1- and WWTR1 (TAZ)-stimulated gene expression; RUNX3 regulates YAP1-mediated transcription	Mesodermal Commitment Pathway; Mesodermal Commitment Pathway; RAC1/PAK1/p38/MMP2 Pathway; TGF-beta Signaling Pathway; miR-509-3p alteration of YAP1/ECM axis; Ciliary landscape; Overview of leukocyte-intrinsic Hippo pathway functions; Netrin-UNC5B signaling Pathway; Galanin receptor pathway	16	0	589.2	599.9	1613.6	1659.3	712.7	661	1719.2	1831	18	18	18	18	18	18	18	18	High	High	High	High	High	High
FALSE	High	Master Protein	Q9UNF0	Protein kinase C and casein kinase substrate in neurons protein 2 OS=Homo sapiens (Human) OX=9606 GN=PACSIN2 PE=1 SV=2	0	133.356	55	27	95	23	486	55.7	5.2	283.43	27	cell organization and biogenesis;transport;other biological processes	plasma membrane;other membranes;cytosol;cytoskeleton;nucleus;other cytoplasmic organelle;other cell component	transporter activity;cytoskeletal activity;other molecular function	Pf00018, Pf00611	11252	ENSG00000100266	PACSIN2	hsa:11252; O95921; Q96HV9; Q9H0D3; Q9NPN1; Q9UNF0; Q9Y4V2	Clathrin-mediated endocytosis		1	4	2467	2452.6	5794	5597.1	2691.7	2598.3	5619.1	5629	26	26	26	26	26	26	26	26	High	High	High	High	High	High
FALSE	High	Master Protein	Q99873	Protein arginine N-methyltransferase 1 OS=Homo sapiens (Human) OX=9606 GN=PRMT1 PE=1 SV=3	0	133.31	54	19	73	19	371	42.4	5.35	225.8	19	cell cycle OR cell proliferation;cell organization and biogenesis;protein metabolism;other metabolic processes;stress response;developmental processes;signal transduction;other biological processes	cytosol;nucleus;other cell component	nucleic acid binding activity;other molecular function	Pf13649	3276	ENSG00000126457	PRMT1	A0A087X1W2; B4E3C3; G5E9B6; H7C2I1; hsa:3276; Q15529; Q2VP93; Q6LEU5; Q8WUW5; Q99872; Q99873; Q99874; Q9NZ04; Q9NZ05; Q9NZ06	Extra-nuclear estrogen signaling; Estrogen-dependent gene expression; RUNX1 regulates genes involved in megakaryocyte differentiation and platelet function; RMTs methylate histone arginines; TP53 Regulates Transcription of Genes Involved in G2 Cell Cycle Arrest	Energy Metabolism; mRNA Processing; Tryptophan metabolism; NO metabolism in cystic fibrosis; Interferon type I signaling pathways	10	0	6890.2	6904.2	1902.5	1746.4	6850.2	7012.7	2036.6	1665.9	18	18	18	18	18	18	18	18	High	High	High	High	High	High
FALSE	High	Master Protein	Q13867	Bleomycin hydrolase OS=Homo sapiens (Human) OX=9606 GN=BLMH PE=1 SV=1	0	133.153	58	26	91	26	455	52.5	6.27	290.88	26	protein metabolism;other metabolic processes;other biological processes	cytosol;other cell component	other molecular function	Pf03051	642	ENSG00000108578	BLMH	B2R796; hsa:642; Q13867; Q53F86; Q9UER9	Antigen processing: Ubiquitination & Proteasome degradation		1	0	3104.9	3289.4	6723.2	7006.6	3529.9	3632	6983.7	7607.4	21	21	21	21	21	21	21	21	High	High	High	High	High	High
FALSE	High	Master Protein	Q93009	Ubiquitin carboxyl-terminal hydrolase 7 OS=Homo sapiens (Human) OX=9606 GN=USP7 PE=1 SV=2	0	133.151	32	31	66	31	1102	128.2	5.55	194.69	31	cell organization and biogenesis;protein metabolism;DNA metabolism;other metabolic processes;stress response;developmental processes;other biological processes	cytosol;nucleus;other cell component	other molecular function	Pf00443, Pf00917, Pf12436, Pf14533	7874	ENSG00000187555	USP7	A6NMY8; B7Z815; H0Y3G8; hsa:7874; Q93009	Ub-specific processing proteases; Formation of TC-NER Pre-Incision Complex; Dual incision in TC-NER; Gap-filling DNA repair synthesis and ligation in TC-NER; Regulation of TP53 Degradation; Synthesis of active ubiquitin: roles of E1 and E2 enzymes; Regulation of PTEN localization	Regulation of toll-like receptor signaling pathway	9	0	3926.6	3754.3	1146.5	1140	3587.4	3536.1	1028.9	965.4	25	25	25	25	25	25	25	25	High	High	High	High	High	High
FALSE	High	Master Protein	O00232	26S proteasome non-ATPase regulatory subunit 12 OS=Homo sapiens (Human) OX=9606 GN=PSMD12 PE=1 SV=3	0	132.934	52	26	78	25	456	52.9	7.65	235.89	26	cell-cell signaling;protein metabolism;other metabolic processes;stress response;transport;signal transduction;other biological processes	non-structural extracellular;cytosol;nucleus;other cell component		Pf01399, Pf18098	5718	ENSG00000197170	PSMD12	A6NP15; hsa:5718; O00232; Q53HA2; Q6P053	Activation of NF-kappaB in B cells; FCERI mediated NF-kB activation; Downstream TCR signaling; Antigen processing: Ubiquitination & Proteasome degradation; Oxygen-dependent proline hydroxylation of Hypoxia-inducible Factor Alpha; ER-Phagosome pathway; Cross-presentation of soluble exogenous antigens (endosomes); SCF-beta-TrCP mediated degradation of Emi1; APC/C:Cdc20 mediated degradation of Secur…	Proteasome Degradation; Parkin-Ubiquitin Proteasomal System pathway; Ciliary landscape	60	1	5833.6	5623.8	1742.9	1796.3	4994.3	5281.5	1400.8	1430.9	22	22	22	22	22	22	22	22	High	High	High	High	High	High
FALSE	High	Master Protein	Q13310	Polyadenylate-binding protein 4 OS=Homo sapiens (Human) OX=9606 GN=PABPC4 PE=1 SV=1	0	132.784	35	23	73	14	644	70.7	9.26	225.43	23	protein metabolism;RNA metabolism OR transcription;other metabolic processes;stress response;developmental processes;other biological processes	cytosol;nucleus;other cell component	nucleic acid binding activity	Pf00076, Pf00658	8761	ENSG00000090621	PABPC4	B1ANQ8; hsa:8761; Q13310; Q4VC03; Q6P0N3			0	0	3247.9	3138.8	729.9	792.2	3064.6	3061.6	674.8	801.3	12	12	12	12	12	12	12	12	High	High	High	High	High	High
FALSE	High	Master Protein	P26006	Integrin alpha-3 OS=Homo sapiens (Human) OX=9606 GN=ITGA3 PE=1 SV=5	0	132.753	20	21	84	21	1051	116.5	6.77	267.47	21	cell adhesion;cell organization and biogenesis;developmental processes;signal transduction;other biological processes	plasma membrane;other membranes;other cell component	signal transduction activity or receptor binding;other molecular function	Pf01839, Pf08441	3675	ENSG00000005884	ITGA3	A7E246; B7ZM80; B9EGQ1; D3DTX4; D3DTX5; hsa:3675; P26006	Integrin cell surface interactions; MET activates PTK2 signaling; Laminin interactions; Basigin interactions	Integrin-mediated Cell Adhesion; Arrhythmogenic Right Ventricular Cardiomyopathy; Primary Focal Segmental Glomerulosclerosis FSGS; Focal Adhesion; Focal Adhesion-PI3K-Akt-mTOR-signaling pathway; PI3K-Akt Signaling Pathway; Ebola Virus Pathway on Host; Small cell lung cancer; Nephrotic syndrome; Genes controlling nephrogenesis	14	0	2017.1	2031.4	4272.4	4435.5	2253.4	2171	4505.6	4550.9	21	21	21	21	21	21	21	21	High	High	High	High	High	High
FALSE	High	Master Protein	P16989	Y-box-binding protein 3 OS=Homo sapiens (Human) OX=9606 GN=YBX3 PE=1 SV=4	0	132.703	67	21	223	15	372	40.1	9.77	734.79	21	stress response;developmental processes;other biological processes	cytosol;nucleus;other cell component	nucleic acid binding activity;other molecular function	Pf00313	8531	ENSG00000060138	YBX3	B2RBW6; hsa:8531; P16989; Q14121; Q969N6; Q96B76		RalA downstream regulated genes; Apoptosis-related network due to altered Notch3 in ovarian cancer	2	6	2383.2	2399.9	6257.4	6397.1	2683	2661.8	6530.3	6938.2	20	20	20	20	20	20	20	20	High	High	High	High	High	High
FALSE	High	Master Protein	Q7L576	Cytoplasmic FMR1-interacting protein 1 OS=Homo sapiens (Human) OX=9606 GN=CYFIP1 PE=1 SV=1	0	132.678	33	38	76	18	1253	145.1	6.9	196.73	38	cell organization and biogenesis;transport;developmental processes;signal transduction;other biological processes	non-structural extracellular;cytosol;other cell component	cytoskeletal activity;nucleic acid binding activity;other molecular function	Pf05994, Pf07159	23191	ENSG00000273749; ENSG00000288461	CYFIP1	A8K6D9; hsa:23191; Q14467; Q5IED0; Q6ZSX1; Q7L576; Q9BSD9; Q9BVC7	Neutrophil degranulation; VEGFA-VEGFR2 Pathway; Regulation of actin dynamics for phagocytic cup formation; FCGR3A-mediated phagocytosis; RHO GTPases Activate WASPs and WAVEs	Brain-Derived Neurotrophic Factor (BDNF) signaling pathway; Prader-Willi and Angelman Syndrome; Fragile X Syndrome ; Disruption of postsynaptic signalling by CNV; 15q11.2 copy number variation syndrome; G13 Signaling Pathway	11	17	4253	4200.9	831	789.4	3918.3	3984.6	672.9	655	29	29	29	29	29	29	29	29	High	High	High	High	High	High
FALSE	High	Master Protein	P68133	Actin, alpha skeletal muscle OS=Homo sapiens (Human) OX=9606 GN=ACTA1 PE=1 SV=1	0	132.674	44	17	216	3	377	42	5.39	631.55	17	cell organization and biogenesis;developmental processes;other biological processes	cytosol;cytoskeleton;other cell component	cytoskeletal activity;other molecular function	Pf00022	58	ENSG00000143632	ACTA1	hsa:58; P02568; P68133; P99020; Q5T8M9	Striated Muscle Contraction	Myometrial Relaxation and Contraction Pathways; Fas Ligand (FasL) pathway and Stress induction of Heat Shock Proteins (HSP) regulation; Association Between Physico-Chemical Features and Toxicity Associated Pathways; Striated Muscle Contraction Pathway; Mechanoregulation and pathology of YAP/TAZ via Hippo and non-Hippo mechanisms; IL-18 signaling pathway	7	0	1084.5	1036.2	461.2	430.5	1017.1	1032.8	400.1	393.3	3	3	3	3	3	3	3	3	High	High	High	High	High	High
FALSE	High	Master Protein	P69849	Nodal modulator 3 OS=Homo sapiens (Human) OX=9606 GN=NOMO3 PE=3 SV=2	0	132.648	35	32	64	1	1222	134	5.67	190.11	32	other biological processes	other membranes;ER/Golgi	other molecular function	Pf13620, Pf17802	408050	ENSG00000103226; ENSG00000278087	NOMO3	hsa:408050; P69849			0	0	11.6	7.8	8	4	15.5	10.7	8.9	6.6	1	1	1	1	1	1	1	1	High	High	High	High	High	High
FALSE	High	Master Protein	Q9UHR4	Brain-specific angiogenesis inhibitor 1-associated protein 2-like protein 1 OS=Homo sapiens (Human) OX=9606 GN=BAIAP2L1 PE=1 SV=2	0	132.432	64	31	68	30	511	56.8	8.68	186.08	31	cell organization and biogenesis;other biological processes	plasma membrane;other membranes;cytosol;cytoskeleton;nucleus	cytoskeletal activity;other molecular function	Pf08397, Pf14604	55971	ENSG00000006453	BAIAP2L1	A4D268; hsa:55971; Q75L21; Q75L22; Q96CV4; Q9H5F5; Q9UHR4; Q9Y2M8			0	1	2826.6	2809.2	3964.1	4020.1	2924.2	2835	3606.4	3553.2	26	26	26	26	26	26	26	26	High	High	High	High	High	High
FALSE	High	Master Protein	P48163	NADP-dependent malic enzyme OS=Homo sapiens (Human) OX=9606 GN=ME1 PE=1 SV=1	0	132.296	58	26	73	26	572	64.1	6.13	216.73	26	other metabolic processes;other biological processes	cytosol;mitochondrion	other molecular function	Pf00390, Pf03949	4199	ENSG00000065833	ME1	B4DZ70; hsa:4199; P48163; Q16797; Q16855; Q53F72; Q5VWA2; Q9BWX8; Q9H1W3; Q9UIY4	PPARA activates gene expression; Pyruvate metabolism	Nuclear Receptors Meta-Pathway; NRF2 pathway; PPAR signaling pathway; Pathways in clear cell renal cell carcinoma; TCA cycle in senescence	7	0	3288.3	3415.3	2120.4	2159.1	3386.2	3386.1	2188.2	2244.8	23	23	23	23	23	23	23	23	High	High	High	High	High	High
FALSE	High	Master Protein	P62937	Peptidyl-prolyl cis-trans isomerase A OS=Homo sapiens (Human) OX=9606 GN=PPIA PE=1 SV=2	0	132.231	91	18	228	11	165	18	7.81	549.97	18	cell adhesion;cell organization and biogenesis;protein metabolism;DNA metabolism;other metabolic processes;stress response;transport;signal transduction;other biological processes	non-structural extracellular;nucleus;other cell component	signal transduction activity or receptor binding;other molecular function	Pf00160	5478	ENSG00000196262	PPIA	A8K220; hsa:5478; P05092; P62937; Q3KQW3; Q567Q0; Q6IBU5; Q96IX3; Q9BRU4; Q9BTY9; Q9UC61	Neutrophil degranulation; Integration of provirus; APOBEC3G mediated resistance to HIV-1 infection; Platelet degranulation ; Gene and protein expression by JAK-STAT signaling after Interleukin-12 stimulation; Budding and maturation of HIV virion; Basigin interactions; Calcineurin activates NFAT; Binding and entry of HIV virion; Assembly Of The HIV Virion; Uncoating of the HIV Virion; Minus-strand…	Prolactin Signaling Pathway	15	7	11202.3	11435.3	4395.4	4299.5	11292.7	11106.2	4375.7	4280.5	19	19	19	19	19	19	19	19	High	High	High	High	High	High
FALSE	High	Master Protein	P82094	TATA element modulatory factor OS=Homo sapiens (Human) OX=9606 GN=TMF1 PE=1 SV=2	0	132.145	38	38	65	37	1093	122.8	4.92	162.65	38	cell-cell signaling;cell organization and biogenesis;stress response;transport;developmental processes;signal transduction;other biological processes	other membranes;cytosol;ER/Golgi;nucleus	signal transduction activity or receptor binding;nucleic acid binding activity;other molecular function	Pf12325, Pf12329	7110	ENSG00000144747	TMF1	B7ZLJ2; hsa:7110; P82094; Q17R87; Q59GK0	Retrograde transport at the Trans-Golgi-Network		1	0	1147.2	1151.2	3259.2	3253.9	1329.7	1325.1	3319.4	3343.1	31	31	31	31	31	31	31	31	High	High	High	High	High	High
FALSE	High	Master Protein	P09874	Poly [ADP-ribose] polymerase 1 OS=Homo sapiens (Human) OX=9606 GN=PARP1 PE=1 SV=4	0	132.023	40	38	69	38	1014	113	8.88	199.14	38	cell organization and biogenesis;protein metabolism;DNA metabolism;RNA metabolism OR transcription;other metabolic processes;stress response;developmental processes;signal transduction;other biological processes	mitochondrion;nucleus;other cell component	signal transduction activity or receptor binding;nucleic acid binding activity;other molecular function	Pf00533, Pf00644, Pf00645, Pf02877, Pf05406, Pf08063	142	ENSG00000143799	PARP1	B1ANJ4; hsa:142; P09874; Q8IUZ9	SUMOylation of DNA damage response and repair proteins; Formation of Incision Complex in GG-NER; HDR through MMEJ (alt-NHEJ); Downregulation of SMAD2/3:SMAD4 transcriptional activity; DNA Damage Recognition in GG-NER; vRNA Synthesis; POLB-Dependent Long Patch Base Excision Repair; Dual Incision in GG-NER	Corticotropin-releasing hormone signaling pathway; Nanoparticle triggered regulated necrosis; Fas Ligand (FasL) pathway and Stress induction of Heat Shock Proteins (HSP) regulation; NAD metabolism, sirtuins and aging; NAD+ metabolism; NAD+ biosynthetic pathways; Breast cancer pathway; Viral Acute Myocarditis; Joubert Syndrome; Genes involved in male infertility; Base Excision Repair; IL-18 signal…	21	0	3354.3	3188.6	1025.7	1007.4	3160.7	3394.1	1032.4	945.5	30	30	30	30	30	30	30	30	High	High	High	High	High	High
FALSE	High	Master Protein	P55327	Tumor protein D52 OS=Homo sapiens (Human) OX=9606 GN=TPD52 PE=1 SV=2	0	131.99	71	16	121	15	224	24.3	4.83	346.93	16	transport;developmental processes;other biological processes	ER/Golgi;other cell component	other molecular function	Pf04201	7163	ENSG00000076554	TPD52	B7Z414; C9J502; D0UFD1; D0UFD2; D0UFD3; D0UFD4; D0UFD5; E5RKB4; hsa:7163; P55327; Q13056; Q53EK8; Q6FGP3; Q6FGS3; Q86YZ2; Q9UCX8	Golgi Associated Vesicle Biogenesis		1	1	2244.9	2283.3	7198.4	7282.3	2771.7	2669.4	7422.6	7810.4	14	14	14	14	14	14	14	14	High	High	High	High	High	High
FALSE	High	Master Protein	O00471	Exocyst complex component 5 OS=Homo sapiens (Human) OX=9606 GN=EXOC5 PE=1 SV=1	0	131.922	45	29	57	29	708	81.8	6.71	172.86	29	transport	cytosol;other cell component	other molecular function	Pf07393	10640	ENSG00000070367	EXOC5	B2R6C5; hsa:10640; O00471; Q8IW24	Translocation of SLC2A4 (GLUT4) to the plasma membrane; Insulin processing; VxPx cargo-targeting to cilium	Ciliary landscape	4	0	1750.1	1797.1	3961.7	4172.5	2002.8	2007.7	4067.8	4202.3	23	23	23	23	23	23	23	23	High	High	High	High	High	High
FALSE	High	Master Protein	O75534	Cold shock domain-containing protein E1 OS=Homo sapiens (Human) OX=9606 GN=CSDE1 PE=1 SV=2	0	131.856	39	32	80	32	798	88.8	6.25	223.08	32	cell organization and biogenesis;RNA metabolism OR transcription;other metabolic processes;developmental processes	plasma membrane;other membranes;cytosol;ER/Golgi;other cell component		Pf00313, Pf12901	7812	ENSG00000009307	CSDE1	A8K281; E9PGZ0; G5E9Q2; hsa:7812; O75534; O94961; Q5TF04; Q5TF05; Q68DF1; Q68DI9; Q9Y2S4			0	0	5417.1	5293.7	1449	1407.1	4923.7	5027.6	1350	1305.6	28	28	28	28	28	28	28	28	High	High	High	High	High	High
FALSE	High	Master Protein	Q13442	28 kDa heat- and acid-stable phosphoprotein OS=Homo sapiens (Human) OX=9606 GN=PDAP1 PE=1 SV=1	0	131.832	66	22	97	22	181	20.6	8.87	237.11	22	transport;signal transduction	non-structural extracellular;plasma membrane;other membranes;cytosol;other cell component		Pf10252	11333	ENSG00000106244	PDAP1	D6W5S5; hsa:11333; Q13442; Q92906	Neutrophil degranulation		1	0	3365.3	3447.8	7985	8046.4	3749.6	3686.8	8305.1	9523.3	21	21	21	21	21	21	21	21	High	High	High	High	High	High
FALSE	High	Master Protein	Q9Y2T3	Guanine deaminase OS=Homo sapiens (Human) OX=9606 GN=GDA PE=1 SV=1	0	131.774	54	24	75	24	454	51	5.68	225.14	24	other metabolic processes;developmental processes	cytosol;other cell component	other molecular function	Pf01979	9615	ENSG00000119125	GDA	B4DTY5; hsa:9615; Q5SZC7; Q9H335; Q9ULG2; Q9Y2T3	Purine catabolism		1	0	2448.1	2515.8	5846.6	5866	2831.3	2706.6	6285.8	6290.2	23	23	23	23	23	23	23	23	High	High	High	High	High	High
FALSE	High	Master Protein	P60900	Proteasome subunit alpha type-6 OS=Homo sapiens (Human) OX=9606 GN=PSMA6 PE=1 SV=1	0	131.615	74	16	187	16	246	27.4	6.76	682.26	16	cell-cell signaling;protein metabolism;other metabolic processes;stress response;transport;signal transduction;other biological processes	cytosol;cytoskeleton;nucleus;other cell component	nucleic acid binding activity;other molecular function	Pf00227, Pf10584	5687	ENSG00000100902	PSMA6	B2R7J9; B4DQR4; B4DXJ9; hsa:5687; P34062; P60900; Q6IB60	Regulation of expression of SLITs and ROBOs; Separation of Sister Chromatids; FCERI mediated NF-kB activation; Downstream TCR signaling; Antigen processing: Ubiquitination & Proteasome degradation; Activation of NF-kappaB in B cells; Oxygen-dependent proline hydroxylation of Hypoxia-inducible Factor Alpha; ER-Phagosome pathway; Cross-presentation of soluble exogenous antigens (endosomes); SCF-bet…	Proteasome Degradation	57	0	2789.8	2837.1	5779.4	5654.6	3092.6	3002.2	6330.3	6121	18	18	18	18	18	18	18	18	High	High	High	High	High	High
FALSE	High	Master Protein	Q7Z417	Nuclear fragile X mental retardation-interacting protein 2 OS=Homo sapiens (Human) OX=9606 GN=NUFIP2 PE=1 SV=1	0	131.615	45	26	60	25	695	76.1	8.7	185	26		cytosol;translational apparatus;nucleus;other cell component	nucleic acid binding activity	Pf15293	57532	ENSG00000108256	NUFIP2	A1L3A6; A1L3A7; hsa:57532; Q7Z417; Q9P2M5			0	1	1364.3	1365	2689.1	2739.7	1465.3	1424.8	2790.5	2698.2	19	19	19	19	19	19	19	19	High	High	High	High	High	High
FALSE	High	Master Protein	O14497	AT-rich interactive domain-containing protein 1A OS=Homo sapiens (Human) OX=9606 GN=ARID1A PE=1 SV=3	0	131.561	19	31	47	29	2285	241.9	6.7	141.28	31	cell organization and biogenesis;transport;developmental processes;signal transduction;other biological processes	nucleus;other cell component	signal transduction activity or receptor binding;nucleic acid binding activity;other molecular function	Pf01388, Pf12031	8289	ENSG00000117713	ARID1A	D3DPL1; hsa:8289; O14497; Q53FK9; Q5T0W1; Q5T0W2; Q5T0W3; Q8NFD6; Q96T89; Q9BY33; Q9HBJ5; Q9UPZ1	RUNX1 interacts with co-factors whose precise effect on RUNX1 targets is not known; RMTs methylate histone arginines	Pathways Affected in Adenoid Cystic Carcinoma; Tumor suppressor activity of SMARCB1; Thermogenesis	5	2	418.9	430.1	675.8	665.7	436.8	439.9	658.1	703.4	16	16	16	16	16	16	16	16	High	High	High	High	High	High
FALSE	High	Master Protein	P63241	Eukaryotic translation initiation factor 5A-1 OS=Homo sapiens (Human) OX=9606 GN=EIF5A PE=1 SV=2	0	131.362	88	13	153	8	154	16.8	5.24	472.95	13	protein metabolism;other metabolic processes;transport;other biological processes	other membranes;cytosol;ER/Golgi;nucleus;other cell component	translation activity;nucleic acid binding activity;other molecular function	Pf01287	1984	ENSG00000132507; ENSG00000288145	EIF5A	A8K9A0; D3DTP2; hsa:1984; P10159; P63241; Q16182; Q7L7L3; Q7Z4L1; Q9D0G2	Hypusine synthesis from eIF5A-lysine	Translation Factors; eIF5A regulation in response to inhibition of the nuclear export system	3	8	3250.6	3214.7	3557.9	3697.8	3416	3492.7	4156.2	3914.8	14	14	14	14	14	14	14	14	High	High	High	High	High	High
FALSE	High	Master Protein	Q16204	Coiled-coil domain-containing protein 6 OS=Homo sapiens (Human) OX=9606 GN=CCDC6 PE=1 SV=2	0	131.162	46	24	67	24	474	53.3	7.34	206.98	24	cell organization and biogenesis	cytosol;cytoskeleton	cytoskeletal activity;other molecular function	Pf09755	8030	ENSG00000108091	CCDC6	hsa:8030; Q15250; Q16204; Q6GSG7		Retinoblastoma Gene in Cancer; Mesodermal Commitment Pathway; 16p11.2 proximal deletion syndrome	3	0	1361.4	1370.9	1935.7	1927.9	1446.5	1437.4	2052.4	2115.6	19	19	19	19	19	19	19	19	High	High	High	High	High	High
FALSE	High	Master Protein	P21796	Voltage-dependent anion-selective channel protein 1 OS=Homo sapiens (Human) OX=9606 GN=VDAC1 PE=1 SV=2	0	131.052	81	17	67	16	283	30.8	8.54	212.54	17	cell-cell signaling;other metabolic processes;stress response;transport;other biological processes	plasma membrane;other membranes;mitochondrion;ER/Golgi	transporter activity;other molecular function	Pf01459	7416	ENSG00000213585	VDAC1	B3KVK4; D3DQ93; hsa:7416; P21796; Q5FVE7; Q9UIQ5; Q9UPL0	Ub-specific processing proteases; PINK1-PRKN Mediated Mitophagy; Pyruvate metabolism; Mitochondrial protein import; Mitochondrial calcium ion transport		5	1	2630	2765.8	3710.7	3767	3001.8	3116.3	3836.2	4050.3	16	16	16	16	16	16	16	16	High	High	High	High	High	High
FALSE	High	Master Protein	P54727	UV excision repair protein RAD23 homolog B OS=Homo sapiens (Human) OX=9606 GN=RAD23B PE=1 SV=1	0	131.03	51	18	151	15	409	43.1	4.84	420.74	18	cell organization and biogenesis;protein metabolism;DNA metabolism;other metabolic processes;stress response;developmental processes;other biological processes	cytosol;nucleus;other cell component	nucleic acid binding activity;other molecular function	Pf00240, Pf00627, Pf09280	5887	ENSG00000119318	RAD23B	B3KWK8; G5E9P0; hsa:5887; P54727; Q7Z5K8; Q8WUB0	N-glycan trimming in the ER and Calnexin/Calreticulin cycle; Formation of Incision Complex in GG-NER; Josephin domain DUBs; DNA Damage Recognition in GG-NER	Nucleotide Excision Repair; DNA Repair Pathways Full Network	6	3	3457	3520.2	8423.3	8297.1	3927.4	3751.9	9181.3	9256.8	20	20	20	20	20	20	20	20	High	High	High	High	High	High
FALSE	High	Master Protein	O60502	Protein O-GlcNAcase OS=Homo sapiens (Human) OX=9606 GN=OGA PE=1 SV=2	0	130.952	44	31	68	31	916	102.8	4.91	195.4	31	protein metabolism;other metabolic processes;other biological processes	cytosol;nucleus	other molecular function	Pf07555	10724	ENSG00000198408	OGA	B7WPB9; D3DR79; E9PGF9; hsa:10724; O60502; O75166; Q86WV0; Q8IV98; Q9BVA5; Q9HAR0			0	0	2772.8	2742.4	1305.9	1312.8	2540.2	2636.2	1225.7	1165.5	25	25	25	25	25	25	25	25	High	High	High	High	High	High
FALSE	High	Master Protein	P40925	Malate dehydrogenase, cytoplasmic OS=Homo sapiens (Human) OX=9606 GN=MDH1 PE=1 SV=4	0	130.922	68	26	146	26	334	36.4	7.36	371.09	26	other metabolic processes	cytosol	other molecular function	Pf00056, Pf02866	4190	ENSG00000014641	MDH1	B2R5V5; B4DUN2; B7Z3I7; F5H098; hsa:4190; P40925; Q6I9V0	Gluconeogenesis	Sterol Regulatory Element-Binding Proteins (SREBP) signalling; TCA Cycle and Deficiency of Pyruvate Dehydrogenase complex (PDHc); Amino Acid metabolism; Pathways in clear cell renal cell carcinoma; TCA cycle in senescence; Glycolysis and Gluconeogenesis	7	0	8813.4	9051.3	6447	6425	9548.2	9249.7	6741.8	6825.3	26	26	26	26	26	26	26	26	High	High	High	High	High	High
FALSE	High	Master Protein	Q29RF7	Sister chromatid cohesion protein PDS5 homolog A OS=Homo sapiens (Human) OX=9606 GN=PDS5A PE=1 SV=1	0	130.847	29	35	69	32	1337	150.7	7.91	190.09	35	cell cycle OR cell proliferation;cell organization and biogenesis;DNA metabolism;other metabolic processes;stress response;other biological processes	plasma membrane;other membranes;cytosol;nucleus;other cell component			23244	ENSG00000121892	PDS5A	hsa:23244; Q29RF7; Q2TTR5; Q68DF7; Q8N7J4; Q8NG14; Q9Y4D4	Separation of Sister Chromatids; Resolution of Sister Chromatid Cohesion; Establishment of Sister Chromatid Cohesion; Cohesin Loading onto Chromatin		4	3	3568.6	3553.4	3390.1	3348	2486.2	2564.5	1539.3	1540.5	31	31	31	31	31	31	31	31	High	High	High	High	High	High
FALSE	High	Master Protein	Q00341	Vigilin OS=Homo sapiens (Human) OX=9606 GN=HDLBP PE=1 SV=2	0	130.744	35	44	79	43	1268	141.4	6.87	192.37	44	other metabolic processes;transport;other biological processes	non-structural extracellular;plasma membrane;other membranes;cytosol;nucleus;other cell component	nucleic acid binding activity;other molecular function	Pf00013	3069	ENSG00000115677	HDLBP	B4DTQ2; E7EM71; hsa:3069; Q00341; Q53QU2; Q9UCY3	HDL clearance		1	0	4499.8	4344	1480.6	1487.7	3977	4188.9	1341.5	1342.5	36	36	36	36	36	36	36	36	High	High	High	High	High	High
FALSE	High	Master Protein	P53041	Serine/threonine-protein phosphatase 5 OS=Homo sapiens (Human) OX=9606 GN=PPP5C PE=1 SV=1	0	130.548	53	29	83	29	499	56.8	6.28	240.43	29	cell cycle OR cell proliferation;cell organization and biogenesis;protein metabolism;DNA metabolism;RNA metabolism OR transcription;other metabolic processes;stress response;signal transduction;other biological processes	plasma membrane;other membranes;cytosol;nucleus;other cell component	cytoskeletal activity;nucleic acid binding activity;other molecular function	Pf00149, Pf00515, Pf08321	5536	ENSG00000011485	PPP5C	hsa:5536; P53041; Q16722; Q53XV2	Recruitment and ATM-mediated phosphorylation of repair and signaling proteins at DNA double strand breaks; Negative regulation of MAPK pathway; ESR-mediated signaling	MAPK Signaling Pathway; ATM Signaling Network in Development and Disease	5	0	2685.2	2683.9	3088	3138.1	2746.8	2705.7	2940.7	3118.9	27	27	27	27	27	27	27	27	High	High	High	High	High	High
FALSE	High	Master Protein	P83436	Conserved oligomeric Golgi complex subunit 7 OS=Homo sapiens (Human) OX=9606 GN=COG7 PE=1 SV=1	0	130.47	47	29	62	29	770	86.3	5.47	185.02	29	cell organization and biogenesis;protein metabolism;other metabolic processes;transport;other biological processes	other membranes;ER/Golgi;nucleus;other cell component		Pf10191	91949	ENSG00000168434	COG7	hsa:91949; P83436; Q6UWU7	COPI-mediated anterograde transport; Intra-Golgi traffic; Retrograde transport at the Trans-Golgi-Network		3	0	1824.4	1791.8	4187	4213.6	1975.9	1963.3	4098.5	4260.7	25	25	25	25	25	25	25	25	High	High	High	High	High	High
FALSE	High	Master Protein	Q8IWE2	Protein NOXP20 OS=Homo sapiens (Human) OX=9606 GN=FAM114A1 PE=1 SV=2	0	130.361	49	27	55	27	563	60.7	4.68	172.39	27		cytosol;ER/Golgi;nucleus		Pf05334	92689	ENSG00000197712	FAM114A1	A8K9W6; hsa:92689; Q6MZV4; Q8IWE2; Q9BVL6			0	0	1861.1	1845.4	3474.1	3622.3	2079.1	2029.2	3656.3	3639.8	23	23	23	23	23	23	23	23	High	High	High	High	High	High
FALSE	High	Master Protein	Q14258	E3 ubiquitin/ISG15 ligase TRIM25 OS=Homo sapiens (Human) OX=9606 GN=TRIM25 PE=1 SV=2	0	130.141	48	26	63	26	630	70.9	8.09	201.99	26	protein metabolism;DNA metabolism;other metabolic processes;stress response;signal transduction;other biological processes	cytosol;nucleus;other cell component	signal transduction activity or receptor binding;other molecular function	Pf00622, Pf13765, Pf15227	7706	ENSG00000121060	TRIM25	hsa:7706; Q14258	ISG15 antiviral mechanism; Interferon gamma signaling; TRAF6 mediated NF-kB activation; Termination of translesion DNA synthesis; NF-kB activation through FADD/RIP-1 pathway mediated by caspase-8 and -10; Negative regulators of DDX58/IFIH1 signaling; Ovarian tumor domain proteases; TRAF3-dependent IRF activation pathway; TRAF6 mediated IRF7 activation	Novel intracellular components of RIG-I-like receptor (RLR) pathway; Cytosolic DNA-sensing pathway; SARS-CoV-2 Innate Immunity Evasion and Cell-specific immune response	13	0	4934.1	4822	1373.3	1309.5	4538	4695.4	1247.6	1202.1	22	22	22	22	22	22	22	22	High	High	High	High	High	High
FALSE	High	Master Protein	Q9HC35	Echinoderm microtubule-associated protein-like 4 OS=Homo sapiens (Human) OX=9606 GN=EML4 PE=1 SV=3	0	130.131	33	30	59	30	981	108.8	6.4	173.25	30	cell cycle OR cell proliferation;cell organization and biogenesis;other biological processes	cytoskeleton;other cell component	cytoskeletal activity	Pf00400, Pf03451	27436	ENSG00000143924	EML4	A6H8Y6; B2RBK3; B2RTW7; B5MCW9; hsa:27436; Q3SWW0; Q53R29; Q53TW8; Q6PJ45; Q9HC35; Q9NV40	EML4 and NUDC in mitotic spindle formation	Non-small cell lung cancer	2	0	3101.2	2963.3	2072.7	1967.9	2900.4	2980.6	2080.9	1868.9	24	24	24	24	24	24	24	24	High	High	High	High	High	High
FALSE	High	Master Protein	Q96G03	Phosphoglucomutase-2 OS=Homo sapiens (Human) OX=9606 GN=PGM2 PE=1 SV=4	0	129.83	48	35	103	33	612	68.2	6.73	274.19	35	other metabolic processes;transport	non-structural extracellular;cytosol;other cell component	other molecular function	Pf00408, Pf02878, Pf02879, Pf02880	55276	ENSG00000169299	PGM2	B4E0G8; hsa:55276; Q53FP5; Q5QTR0; Q96G03; Q9H0P9; Q9NV22	Neutrophil degranulation; Glycogen breakdown (glycogenolysis); Glycogen synthesis; Pentose phosphate pathway; Galactose catabolism	Pathways in clear cell renal cell carcinoma; Glucuronidation	7	2	4783.4	4840.3	5014.1	5004	5146.4	5031.4	5345.4	5272.8	33	33	33	33	33	33	33	33	High	High	High	High	High	High
FALSE	High	Master Protein	Q7Z406	Myosin-14 OS=Homo sapiens (Human) OX=9606 GN=MYH14 PE=1 SV=2	0	129.634	20	38	74	24	1995	227.7	5.6	187.2	38	cell organization and biogenesis;developmental processes;other biological processes	cytosol;cytoskeleton;other cell component	cytoskeletal activity;other molecular function	Pf00063, Pf01576	79784	ENSG00000105357	MYH14	B0I1S2; C3TTN4; hsa:79784; Q5CZ75; Q6XYE4; Q76B62; Q7Z406; Q8WV23; Q96I22; Q9BT27; Q9BW35; Q9H882	RHO GTPases activate CIT; RHO GTPases activate PKNs; RHO GTPases activate PAKs; EPHA-mediated growth cone collapse; Sema4D induced cell migration and growth-cone collapse; RHO GTPases Activate ROCKs		6	2	574.5	590.1	395.6	400.7	492.7	510.8	395.1	368.7	15	15	15	15	15	15	15	15	High	High	High	High	High	High
FALSE	High	Master Protein	P16422	Epithelial cell adhesion molecule OS=Homo sapiens (Human) OX=9606 GN=EPCAM PE=1 SV=2	0	129.558	53	17	82	17	314	34.9	7.46	239.48	17	cell adhesion;signal transduction;other biological processes	plasma membrane;other membranes;other cell component	other molecular function	Pf00086, Pf18635	4072	ENSG00000119888	EPCAM	hsa:4072; P16422; P18180; Q6FG26; Q6FG49; Q96C47; Q9UCD0	Cell surface interactions at the vascular wall		1	0	2926.3	3004.4	5632.8	5735.6	3117.6	3138.2	6157.6	5969.5	16	16	16	16	16	16	16	16	High	High	High	High	High	High
FALSE	High	Master Protein	Q16401	26S proteasome non-ATPase regulatory subunit 5 OS=Homo sapiens (Human) OX=9606 GN=PSMD5 PE=1 SV=3	0	129.403	56	24	65	24	504	56.2	5.48	200.98	24	cell-cell signaling;cell organization and biogenesis;protein metabolism;other metabolic processes;stress response;transport;signal transduction;other biological processes	cytosol;nucleus;other cell component		Pf10508	5711	ENSG00000095261	PSMD5	B4DZM8; hsa:5711; Q15045; Q16401; Q4VXG8	Degradation of DVL; Antigen processing: Ubiquitination & Proteasome degradation; FCERI mediated NF-kB activation; Downstream TCR signaling; Activation of NF-kappaB in B cells; Oxygen-dependent proline hydroxylation of Hypoxia-inducible Factor Alpha; ER-Phagosome pathway; Cross-presentation of soluble exogenous antigens (endosomes); SCF-beta-TrCP mediated degradation of Emi1; APC/C:Cdc20 mediated …	Proteasome Degradation; Parkin-Ubiquitin Proteasomal System pathway	58	0	1924.7	1949.7	4324.1	4318	2096	2030.9	3972.2	3944.7	22	22	22	22	22	22	22	22	High	High	High	High	High	High
FALSE	High	Master Protein	P22059	Oxysterol-binding protein 1 OS=Homo sapiens (Human) OX=9606 GN=OSBP PE=1 SV=1	0	129.394	40	29	72	29	807	89.4	7.3	217.21	29	cell organization and biogenesis;other metabolic processes;transport	plasma membrane;other membranes;cytosol;ER/Golgi;nucleus;other cell component	transporter activity;other molecular function	Pf00169, Pf01237	5007	ENSG00000110048	OSBP	hsa:5007; P22059; Q6P524	Sphingolipid de novo biosynthesis; Synthesis of bile acids and bile salts		2	0	3771.9	3876.8	1218.9	1244.4	3906.4	3900.4	1249.3	1170.7	25	25	25	25	25	25	25	25	High	High	High	High	High	High
FALSE	High	Master Protein	Q9UJU6	Drebrin-like protein OS=Homo sapiens (Human) OX=9606 GN=DBNL PE=1 SV=1	0	128.84	48	18	66	18	430	48.2	5.05	214.1	18	cell organization and biogenesis;stress response;transport;developmental processes;signal transduction;other biological processes	non-structural extracellular;plasma membrane;other membranes;cytosol;cytoskeleton;ER/Golgi;other cytoplasmic organelle;other cell component	enzyme regulator activity;cytoskeletal activity;other molecular function	Pf00241, Pf14604	28988	ENSG00000136279	DBNL	A4D2I9; B4DDP6; B4DEM2; C9J7P1; hsa:28988; P84070; Q6IAI8; Q96F30; Q96K74; Q9HBN8; Q9NR72; Q9UJU6	Neutrophil degranulation; Caspase-mediated cleavage of cytoskeletal proteins; Neurexins and neuroligins	T-Cell antigen Receptor (TCR) Signaling Pathway	4	0	1567.7	1495.9	3160.2	3162.7	1661.1	1635.3	3363.1	3251.9	18	18	18	18	18	18	18	18	High	High	High	High	High	High
FALSE	High	Master Protein	Q99598	Translin-associated protein X OS=Homo sapiens (Human) OX=9606 GN=TSNAX PE=1 SV=1	0	128.34	76	22	83	22	290	33.1	6.55	223.61	22	RNA metabolism OR transcription;other metabolic processes;developmental processes;other biological processes	cytosol;ER/Golgi;nucleus;other cell component	nucleic acid binding activity;other molecular function	Pf01997	7257	ENSG00000116918	TSNAX	B1APC6; hsa:7257; Q99598	Small interfering RNA (siRNA) biogenesis		1	0	1916.8	1955.4	5107.4	5259.4	2260.8	2203.4	5704.7	5461	23	23	23	23	23	23	23	23	High	High	High	High	High	High
FALSE	High	Master Protein	P50502	Hsc70-interacting protein OS=Homo sapiens (Human) OX=9606 GN=ST13 PE=1 SV=2	0	128.022	50	20	102	20	369	41.3	5.27	281.57	20	cell organization and biogenesis;other biological processes	cytosol;other cell component	other molecular function	Pf17830, Pf18253	6767	ENSG00000100380	ST13	hsa:6767; O14999; P50502; Q2TU77	Regulation of HSF1-mediated heat shock response		1	0	5422.2	5365.3	6845	6823.1	5713.8	5532.4	6922.5	6974.8	22	22	22	22	22	22	22	22	High	High	High	High	High	High
FALSE	High	Master Protein	Q9Y6A5	Transforming acidic coiled-coil-containing protein 3 OS=Homo sapiens (Human) OX=9606 GN=TACC3 PE=1 SV=1	0	127.801	47	34	62	34	838	90.3	5.05	148.32	34	cell cycle OR cell proliferation;cell organization and biogenesis;developmental processes;other biological processes	cytosol;cytoskeleton;other cell component		Pf05010	10460	ENSG00000013810	TACC3	hsa:10460; Q2NKK4; Q3KQS5; Q9UMQ1; Q9Y6A5	Negative regulation of NOTCH4 signaling; NOTCH3 Activation and Transmission of Signal to the Nucleus		2	0	932.1	900.4	1834.8	1821.8	975.9	973.8	1908.2	1933.4	23	23	23	23	23	23	23	23	High	High	High	High	High	High
FALSE	High	Master Protein	Q14240	Eukaryotic initiation factor 4A-II OS=Homo sapiens (Human) OX=9606 GN=EIF4A2 PE=1 SV=2	0	127.739	68	26	76	11	407	46.4	5.48	228.53	26	protein metabolism;other metabolic processes;other biological processes	cytosol;translational apparatus;other cell component	nucleic acid binding activity;other molecular function	Pf00270, Pf00271	1974	ENSG00000156976	EIF4A2	D3DNU9; hsa:1974; Q14240; Q53XJ6; Q96B90; Q96EA8	ISG15 antiviral mechanism; L13a-mediated translational silencing of Ceruloplasmin expression; GTP hydrolysis and joining of the 60S ribosomal subunit; Translation initiation complex formation; Ribosomal scanning and start codon recognition; Deadenylation of mRNA	Translation Factors; Translation inhibitors in chronically activated PDGFRA cells	9	0	766.2	765.4	221.7	226.8	771.8	797.6	182.7	217.4	5	5	5	5	5	5	5	5	High	High	High	High	High	High
FALSE	High	Master Protein	Q86UU0	B-cell CLL/lymphoma 9-like protein OS=Homo sapiens (Human) OX=9606 GN=BCL9L PE=1 SV=1	0	127.673	28	27	49	26	1499	157	8.63	152.2	27	cell-cell signaling;cell organization and biogenesis;developmental processes;signal transduction;other biological processes	nucleus	other molecular function	Pf11502	283149	ENSG00000186174	BCL9L	A1A4C1; hsa:283149; Q67FY1; Q6ZWJ0; Q6ZWK2; Q86UU0	Formation of the beta-catenin:TCF transactivating complex; Deactivation of the beta-catenin transactivating complex		2	1	662.9	650.9	2037.2	2066.9	776	777.6	2228.3	2188.6	19	19	19	19	19	19	19	19	High	High	High	High	High	High
FALSE	High	Master Protein	O00515	Ladinin-1 OS=Homo sapiens (Human) OX=9606 GN=LAD1 PE=1 SV=2	0	127.397	61	32	92	32	517	57.1	9.67	220.44	32		extracellular matrix;cytoskeleton	other molecular function		3898	ENSG00000159166	LAD1	hsa:3898; O00515; O95614; Q96GD8			0	0	1229.9	1209.9	3358.1	3399.3	1312.8	1304.7	3548.7	3454.8	26	26	26	26	26	26	26	26	High	High	High	High	High	High
[truncated: 7,497 more rows]
[truncated: 4 more columns]

## Sheet: limma_45-54
NMS-873 vs DMSO	logFC	P.Value	adj.P.Val
P11217	-0.691899	7.97019e-05	0.15752
O15015	0.800278	0.000170266	0.15752
P07101	1.25205	0.000183889	0.15752
Q9Y5T4	-0.57738	0.000232236	0.15752
P57740	-0.505341	0.000291643	0.15752
Q29RF7	-0.495969	0.000345781	0.15752
Q86U38	-0.416234	0.000431697	0.15752
Q96KG9	-0.456277	0.000471509	0.15752
Q08357	-0.956832	0.000499284	0.15752
O75420	-0.407972	0.000548959	0.15752
A8MT69	0.489151	0.000562776	0.15752
[truncated: 6,170 more rows]

## Sheet: limma_57-66
NMS-873 vs DMSO	logFC	P.Value	adj.P.Val
[truncated: 6,175 more rows]

[truncated: 1 more sheets: DS proteins]
