# Supplementary material for: NMS-873 Leads to Dysfunctional Glycometabolism in A p97-Independent Manner in HCT116 Colon Cancer Cells
Source: Pharmaceutics. 2022 Mar 31;14(4):764. doi: 10.3390/pharmaceutics14040764 (PMC9024726; doi:10.3390/pharmaceutics14040764)
Supplement: Supplementary file 1 [file pharmaceutics-14-00764-s001.zip › Table S5. Functional enrichment analysis of DS.xlsx]

## Sheet: functional enrichment
Table S5. Functional enrichment analysis of DS proteins from PISA T assay using cell lysate and two temperature ranges.
Analysis was performed on g:proliler website.
source	term_name	term_id	adjusted_p_value	negative_log10_of_adjusted_p_value	term_size	query_size	intersection_size	effective_domain_size	intersections
GO:MF	protein binding	GO:0005515	1.31535e-19	18.881	14767	1280	1139	18679	A3KMH1,Q9UPU5,Q9P1T7,O95214,O95260,Q05084,P61018,Q9Y3C7,Q29RF7,Q99633,P13498,O43929,P45877,Q92685,Q7Z3U7,Q86XE0,Q9NTI5,O75694,P30038,Q9ULK4,O94952,Q15386,O76094,Q9BXI3,Q96LD8,Q9NSV4,P49754,Q9UDR5,Q9P227,O60879,Q99626,Q9UHV7,Q8N4U5,Q96KG9,Q9BW27,O14939,P57678,Q9NW81,Q9BYX2,P78527,Q9NZJ9,Q6ZXV5,Q9H269,Q92522,Q9H4A6,Q9Y6D5,Q6PIF6,Q8NFV4,Q9UBM1,Q6YHU6,O15055,O15111,Q8N9N2,Q6ZRQ5,Q15006,Q9H4G4,Q8N122,…
GO:MF	small molecule binding	GO:0036094	7.84307e-15	14.1055	2516	1280	279	18679	A3KMH1,P61018,O43929,O94768,Q9BXI3,Q99626,Q96KG9,P78527,Q6PIF6,O15111,P42345,O75129,O14975,P15735,P24468,P56192,Q5T160,P51159,Q9UL15,Q9UNT1,Q9Y3Y2,Q14204,P30536,P11217,Q5JPH6,P49917,P35250,Q96Q15,Q14166,O43175,Q9BZQ4,P62745,Q92878,O14735,P19784,Q6P3W7,Q99986,Q6UWP2,Q13795,P40937,O15439,O95470,Q6P996,P62333,Q8NHH9,Q9UHQ9,O76031,O43236,Q86UE8,P27144,P36507,O00429,Q9P2K8,P48735,P54136,O75477,Q13043,…
GO:MF	nucleotide binding	GO:0000166	8.03135e-15	14.0952	2176	1280	250	18679	A3KMH1,P61018,O43929,O94768,Q9BXI3,Q99626,Q96KG9,P78527,Q6PIF6,O15111,P42345,O14975,P15735,P56192,Q5T160,P51159,Q9UL15,Q9UNT1,Q9Y3Y2,Q14204,P11217,Q5JPH6,P49917,P35250,Q96Q15,Q14166,O43175,Q9BZQ4,P62745,Q92878,P19784,Q6P3W7,Q99986,Q6UWP2,Q13795,P40937,O15439,P62333,Q8NHH9,Q9UHQ9,O76031,O43236,Q86UE8,P27144,P36507,O00429,Q9P2K8,P48735,P54136,Q13043,P51398,O95140,O60264,P04350,Q15031,P56545,P12277,…
GO:MF	nucleoside phosphate binding	GO:1901265	8.51208e-15	14.07	2177	1280	250	18679	A3KMH1,P61018,O43929,O94768,Q9BXI3,Q99626,Q96KG9,P78527,Q6PIF6,O15111,P42345,O14975,P15735,P56192,Q5T160,P51159,Q9UL15,Q9UNT1,Q9Y3Y2,Q14204,P11217,Q5JPH6,P49917,P35250,Q96Q15,Q14166,O43175,Q9BZQ4,P62745,Q92878,P19784,Q6P3W7,Q99986,Q6UWP2,Q13795,P40937,O15439,P62333,Q8NHH9,Q9UHQ9,O76031,O43236,Q86UE8,P27144,P36507,O00429,Q9P2K8,P48735,P54136,Q13043,P51398,O95140,O60264,P04350,Q15031,P56545,P12277,…
GO:MF	purine ribonucleoside triphosphate binding	GO:0035639	1.15631e-12	11.9369	1846	1280	214	18679	A3KMH1,P61018,O43929,O94768,Q96KG9,P78527,Q6PIF6,O15111,P42345,O14975,P15735,P56192,Q5T160,P51159,Q9UNT1,Q14204,Q5JPH6,P49917,P35250,Q96Q15,Q14166,Q9BZQ4,P62745,Q92878,P19784,Q6P3W7,Q99986,Q13795,P40937,O15439,P62333,Q8NHH9,O76031,O43236,Q86UE8,P27144,P36507,O00429,Q9P2K8,P54136,Q13043,P51398,O95140,O60264,P04350,Q15031,P12277,P47897,O15530,Q9H223,Q9P289,P45984,Q9ULC5,Q15645,P23919,P08754,Q9UHD2,…
GO:MF	enzyme binding	GO:0019899	1.56402e-12	11.8058	2048	1280	231	18679	Q9NSV4,O60879,P78527,Q9H4A6,Q8N122,P42345,O14975,O60716,P15735,Q9UJX4,Q96T76,Q92616,P42704,Q9UL15,Q96A65,Q13619,Q27J81,P35250,Q8TEX9,P62745,Q99986,Q2YD98,Q9Y3C4,P40937,Q8WYA6,O15151,Q9NVI1,Q9BXW9,O00429,Q00610,Q5VT52,O75477,Q9UI95,O95140,O43592,P14923,P56545,O94885,P05141,P12277,P47897,Q9UNE7,O15530,Q9H993,Q9H4H8,Q9UJX3,O95104,Q96P16,Q9Y2A7,Q5VSL9,Q14152,Q9UHD2,P45985,Q9H0H5,Q86WA8,O14933,Q9H4M9,…
GO:MF	anion binding	GO:0043168	8.8712e-12	11.052	2413	1280	259	18679	A3KMH1,P61018,O43929,O94768,Q96JA3,Q96KG9,P78527,Q6PIF6,O15111,P42345,O75129,O14975,P15735,P24468,Q8IWV7,P56192,Q5T160,P51159,Q9UNT1,Q14204,P11217,Q5JPH6,P49917,P35250,Q96Q15,Q14166,Q9BZQ4,P62745,Q92878,P19784,Q6P3W7,Q99986,Q13795,P40937,O15439,O95470,Q6P996,O60443,P62333,Q8NHH9,Q9UHQ9,O76031,O43236,Q86UE8,P27144,P36507,O00429,Q9P2K8,P54136,Q13043,P51398,O95140,O60264,P04350,Q15031,P12277,P47897,…
GO:MF	purine nucleotide binding	GO:0017076	1.10126e-11	10.9581	1932	1280	218	18679	A3KMH1,P61018,O43929,O94768,Q96KG9,P78527,Q6PIF6,O15111,P42345,O14975,P15735,P56192,Q5T160,P51159,Q9UL15,Q9UNT1,Q14204,Q5JPH6,P49917,P35250,Q96Q15,Q14166,Q9BZQ4,P62745,Q92878,P19784,Q6P3W7,Q99986,Q13795,P40937,O15439,P62333,Q8NHH9,O76031,O43236,Q86UE8,P27144,P36507,O00429,Q9P2K8,P54136,Q13043,P51398,O95140,O60264,P04350,Q15031,P12277,P47897,O15530,Q9H223,Q9P289,P45984,Q9ULC5,Q15645,P23919,P08754,…
GO:MF	purine ribonucleotide binding	GO:0032555	1.73297e-11	10.7612	1917	1280	216	18679	A3KMH1,P61018,O43929,O94768,Q96KG9,P78527,Q6PIF6,O15111,P42345,O14975,P15735,P56192,Q5T160,P51159,Q9UNT1,Q14204,Q5JPH6,P49917,P35250,Q96Q15,Q14166,Q9BZQ4,P62745,Q92878,P19784,Q6P3W7,Q99986,Q13795,P40937,O15439,P62333,Q8NHH9,O76031,O43236,Q86UE8,P27144,P36507,O00429,Q9P2K8,P54136,Q13043,P51398,O95140,O60264,P04350,Q15031,P12277,P47897,O15530,Q9H223,Q9P289,P45984,Q9ULC5,Q15645,P23919,P08754,Q9UHD2,…
GO:MF	ribonucleotide binding	GO:0032553	4.34446e-11	10.3621	1934	1280	216	18679	A3KMH1,P61018,O43929,O94768,Q96KG9,P78527,Q6PIF6,O15111,P42345,O14975,P15735,P56192,Q5T160,P51159,Q9UNT1,Q14204,Q5JPH6,P49917,P35250,Q96Q15,Q14166,Q9BZQ4,P62745,Q92878,P19784,Q6P3W7,Q99986,Q13795,P40937,O15439,P62333,Q8NHH9,O76031,O43236,Q86UE8,P27144,P36507,O00429,Q9P2K8,P54136,Q13043,P51398,O95140,O60264,P04350,Q15031,P12277,P47897,O15530,Q9H223,Q9P289,P45984,Q9ULC5,Q15645,P23919,P08754,Q9UHD2,…
GO:MF	ATP binding	GO:0005524	1.92754e-10	9.715	1500	1280	176	18679	A3KMH1,O43929,O94768,Q96KG9,P78527,Q6PIF6,O15111,P42345,O14975,P15735,P56192,Q5T160,Q14204,Q5JPH6,P49917,P35250,Q96Q15,Q14166,Q9BZQ4,Q92878,P19784,Q6P3W7,Q99986,P40937,O15439,P62333,O76031,Q86UE8,P27144,P36507,Q9P2K8,P54136,Q13043,O60264,Q15031,P12277,P47897,O15530,Q9H223,Q9P289,P45984,Q9ULC5,Q15645,P23919,Q9UHD2,P45985,Q6ZR08,Q86WA8,O14933,Q9H4M9,Q13572,Q96RR4,P49589,P43405,P06493,Q9UN37,O60488,…
GO:MF	catalytic activity	GO:0003824	1.13631e-09	8.9445	5682	1280	502	18679	Q9UPU5,O95260,P61018,Q9Y3C7,P13498,P45877,Q92685,O94768,P30038,O94952,Q15386,Q9BXI3,Q96LD8,Q9UDR5,O15120,Q96KG9,Q6NUI2,O14939,P78527,Q96JH7,Q9NZJ9,Q6ZXV5,Q8N5B7,Q6PIF6,Q8NFV4,Q9UBM1,O15111,Q10469,P42345,O14975,P15735,O94925,Q9H9A6,P21964,Q14139,Q3ZCQ8,Q8IWV7,P56192,Q5T160,Q9P253,Q9UIC8,P51159,Q9UNT1,Q9H5Q4,Q14204,Q9NV35,P11217,Q93008,Q5JPH6,Q13619,P49917,A5YKK6,O75884,P35250,Q9NYU1,Q96Q15,Q14166,…
GO:MF	adenyl ribonucleotide binding	GO:0032559	2.0242e-09	8.69375	1564	1280	178	18679	A3KMH1,O43929,O94768,Q96KG9,P78527,Q6PIF6,O15111,P42345,O14975,P15735,P56192,Q5T160,Q14204,Q5JPH6,P49917,P35250,Q96Q15,Q14166,Q9BZQ4,Q92878,P19784,Q6P3W7,Q99986,P40937,O15439,P62333,O76031,Q86UE8,P27144,P36507,Q9P2K8,P54136,Q13043,O60264,Q15031,P12277,P47897,O15530,Q9H223,Q9P289,P45984,Q9ULC5,Q15645,P23919,Q9UHD2,P45985,Q6ZR08,Q86WA8,O14933,Q9H4M9,Q13572,Q96RR4,P49589,P43405,P06493,Q9UN37,O60488,…
GO:MF	adenyl nucleotide binding	GO:0030554	2.19635e-09	8.6583	1577	1280	179	18679	A3KMH1,O43929,O94768,Q96KG9,P78527,Q6PIF6,O15111,P42345,O14975,P15735,P56192,Q5T160,Q9UL15,Q14204,Q5JPH6,P49917,P35250,Q96Q15,Q14166,Q9BZQ4,Q92878,P19784,Q6P3W7,Q99986,P40937,O15439,P62333,O76031,Q86UE8,P27144,P36507,Q9P2K8,P54136,Q13043,O60264,Q15031,P12277,P47897,O15530,Q9H223,Q9P289,P45984,Q9ULC5,Q15645,P23919,Q9UHD2,P45985,Q6ZR08,Q86WA8,O14933,Q9H4M9,Q13572,Q96RR4,P49589,P43405,P06493,Q9UN37,…
GO:MF	organic cyclic compound binding	GO:0097159	2.94715e-09	8.5306	6291	1280	544	18679	A3KMH1,P61018,P13498,O43929,O94768,Q96EL2,Q9NTI5,O94952,O76094,Q9BXI3,Q99626,Q96KG9,Q5JTH9,P82921,P78527,Q9NZJ9,Q92522,Q86U38,Q8N5B7,Q6PIF6,O15055,O15111,Q8N9N2,Q8N122,Q9BQG0,P42345,O14975,Q13895,P15735,Q96EY7,Q92616,Q9UBD5,P24468,Q3ZCQ8,Q8N2Z9,Q9BVJ6,P28702,P56192,Q5T160,P51159,P42704,Q9UL15,Q9UNT1,Q8N5L8,Q9Y3Y2,Q9H5Q4,P24278,Q14204,O15235,P30536,P11217,Q5JPH6,P49917,O75533,A5YKK6,Q8TE12,P35250,…
GO:MF	heterocyclic compound binding	GO:1901363	3.13391e-09	8.50391	6210	1280	538	18679	A3KMH1,P61018,P13498,O43929,O94768,Q96EL2,Q9NTI5,O94952,O76094,Q9BXI3,Q99626,Q96KG9,Q5JTH9,P82921,P78527,Q9NZJ9,Q92522,Q86U38,Q8N5B7,Q6PIF6,O15055,O15111,Q8N9N2,Q8N122,Q9BQG0,P42345,O14975,Q13895,P15735,Q96EY7,Q92616,Q9UBD5,P24468,Q3ZCQ8,Q8N2Z9,Q9BVJ6,P28702,P56192,Q5T160,P51159,P42704,Q9UL15,Q9UNT1,Q8N5L8,Q9Y3Y2,Q9H5Q4,P24278,Q14204,O15235,P11217,Q5JPH6,P49917,O75533,A5YKK6,Q8TE12,P35250,Q9NP92,…
GO:MF	binding	GO:0005488	3.6698e-08	7.43536	17070	1280	1227	18679	A3KMH1,Q9UPU5,Q9P1T7,O95214,O95260,Q05084,P61018,Q9Y3C7,Q29RF7,Q99633,P13498,O43929,P45877,Q92685,Q7Z3U7,Q86XE0,O94768,Q96EL2,Q9NTI5,O75694,P30038,Q96JA3,Q9ULK4,O94952,Q15386,O76094,Q9BXI3,Q96LD8,Q9UPA5,Q9NSV4,P49754,Q9UDR5,Q9P227,O60879,Q99626,Q9UHV7,Q8N4U5,Q96KG9,Q9BW27,O14939,Q5JTH9,P30559,P82921,P57678,Q9NW81,Q9BYX2,P78527,Q9NZJ9,Q6ZXV5,Q9H269,Q92522,Q9H4A6,Q9Y6D5,Q86U38,P41587,Q8N5B7,Q6PIF6,…
GO:MF	RNA binding	GO:0003723	1.09332e-07	6.96125	1951	1280	204	18679	Q96EL2,O76094,Q5JTH9,P82921,P78527,Q9NZJ9,Q92522,Q86U38,Q8N9N2,Q9BQG0,Q13895,Q96EY7,Q92616,Q3ZCQ8,Q9BVJ6,P56192,Q5T160,P42704,Q8N5L8,Q9Y3Y2,Q9H5Q4,Q14204,O15235,Q5JPH6,O75533,A5YKK6,Q9NP92,Q96Q15,P20073,Q9NYY8,Q9H583,Q9UBP6,Q00610,P31942,Q9P2K8,Q92552,P54136,P51398,O43592,Q9H9J2,P05141,Q5JVF3,Q9BZE1,Q9BYD6,O95104,Q14152,Q8WWY3,Q9Y262,Q93062,P04083,Q8IV48,P49589,Q9HAU5,Q969Z0,O75792,Q96Q11,P78344,…
GO:MF	carbohydrate derivative binding	GO:0097367	1.97495e-07	6.70444	2282	1280	230	18679	A3KMH1,P61018,O43929,O94768,Q96JA3,Q96KG9,P78527,Q6PIF6,O15111,P42345,O14975,P15735,P56192,Q5T160,P51159,Q9UNT1,Q14204,Q5JPH6,P49917,P35250,Q96Q15,Q14166,Q9BZQ4,P62745,Q92878,P19784,Q6P3W7,Q99986,Q13795,P40937,O15439,P62333,Q8NHH9,O76031,O43236,Q86UE8,P27144,P36507,Q53GQ0,O00429,Q9P2K8,P54136,Q13043,P51398,O95140,O60264,P04350,Q15031,P12277,P47897,O15530,Q9H223,Q9P289,P45984,Q9H490,Q9ULC5,Q15645,…
GO:MF	ATPase	GO:0016887	8.924e-07	6.04944	553	1280	77	18679	A3KMH1,O43929,Q6PIF6,O14975,Q14204,P35250,Q92878,P40937,O15439,P62333,P40938,O76031,Q9UI12,O60264,Q9ULC5,Q15645,Q6ZR08,Q86WA8,P04083,Q9UN37,O60488,Q12965,P35249,Q9NTJ3,Q63HN8,Q9H7F0,P21283,P36776,Q9Y4W6,P46459,O14981,Q8NBU5,Q9UJV9,Q96S55,P61421,Q7Z333,P78371,Q8NFZ0,Q0VDF9,O14656,Q4G176,P16615,O00139,P62195,P62191,P52701,Q13488,Q9H4L7,O00571,Q9Y5Y2,O75351,Q8N3C0,Q9NRZ9,O95347,O95573,Q14527,Q9NVI7,…
GO:MF	catalytic activity, acting on RNA	GO:0140098	3.10708e-05	4.50765	394	1280	57	18679	P56192,Q5T160,Q9H5Q4,Q5JPH6,A5YKK6,Q9UBP6,P54136,Q15031,A6NJ78,Q9H9J2,P47897,P39748,P58557,Q9H0P0,Q8IV48,P49589,O75792,Q96Q11,Q96I59,Q9P2J5,Q9Y606,P41252,O43414,Q9UJV9,O00442,P54577,P12081,Q6PI48,P07814,Q9NZN8,O15091,O00571,Q96RS0,P49642,Q9BXT6,Q7KZF4,Q9BUL9,Q32P41,Q6P1R4,Q9H9G7,O60231,Q13503,P36954,O15318,Q6IPR3,O43716,O15514,Q9Y3B8,Q8N8A6,Q9NUP7,Q99598,Q9NR30,Q9Y2C4,Q8NCE0,Q5TA45,Q9H974,Q8N1G2
GO:MF	catalytic activity, acting on a tRNA	GO:0140101	0.000100052	3.99977	131	1280	27	18679	P56192,Q5T160,Q5JPH6,Q9UBP6,P54136,Q15031,P47897,Q9H0P0,P49589,Q96Q11,Q96I59,Q9P2J5,Q9Y606,P41252,P54577,P12081,Q6PI48,P07814,O15091,Q9BUL9,Q32P41,Q6P1R4,Q6IPR3,O43716,Q9NUP7,Q8NCE0,Q9H974
GO:MF	ligase activity	GO:0016874	0.000143552	3.84299	175	1280	32	18679	O14975,P56192,Q5T160,Q5JPH6,P49917,Q14166,P54136,Q15031,P47897,Q9ULC5,P49589,O60488,Q96I59,O75964,Q9P2J5,P41252,O00442,P22314,Q4G176,P54577,P05165,P12081,Q6PI48,P07814,P11586,P48047,O95573,P00966,Q6UB35,O43716,Q9NR19,P33121
GO:MF	ligase activity, forming carbon-oxygen bonds	GO:0016875	0.000268446	3.57114	43	1280	14	18679	P56192,Q5T160,Q5JPH6,P54136,Q15031,P47897,P49589,Q96I59,Q9P2J5,P41252,P54577,P12081,Q6PI48,P07814
GO:MF	aminoacyl-tRNA ligase activity	GO:0004812	0.000268446	3.57114	43	1280	14	18679	P56192,Q5T160,Q5JPH6,P54136,Q15031,P47897,P49589,Q96I59,Q9P2J5,P41252,P54577,P12081,Q6PI48,P07814
GO:MF	thyroid hormone receptor binding	GO:0046966	0.00116844	2.93239	30	1280	11	18679	Q9UHV7,Q99501,Q14669,O75448,Q9NVC6,Q00403,Q9Y6Q9,Q15651,Q9NPJ6,Q15652,O75376
GO:MF	protein-containing complex binding	GO:0044877	0.00361257	2.44218	1304	1280	130	18679	O76094,P57678,Q9H269,Q92522,Q6PIF6,O15111,Q8N122,P42345,O75578,Q96EY7,Q92616,Q3ZCQ8,Q6H8Q1,Q9Y6J0,P20073,Q99986,Q14997,Q14008,Q00325,Q53GQ0,O00429,Q92552,Q99501,O60264,P14923,P56545,P61619,O15530,P08754,Q8WWY3,Q8WVM8,Q8IV48,Q5JWF2,P43405,Q9UN37,O75448,Q9Y4R8,Q12965,O76024,P18084,O75146,P24385,Q9UM00,P61011,P15056,Q9BZD4,P57772,P08240,P07437,P50570,Q92609,P18031,Q12824,P46459,Q5VYK3,Q7L576,P04899,…
GO:MF	GTPase binding	GO:0051020	0.00578717	2.23753	295	1280	41	18679	Q9NSV4,O60879,Q96A65,Q27J81,Q8TEX9,O00429,O43592,Q9Y2A7,Q5VSL9,Q9H4M9,O15392,P15056,Q96KP1,Q9H2M9,Q96CN9,P41252,Q15042,Q7L576,Q13492,P18754,Q07960,O15397,Q9UIA9,Q86YV9,O60610,P07814,O94829,Q12904,Q99828,Q9Y333,Q8TBA6,Q96CV9,Q6IAA8,Q96BZ9,P67809,Q9H3Q1,Q96C24,Q01968,Q03135,O00159,O43924
GO:MF	protein kinase binding	GO:0019901	0.0066068	2.18001	677	1280	76	18679	Q8N122,P42345,O60716,Q92616,Q9UL15,P62745,Q99986,Q9Y3C4,Q00610,Q9UI95,P14923,P56545,O94885,P47897,O15530,Q9H4H8,Q5VSL9,Q14152,P45985,Q9H0H5,P50851,P43405,Q9Y4R8,P42772,P24385,P15056,Q96KP1,O96017,P50570,P18031,P46459,Q15555,P35222,O60563,P36873,Q86WB0,O95747,Q13418,P14635,P49137,P56962,Q16539,Q9Y478,P46734,Q96SN8,Q8TEP8,Q9UEW8,O95573,P46939,P15153,P60763,Q96EY1,Q00535,P09884,Q05397,Q99828,P15924,…
GO:MF	transferase activity	GO:0016740	0.00804107	2.09469	2341	1280	210	18679	O95260,Q9Y3C7,Q92685,O94768,O94952,Q15386,O15120,Q96KG9,Q6NUI2,P78527,Q6ZXV5,Q8N5B7,Q9UBM1,O15111,Q10469,P42345,P15735,P21964,Q14139,Q8IWV7,Q9P253,Q9UIC8,Q9H5Q4,P11217,Q13619,Q9NYU1,Q96Q15,Q9BZQ4,O14735,P19784,Q6P3W7,Q99986,O96028,Q86YH6,Q14008,Q9UBP6,Q86UE8,P27144,P36507,Q9P2K8,O14929,Q9Y2K7,Q9Y6K0,Q13043,A6NJ78,Q14669,P12277,Q9UNE7,O15530,Q8NF37,Q9BV86,Q9H993,Q9P289,P45984,Q15047,P23919,Q9UHD2,…
GO:MF	transcription coregulator activity	GO:0003712	0.0128999	1.88941	509	1280	60	18679	Q9Y3C7,Q9ULK4,Q9UDR5,Q9UHV7,O15055,Q9BQG0,Q96T76,Q9H5Q4,Q9Y2K7,Q8IUF8,O75177,Q13506,P14923,P56545,Q96TA1,Q15645,Q93062,Q96BN2,O75448,P24385,Q12824,O14981,P35222,Q9UBS8,P52948,O00170,Q92922,P06400,Q9NVC6,O60341,O60858,Q9NZN8,Q9UPT9,Q7KZF4,Q9BUP3,Q9Y6Q9,Q04724,Q3T8J9,P35232,O94864,Q16594,Q9NWA0,Q99708,P82094,Q9NPJ6,Q13503,Q8WYB5,Q15652,Q86UU0,Q8NFD5,Q96IZ0,P46937,Q9HD15,Q460N5,P54259,P52926,Q15532,…
GO:MF	RNA polymerase II-specific DNA-binding transcription factor binding	GO:0061629	0.0134748	1.87048	196	1280	30	18679	Q9P1T7,Q9UHV7,Q96T76,A5YKK6,Q99501,P56545,Q14669,P27540,O75448,Q12824,P35222,P78395,Q9UBS8,P09525,Q71SY5,O00170,Q9NVC6,Q16539,O60341,Q00403,Q96EY1,Q9BTK6,Q9Y6Q9,Q15651,P82094,Q9NPJ6,Q15652,Q99623,O75376,Q92786
GO:MF	ribonucleoprotein complex binding	GO:0043021	0.0145137	1.83822	150	1280	25	18679	O76094,P57678,P42345,Q96EY7,Q92616,Q3ZCQ8,Q14008,Q92552,P61619,Q8WWY3,Q8IV48,Q9UM00,P61011,P57772,P08240,Q8IWS0,O00571,O75616,Q99613,Q7KZF4,Q9UBQ5,Q14978,Q15070,P09234,O60739
GO:MF	tRNA binding	GO:0000049	0.01574	1.803	74	1280	16	18679	P56192,Q5JPH6,Q9UBP6,Q9P2K8,Q92552,P54136,O43592,P49589,Q96Q11,Q9Y606,P57772,P41252,P54577,Q6PI48,Q12904,O75127
GO:MF	nuclear receptor binding	GO:0016922	0.0163614	1.78618	133	1280	23	18679	Q9UHV7,Q96T76,A5YKK6,Q99501,P56545,Q14669,O75448,P35222,P78395,Q9UBS8,Q71SY5,Q9NVC6,O60341,Q00403,Q9BTK6,Q9Y6Q9,Q15651,P82094,Q9NPJ6,Q15652,Q99623,O75376,Q92786
GO:MF	kinase binding	GO:0019900	0.0194631	1.71079	757	1280	81	18679	Q8N122,P42345,O60716,Q92616,Q9UL15,P62745,Q99986,Q9Y3C4,Q00610,Q9UI95,P14923,P56545,O94885,P47897,Q9UNE7,O15530,Q9H4H8,Q5VSL9,Q14152,P45985,Q9H0H5,P50851,P43405,Q9Y4R8,P42772,P24385,P15056,Q96KP1,O96017,P50570,P18031,P46459,Q15555,P35222,O60563,P36873,Q86WB0,O95747,Q13418,P14635,P49137,P56962,P06400,Q16539,Q9Y478,P46734,Q96SN8,Q8TEP8,O60313,Q9UEW8,O95573,P46939,P15153,P60763,Q96EY1,Q00535,P09884,…
GO:MF	transferase activity, transferring phosphorus-containing groups	GO:0016772	0.0195572	1.70869	947	1280	97	18679	O94768,Q96KG9,P78527,O15111,P42345,P15735,Q96Q15,Q9BZQ4,O14735,P19784,Q6P3W7,Q99986,Q86UE8,P27144,P36507,Q9P2K8,Q9Y6K0,Q13043,P12277,O15530,Q9P289,P45984,P23919,Q9UHD2,P45985,Q92569,Q9H0P0,Q13572,Q96RR4,P43405,P06493,Q96Q11,P42772,Q9NVE7,O95674,Q02750,P24385,P15056,P28340,O96017,P23443,P35790,Q96A09,P22694,O14757,O75569,O95747,Q3LXA3,P29317,Q13418,P49137,P45983,Q9UJ70,P19367,P27707,Q16539,Q9Y478,…
GO:MF	small GTPase binding	GO:0031267	0.0266266	1.57468	263	1280	36	18679	Q9NSV4,O60879,Q96A65,Q27J81,Q8TEX9,O00429,O43592,Q9Y2A7,Q5VSL9,Q9H4M9,O15392,P15056,Q96KP1,Q9H2M9,Q96CN9,Q15042,Q7L576,Q13492,P18754,Q07960,O15397,Q9UIA9,Q86YV9,O60610,O94829,Q99828,Q9Y333,Q8TBA6,Q96CV9,Q96BZ9,Q9H3Q1,Q96C24,Q01968,Q03135,O00159,O43924
GO:MF	nucleic acid binding	GO:0003676	0.033731	1.47197	4252	1280	348	18679	O43929,Q96EL2,Q9NTI5,O94952,O76094,Q99626,Q96KG9,Q5JTH9,P82921,P78527,Q9NZJ9,Q92522,Q86U38,Q8N5B7,O15055,Q8N9N2,Q8N122,Q9BQG0,P42345,Q13895,Q96EY7,Q92616,Q9UBD5,P24468,Q3ZCQ8,Q8N2Z9,Q9BVJ6,P28702,P56192,Q5T160,P42704,Q8N5L8,Q9Y3Y2,Q9H5Q4,P24278,Q14204,O15235,Q5JPH6,P49917,O75533,A5YKK6,Q8TE12,P35250,Q9NP92,Q96Q15,Q8IVH2,P20073,Q92878,O96028,P40937,O15287,Q9NYY8,P40938,Q9H583,Q9UBP6,Q9NVI1,Q12789,…
GO:MF	SNARE binding	GO:0000149	0.0372227	1.42919	113	1280	20	18679	Q9P253,Q96JG6,Q8N1B4,Q15833,Q8WVM8,Q03169,Q9H270,P46459,O95486,Q13492,O60645,P56962,O75396,O94855,O75150,O95487,Q13277,Q9H115,O00161,Q15836
GO:MF	cadherin binding	GO:0045296	0.0457118	1.33997	333	1280	42	18679	Q9NSV4,Q96KG9,Q9BYX2,Q92522,O60716,Q92616,Q9H3U1,Q6P996,Q14008,P54136,P14923,Q9H0B6,O75874,Q9H223,Q96TA1,Q9H4M9,P42224,P04083,P78344,A0FGR8,P42166,P18031,Q14C86,P35222,Q9Y5X3,Q8N392,Q13492,P49327,P29317,Q6EMK4,Q07960,O60645,Q86W92,O00571,Q7KZF4,Q9Y446,Q9UHN6,Q9UQN3,Q9NQC3,O43795,Q86SQ0,P26232
GO:BP	organelle organization	GO:0006996	1.54243e-24	23.8118	4136	1248	449	18123	Q29RF7,Q9NTI5,O75694,Q8NHU2,Q9NSV4,P49754,Q9UDR5,O60879,Q9BW27,O14939,Q9NW81,P78527,Q96JH7,Q9H269,Q92522,Q9H4A6,Q9Y6D5,Q6PIF6,O15055,Q15006,P42345,Q9BTW9,Q9UJX4,Q8TAG9,Q9UH62,Q9UID3,Q3ZCQ8,Q8N2Z9,Q9HCE6,Q9P253,Q9UIC8,P51159,Q9UL15,Q9UNT1,Q6H8Q1,Q9BSJ2,Q9Y3Y2,Q12798,Q96A65,Q9H5Q4,Q9Y6J0,Q14204,O43166,Q8N1F7,P30536,Q99766,Q13619,P49917,P50748,A5YKK6,Q27J81,P35250,Q96Q15,Q8TEX9,Q14166,P57740,Q15021,…
GO:BP	cellular component organization or biogenesis	GO:0071840	5.51766e-22	21.2582	6880	1248	648	18123	P61018,Q29RF7,Q99633,P13498,O43929,Q96EL2,Q9NTI5,O75694,Q8NHU2,Q96JA3,Q9UPA5,Q9NSV4,P49754,Q9UDR5,O60879,Q9BW27,O14939,Q5JTH9,P30559,P82921,P57678,Q9NW81,P78527,Q96JH7,Q9H269,Q92522,Q9H4A6,Q9Y6D5,Q86U38,Q6PIF6,O15055,Q15006,Q8N122,Q9BQG0,P42345,O60716,Q13895,O75578,Q9BTW9,Q96EY7,Q9UJX4,O94925,Q96T76,Q9UBD5,Q8TAG9,Q9UH62,Q9UID3,Q92636,Q3ZCQ8,Q8N2Z9,Q9HCE6,Q9BVJ6,Q9P253,Q9UIC8,P51159,Q9UL15,Q9UNT1,…
GO:BP	cellular component organization	GO:0016043	3.84274e-21	20.4154	6661	1248	629	18123	P61018,Q29RF7,Q99633,P13498,O43929,Q96EL2,Q9NTI5,O75694,Q8NHU2,Q96JA3,Q9UPA5,Q9NSV4,P49754,Q9UDR5,O60879,Q9BW27,O14939,P30559,P82921,P57678,Q9NW81,P78527,Q96JH7,Q9H269,Q92522,Q9H4A6,Q9Y6D5,Q6PIF6,O15055,Q15006,Q8N122,P42345,O60716,O75578,Q9BTW9,Q96EY7,Q9UJX4,O94925,Q96T76,Q9UBD5,Q8TAG9,Q9UH62,Q9UID3,Q3ZCQ8,Q8N2Z9,Q9HCE6,Q9P253,Q9UIC8,P51159,Q9UL15,Q9UNT1,Q6H8Q1,Q9BSJ2,Q9Y3Y2,Q12798,Q96A65,Q9H5Q4,…
GO:BP	protein-containing complex subunit organization	GO:0043933	5.97953e-19	18.2233	2017	1248	252	18123	Q99633,P13498,O43929,Q96EL2,Q9NSV4,P82921,P57678,Q9NW81,P78527,Q9H269,Q92522,P42345,Q9BTW9,Q96EY7,O94925,Q9UBD5,Q8N2Z9,Q9P253,Q9UIC8,Q9BSJ2,Q9Y6J0,O15235,Q8N1F7,Q13619,O75533,P50748,Q9NP92,Q8TEX9,P57740,Q9Y5T4,Q02410,Q14997,Q14008,P62333,Q8NHH9,Q12768,Q9NYY8,O15151,O00429,Q00610,O14929,Q92552,P51398,Q9NRX2,O60264,P04350,Q8WUP2,Q9H9J2,Q13416,O75794,Q9UNE7,Q7Z460,Q9H223,Q9BQ95,Q9BZE1,Q9HD33,Q9BYD6,…
GO:BP	cellular component biogenesis	GO:0044085	2.12624e-17	16.6724	3377	1248	363	18123	Q99633,P13498,O43929,O75694,Q9UPA5,Q9NSV4,Q9BW27,Q5JTH9,P30559,P57678,Q9NW81,P78527,Q96JH7,Q92522,Q9H4A6,Q86U38,Q6PIF6,Q9BQG0,P42345,O60716,Q13895,Q9BTW9,O94925,Q96T76,Q9UBD5,Q8TAG9,Q92636,Q8N2Z9,Q9HCE6,Q9BVJ6,Q9P253,Q9UIC8,P51159,Q9UL15,Q9UNT1,Q6H8Q1,Q9BSJ2,Q12798,Q96A65,Q9H5Q4,Q9Y6J0,Q14204,Q8N1F7,Q13619,O75533,P50748,A5YKK6,Q8TEX9,P57740,Q9Y5T4,Q99986,Q02410,Q5BJD5,Q7Z3C6,O15439,Q14997,Q14008,…
GO:BP	cellular metabolic process	GO:0044237	1.4583e-16	15.8362	10941	1248	902	18123	Q9UPU5,Q9P1T7,O95260,Q9Y3C7,Q29RF7,Q99633,P13498,O43929,P45877,Q92685,Q86XE0,O94768,Q96EL2,Q9NTI5,O75694,Q9P2F5,P30038,Q96JA3,Q9ULK4,O94952,Q15386,Q9BXI3,Q96LD8,P49754,Q9UDR5,Q99626,Q9UHV7,O15120,Q96KG9,Q9BW27,Q6NUI2,O14939,Q5JTH9,P82921,P57678,Q9NW81,P78527,Q96JH7,Q9NZJ9,Q6ZXV5,Q9H269,Q92522,Q9H4A6,Q9Y6D5,Q86U38,Q8N5B7,Q9UBM1,Q6YHU6,O15055,O15111,Q8N9N2,Q6ZRQ5,Q8N122,Q10469,Q9BQG0,P42345,O14975,…
GO:BP	cellular component assembly	GO:0022607	7.57623e-16	15.1205	3104	1248	335	18123	Q99633,P13498,O43929,O75694,Q9UPA5,Q9NSV4,Q9BW27,P30559,P57678,Q9NW81,P78527,Q96JH7,Q92522,Q9H4A6,Q6PIF6,P42345,O60716,Q9BTW9,O94925,Q96T76,Q9UBD5,Q8TAG9,Q8N2Z9,Q9HCE6,Q9P253,Q9UIC8,Q9UL15,Q9UNT1,Q6H8Q1,Q9BSJ2,Q12798,Q96A65,Q9Y6J0,Q14204,Q8N1F7,Q13619,O75533,P50748,A5YKK6,Q8TEX9,P57740,Q9Y5T4,Q99986,Q02410,Q5BJD5,Q7Z3C6,O15439,Q14997,Q14008,P62333,Q8NHH9,Q12768,Q9NYY8,O15151,Q9BT25,O00429,Q00610,…
GO:BP	intracellular transport	GO:0046907	1.8188e-15	14.7402	1723	1248	215	18123	Q9P1T7,O95214,Q7Z3U7,Q86XE0,O75694,Q96JA3,O76094,P49754,Q99626,Q9BW27,P57678,Q9BYX2,Q9H269,Q86U38,Q6PIF6,O60684,Q9UH62,Q9UID3,Q3ZCQ8,Q9P253,P51159,P42704,Q9UNT1,Q96JG6,Q9Y3Y2,Q96A65,Q14204,Q8N1B4,Q8N1F7,P30536,Q99766,Q5VIR6,P52294,Q96Q15,Q8TEX9,P57740,P62745,P19784,Q9Y5T4,Q6P3W7,Q2M389,Q13795,Q02410,Q12768,P36507,P12236,O00429,Q00610,O95140,O43592,P14923,P61619,Q9H223,Q15388,Q15833,Q5JVF3,Q567U6,…
GO:BP	cellular response to stress	GO:0033554	4.41268e-15	14.3553	2142	1248	251	18123	Q9P1T7,Q29RF7,P13498,Q9NTI5,O75694,P49754,Q9BW27,P78527,Q96JH7,Q6ZXV5,O15111,Q8N9N2,Q6ZRQ5,Q8N122,Q9BQG0,P42345,Q6NUK1,Q6P9B6,Q96T76,Q92616,P21964,Q14139,Q8N2Z9,Q9HCE6,P56192,Q9UL15,Q12798,Q9NV35,Q8N1F7,P30536,Q13619,P49917,A5YKK6,P35250,Q9NYU1,Q96Q15,P57740,P62745,Q92878,Q9Y5T4,Q2YD98,O96028,P40937,O15287,Q14997,P62333,P40938,O15151,Q86UE8,Q9NVI1,Q9BXW9,P27144,P36507,Q9UNS1,Q9P2K8,Q9Y2K7,Q9UI12,…
GO:BP	cellular catabolic process	GO:0044248	6.80194e-15	14.1674	2381	1248	271	18123	Q9UPU5,O95260,Q99633,Q86XE0,P30038,O94952,Q15386,Q9BXI3,P49754,Q9UDR5,Q9NW81,Q9NZJ9,Q6ZXV5,Q9H269,Q8N122,P42345,O14975,P15735,Q9UJX4,O94925,Q9UID3,P21964,Q14139,Q8IWV7,Q9P253,P42704,Q9UL15,Q12798,Q96A65,Q14204,Q9NV35,P30536,P11217,Q93008,Q13619,A5YKK6,Q9NYU1,P52294,Q96Q15,P20073,P19784,Q5BJD5,Q7Z3C6,O95470,Q6P996,Q14997,P62333,Q9NYY8,O76031,Q86UE8,O00429,Q00610,Q9P2K8,Q9Y303,Q9UI12,O75477,Q7L5Y1,…
GO:BP	catabolic process	GO:0009056	1.0034e-14	13.9985	2779	1248	304	18123	Q9UPU5,O95260,Q99633,Q86XE0,O75694,P30038,O94952,Q15386,Q9BXI3,P49754,Q9UDR5,Q9BW27,O14939,Q9NW81,Q9NZJ9,Q6ZXV5,Q9H269,Q8N122,P42345,O14975,P15735,Q9UJX4,O94925,Q9UID3,P21964,Q14139,Q8IWV7,Q9P253,P42704,Q9UL15,Q12798,Q96A65,Q14204,Q9NV35,Q8N1F7,P30536,P11217,Q93008,Q13619,A5YKK6,Q9NYU1,P52294,Q96Q15,P20073,P57740,P19784,Q5BJD5,Q7Z3C6,O95470,Q6P996,Q14997,P62333,Q9NYY8,O76031,O15151,Q86UE8,O00429,…
GO:BP	cellular localization	GO:0051641	1.33665e-14	13.874	3519	1248	364	18123	Q9P1T7,O95214,P61018,Q99633,P13498,Q7Z3U7,Q86XE0,O75694,Q96JA3,O76094,Q9UPA5,P49754,Q99626,O15120,Q96KG9,Q9BW27,O14939,P57678,Q9BYX2,Q96JH7,Q9H269,Q9H4A6,Q9Y6D5,Q86U38,Q6PIF6,O15055,Q15006,P42345,O75129,O14975,Q13895,O60684,Q6P9B6,Q8TAG9,Q9UH62,Q9UID3,Q3ZCQ8,Q9P253,P51159,P42704,Q9UNT1,Q96JG6,Q9Y3Y2,Q96A65,Q14204,Q8N1B4,Q8N1F7,P30536,Q99766,Q5VIR6,P52294,Q96Q15,Q8TEX9,P57740,P62745,O15121,P19784,…
GO:BP	protein-containing complex assembly	GO:0065003	1.84145e-14	13.7348	1724	1248	212	18123	Q99633,P13498,O43929,Q9NSV4,P57678,Q9NW81,P78527,Q92522,P42345,Q9BTW9,O94925,Q9UBD5,Q8N2Z9,Q9P253,Q9UIC8,Q9BSJ2,Q9Y6J0,Q8N1F7,Q13619,O75533,P50748,Q8TEX9,P57740,Q9Y5T4,Q02410,Q14997,Q14008,P62333,Q8NHH9,Q12768,Q9NYY8,O15151,O00429,Q00610,O14929,O60264,P04350,Q8WUP2,Q13416,O75794,Q9UNE7,Q7Z460,Q9H223,Q9BQ95,P45984,Q13107,Q13155,Q9Y2A7,Q14152,Q9Y5N6,Q8WWY3,O95168,Q8WVM8,Q9H4M9,Q9Y262,Q8NE86,Q8WUM4,…
GO:BP	protein localization	GO:0008104	7.44514e-13	12.1281	2670	1248	288	18123	Q9P1T7,O95214,Q05084,P61018,Q7Z3U7,Q86XE0,O75694,Q96JA3,O76094,Q9UPA5,P49754,Q96KG9,Q9BW27,Q9BYX2,Q96JH7,Q9H269,Q9H4A6,Q9Y6D5,O15055,Q15006,O75129,O14975,Q13895,O60684,Q6P9B6,Q8TAG9,Q9UH62,Q9UID3,Q3ZCQ8,Q9P253,P51159,Q9UNT1,Q96JG6,Q96A65,Q8N1B4,Q8N1F7,P30536,Q93008,Q5VIR6,P52294,Q8TEX9,P57740,P62745,P19784,Q9Y5T4,Q2M389,Q13795,Q02410,Q7Z3C6,O96028,Q12768,Q8N3P4,O43236,P12236,O00429,Q00610,P48735,…
GO:BP	macromolecule localization	GO:0033036	8.33542e-13	12.0791	3148	1248	327	18123	Q9P1T7,O95214,Q05084,P61018,Q99633,Q7Z3U7,Q86XE0,O75694,Q96JA3,O76094,Q9UPA5,P49754,Q96KG9,Q9BW27,Q9BYX2,Q96JH7,Q9H269,Q9H4A6,Q9Y6D5,O15055,Q15006,O75129,O14975,Q13895,O60684,Q6P9B6,Q8TAG9,Q9UH62,Q9UID3,Q3ZCQ8,Q9P253,P51159,P42704,Q9UNT1,Q96JG6,Q9Y3Y2,Q96A65,Q8N1B4,Q8N1F7,P30536,Q93008,Q5VIR6,P52294,Q96Q15,Q8TEX9,P57740,P62745,P19784,M0QZD8,Q9Y5T4,Q2M389,Q13795,Q02410,Q7Z3C6,O96028,O15439,Q14008,…
GO:BP	cellular protein-containing complex assembly	GO:0034622	4.20503e-12	11.3762	1150	1248	152	18123	Q99633,P13498,O43929,Q9NSV4,P57678,Q9NW81,P78527,Q92522,P42345,Q9BTW9,Q9UBD5,Q8N2Z9,Q9P253,Q9BSJ2,Q9Y6J0,Q8N1F7,Q13619,O75533,Q8TEX9,P57740,Q14997,Q14008,P62333,Q12768,Q9NYY8,O00429,Q00610,O14929,O60264,P04350,Q13416,Q9UNE7,Q7Z460,Q9BQ95,Q13107,Q9Y2A7,Q14152,Q9Y5N6,Q8WWY3,O95168,Q9Y262,Q9BUB7,P28331,Q8TE77,O75146,Q09161,P61011,Q9H270,O00231,P63173,Q9BW72,O00232,P48556,P52756,Q5TEU4,P36776,P50570,…
GO:BP	macroautophagy	GO:0016236	4.93275e-12	11.3069	337	1248	67	18123	Q86XE0,P49754,Q9H269,Q8N122,P42345,Q12798,Q96A65,Q14204,Q96Q15,P19784,Q5BJD5,Q7Z3C6,Q9UI12,O95140,P05141,Q15388,Q96QK1,P08754,Q9UHD2,Q8WVM8,Q9Y679,Q9UN37,O96008,Q9NV70,Q8NEZ2,O15269,P21283,Q9H2M9,Q92609,Q9Y5X3,Q15042,O94826,O14681,P61421,Q7Z6Z7,P45983,Q9BRG1,P16615,P56962,Q9Y478,Q13488,O60858,Q8NEB9,O75396,O75351,P27361,Q9UNH7,P46934,Q00535,O95210,P42336,P13473,Q96NL1,P04637,Q96CV9,Q6IAA8,Q9UQN3,…
GO:BP	protein transport	GO:0015031	8.65632e-12	11.0627	1754	1248	206	18123	Q9P1T7,Q05084,P61018,Q7Z3U7,Q86XE0,O75694,Q96JA3,O76094,P49754,Q9BW27,Q9BYX2,Q9H269,Q9H4A6,Q9Y6D5,O15055,O75129,O60684,Q8TAG9,Q9UID3,Q3ZCQ8,Q9P253,P51159,Q9UNT1,Q96JG6,Q96A65,Q8N1B4,Q8N1F7,P30536,Q5VIR6,P52294,Q8TEX9,P57740,P62745,P19784,Q9Y5T4,Q2M389,Q13795,Q02410,Q7Z3C6,Q12768,Q8N3P4,P12236,O00429,Q00610,P48735,Q9UI12,O95140,O43592,P14923,P61619,Q15388,Q15833,Q5JVF3,Q567U6,Q96QK1,Q8WUM0,Q8WVM8,…
GO:BP	regulation of catabolic process	GO:0009894	1.34516e-11	10.8712	1081	1248	144	18123	Q86XE0,O75694,Q9BW27,Q6ZXV5,Q8N122,P42345,P15735,P42704,Q9UL15,Q96A65,Q9NV35,Q8N1F7,P30536,A5YKK6,Q96Q15,P57740,P19784,Q14997,P62333,Q9NYY8,O15151,Q86UE8,O00429,Q9P2K8,Q9UI12,Q9C0D3,Q9UI95,P05141,Q9UNE7,O75874,Q5JVF3,Q8NF37,Q9H4H8,P45984,Q96QK1,P08754,Q6PGP7,Q8WUM0,Q9UHD2,Q8WVM8,Q86WA8,P27540,Q12778,Q96RR4,Q9NRG9,Q969Z0,P78344,Q9H270,O00231,Q9NV70,O00232,P48556,Q5PRF9,O96017,O15294,O15269,P21283,…
GO:BP	establishment of protein localization	GO:0045184	1.48122e-11	10.8294	1866	1248	215	18123	Q9P1T7,Q05084,P61018,Q7Z3U7,Q86XE0,O75694,Q96JA3,O76094,P49754,Q9BW27,Q9BYX2,Q9H269,Q9H4A6,Q9Y6D5,O15055,Q15006,O75129,O60684,Q8TAG9,Q9UID3,Q3ZCQ8,Q9P253,P51159,Q9UNT1,Q96JG6,Q96A65,Q8N1B4,Q8N1F7,P30536,Q5VIR6,P52294,Q8TEX9,P57740,P62745,P19784,Q9Y5T4,Q2M389,Q13795,Q02410,Q7Z3C6,O96028,Q12768,Q8N3P4,P12236,O00429,Q00610,P48735,Q9UI12,O95140,O43592,P14923,P61619,Q15388,Q15833,Q5JVF3,Q567U6,Q96QK1,…
GO:BP	establishment of localization in cell	GO:0051649	2.43106e-11	10.6142	2778	1248	291	18123	Q9P1T7,O95214,P61018,P13498,Q7Z3U7,Q86XE0,O75694,Q96JA3,O76094,Q9UPA5,P49754,Q99626,O15120,Q9BW27,O14939,P57678,Q9BYX2,Q9H269,Q86U38,Q6PIF6,O15055,O14975,O60684,Q9UH62,Q9UID3,Q3ZCQ8,Q9P253,P51159,P42704,Q9UNT1,Q96JG6,Q9Y3Y2,Q96A65,Q14204,Q8N1B4,Q8N1F7,P30536,Q99766,Q5VIR6,P52294,Q96Q15,Q8TEX9,P57740,P62745,O15121,P19784,Q9Y5T4,Q6P3W7,Q2M389,Q13795,Q02410,O15439,Q12768,Q9UHQ9,P36507,P12236,O00429,…
GO:BP	macromolecule catabolic process	GO:0009057	5.04465e-11	10.2972	1479	1248	179	18123	Q9UPU5,O95260,Q99633,O94952,Q15386,Q9NW81,Q6ZXV5,P42345,P15735,Q9UJX4,Q14139,Q8IWV7,P42704,Q9UL15,Q9NV35,P11217,Q93008,Q13619,A5YKK6,Q9NYU1,P52294,Q96Q15,P19784,Q14997,P62333,Q9NYY8,O76031,O15151,Q86UE8,Q00610,O75477,Q9C0D3,Q9UI95,Q14669,Q9UNE7,Q5JVF3,Q8NF37,Q9H4H8,P45984,Q9UJX3,P39748,Q96QK1,Q13107,Q6PGP7,Q86WA8,O14933,Q9Y679,P16278,Q12778,Q8IV48,Q9HAU5,Q8WUM4,P06493,O95155,Q9UN37,Q969Z0,O75792,…
GO:BP	cellular macromolecule localization	GO:0070727	1.13802e-10	9.94385	1856	1248	211	18123	Q9P1T7,O95214,Q99633,O75694,O76094,P49754,Q96KG9,Q9BW27,Q9BYX2,Q96JH7,Q9H269,Q9H4A6,Q15006,O75129,Q13895,O60684,Q6P9B6,Q9UH62,Q3ZCQ8,Q9P253,P51159,Q9UNT1,Q96A65,Q8N1F7,P30536,P52294,Q8TEX9,P57740,P62745,P19784,Q9Y5T4,Q13795,Q02410,Q7Z3C6,Q12768,O43236,P12236,O00429,Q00610,O95140,Q99501,O43592,P14923,P61619,O15530,Q9H223,Q15388,Q15833,Q5JVF3,Q5T4F4,Q9H4H8,Q9H490,Q96QK1,Q13107,Q8WUM0,Q8WVM8,Q86WA8,…
GO:BP	cellular nitrogen compound metabolic process	GO:0034641	1.27478e-10	9.89456	6576	1248	577	18123	Q9P1T7,Q9Y3C7,Q29RF7,Q99633,O43929,Q96EL2,Q9NTI5,O75694,Q9P2F5,Q9ULK4,Q9BXI3,Q9UDR5,Q99626,Q9UHV7,Q9BW27,Q6NUI2,Q5JTH9,P82921,P57678,P78527,Q96JH7,Q9NZJ9,Q92522,Q86U38,Q8N5B7,Q9UBM1,Q6YHU6,O15055,O15111,Q8N9N2,Q6ZRQ5,Q8N122,Q9BQG0,P42345,Q13895,Q96EY7,O60684,Q96T76,Q92616,Q9UBD5,Q9UH62,P24468,P21964,Q6P9B9,Q92636,Q8N2Z9,Q9BVJ6,P28702,P56192,Q5T160,P42704,Q6H8Q1,Q8N5L8,Q9Y3Y2,Q12798,Q9H5Q4,P24278,…
GO:BP	cellular protein localization	GO:0034613	1.88644e-10	9.72436	1842	1248	209	18123	Q9P1T7,O95214,O75694,O76094,P49754,Q96KG9,Q9BW27,Q9BYX2,Q96JH7,Q9H269,Q9H4A6,Q15006,O75129,Q13895,O60684,Q6P9B6,Q9UH62,Q3ZCQ8,Q9P253,P51159,Q9UNT1,Q96A65,Q8N1F7,P30536,P52294,Q8TEX9,P57740,P62745,P19784,Q9Y5T4,Q13795,Q02410,Q7Z3C6,Q12768,O43236,P12236,O00429,Q00610,O95140,Q99501,O43592,P14923,P61619,O15530,Q9H223,Q15388,Q15833,Q5T4F4,Q9H4H8,Q9H490,Q96QK1,Q13107,Q8WUM0,Q8WVM8,Q86WA8,Q9H4M9,Q03169,…
GO:BP	mitochondrial gene expression	GO:0140053	2.03918e-10	9.69054	166	1248	42	18123	Q96EL2,P82921,Q96EY7,Q5T160,P42704,Q9H5Q4,O15235,Q5JPH6,Q9NP92,Q9NYY8,Q92552,P51398,Q9NRX2,Q15031,Q9H9J2,Q9BZE1,Q9HD33,Q9BYD6,Q969Z0,Q96Q11,Q9Y606,Q7Z7H8,Q7L8L6,Q9Y3B7,Q9Y2R9,P82663,P12081,Q6PI48,O15091,O75616,Q9Y399,P43897,Q6P1L8,Q32P41,Q9BYN8,O43716,P52815,P82909,Q15070,O75570,Q8WYQ3,Q9BYD1
GO:BP	cellular macromolecule catabolic process	GO:0044265	3.43872e-10	9.4636	1244	1248	155	18123	Q9UPU5,O95260,Q99633,O94952,Q15386,Q9NW81,Q6ZXV5,P42345,Q9UJX4,Q14139,Q8IWV7,P42704,Q9UL15,Q9NV35,Q93008,Q13619,A5YKK6,Q9NYU1,P52294,Q96Q15,P19784,Q14997,P62333,Q9NYY8,O76031,Q86UE8,Q00610,O75477,Q9C0D3,Q14669,Q9UNE7,Q5JVF3,P45984,Q9UJX3,P39748,Q96QK1,Q13107,Q6PGP7,Q86WA8,O14933,Q9Y679,Q8IV48,Q9HAU5,Q8WUM4,P06493,O95155,Q9UN37,Q969Z0,O75792,O76024,Q8ND04,Q7Z6J8,Q09161,Q9H270,O00231,P63173,Q9UJX6,…
GO:BP	organelle localization	GO:0051640	5.29828e-10	9.27587	657	1248	98	18123	Q86U38,Q6PIF6,P42345,Q8TAG9,Q9UH62,Q9P253,P51159,P42704,Q96A65,Q14204,Q14008,Q9BT25,O00429,O95140,P04350,P56545,Q9H0B6,Q7Z460,O15530,Q15833,Q68CZ6,Q9H4H8,Q9H6D7,Q8WVM8,Q9NVU7,P43405,P06493,Q9UN37,Q12965,Q9H270,Q9BZD4,A0FGR8,P07437,P50570,P46459,P51153,P35222,O95486,P23258,Q13492,O00203,Q86UD0,P14635,Q92538,Q9UBF2,O14617,O14656,P16615,Q8WVT3,Q92572,Q86SZ2,P56962,Q86YV9,Q13488,Q8IWE5,Q96SN8,Q9UPN4,…
GO:BP	nitrogen compound transport	GO:0071705	1.03031e-09	8.98703	2216	1248	238	18123	Q9P1T7,Q05084,P61018,Q7Z3U7,Q86XE0,O75694,Q96JA3,O76094,P49754,Q9BW27,P30559,Q9BYX2,Q9H269,Q9H4A6,Q9Y6D5,O15055,O75129,O60684,Q6NUK1,Q8TAG9,Q9UID3,Q3ZCQ8,Q9P253,P51159,P42704,Q9UNT1,Q96JG6,Q9Y3Y2,Q96A65,Q8N1B4,Q8N1F7,P30536,Q5VIR6,P52294,Q96Q15,Q8TEX9,P57740,P62745,P19784,Q9Y5T4,Q2M389,Q13795,Q02410,Q7Z3C6,O15439,Q14008,Q12768,Q8N3P4,P12236,O00429,Q00610,P48735,Q9UI12,O95140,O43592,P14923,P05141,…
GO:BP	metabolic process	GO:0008152	1.09082e-09	8.96225	11915	1248	934	18123	Q9UPU5,Q9P1T7,O95260,Q9Y3C7,Q29RF7,Q99633,P13498,O43929,P45877,Q92685,Q86XE0,O94768,Q96EL2,Q9NTI5,O75694,Q9P2F5,P30038,Q96JA3,Q9ULK4,O94952,Q15386,Q9BXI3,Q96LD8,P49754,Q9UDR5,Q99626,Q9UHV7,O15120,Q96KG9,Q9BW27,Q6NUI2,O14939,Q5JTH9,P30559,P82921,P57678,Q9NW81,P78527,Q96JH7,Q9NZJ9,Q6ZXV5,Q9H269,Q92522,Q9H4A6,Q9Y6D5,Q86U38,Q8N5B7,Q9UBM1,Q6YHU6,O15055,O15111,Q8N9N2,Q6ZRQ5,Q8N122,Q10469,Q9BQG0,P42345,…
GO:BP	regulation of cellular catabolic process	GO:0031329	1.60842e-09	8.7936	913	1248	122	18123	Q86XE0,Q6ZXV5,Q8N122,P42345,P15735,P42704,Q9UL15,Q96A65,Q9NV35,P30536,A5YKK6,Q96Q15,P19784,Q14997,P62333,Q9NYY8,Q86UE8,O00429,Q9P2K8,Q9UI12,Q9C0D3,P05141,Q9UNE7,O75874,Q5JVF3,P45984,Q96QK1,P08754,Q6PGP7,Q9UHD2,Q8WVM8,Q86WA8,P27540,Q12778,Q96RR4,Q969Z0,P78344,Q9H270,O00231,Q9NV70,O00232,P48556,Q5PRF9,O15294,O15269,P21283,Q9H2M9,P18031,Q9ULT8,Q9Y5X3,Q96A09,Q15042,Q8IXJ6,Q7L8L6,P62913,Q9UBS8,P61421,…
GO:BP	process utilizing autophagic mechanism	GO:0061919	1.94638e-09	8.71077	564	1248	87	18123	Q86XE0,P49754,Q9H269,Q8N122,P42345,Q9UID3,Q9P253,Q12798,Q96A65,Q14204,P30536,Q96Q15,P20073,P19784,Q5BJD5,Q7Z3C6,Q86UE8,O00429,Q00610,Q9P2K8,Q9UI12,O95140,P05141,Q9UNE7,Q15388,Q96QK1,P08754,Q9UHD2,Q8WVM8,Q9Y679,Q12778,Q96RR4,Q9UN37,P78344,O96008,Q9H270,Q9NV70,Q8NEZ2,O15269,P21283,Q9H2M9,Q92609,Q9Y5X3,Q15042,Q8IXJ6,O94826,O14681,P61421,Q7Z6Z7,P45983,Q9BRG1,P16615,P56962,Q9Y478,Q13488,Q02556,O60858,…
GO:BP	autophagy	GO:0006914	1.94638e-09	8.71077	564	1248	87	18123	Q86XE0,P49754,Q9H269,Q8N122,P42345,Q9UID3,Q9P253,Q12798,Q96A65,Q14204,P30536,Q96Q15,P20073,P19784,Q5BJD5,Q7Z3C6,Q86UE8,O00429,Q00610,Q9P2K8,Q9UI12,O95140,P05141,Q9UNE7,Q15388,Q96QK1,P08754,Q9UHD2,Q8WVM8,Q9Y679,Q12778,Q96RR4,Q9UN37,P78344,O96008,Q9H270,Q9NV70,Q8NEZ2,O15269,P21283,Q9H2M9,Q92609,Q9Y5X3,Q15042,Q8IXJ6,O94826,O14681,P61421,Q7Z6Z7,P45983,Q9BRG1,P16615,P56962,Q9Y478,Q13488,Q02556,O60858,…
GO:BP	organic substance catabolic process	GO:1901575	3.39648e-09	8.46897	2289	1248	242	18123	Q9UPU5,O95260,Q99633,O75694,P30038,O94952,Q15386,Q9BXI3,Q9UDR5,Q9BW27,O14939,Q9NW81,Q9NZJ9,Q6ZXV5,P42345,O14975,P15735,Q9UJX4,O94925,P21964,Q14139,Q8IWV7,P42704,Q9UL15,Q9NV35,Q8N1F7,P11217,Q93008,Q13619,A5YKK6,Q9NYU1,P52294,Q96Q15,P57740,P19784,O95470,Q6P996,Q14997,P62333,Q9NYY8,O76031,O15151,Q86UE8,Q00610,Q9Y303,O75477,Q7L5Y1,Q9C0D3,Q9UI95,Q14669,Q9UNE7,O75874,Q5JVF3,Q8NF37,Q9H4H8,P45984,Q9UJX3,…
GO:BP	intracellular protein transport	GO:0006886	6.38178e-09	8.19506	995	1248	128	18123	Q9P1T7,O75694,O76094,P49754,Q9BW27,Q9BYX2,Q9H269,O60684,Q3ZCQ8,Q9P253,P51159,Q9UNT1,Q96A65,Q8N1F7,P30536,P52294,Q8TEX9,P57740,P62745,P19784,Q9Y5T4,Q13795,Q02410,P12236,Q00610,O95140,O43592,P14923,P61619,Q15388,Q15833,Q96QK1,Q8WUM0,Q8WVM8,Q86WA8,Q9H4M9,Q9Y679,O60518,P43405,P06493,Q05D32,Q9UN37,Q5W0Z9,O96008,P61011,Q9H270,P63173,P18085,Q8NEZ2,Q9H2M9,P08240,Q96C34,Q92609,P18031,P46459,Q9Y5X3,Q8NBU5,…
GO:BP	cellular protein metabolic process	GO:0044267	7.85051e-09	8.1051	5280	1248	473	18123	Q9UPU5,Q9P1T7,O95260,Q9Y3C7,P45877,Q92685,O94768,Q96EL2,O75694,O94952,Q15386,Q96LD8,Q9UDR5,Q96KG9,Q9BW27,P82921,Q9NW81,P78527,Q96JH7,Q6ZXV5,O15055,O15111,Q8N122,Q10469,P42345,P15735,Q96EY7,Q9UJX4,Q92616,P24468,Q9H9A6,Q14139,Q3ZCQ8,Q8N2Z9,Q8IWV7,P56192,Q5T160,Q9P253,Q9UIC8,P42704,Q9UL15,Q9Y3Y2,Q9Y6J0,Q9NV35,O15235,Q8N1F7,P30536,Q93008,Q5JPH6,Q13619,A5YKK6,Q9NP92,Q9NYU1,Q96Q15,Q14166,P57740,Q92878,…
GO:BP	nucleobase-containing compound metabolic process	GO:0006139	1.08357e-08	7.96514	5752	1248	507	18123	Q9P1T7,Q9Y3C7,Q29RF7,Q99633,O43929,Q9NTI5,O75694,Q9P2F5,Q9ULK4,Q9BXI3,Q9UDR5,Q99626,Q9UHV7,Q9BW27,Q6NUI2,Q5JTH9,P57678,P78527,Q96JH7,Q9NZJ9,Q92522,Q86U38,Q9UBM1,Q6YHU6,O15055,O15111,Q8N9N2,Q6ZRQ5,Q8N122,Q9BQG0,P42345,Q13895,O60684,Q96T76,Q92616,Q9UBD5,Q9UH62,P24468,Q6P9B9,Q8N2Z9,Q9BVJ6,P28702,P56192,Q5T160,P42704,Q6H8Q1,Q8N5L8,Q9Y3Y2,Q12798,Q9H5Q4,P24278,Q9NV35,Q8N1F7,Q93008,Q99766,Q5JPH6,Q13619,…
GO:BP	endomembrane system organization	GO:0010256	1.09482e-08	7.96066	572	1248	86	18123	O75694,Q9BW27,Q96JH7,Q9H4A6,Q9Y6D5,Q15006,Q9UID3,Q9P253,P51159,Q9UL15,Q8N1F7,P57740,O15121,Q2M389,Q99986,Q8NHH9,Q12768,P36507,P61619,Q7Z460,Q5T4F4,Q8WUM0,Q8WUM4,P06493,Q9UN37,Q02750,Q9H270,A0FGR8,Q8NEZ2,Q9H2M9,Q8WTW3,Q8N5M9,P50570,P46459,Q15042,Q8IXJ6,P18754,P52948,O00203,Q7Z6Z7,P14635,Q92538,O14617,Q9BRG1,P08133,O14656,P16615,Q8WVT3,P56962,O75165,Q9H0V9,Q8IWE5,Q9UKS6,Q6DD88,Q8NEB9,O75396,Q96IU2,…
GO:BP	cell cycle process	GO:0022402	1.101e-08	7.95821	1388	1248	163	18123	Q29RF7,Q9NTI5,O75694,Q9BW27,Q8N122,Q9UJX4,Q9UBD5,Q8N2Z9,Q9UIC8,Q9BSJ2,Q12798,Q14204,Q8N1F7,Q13619,P50748,A5YKK6,P35250,P57740,Q15021,O43175,P62745,Q92878,P19784,Q99986,P40937,Q14997,Q14008,P62333,Q12768,P40938,O15151,O43236,Q9BXW9,Q9BT25,Q00610,Q9UNS1,Q9P2K8,Q9UI95,P04350,Q7Z460,Q68CZ6,P49643,Q5JVF3,Q9BV86,Q9H4H8,Q9H6D7,Q9UJX3,P39748,Q9P2H0,Q15645,Q8WUM0,Q9H0H5,Q9BPX3,P04083,Q8WUM4,P06493,Q9UN37,…
GO:BP	mitochondrion organization	GO:0007005	1.41795e-08	7.84834	565	1248	85	18123	Q9NW81,Q9H4A6,Q9UH62,Q3ZCQ8,Q9H5Q4,P30536,Q99766,Q27J81,P19784,Q9Y5T4,Q7Z3C6,O15287,P12236,O00429,O95140,P05141,Q6UXV4,Q15388,Q9BQ95,Q96QK1,O95168,Q13505,Q96RR4,Q8NE86,Q9BUB7,O75431,P28331,O96008,O75146,O75964,Q9H270,Q9BW72,Q5TEU4,P36776,P50570,Q9Y4W6,Q9NVA1,O43615,O94826,P17568,Q15390,P56556,O00203,Q7Z6Z7,P45983,O00170,O75439,Q9Y512,Q99797,O14548,P49257,P52630,O60313,P48047,O75832,Q9NVT9,P15153,…
GO:BP	organic substance transport	GO:0071702	1.85289e-08	7.73215	2657	1248	269	18123	Q9P1T7,Q05084,P61018,Q7Z3U7,Q86XE0,O75694,Q96JA3,O76094,P49754,Q9BW27,P30559,Q9BYX2,Q9H269,Q9H4A6,Q9Y6D5,O15055,O75129,O14975,O60684,Q6NUK1,Q8TAG9,Q9UID3,Q3ZCQ8,Q9P253,P51159,P42704,Q9UNT1,Q96JG6,Q9Y3Y2,Q96A65,Q8N1B4,Q8N1F7,P30536,Q5VIR6,P52294,Q96Q15,Q8TEX9,P57740,P62745,P19784,M0QZD8,Q9Y5T4,Q2M389,Q13795,Q02410,Q7Z3C6,O15439,Q14008,Q12768,Q8N3P4,Q9UHQ9,P12236,O00429,Q00610,P48735,Q9UI12,O95140,…
GO:BP	mitochondrial translation	GO:0032543	5.44284e-08	7.26417	135	1248	34	18123	Q96EL2,P82921,Q96EY7,Q5T160,P42704,O15235,Q5JPH6,Q9NP92,Q9NYY8,Q92552,P51398,Q9NRX2,Q15031,Q9H9J2,Q9BZE1,Q9HD33,Q9BYD6,Q7Z7H8,Q9Y3B7,Q9Y2R9,P82663,P12081,Q6PI48,O75616,Q9Y399,P43897,Q6P1L8,Q9BYN8,O43716,P52815,P82909,Q15070,O75570,Q9BYD1
GO:BP	chromosome organization	GO:0051276	5.79596e-08	7.23687	1270	1248	150	18123	Q29RF7,Q9NTI5,O75694,Q9UDR5,P78527,Q92522,O15055,Q9UJX4,Q8N2Z9,Q9UIC8,Q9Y3Y2,Q9Y6J0,Q13619,P49917,P50748,P35250,Q96Q15,Q8TEX9,Q14166,P57740,Q15021,Q92878,P19784,Q99986,Q9Y3C4,O96028,P40937,Q14997,P40938,Q86UE8,Q9BXW9,O14929,Q9Y2K7,Q8IUF8,O75177,Q9UI95,O60264,Q14669,P49643,Q5JVF3,Q9BV86,Q15047,Q9UJX3,P39748,Q15645,Q8WUM0,Q9H0H5,Q9BPX3,P04083,Q9UMN6,Q96BN2,P06493,Q9UN37,O75448,Q9Y4R8,P35249,O60921,…
GO:BP	mitotic cell cycle	GO:0000278	8.19615e-08	7.08639	1098	1248	134	18123	Q29RF7,Q9NTI5,O75694,Q9BW27,Q96JH7,Q8N122,Q9BTW9,Q9UJX4,Q8N2Z9,Q9UIC8,Q9BSJ2,Q12798,Q14204,Q9NV35,Q8N1F7,Q13619,P50748,A5YKK6,Q14166,P57740,Q15021,P62745,P19784,Q99986,Q14997,Q14008,P62333,O15151,Q9BXW9,Q9BT25,Q00610,Q9UI95,P04350,Q7Z460,Q68CZ6,Q5JVF3,Q9H6D7,Q9UJX3,Q9P2H0,Q15645,Q8WUM0,Q9H0H5,Q9BPX3,P04083,Q8WUM4,P06493,Q9UN37,Q9NRG9,P42772,O15392,P24385,Q68E01,O60921,O00231,Q9NTJ3,Q9UJX6,Q9H1A4,…
GO:BP	heterocycle metabolic process	GO:0046483	8.28301e-08	7.08181	5929	1248	515	18123	Q9P1T7,Q9Y3C7,Q29RF7,Q99633,O43929,Q9NTI5,O75694,Q9P2F5,Q9ULK4,Q9BXI3,Q9UDR5,Q99626,Q9UHV7,Q9BW27,Q6NUI2,Q5JTH9,P57678,P78527,Q96JH7,Q9NZJ9,Q92522,Q86U38,Q9UBM1,Q6YHU6,O15055,O15111,Q8N9N2,Q6ZRQ5,Q8N122,Q9BQG0,P42345,Q13895,O60684,Q96T76,Q92616,Q9UBD5,Q9UH62,P24468,Q6P9B9,Q8N2Z9,Q9BVJ6,P28702,P56192,Q5T160,P42704,Q6H8Q1,Q8N5L8,Q9Y3Y2,Q12798,Q9H5Q4,P24278,Q9NV35,Q8N1F7,P30536,Q93008,Q99766,Q5JPH6,…
GO:BP	cellular aromatic compound metabolic process	GO:0006725	8.97435e-08	7.047	5973	1248	518	18123	Q9P1T7,Q9Y3C7,Q29RF7,Q99633,O43929,Q9NTI5,O75694,Q9P2F5,Q9ULK4,Q9BXI3,Q9UDR5,Q99626,Q9UHV7,Q9BW27,Q6NUI2,Q5JTH9,P57678,P78527,Q96JH7,Q9NZJ9,Q92522,Q86U38,Q9UBM1,Q6YHU6,O15055,O15111,Q8N9N2,Q6ZRQ5,Q8N122,Q9BQG0,P42345,Q13895,O60684,Q96T76,Q92616,Q9UBD5,Q9UH62,P24468,P21964,Q6P9B9,Q8N2Z9,Q9BVJ6,P28702,P56192,Q5T160,P42704,Q6H8Q1,Q8N5L8,Q9Y3Y2,Q12798,Q9H5Q4,P24278,Q9NV35,Q8N1F7,P30536,Q93008,Q99766,…
GO:BP	organonitrogen compound metabolic process	GO:1901564	1.30958e-07	6.88287	6904	1248	584	18123	Q9UPU5,Q9P1T7,O95260,Q9Y3C7,P45877,Q92685,O94768,Q96EL2,O75694,P30038,O94952,Q15386,Q9BXI3,Q96LD8,Q9UDR5,Q96KG9,Q9BW27,P82921,Q9NW81,P78527,Q96JH7,Q9NZJ9,Q6ZXV5,Q9H4A6,Q8N5B7,Q9UBM1,O15055,O15111,Q8N122,Q10469,P42345,P15735,Q96EY7,Q9UJX4,O94925,Q96T76,Q92616,P24468,Q9H9A6,P21964,Q14139,Q92636,Q3ZCQ8,Q8N2Z9,Q8IWV7,P56192,Q5T160,Q9P253,Q9UIC8,P42704,Q9UL15,Q9Y3Y2,Q9Y6J0,Q9NV35,O15235,Q8N1F7,P30536,…
GO:BP	regulation of macroautophagy	GO:0016241	1.31521e-07	6.88101	161	1248	37	18123	Q86XE0,Q8N122,P42345,Q96A65,Q96Q15,Q9UI12,P05141,Q96QK1,P08754,Q9UHD2,Q8WVM8,Q9NV70,O15269,P21283,Q9H2M9,Q9Y5X3,Q15042,P61421,P45983,Q9Y478,O60858,O75396,P27361,Q9UNH7,P46934,Q00535,P42336,P04637,Q96CV9,Q6IAA8,Q9BY43,Q9UIL1,P21796,O43504,Q9UHD9,Q9UJY1,Q9BVC4
GO:BP	cellular response to DNA damage stimulus	GO:0006974	1.93181e-07	6.71404	894	1248	114	18123	Q29RF7,Q9NTI5,P78527,Q96JH7,Q8N9N2,Q6ZRQ5,Q96T76,Q8N2Z9,Q12798,Q13619,P49917,A5YKK6,P35250,Q96Q15,Q92878,Q2YD98,O96028,P40937,O15287,Q14997,P40938,O15151,Q86UE8,Q9NVI1,Q9BXW9,Q9UNS1,Q9P2K8,Q9Y2K7,Q9UI95,O60264,Q14669,Q9UNE7,Q9H993,P39748,Q15645,O14933,Q12778,P06493,O75792,P35249,Q9BTE7,P24385,Q68E01,O60921,P28340,O96017,O14757,Q5TBB1,Q96S55,Q7Z333,P29317,Q7Z6Z7,P14635,P49137,Q13098,Q8NFZ0,P45983,…
GO:BP	protein catabolic process	GO:0030163	2.32422e-07	6.63372	983	1248	122	18123	Q9UPU5,O95260,O94952,Q15386,Q9NW81,Q6ZXV5,P42345,Q9UJX4,Q14139,Q8IWV7,Q9UL15,Q9NV35,Q93008,Q13619,Q9NYU1,P19784,Q14997,P62333,O76031,O15151,Q86UE8,Q00610,O75477,Q9C0D3,Q9UI95,Q14669,Q9UNE7,Q8NF37,Q9H4H8,P45984,Q9UJX3,Q96QK1,Q13107,Q86WA8,O14933,Q9Y679,Q12778,Q8WUM4,P06493,O95155,Q9UN37,O76024,Q7Z6J8,Q9H270,O00231,Q9UJX6,Q9H1A4,Q63HN8,O00232,P48556,O96017,Q8NEZ2,O15294,P36776,P46459,Q9ULT8,Q5VYK3,…
GO:BP	primary metabolic process	GO:0044238	2.35959e-07	6.62716	10642	1248	839	18123	Q9UPU5,Q9P1T7,O95260,Q9Y3C7,Q29RF7,Q99633,O43929,P45877,Q92685,O94768,Q96EL2,Q9NTI5,O75694,Q9P2F5,P30038,Q96JA3,Q9ULK4,O94952,Q15386,Q9BXI3,Q96LD8,Q9UDR5,Q99626,Q9UHV7,O15120,Q96KG9,Q9BW27,Q6NUI2,O14939,Q5JTH9,P82921,P57678,Q9NW81,P78527,Q96JH7,Q9NZJ9,Q6ZXV5,Q92522,Q9H4A6,Q86U38,Q8N5B7,Q9UBM1,Q6YHU6,O15055,O15111,Q8N9N2,Q6ZRQ5,Q8N122,Q10469,Q9BQG0,P42345,O14975,Q13895,P15735,Q96EY7,O60684,Q9UJX4,…
GO:BP	cell cycle	GO:0007049	2.68271e-07	6.57143	1867	1248	199	18123	Q29RF7,Q9NTI5,O75694,Q9BW27,Q96JH7,O15055,Q8N122,Q9BTW9,Q9UJX4,Q9UBD5,P24468,Q8N2Z9,Q9UIC8,Q9BSJ2,Q12798,Q14204,Q9NV35,Q8N1F7,Q93008,Q13619,P49917,P50748,A5YKK6,P35250,Q14166,P57740,Q15021,O43175,P62745,Q92878,P19784,Q99986,P40937,Q14997,Q14008,P62333,Q12768,P40938,O15151,O43236,Q86UE8,Q9NVI1,Q9BXW9,Q9BT25,Q00610,Q9UNS1,Q9P2K8,Q9UI95,P04350,O75794,Q7Z460,Q68CZ6,P49643,Q5JVF3,Q9BV86,Q9H4H8,Q9H6D7,…
GO:BP	establishment of protein localization to organelle	GO:0072594	4.1569e-07	6.38123	523	1248	77	18123	Q9P1T7,O75694,O76094,P49754,Q9BW27,O60684,Q3ZCQ8,Q8N1F7,P30536,P52294,Q8TEX9,P57740,P19784,Q9Y5T4,P12236,O95140,P14923,P61619,Q15388,Q8WUM0,Q86WA8,O60518,P43405,P06493,Q9UN37,O96008,P61011,Q9H270,P63173,Q8NEZ2,Q9H2M9,P08240,Q8NBU5,Q15042,O43615,O94826,P62913,P56589,P33908,P52948,O00203,P78371,Q7Z6Z7,O14617,P45983,Q9BRG1,O00170,Q7Z4Q2,O75439,P19367,P61009,O15397,Q16539,P62277,Q9Y512,Q99797,P49257,…
GO:BP	chromosome segregation	GO:0007059	4.34371e-07	6.36214	353	1248	59	18123	Q29RF7,Q9NTI5,Q9UJX4,Q96T76,Q8N2Z9,Q9UIC8,Q14204,Q93008,P50748,Q15021,P19784,Q86UE8,Q9BXW9,Q9UI95,P05141,Q5JVF3,Q9BV86,Q9H4H8,Q9UJX3,P39748,Q15645,Q9H0H5,Q9BPX3,P06493,Q9UN37,O15392,Q9NTJ3,Q9H1A4,Q9BZD4,Q9BTE3,P35222,Q8IXJ6,P23258,P18754,Q8WVM7,Q7Z5K2,P14635,Q96IY1,Q8WVT3,P06400,Q9H4L7,Q96SN8,Q9HBM1,P30260,O14730,O00571,O75351,Q8TB72,O95347,Q86XI2,A8MT69,Q02224,Q9UQN3,Q9BY43,Q69YH5,Q01105,Q99623,…
GO:BP	cellular protein catabolic process	GO:0044257	4.89248e-07	6.31047	822	1248	106	18123	Q9UPU5,O95260,O94952,Q15386,Q9NW81,Q6ZXV5,Q9UJX4,Q14139,Q8IWV7,Q9UL15,Q9NV35,Q93008,Q13619,Q9NYU1,P19784,Q14997,P62333,O76031,Q86UE8,Q00610,O75477,Q9C0D3,Q14669,Q9UNE7,P45984,Q9UJX3,Q96QK1,Q13107,Q86WA8,O14933,Q9Y679,Q8WUM4,P06493,O95155,Q9UN37,O76024,Q7Z6J8,Q9H270,O00231,Q9UJX6,Q9H1A4,Q63HN8,O00232,P48556,O96017,Q8NEZ2,O15294,P36776,Q9ULT8,Q5VYK3,P35222,Q9Y5X3,Q8IXJ6,P62913,Q9UBS8,P33908,P51784,…
GO:BP	organic cyclic compound metabolic process	GO:1901360	5.05554e-07	6.29623	6227	1248	532	18123	Q9P1T7,Q9Y3C7,Q29RF7,Q99633,O43929,Q9NTI5,O75694,Q9P2F5,Q9ULK4,Q9BXI3,Q9UDR5,Q99626,Q9UHV7,Q9BW27,Q6NUI2,Q5JTH9,P57678,P78527,Q96JH7,Q9NZJ9,Q92522,Q86U38,Q9UBM1,Q6YHU6,O15055,O15111,Q8N9N2,Q6ZRQ5,Q8N122,Q9BQG0,P42345,O14975,Q13895,O60684,Q96T76,Q92616,Q9UBD5,Q9UH62,P24468,P21964,Q6P9B9,Q8N2Z9,Q9BVJ6,P28702,P56192,Q5T160,P42704,Q6H8Q1,Q8N5L8,Q9Y3Y2,Q12798,Q9H5Q4,P24278,Q9NV35,Q8N1F7,P30536,Q93008,…
GO:BP	protein localization to organelle	GO:0033365	5.33837e-07	6.27259	974	1248	120	18123	Q9P1T7,O75694,O76094,P49754,Q9BW27,Q96JH7,Q9H4A6,Q15006,Q13895,O60684,Q6P9B6,Q3ZCQ8,Q8N1F7,P30536,P52294,Q8TEX9,P57740,P19784,Q9Y5T4,Q13795,P12236,O00429,O95140,Q99501,P14923,P61619,Q15388,Q9H4H8,Q96QK1,Q8WUM0,Q86WA8,Q9H4M9,Q9Y679,O60518,P43405,P06493,Q9UN37,O96008,P61011,Q9H270,P63173,P18085,Q8NEZ2,Q9H2M9,P08240,O15258,Q15555,O43731,Q8NBU5,Q15042,O43615,O94826,P62913,P56589,P33908,O14773,P52948,…
GO:BP	nitrogen compound metabolic process	GO:0006807	5.50544e-07	6.25921	10148	1248	804	18123	Q9UPU5,Q9P1T7,O95260,Q9Y3C7,Q29RF7,Q99633,O43929,P45877,Q92685,O94768,Q96EL2,Q9NTI5,O75694,Q9P2F5,P30038,Q9ULK4,O94952,Q15386,Q9BXI3,Q96LD8,Q9UDR5,Q99626,Q9UHV7,Q96KG9,Q9BW27,Q6NUI2,Q5JTH9,P82921,P57678,Q9NW81,P78527,Q96JH7,Q9NZJ9,Q6ZXV5,Q92522,Q9H4A6,Q86U38,Q8N5B7,Q9UBM1,Q6YHU6,O15055,O15111,Q8N9N2,Q6ZRQ5,Q8N122,Q10469,Q9BQG0,P42345,Q13895,P15735,Q96EY7,O60684,Q9UJX4,O94925,Q96T76,Q92616,Q9UBD5,…
GO:BP	amide biosynthetic process	GO:0043604	5.69388e-07	6.24459	975	1248	120	18123	Q96EL2,P82921,P78527,Q8N5B7,Q9UBM1,O15055,P42345,Q96EY7,Q92616,Q92636,P56192,Q5T160,P42704,O15235,Q5JPH6,A5YKK6,Q9NP92,O15121,Q9NYY8,Q53GQ0,Q9P2K8,Q92552,P54136,P51398,Q9NRX2,Q15031,Q9H9J2,Q9NZ01,P47897,O75794,Q9BZE1,Q9HD33,Q9BYD6,Q9ULC5,Q13155,Q6PGP7,Q14152,Q9Y262,P49589,O60488,Q9HBL8,P78344,Q6ZMG9,Q96I59,Q09161,Q9P2J5,P63173,Q7Z7H8,Q5PRF9,P57772,O15269,P23443,P41252,Q14232,Q8N6M0,Q9Y3B7,Q7L576,…
GO:BP	mitotic cell cycle process	GO:1903047	6.82505e-07	6.16589	956	1248	118	18123	Q29RF7,Q9NTI5,O75694,Q9BW27,Q8N122,Q9UJX4,Q8N2Z9,Q9UIC8,Q14204,Q8N1F7,Q13619,P50748,A5YKK6,P57740,Q15021,P62745,P19784,Q99986,Q14997,Q14008,P62333,O15151,Q9BXW9,Q9BT25,Q00610,Q9UI95,P04350,Q7Z460,Q68CZ6,Q5JVF3,Q9H6D7,Q9UJX3,Q9P2H0,Q15645,Q8WUM0,Q9H0H5,Q9BPX3,P04083,Q8WUM4,P06493,Q9UN37,Q9NRG9,P42772,O15392,P24385,Q68E01,O60921,O00231,Q9NTJ3,Q9UJX6,Q9H1A4,Q9BZD4,O00232,P48556,O96017,P23443,P07437,…
GO:BP	organonitrogen compound biosynthetic process	GO:1901566	7.39738e-07	6.13092	1889	1248	199	18123	Q92685,Q96EL2,Q9UDR5,P82921,P78527,Q6ZXV5,Q9H4A6,Q8N5B7,Q9UBM1,O15055,Q10469,P42345,Q96EY7,O94925,Q92616,Q92636,P56192,Q5T160,P42704,O15235,P30536,Q99766,Q5JPH6,A5YKK6,P35250,Q9NP92,Q9NYU1,O43175,Q9BZQ4,O15121,P19784,O95470,Q9NYY8,P27144,Q53GQ0,Q00610,Q9P2K8,P48735,Q9Y6K0,Q92552,P54136,P51398,Q9NRX2,Q15031,Q9H9J2,Q9NZ01,P12277,P47897,O75794,Q8NF37,Q9BZE1,Q9HD33,Q9BYD6,Q9H490,Q9ULC5,P23919,Q13155,…
GO:BP	mitochondrial translational elongation	GO:0070125	1.20062e-06	5.92059	87	1248	25	18123	Q96EL2,P82921,Q96EY7,O15235,Q9NP92,Q92552,P51398,Q9NRX2,Q9H9J2,Q9BZE1,Q9HD33,Q9BYD6,Q7Z7H8,Q9Y3B7,Q9Y2R9,P82663,O75616,Q9Y399,P43897,Q6P1L8,Q9BYN8,P52815,P82909,Q15070,Q9BYD1
GO:BP	small molecule metabolic process	GO:0044281	1.2104e-06	5.91707	1924	1248	201	18123	O75694,P30038,Q9BXI3,Q9UDR5,Q9BW27,Q6NUI2,Q9NZJ9,Q9UBM1,O15055,P42345,O14975,P15735,O94925,P21964,P56192,Q5T160,Q9UIC8,Q9NV35,Q8N1F7,Q99766,Q5JPH6,Q9NYU1,P57740,O43175,Q9BZQ4,O15121,O95470,Q6P996,Q86YH6,Q14997,P62333,Q8TC12,P27144,Q53GQ0,P48735,Q9Y303,P54136,O75477,Q7L5Y1,Q15031,Q9NZ01,P12277,P47897,O75874,Q9ULC5,P23919,Q9BQB6,Q13155,P08754,Q8WUM0,Q86WA8,P27540,Q9H0P0,P16278,Q13572,P04083,P49589,…
GO:BP	vesicle-mediated transport	GO:0016192	1.30935e-06	5.88294	2193	1248	223	18123	O95214,P61018,P13498,Q7Z3U7,Q86XE0,Q9UPA5,P49754,Q99626,O15120,Q96KG9,O14939,Q9H269,Q9H4A6,Q9Y6D5,O14975,Q8TAG9,Q9UID3,Q9P253,P51159,Q96JG6,Q96A65,Q14204,Q8N1B4,Q5VIR6,P62745,O15121,Q6P3W7,Q2M389,Q13795,Q02410,Q56VL3,O15439,Q12768,Q8N3P4,Q9UHQ9,O43236,P36507,O00429,Q00610,Q9UI12,P14923,P56545,Q9H0B6,Q6UXV4,Q7Z460,P01824,O75874,O15530,Q9H223,Q15833,Q8NF37,Q5T4F4,Q567U6,Q96QK1,P08754,Q9Y2A7,Q9H0H5,…
GO:BP	mitochondrial translational termination	GO:0070126	1.56855e-06	5.8045	88	1248	25	18123	Q96EL2,P82921,Q96EY7,O15235,Q9NP92,Q92552,P51398,Q9NRX2,Q9H9J2,Q9BZE1,Q9HD33,Q9BYD6,Q7Z7H8,Q9Y3B7,Q9Y2R9,P82663,O75616,Q9Y399,Q6P1L8,Q9BYN8,P52815,P82909,Q15070,O75570,Q9BYD1
GO:BP	cellular amide metabolic process	GO:0043603	1.66441e-06	5.77874	1284	1248	146	18123	Q96EL2,Q9UDR5,P82921,P78527,Q8N5B7,Q9UBM1,O15055,P42345,Q96EY7,Q92616,Q92636,P56192,Q5T160,P42704,O15235,Q5JPH6,A5YKK6,Q9NP92,O15121,O95470,Q9NYY8,Q53GQ0,Q9P2K8,Q9Y303,Q92552,P54136,P51398,Q9NRX2,Q15031,Q9H9J2,Q9NZ01,P47897,O75794,O75874,Q9BZE1,Q9HD33,Q9BYD6,Q9ULC5,Q13155,Q6PGP7,Q14152,Q9Y262,P49589,O60488,Q9HBL8,P78344,Q6ZMG9,Q96I59,Q09161,Q9P2J5,P63173,P67812,Q7Z7H8,Q5PRF9,P57772,Q03013,O15269,…
GO:BP	carboxylic acid metabolic process	GO:0019752	2.67998e-06	5.57187	1033	1248	123	18123	O75694,P30038,Q9UDR5,Q9BW27,Q6NUI2,Q9UBM1,O15055,P42345,O14975,O94925,P21964,P56192,Q5T160,Q8N1F7,Q5JPH6,P57740,O43175,O15121,O95470,Q6P996,Q14997,P62333,Q53GQ0,P48735,Q9Y303,P54136,O75477,Q7L5Y1,Q15031,Q9NZ01,P12277,P47897,O75874,Q9ULC5,Q13155,Q8WUM0,Q86WA8,P27540,P04083,P49589,P43405,Q9NRG9,O60488,O75390,P07099,Q96I59,Q9P2J5,O00231,O00232,P48556,O15294,Q03013,P41252,Q9NPA3,P45954,Q9P0J1,Q9P035,…
GO:BP	organonitrogen compound catabolic process	GO:1901565	2.89131e-06	5.53891	1375	1248	153	18123	Q9UPU5,O95260,P30038,O94952,Q15386,Q9BXI3,Q9UDR5,Q9NW81,Q9NZJ9,Q6ZXV5,P42345,Q9UJX4,O94925,P21964,Q14139,Q8IWV7,Q9UL15,Q9NV35,Q93008,Q13619,Q9NYU1,P19784,O95470,Q6P996,Q14997,P62333,O76031,O15151,Q86UE8,Q00610,Q9Y303,O75477,Q7L5Y1,Q9C0D3,Q9UI95,Q14669,Q9UNE7,Q8NF37,Q9H4H8,P45984,Q9UJX3,Q96QK1,Q13107,Q86WA8,O14933,Q9Y679,Q9H0P0,P16278,Q12778,Q8WUM4,P06493,O95155,Q9UN37,O76024,P27815,Q7Z6J8,Q9H270,…
GO:BP	mitotic nuclear division	GO:0140014	4.31896e-06	5.36462	346	1248	56	18123	Q29RF7,Q9NTI5,O75694,Q9BW27,Q9UJX4,Q9UIC8,Q8N1F7,P50748,P57740,Q15021,P19784,Q99986,Q9UI95,Q7Z460,Q5JVF3,Q9UJX3,Q15645,Q8WUM0,Q9H0H5,Q9BPX3,P06493,Q9UN37,Q9NRG9,Q9NTJ3,Q9UJX6,Q9H1A4,Q9BZD4,O96017,Q8IXJ6,P23258,O14757,P18754,Q8WVM7,P52948,P14635,Q96IY1,O00139,P06400,Q96SN8,P30260,Q8TEP8,O75351,O95347,Q86XI2,O15013,Q02224,Q96DE5,Q14739,Q9UQN3,Q9BY43,P46527,Q01105,Q99623,O75367,P51636,O75414
GO:BP	protein-containing complex disassembly	GO:0032984	4.43018e-06	5.35358	337	1248	55	18123	Q96EL2,P82921,Q9H269,Q96EY7,O15235,Q9NP92,Q14008,Q92552,P51398,Q9NRX2,Q9H9J2,Q7Z460,Q9BZE1,Q9HD33,Q9BYD6,O95104,Q9UN37,Q7Z7H8,Q12824,P46459,P35222,Q9NPA3,Q9Y3B7,Q7Z333,Q9Y2R9,P82663,P16615,Q92922,O00139,P56962,O75616,O75351,Q08495,Q9Y399,Q99828,P42336,Q6P1L8,P13473,Q9UEY8,Q9BYN8,Q9UQN3,Q9H115,P52815,P82909,Q01105,Q96AX1,Q9H254,Q15070,P16949,O75570,Q7L7L0,Q5JTC6,P55072,Q03135,Q9BYD1
GO:BP	organic substance metabolic process	GO:0071704	4.59966e-06	5.33727	11397	1248	881	18123	Q9UPU5,Q9P1T7,O95260,Q9Y3C7,Q29RF7,Q99633,P13498,O43929,P45877,Q92685,O94768,Q96EL2,Q9NTI5,O75694,Q9P2F5,P30038,Q96JA3,Q9ULK4,O94952,Q15386,Q9BXI3,Q96LD8,Q9UDR5,Q99626,Q9UHV7,O15120,Q96KG9,Q9BW27,Q6NUI2,O14939,Q5JTH9,P82921,P57678,Q9NW81,P78527,Q96JH7,Q9NZJ9,Q6ZXV5,Q92522,Q9H4A6,Q9Y6D5,Q86U38,Q8N5B7,Q9UBM1,Q6YHU6,O15055,O15111,Q8N9N2,Q6ZRQ5,Q8N122,Q10469,Q9BQG0,P42345,O14975,Q13895,P15735,Q96EY7,…
GO:BP	oxoacid metabolic process	GO:0043436	5.01971e-06	5.29932	1066	1248	125	18123	O75694,P30038,Q9UDR5,Q9BW27,Q6NUI2,Q9UBM1,O15055,P42345,O14975,O94925,P21964,P56192,Q5T160,Q8N1F7,Q5JPH6,P57740,O43175,O15121,O95470,Q6P996,Q14997,P62333,Q53GQ0,P48735,Q9Y303,P54136,O75477,Q7L5Y1,Q15031,Q9NZ01,P12277,P47897,O75874,Q9ULC5,Q13155,Q8WUM0,Q86WA8,P27540,P04083,P49589,P43405,Q9NRG9,O60488,O75390,P07099,Q96I59,Q9P2J5,O00231,O00232,P48556,O15294,Q03013,P41252,Q9NPA3,P45954,Q9P0J1,Q9P035,…
GO:BP	cellular component disassembly	GO:0022411	7.60468e-06	5.11892	577	1248	79	18123	Q96EL2,P82921,Q9H269,Q96EY7,O15235,P30536,Q9NP92,P52294,P19784,Q99986,Q7Z3C6,Q14008,O00429,Q92552,P51398,O95140,Q9NRX2,Q9H9J2,P05141,Q7Z460,Q9BZE1,Q9HD33,Q9BYD6,O95104,Q96RR4,P06493,Q9UN37,Q7Z7H8,Q12824,P46459,Q15555,P35222,Q9NPA3,Q9Y3B7,Q7Z333,Q7Z6Z7,P14635,Q9Y2R9,Q92538,P82663,P16615,Q92922,O00139,P56962,O75616,O75351,Q08495,Q9Y399,Q00535,Q8TC71,Q99828,P42336,Q6P1L8,P13473,P04637,Q9UEY8,Q9BYN8,…
GO:BP	tRNA aminoacylation	GO:0043039	8.44161e-06	5.07357	51	1248	18	18123	P56192,Q5T160,Q5JPH6,P54136,Q15031,P47897,Q13155,P49589,Q96I59,Q9P2J5,P41252,P54577,P12081,Q6PI48,P07814,O43324,Q12904,O43716
GO:BP	organic acid metabolic process	GO:0006082	8.61295e-06	5.06485	1098	1248	127	18123	O75694,P30038,Q9UDR5,Q9BW27,Q6NUI2,Q9UBM1,O15055,P42345,O14975,O94925,P21964,P56192,Q5T160,Q8N1F7,Q5JPH6,P57740,O43175,O15121,O95470,Q6P996,Q14997,P62333,Q53GQ0,P48735,Q9Y303,P54136,O75477,Q7L5Y1,Q15031,Q9NZ01,P12277,P47897,O75874,Q9ULC5,Q13155,Q8WUM0,Q86WA8,P27540,P04083,P49589,P43405,Q9NRG9,O60488,O75390,P07099,Q96I59,Q9P2J5,O00231,O00232,P48556,O15294,Q03013,P41252,Q9NPA3,P45954,Q9P0J1,Q9P035,…
GO:BP	DNA metabolic process	GO:0006259	9.25852e-06	5.03346	976	1248	116	18123	Q29RF7,O43929,Q9NTI5,P78527,Q96JH7,Q92522,Q8N9N2,Q6ZRQ5,Q96T76,Q9UBD5,Q8N2Z9,Q12798,Q9NV35,Q93008,Q13619,P49917,P35250,P52294,Q96Q15,Q92878,Q2YD98,Q9Y3C4,O96028,P40937,O15287,Q14997,P40938,Q9NVI1,Q9BXW9,Q9UNS1,Q9Y2K7,Q9UI95,O60264,Q14669,Q13416,Q9UNE7,P49643,Q96TA1,P39748,Q15645,Q9Y5N6,O14933,Q8IV48,P06493,Q9Y4R8,O75792,P35249,Q68E01,O60921,P28340,O96017,P36776,Q12824,P35222,O43414,O14757,Q96S55,…
GO:BP	amino acid activation	GO:0043038	1.20841e-05	4.91778	52	1248	18	18123	P56192,Q5T160,Q5JPH6,P54136,Q15031,P47897,Q13155,P49589,Q96I59,Q9P2J5,P41252,P54577,P12081,Q6PI48,P07814,O43324,Q12904,O43716
GO:BP	regulation of cell cycle phase transition	GO:1901987	1.31163e-05	4.88219	543	1248	75	18123	Q8N122,Q9UJX4,Q9UIC8,Q14204,Q13619,P50748,A5YKK6,Q14997,Q14008,P62333,O15151,Q9BXW9,Q9BT25,Q9UNS1,Q9P2K8,Q9UI95,P04350,Q7Z460,Q68CZ6,Q5JVF3,Q9H4H8,Q9H6D7,Q9UJX3,Q15645,P04083,P06493,Q9UN37,P42772,P24385,Q68E01,O60921,O00231,Q9UJX6,Q9H1A4,O00232,P48556,O96017,P07437,Q8IXJ6,P23258,O14757,Q5TBB1,P14635,P62195,P62191,P06400,Q16539,Q96SN8,Q9UPN4,P30260,Q9NZN8,O00571,Q8TEP8,O75351,O75832,Q9NRD1,Q9BTK6,…
GO:BP	Golgi vesicle transport	GO:0048193	1.46659e-05	4.83369	415	1248	62	18123	Q7Z3U7,P49754,Q96KG9,Q9H4A6,Q9Y6D5,Q8TAG9,Q9UID3,Q96A65,Q14204,Q8N1B4,Q13795,Q00610,Q9H0B6,Q567U6,Q9H0H5,Q8WVM8,Q9NV70,Q7Z3J2,Q96KP1,P18085,Q8WTW3,O15258,P50570,P46459,P51153,O43731,O95486,Q12893,Q92538,Q9UBF2,O14617,Q8WVT3,O00139,Q86SZ2,P56962,Q9H0V9,P84085,O75396,P49257,O95573,P57737,Q15363,O94855,Q9P2W9,O95487,Q63HQ0,P84077,Q02224,Q8TBA6,Q96CV9,P02794,O00161,Q6QNY0,Q96BZ9,Q9H254,Q15836,O43795,…
GO:BP	tRNA aminoacylation for protein translation	GO:0006418	1.496e-05	4.82507	47	1248	17	18123	P56192,Q5T160,Q5JPH6,P54136,Q15031,P47897,Q13155,P49589,Q96I59,Q9P2J5,P41252,P54577,P12081,Q6PI48,P07814,O43324,Q12904
GO:BP	DNA repair	GO:0006281	1.54169e-05	4.812	586	1248	79	18123	Q29RF7,Q9NTI5,P78527,Q96JH7,Q8N9N2,Q6ZRQ5,Q96T76,Q8N2Z9,Q12798,Q13619,P49917,P35250,Q96Q15,Q92878,Q2YD98,O96028,P40937,O15287,Q14997,P40938,Q9NVI1,Q9BXW9,Q9UNS1,Q9Y2K7,Q9UI95,O60264,Q14669,Q9UNE7,P39748,Q15645,O14933,P06493,O75792,P35249,Q68E01,O60921,P28340,O96017,O14757,Q96S55,Q7Z333,Q7Z6Z7,Q13098,Q8NFZ0,P45983,Q9Y5K5,Q9NWY4,P07954,Q9HCS7,Q15233,P52701,Q9H4L7,O60341,Q96FW1,Q9NX46,P28715,Q8N3C0,…
GO:BP	establishment of localization	GO:0051234	1.63225e-05	4.78721	5364	1248	460	18123	Q9P1T7,O95214,Q05084,P61018,P13498,Q7Z3U7,Q86XE0,O75694,Q96JA3,O76094,Q9UPA5,P49754,Q99626,O15120,Q96KG9,Q9BW27,O14939,P30559,P57678,Q9BYX2,Q9H269,Q9H4A6,Q9Y6D5,Q86U38,Q6PIF6,Q6YHU6,O15055,Q15006,P42345,O75129,O14975,O60684,Q6NUK1,O94925,Q8TAG9,Q9UH62,Q9UID3,P21964,Q3ZCQ8,Q9P253,O76090,P51159,P42704,Q9UNT1,Q96JG6,Q9Y3Y2,Q96A65,Q14204,Q8N1B4,Q8N1F7,P30536,Q99766,Q5VIR6,P52294,Q96Q15,Q8TEX9,P57740,…
GO:BP	RNA processing	GO:0006396	1.82758e-05	4.73812	1010	1248	118	18123	Q99633,Q5JTH9,P57678,P78527,Q86U38,Q6YHU6,Q13895,Q6P9B9,Q9BVJ6,Q8N5L8,Q9Y3Y2,Q9H5Q4,O75533,Q9Y3C4,Q8WYA6,Q9NYY8,Q9H583,Q9UBP6,P36507,P31942,Q5VT52,A6NJ78,Q9H9J2,Q9BYD6,O95104,Q13107,Q96P16,Q8WWY3,P58557,Q93062,Q8IV48,Q969Z0,Q96Q11,P56182,Q02750,Q68E01,Q09161,P63173,Q9Y606,P52756,Q15020,O43414,Q7L8L6,O60563,Q9NQG5,Q9UJV9,P62913,Q8WXD5,Q9Y5B6,O75569,Q7Z333,O00442,P52948,P14635,Q9HCS7,Q15233,Q8IX01,…
GO:BP	biosynthetic process	GO:0009058	1.84426e-05	4.73418	6391	1248	534	18123	Q9P1T7,Q9Y3C7,Q29RF7,P13498,O43929,Q92685,Q96EL2,Q9P2F5,Q96JA3,Q9ULK4,Q9BXI3,Q9UDR5,Q99626,Q9UHV7,O15120,Q9BW27,Q6NUI2,O14939,P82921,P78527,Q9NZJ9,Q6ZXV5,Q92522,Q9H4A6,Q8N5B7,Q9UBM1,O15055,O15111,Q8N9N2,Q6ZRQ5,Q8N122,Q10469,Q9BQG0,P42345,O14975,P15735,Q96EY7,O60684,O94925,Q96T76,Q92616,Q9UBD5,Q9UH62,P24468,Q6P9B9,Q92636,Q8N2Z9,P28702,P56192,Q5T160,P51159,P42704,Q6H8Q1,Q9H5Q4,P24278,Q9NV35,O15235,…
GO:BP	cellular biosynthetic process	GO:0044249	1.84897e-05	4.73307	6210	1248	521	18123	Q9P1T7,Q9Y3C7,Q29RF7,P13498,O43929,Q92685,Q96EL2,Q9P2F5,Q96JA3,Q9ULK4,Q9BXI3,Q9UDR5,Q99626,Q9UHV7,O15120,Q9BW27,Q6NUI2,O14939,P82921,P78527,Q9NZJ9,Q6ZXV5,Q92522,Q9H4A6,Q8N5B7,Q9UBM1,O15055,O15111,Q8N9N2,Q6ZRQ5,Q8N122,Q10469,Q9BQG0,P42345,O14975,P15735,Q96EY7,O60684,O94925,Q96T76,Q92616,Q9UBD5,Q9UH62,P24468,Q6P9B9,Q92636,Q8N2Z9,P28702,P56192,Q5T160,P42704,Q6H8Q1,Q9H5Q4,P24278,Q9NV35,O15235,P30536,…
GO:BP	organic substance biosynthetic process	GO:1901576	2.0186e-05	4.69495	6297	1248	527	18123	Q9P1T7,Q9Y3C7,Q29RF7,O43929,Q92685,Q96EL2,Q9P2F5,Q96JA3,Q9ULK4,Q9BXI3,Q9UDR5,Q99626,Q9UHV7,O15120,Q9BW27,Q6NUI2,O14939,P82921,P78527,Q9NZJ9,Q6ZXV5,Q92522,Q9H4A6,Q8N5B7,Q9UBM1,O15055,O15111,Q8N9N2,Q6ZRQ5,Q8N122,Q10469,Q9BQG0,P42345,O14975,P15735,Q96EY7,O60684,O94925,Q96T76,Q92616,Q9UBD5,Q9UH62,P24468,Q6P9B9,Q92636,Q8N2Z9,P28702,P56192,Q5T160,P42704,Q6H8Q1,Q9H5Q4,P24278,Q9NV35,O15235,P30536,Q93008,…
GO:BP	transport	GO:0006810	3.37442e-05	4.4718	5214	1248	447	18123	Q9P1T7,O95214,Q05084,P61018,P13498,Q7Z3U7,Q86XE0,O75694,Q96JA3,O76094,Q9UPA5,P49754,Q99626,O15120,Q96KG9,Q9BW27,O14939,P30559,P57678,Q9BYX2,Q9H269,Q9H4A6,Q9Y6D5,Q86U38,Q6PIF6,Q6YHU6,O15055,P42345,O75129,O14975,O60684,Q6NUK1,O94925,Q8TAG9,Q9UH62,Q9UID3,P21964,Q3ZCQ8,Q9P253,O76090,P51159,P42704,Q9UNT1,Q96JG6,Q9Y3Y2,Q96A65,Q14204,Q8N1B4,Q8N1F7,P30536,Q99766,Q5VIR6,P52294,Q96Q15,Q8TEX9,P57740,P62745,…
GO:BP	nucleobase-containing small molecule metabolic process	GO:0055086	3.4533e-05	4.46177	628	1248	82	18123	O75694,Q9BXI3,Q9UDR5,Q9BW27,Q9NZJ9,Q9UBM1,P42345,Q9NV35,Q8N1F7,Q99766,Q9NYU1,P57740,Q9BZQ4,P27144,Q53GQ0,P48735,Q9Y303,Q9NZ01,Q9ULC5,P23919,P08754,Q8WUM0,P27540,Q9H0P0,Q9NRG9,O60488,P27815,Q9NVE7,O75964,O15294,P11172,Q5TBB1,Q9P0J1,O60701,P49327,P52948,P29317,Q9UJ70,Q4G176,P19367,P27707,Q9H3H5,Q9Y2X7,O60341,P53007,Q9Y305,P11586,O60313,Q02218,P48047,O95573,Q06210,Q7Z3B4,O60762,Q01167,O95671,Q6Y1H2,…
GO:BP	cell division	GO:0051301	3.98974e-05	4.39906	630	1248	82	18123	Q29RF7,Q9NTI5,Q9UJX4,Q8N2Z9,Q12798,Q14204,Q93008,P49917,P50748,Q15021,P62745,Q99986,Q14008,Q12768,O43236,Q9BT25,Q00610,Q9UNS1,Q9UI95,O75794,Q7Z460,Q68CZ6,Q9H4H8,Q9H6D7,Q9UJX3,P08754,Q9Y5N6,Q9H0H5,Q9BPX3,Q8WUM4,P06493,Q9UN37,O15392,P24385,Q9NTJ3,Q9UJX6,Q9H1A4,Q9BZD4,O96017,P07437,Q15555,Q9BTE3,Q8IXJ6,O60563,P04899,P36873,P18754,Q8WVM7,Q86WB0,Q7Z5K2,Q86UD0,P14635,P50995,Q96IY1,O00139,P06400,Q9Y2X7,…
GO:BP	proteolysis involved in cellular protein catabolic process	GO:0051603	4.50759e-05	4.34606	760	1248	94	18123	Q9UPU5,O95260,O94952,Q15386,Q9NW81,Q6ZXV5,Q9UJX4,Q14139,Q8IWV7,Q9UL15,Q9NV35,Q93008,Q13619,Q9NYU1,P19784,Q14997,P62333,O76031,Q86UE8,O75477,Q9C0D3,Q14669,Q9UNE7,P45984,Q9UJX3,Q13107,Q86WA8,O14933,Q9Y679,Q8WUM4,P06493,O95155,Q9UN37,O76024,Q7Z6J8,O00231,Q9UJX6,Q9H1A4,Q63HN8,O00232,P48556,Q8NEZ2,O15294,P36776,Q9ULT8,Q5VYK3,P35222,Q8IXJ6,P62913,Q9UBS8,P33908,P51784,Q7Z6Z7,P14635,Q13617,Q9BRG1,Q9Y5K5,…
GO:BP	translation	GO:0006412	4.641e-05	4.33339	804	1248	98	18123	Q96EL2,P82921,P78527,O15055,P42345,Q96EY7,Q92616,P56192,Q5T160,P42704,O15235,Q5JPH6,A5YKK6,Q9NP92,Q9NYY8,Q9P2K8,Q92552,P54136,P51398,Q9NRX2,Q15031,Q9H9J2,P47897,O75794,Q9BZE1,Q9HD33,Q9BYD6,Q13155,Q6PGP7,Q14152,Q9Y262,P49589,P78344,Q96I59,Q09161,Q9P2J5,P63173,Q7Z7H8,Q5PRF9,P57772,P23443,P41252,Q14232,Q8N6M0,Q9Y3B7,Q7L576,P62913,Q9Y2R9,A9UHW6,P82663,Q9Y6M1,P54577,P62277,P12081,Q6PI48,P07814,O43324,…
GO:BP	mitochondrial transport	GO:0006839	5.38454e-05	4.26885	286	1248	47	18123	Q6NUK1,Q3ZCQ8,P30536,Q99766,P19784,Q9Y5T4,Q00325,P12236,O95140,P05141,Q15388,Q96QK1,Q8NE86,O75431,O96008,O75146,O75964,Q9H270,Q9Y4W6,O43615,Q9NPA3,O94826,Q96EK5,Q7Z6Z7,P45983,O00170,O75439,Q9Y512,Q9H9B4,Q99797,P53007,P49257,O60313,P48047,P15153,Q9UBX3,P04637,Q9GZY8,Q6QNY1,Q9UJS0,P21796,Q9BPX6,Q53H12,Q15070,O60936,Q8WYQ3,Q5T1C6
GO:BP	proteasomal protein catabolic process	GO:0010498	6.10241e-05	4.2145	501	1248	69	18123	O95260,Q9NW81,Q6ZXV5,Q9UJX4,Q14139,Q8IWV7,Q9UL15,Q9NV35,Q13619,Q9NYU1,Q14997,P62333,Q86UE8,O75477,Q9C0D3,Q9UNE7,P45984,Q9UJX3,Q9Y679,P06493,O95155,O76024,Q7Z6J8,O00231,Q9UJX6,Q9H1A4,O00232,P48556,O15294,Q9ULT8,Q5VYK3,P35222,Q8IXJ6,P62913,Q9UBS8,P33908,Q7Z6Z7,P14635,Q13617,Q9Y5K5,O14656,Q92922,P62195,P62191,P06400,Q9UKV5,O60858,P30260,O75832,Q9NRD1,P46934,O75150,P40306,O94905,P28065,P10909,Q9GZP4,…
GO:BP	translational termination	GO:0006415	6.62472e-05	4.17883	104	1248	25	18123	Q96EL2,P82921,Q96EY7,O15235,Q9NP92,Q92552,P51398,Q9NRX2,Q9H9J2,Q9BZE1,Q9HD33,Q9BYD6,Q7Z7H8,Q9Y3B7,Q9Y2R9,P82663,O75616,Q9Y399,Q6P1L8,Q9BYN8,P52815,P82909,Q15070,O75570,Q9BYD1
GO:BP	establishment of organelle localization	GO:0051656	7.49724e-05	4.1251	443	1248	63	18123	Q86U38,Q6PIF6,Q9UH62,P51159,P42704,Q96A65,Q14204,Q7Z460,O15530,Q15833,Q9H4H8,Q8WVM8,Q9NVU7,P43405,Q9UN37,Q12965,Q9BZD4,P50570,P46459,P35222,O95486,Q13492,O00203,Q86UD0,P14635,Q92538,Q9UBF2,O14617,O14656,Q8WVT3,Q92572,Q86SZ2,Q13488,Q96SN8,P07948,O75396,Q96IU2,P49257,O60313,O75351,P15153,Q15363,O94855,Q00535,Q6P1M3,O95487,Q9NUY8,Q63HQ0,P84077,Q02224,P11137,Q6QNY1,Q9UQN3,Q9BY43,O00161,Q6QNY0,Q96BZ9,…
GO:BP	protein metabolic process	GO:0019538	8.82307e-05	4.05438	5912	1248	495	18123	Q9UPU5,Q9P1T7,O95260,Q9Y3C7,P45877,Q92685,O94768,Q96EL2,O75694,O94952,Q15386,Q96LD8,Q9UDR5,Q96KG9,Q9BW27,P82921,Q9NW81,P78527,Q96JH7,Q6ZXV5,Q9H4A6,Q9UBM1,O15055,O15111,Q8N122,Q10469,P42345,P15735,Q96EY7,Q9UJX4,Q96T76,Q92616,P24468,Q9H9A6,Q14139,Q3ZCQ8,Q8N2Z9,Q8IWV7,P56192,Q5T160,Q9P253,Q9UIC8,P42704,Q9UL15,Q9Y3Y2,Q9Y6J0,Q9NV35,O15235,Q8N1F7,P30536,Q93008,Q5JPH6,Q13619,A5YKK6,Q9NP92,Q9NYU1,Q96Q15,…
GO:BP	regulation of organelle organization	GO:0033043	0.000114577	3.9409	1228	1248	134	18123	Q9H4A6,P42345,Q9BTW9,Q9UJX4,Q9HCE6,Q9UIC8,Q9Y3Y2,Q14204,P30536,P49917,P50748,A5YKK6,Q27J81,Q96Q15,P62745,Q92878,P19784,Q14008,Q12768,P36507,O00429,Q00610,Q9UI95,Q99501,P04350,P05141,Q7Z460,Q5JVF3,P45984,Q15047,Q9UJX3,P39748,Q96QK1,Q15645,Q9Y2A7,Q8WVM8,P04083,Q96RR4,Q8NE86,Q8WUM4,Q8TE77,O75146,Q02750,Q9H270,P15056,Q9H1A4,O15294,Q9H2M9,P50570,Q12824,Q15555,Q68EM7,Q15020,P35222,Q15042,Q8IXJ6,O14757,…
GO:BP	establishment of vesicle localization	GO:0051650	0.000116789	3.9326	212	1248	38	18123	Q6PIF6,P51159,Q96A65,Q14204,Q7Z460,Q8WVM8,Q12965,P50570,P46459,P35222,O95486,Q13492,O00203,Q92538,O14617,O14656,Q92572,Q86SZ2,Q13488,O75396,P49257,Q15363,O94855,Q00535,O95487,Q9NUY8,Q63HQ0,P84077,P11137,Q6QNY1,O00161,Q6QNY0,Q96BZ9,O43795,O15084,Q12756,Q12840,O00159
GO:BP	vesicle organization	GO:0016050	0.000138695	3.85794	342	1248	52	18123	P49754,Q9H4A6,Q9Y6D5,Q9P253,P51159,Q2M389,Q12768,Q8N3P4,P40967,P08754,Q8WVM8,P04083,Q8WUM4,Q9UN37,Q9H270,Q8NEZ2,P50570,P46459,P51153,O95486,Q13492,O00203,Q92538,O14617,Q9BRG1,Q86SZ2,P56962,O75165,Q8NEB9,O75396,P49257,O75351,Q15363,O94855,Q9UL26,O95487,P84077,Q6QNY1,P82094,Q13277,Q6IAA8,Q9UQN3,Q9BY43,O00161,Q6QNY0,Q96BZ9,P31431,Q15836,Q92614,O15084,P51636,Q03135
GO:BP	modification-dependent protein catabolic process	GO:0019941	0.000145787	3.83628	670	1248	84	18123	Q9UPU5,O95260,O94952,Q15386,Q9NW81,Q9UJX4,Q14139,Q8IWV7,Q9UL15,Q93008,Q13619,P19784,Q14997,P62333,Q86UE8,O75477,Q9C0D3,Q14669,Q9UNE7,P45984,Q9UJX3,Q13107,O14933,Q9Y679,P06493,O95155,Q9UN37,O76024,Q7Z6J8,O00231,Q9UJX6,Q9H1A4,Q63HN8,O00232,P48556,Q8NEZ2,O15294,P36776,Q9ULT8,Q5VYK3,P35222,Q8IXJ6,P62913,Q9UBS8,P33908,P51784,Q7Z6Z7,P14635,Q13617,Q9BRG1,Q9Y5K5,P22314,Q92922,P62195,P62191,P06400,Q9UKV5,…
GO:BP	cell cycle phase transition	GO:0044770	0.000148158	3.82927	681	1248	85	18123	Q8N122,Q9UJX4,Q9UIC8,Q14204,Q13619,P50748,A5YKK6,Q14997,Q14008,P62333,O15151,Q9BXW9,Q9BT25,Q9UNS1,Q9P2K8,Q9UI95,P04350,Q7Z460,Q68CZ6,Q5JVF3,Q9H4H8,Q9H6D7,Q9UJX3,Q15645,P04083,P06493,Q9UN37,P42772,P24385,Q68E01,O60921,O00231,Q9UJX6,Q9H1A4,O00232,P48556,O96017,P23443,P07437,P50570,Q8IXJ6,P23258,O14757,Q5TBB1,P18754,P14635,Q13617,P62195,P62191,P06400,Q16539,Q96SN8,Q9UPN4,P30260,Q9NZN8,O00571,Q8TEP8,…
GO:BP	sister chromatid segregation	GO:0000819	0.000151082	3.82079	214	1248	38	18123	Q29RF7,Q9NTI5,Q9UJX4,Q9UIC8,P50748,Q15021,P19784,Q9UI95,Q5JVF3,Q9UJX3,P39748,Q15645,Q9H0H5,Q9BPX3,P06493,Q9UN37,Q9NTJ3,Q9H1A4,Q9BZD4,Q9BTE3,P35222,P23258,Q8WVM7,Q7Z5K2,P14635,Q96IY1,P06400,Q96SN8,P30260,O75351,O95347,Q86XI2,Q02224,Q9UQN3,Q9BY43,Q01105,Q99623,O75367
GO:BP	organelle fission	GO:0048285	0.000156009	3.80685	544	1248	72	18123	Q29RF7,Q9NTI5,O75694,Q9BW27,Q9UJX4,Q8N2Z9,Q9UIC8,Q8N1F7,P50748,Q27J81,P57740,Q15021,Q92878,P19784,Q99986,Q12768,Q9BXW9,O00429,Q9UI95,Q7Z460,Q5JVF3,Q9UJX3,Q96QK1,Q15645,Q8WUM0,Q9H0H5,Q9BPX3,Q8NE86,P06493,Q9UN37,Q9NRG9,Q9NTJ3,Q9UJX6,Q9H1A4,Q9BZD4,O96017,P50570,Q8IXJ6,P23258,O14757,P18754,Q15390,Q8WVM7,P52948,O00203,P14635,Q96IY1,O00139,P06400,Q96SN8,P30260,Q8TEP8,P52630,O60313,O75351,O95347,Q9BXT6,…
GO:BP	mRNA metabolic process	GO:0016071	0.000160218	3.79529	880	1248	103	18123	Q99633,P57678,P42345,Q9Y3Y2,O75533,A5YKK6,Q96Q15,Q8WYA6,Q14997,P62333,Q9NYY8,P31942,Q5VT52,Q5JVF3,O95104,Q13107,Q96P16,Q6PGP7,Q8WWY3,Q9HAU5,Q969Z0,Q8ND04,Q09161,O00231,P63173,O00232,P48556,Q9Y606,P52756,Q5PRF9,Q15020,Q96A09,Q7L8L6,O60563,Q9NQG5,Q9UJV9,P62913,Q8WXD5,Q9Y5B6,Q7Z333,P52948,O00203,P14635,P49137,Q9HCS7,Q9Y6M1,P62195,P62191,Q15233,Q8IX01,Q16539,Q12996,P62277,O60341,Q9NZN8,Q9UPR3,Q96RS0,…
GO:BP	generation of precursor metabolites and energy	GO:0006091	0.000168034	3.7746	545	1248	72	18123	P13498,O75694,P30038,Q9BW27,O15055,Q9BQG0,P42345,P15735,Q8N1F7,P11217,Q99766,P57740,O43175,O15121,Q9Y5T4,Q99643,P27144,P48735,O75874,Q8WUM0,O95168,P27540,P06493,Q9NRG9,P28331,O75390,O75964,O15294,P30837,Q02338,P36873,P31930,P17568,Q15390,P52948,P56556,P14635,P07954,P19367,Q04446,P22695,P21912,Q9Y2X7,O14548,O00483,Q02218,P48047,Q06210,Q7Z3B4,P22570,Q01167,O95210,P42336,P04637,P43246,Q6P4F2,Q9UJS0,…
GO:BP	ubiquitin-dependent protein catabolic process	GO:0006511	0.000186923	3.72834	663	1248	83	18123	Q9UPU5,O95260,O94952,Q15386,Q9NW81,Q9UJX4,Q14139,Q8IWV7,Q9UL15,Q93008,Q13619,P19784,Q14997,P62333,Q86UE8,O75477,Q9C0D3,Q14669,Q9UNE7,P45984,Q9UJX3,Q13107,O14933,Q9Y679,P06493,O95155,Q9UN37,O76024,Q7Z6J8,O00231,Q9UJX6,Q9H1A4,Q63HN8,O00232,P48556,Q8NEZ2,O15294,Q9ULT8,Q5VYK3,P35222,Q8IXJ6,P62913,Q9UBS8,P33908,P51784,Q7Z6Z7,P14635,Q13617,Q9BRG1,Q9Y5K5,P22314,Q92922,P62195,P62191,P06400,Q9UKV5,O60858,…
GO:BP	DNA replication	GO:0006260	0.000238473	3.62256	338	1248	51	18123	Q29RF7,O43929,Q6ZRQ5,Q9UBD5,Q8N2Z9,P49917,P35250,Q92878,P40937,Q14997,P62333,P40938,Q9UNS1,Q13416,P49643,P39748,P45985,Q9Y5N6,P06493,O75792,P35249,O60921,O00231,O00232,P28340,P48556,Q9BTE3,O14757,Q96S55,Q7Z5K2,Q8NFZ0,P62195,P62191,O75832,P49642,Q96EY1,Q15554,Q8WTT2,Q96FV9,Q9NR33,P09884,P40306,A8MT69,P04637,Q12857,P28065,Q99708,Q9HAW4,Q01105,Q9NR30,Q14938
GO:BP	peptide biosynthetic process	GO:0043043	0.000281579	3.5504	834	1248	98	18123	Q96EL2,P82921,P78527,O15055,P42345,Q96EY7,Q92616,P56192,Q5T160,P42704,O15235,Q5JPH6,A5YKK6,Q9NP92,Q9NYY8,Q9P2K8,Q92552,P54136,P51398,Q9NRX2,Q15031,Q9H9J2,P47897,O75794,Q9BZE1,Q9HD33,Q9BYD6,Q13155,Q6PGP7,Q14152,Q9Y262,P49589,P78344,Q96I59,Q09161,Q9P2J5,P63173,Q7Z7H8,Q5PRF9,P57772,P23443,P41252,Q14232,Q8N6M0,Q9Y3B7,Q7L576,P62913,Q9Y2R9,A9UHW6,P82663,Q9Y6M1,P54577,P62277,P12081,Q6PI48,P07814,O43324,…
GO:BP	vesicle localization	GO:0051648	0.000285976	3.54367	228	1248	39	18123	Q6PIF6,P51159,Q96A65,Q14204,Q7Z460,Q8WVM8,Q12965,P50570,P46459,P35222,O95486,Q13492,O00203,Q92538,O14617,O14656,Q92572,Q86SZ2,Q13488,O75396,P49257,Q15363,O94855,Q00535,O95487,Q9NUY8,Q63HQ0,P84077,P11137,Q6QNY1,O00161,Q6QNY0,Q96BZ9,Q96AX1,O43795,O15084,Q12756,Q12840,O00159
GO:BP	cellular protein complex disassembly	GO:0043624	0.000285976	3.54367	228	1248	39	18123	Q96EL2,P82921,Q96EY7,O15235,Q9NP92,Q14008,Q92552,P51398,Q9NRX2,Q9H9J2,Q7Z460,Q9BZE1,Q9HD33,Q9BYD6,Q9UN37,Q7Z7H8,P46459,Q9NPA3,Q9Y3B7,Q9Y2R9,P82663,O00139,O75616,O75351,Q08495,Q9Y399,Q99828,P42336,Q6P1L8,Q9UEY8,Q9BYN8,Q9H115,P52815,P82909,Q9H254,Q15070,P16949,O75570,Q9BYD1
GO:BP	cellular macromolecule metabolic process	GO:0044260	0.000296823	3.5275	8430	1248	669	18123	Q9UPU5,Q9P1T7,O95260,Q9Y3C7,Q29RF7,Q99633,O43929,P45877,Q92685,O94768,Q96EL2,Q9NTI5,O75694,Q9P2F5,Q9ULK4,O94952,Q15386,Q96LD8,Q9UDR5,Q99626,Q9UHV7,Q96KG9,Q9BW27,P82921,Q9NW81,P78527,Q96JH7,Q6ZXV5,Q92522,Q9H4A6,Q9Y6D5,Q6YHU6,O15055,O15111,Q8N9N2,Q6ZRQ5,Q8N122,Q10469,Q9BQG0,P42345,P15735,Q96EY7,O60684,Q9UJX4,Q96T76,Q92616,Q9UBD5,Q9UH62,P24468,Q9H9A6,Q14139,Q6P9B9,Q3ZCQ8,Q8N2Z9,Q8IWV7,P28702,P56192,…
GO:BP	modification-dependent macromolecule catabolic process	GO:0043632	0.000298997	3.52433	681	1248	84	18123	Q9UPU5,O95260,O94952,Q15386,Q9NW81,Q9UJX4,Q14139,Q8IWV7,Q9UL15,Q93008,Q13619,P19784,Q14997,P62333,Q86UE8,O75477,Q9C0D3,Q14669,Q9UNE7,P45984,Q9UJX3,Q13107,O14933,Q9Y679,P06493,O95155,Q9UN37,O76024,Q7Z6J8,O00231,Q9UJX6,Q9H1A4,Q63HN8,O00232,P48556,Q8NEZ2,O15294,P36776,Q9ULT8,Q5VYK3,P35222,Q8IXJ6,P62913,Q9UBS8,P33908,P51784,Q7Z6Z7,P14635,Q13617,Q9BRG1,Q9Y5K5,P22314,Q92922,P62195,P62191,P06400,Q9UKV5,…
GO:BP	spindle organization	GO:0007051	0.000314877	3.50186	256	1248	42	18123	Q9BW27,Q8N2Z9,Q9BSJ2,Q14204,P50748,P57740,Q14008,Q12768,Q9BT25,Q00610,Q7Z460,Q68CZ6,Q9BV86,Q9H6D7,Q9P2H0,Q8WUM0,Q9H0H5,Q9NRG9,O15392,Q9BZD4,O96017,P07437,Q15555,P23258,P36873,P18754,Q8WVM7,P52948,P14635,Q96IY1,O00139,Q9HBM1,Q8TEP8,O75351,O15013,Q02224,O95359,Q9UQN3,P27816,P16949,P55072,O75376
GO:BP	nucleocytoplasmic transport	GO:0006913	0.000391872	3.40686	353	1248	52	18123	Q9P1T7,O75694,Q9BW27,P57678,Q86U38,O60684,Q9Y3Y2,Q8N1F7,P52294,Q96Q15,Q8TEX9,P57740,Q2M389,O43592,P14923,Q5JVF3,Q8WUM0,Q9NVU7,O60518,Q9HAU5,P43405,P06493,Q05D32,Q9NRG9,Q09161,P36873,Q8WXD5,P52948,Q7Z4Q2,O15397,Q9UIA9,Q16539,Q9UPR3,O94829,Q7Z3B4,Q13148,P55265,P46934,Q00535,Q96FV9,Q9BUP3,O95071,P04637,Q6UN15,O15514,Q6ICB0,Q14978,Q07955,Q99623,Q16629,P84103,Q9P2I0
GO:BP	regulation of mitotic cell cycle phase transition	GO:1901990	0.000394239	3.40424	453	1248	62	18123	Q8N122,Q9UJX4,Q9UIC8,Q14204,Q13619,P50748,A5YKK6,Q14997,Q14008,P62333,O15151,Q9BT25,Q9UI95,P04350,Q7Z460,Q68CZ6,Q5JVF3,Q9H6D7,Q9UJX3,Q15645,P04083,P06493,Q9UN37,P42772,P24385,Q68E01,O60921,O00231,Q9UJX6,Q9H1A4,O00232,P48556,O96017,P07437,Q8IXJ6,P23258,O14757,Q5TBB1,P14635,P62195,P62191,P06400,Q96SN8,Q9UPN4,P30260,Q9NZN8,O00571,Q8TEP8,O75351,O75832,P40306,Q06945,P04637,P28065,Q02224,Q96DE5,Q01664,…
GO:BP	cellular amino acid metabolic process	GO:0006520	0.000419971	3.37678	344	1248	51	18123	P30038,Q9UDR5,Q9UBM1,O94925,P21964,P56192,Q5T160,Q5JPH6,O43175,Q14997,P62333,P54136,Q7L5Y1,Q15031,P47897,Q13155,P49589,Q96I59,Q9P2J5,O00231,O00232,P48556,P41252,P45954,P49419,P54577,P62195,P62191,P12081,Q6PI48,P07814,O43324,P11586,Q02218,Q06210,O75832,P00966,P04181,Q12904,P00374,P40306,Q9UHY7,P28065,Q9UJS0,O43708,O43716,P17174,Q6YP21,Q96GX9,Q13126,P07101
GO:BP	cell cycle checkpoint signaling	GO:0000075	0.000431789	3.36473	196	1248	35	18123	Q9UIC8,Q13619,P50748,A5YKK6,O15151,Q9BXW9,Q9UNS1,Q9P2K8,Q9UI95,Q5JVF3,Q15645,P06493,Q9UN37,P24385,Q68E01,O60921,O96017,O14757,Q5TBB1,P14635,Q16539,Q96SN8,Q9NZN8,Q9NRD1,Q96FV9,Q06945,P04637,P43246,Q9HAW4,Q9BQA5,P46527,P52926,P16104,Q92786,Q8NG66
GO:BP	nucleic acid metabolic process	GO:0090304	0.000439294	3.35724	5234	1248	441	18123	Q9P1T7,Q9Y3C7,Q29RF7,Q99633,O43929,Q9NTI5,Q9P2F5,Q9ULK4,Q9UDR5,Q99626,Q9UHV7,Q9BW27,Q6NUI2,Q5JTH9,P57678,P78527,Q96JH7,Q92522,Q86U38,Q6YHU6,O15055,O15111,Q8N9N2,Q6ZRQ5,Q8N122,Q9BQG0,P42345,Q13895,O60684,Q96T76,Q92616,Q9UBD5,Q9UH62,P24468,Q6P9B9,Q8N2Z9,Q9BVJ6,P28702,P56192,Q5T160,P42704,Q6H8Q1,Q8N5L8,Q9Y3Y2,Q12798,Q9H5Q4,P24278,Q9NV35,Q93008,Q5JPH6,Q13619,P49917,O75533,A5YKK6,Q8TE12,P35250,P52294,…
GO:BP	nuclear transport	GO:0051169	0.000514812	3.28835	356	1248	52	18123	Q9P1T7,O75694,Q9BW27,P57678,Q86U38,O60684,Q9Y3Y2,Q8N1F7,P52294,Q96Q15,Q8TEX9,P57740,Q2M389,O43592,P14923,Q5JVF3,Q8WUM0,Q9NVU7,O60518,Q9HAU5,P43405,P06493,Q05D32,Q9NRG9,Q09161,P36873,Q8WXD5,P52948,Q7Z4Q2,O15397,Q9UIA9,Q16539,Q9UPR3,O94829,Q7Z3B4,Q13148,P55265,P46934,Q00535,Q96FV9,Q9BUP3,O95071,P04637,Q6UN15,O15514,Q6ICB0,Q14978,Q07955,Q99623,Q16629,P84103,Q9P2I0
GO:BP	regulation of autophagy	GO:0010506	0.000541126	3.2667	337	1248	50	18123	Q86XE0,Q8N122,P42345,Q96A65,P30536,Q96Q15,P19784,Q86UE8,O00429,Q9P2K8,Q9UI12,P05141,Q96QK1,P08754,Q9UHD2,Q8WVM8,Q12778,Q96RR4,P78344,Q9NV70,O15269,P21283,Q9H2M9,Q9Y5X3,Q15042,Q8IXJ6,P61421,P45983,Q9Y478,O60858,O75396,P27361,Q9UNH7,Q01167,P46934,Q00535,P42336,P04637,Q96CV9,Q6IAA8,Q9BY43,Q9UIL1,P21796,O43504,Q9UHD9,Q99623,Q9UJY1,P19474,Q9BVC4,Q92995
GO:BP	protein targeting	GO:0006605	0.000742807	3.12912	400	1248	56	18123	O76094,P49754,Q3ZCQ8,P51159,Q96A65,P30536,P19784,Q9Y5T4,P12236,O95140,P61619,Q15388,Q86WA8,Q9UN37,Q5W0Z9,O96008,P61011,Q9H270,P63173,Q8NEZ2,P08240,Q8NBU5,O43615,O94826,P62913,P56589,P33908,O00203,Q7Z6Z7,O14617,O00170,O75439,P61009,P62277,Q9Y512,Q99797,P49257,Q7Z3B4,P15153,Q08495,P46934,Q00535,P27105,Q99828,Q9Y5M8,P13473,Q9GZY8,P10909,Q9BY43,P62888,Q02818,Q53H12,P43307,P05387,P06241,O00159
GO:BP	nuclear chromosome segregation	GO:0098813	0.000805841	3.09375	293	1248	45	18123	Q29RF7,Q9NTI5,Q9UJX4,Q8N2Z9,Q9UIC8,Q14204,P50748,Q15021,P19784,Q9BXW9,Q9UI95,Q5JVF3,Q9H4H8,Q9UJX3,P39748,Q15645,Q9H0H5,Q9BPX3,P06493,Q9UN37,Q9NTJ3,Q9H1A4,Q9BZD4,Q9BTE3,P35222,Q8IXJ6,P23258,Q8WVM7,Q7Z5K2,P14635,Q96IY1,Q8WVT3,P06400,Q96SN8,P30260,O75351,O95347,Q86XI2,A8MT69,Q02224,Q9UQN3,Q9BY43,Q01105,Q99623,O75367
GO:BP	protein import	GO:0017038	0.000826519	3.08275	219	1248	37	18123	Q9P1T7,O75694,Q9BW27,O60684,Q3ZCQ8,Q8N1F7,P52294,Q8TEX9,P57740,Q9Y5T4,P14923,Q15388,Q8WUM0,Q86WA8,O60518,P43405,P06493,O96008,Q8NBU5,O43615,O94826,P56589,P52948,Q7Z4Q2,O15397,Q16539,Q9Y512,O94829,Q7Z3B4,Q13148,P55265,O95071,P13473,P04637,P10909,Q14978,Q99623
GO:BP	regulation of mitotic cell cycle	GO:0007346	0.000925607	3.03357	612	1248	76	18123	Q8N122,Q9UJX4,Q9UIC8,Q14204,Q13619,P50748,A5YKK6,Q14166,Q14997,Q14008,P62333,O15151,Q9BXW9,Q9BT25,Q9UI95,P04350,Q7Z460,Q68CZ6,Q5JVF3,Q9H6D7,Q9UJX3,Q15645,P04083,P06493,Q9UN37,P42772,O15392,P24385,Q68E01,O60921,O00231,Q9UJX6,Q9H1A4,O00232,P48556,O96017,P23443,P07437,P35222,Q8IXJ6,P23258,O14757,Q5TBB1,P18754,P14635,Q92538,P62195,P62191,P06400,Q96SN8,Q9UPN4,P30260,Q9NZN8,O00571,Q8TEP8,O75351,Q9UPT9,…
GO:BP	protein modification by small protein conjugation or removal	GO:0070647	0.00104428	2.98118	1193	1248	127	18123	Q9UPU5,Q9Y3C7,O75694,O94952,Q15386,Q96LD8,Q9BW27,P78527,Q96JH7,O15055,P42345,Q9UJX4,Q14139,Q8N2Z9,Q8IWV7,Q9P253,Q9UL15,Q8N1F7,P30536,Q93008,Q13619,P57740,Q2YD98,Q14997,P62333,O15151,O43236,Q9NVI1,Q9P2K8,Q9UI95,O94885,Q14669,Q9UNE7,Q15388,P45984,Q9UJX3,Q13107,Q13155,Q8WUM0,Q9H0C5,O14933,P27540,P06493,O95155,Q9NRG9,O75448,O76024,Q96LD4,Q9BTE7,Q7Z6J8,Q9H270,O00231,Q9UJX6,Q9H1A4,Q63HN8,Q9NXF7,O00232,…
GO:BP	lysosomal transport	GO:0007041	0.00105124	2.9783	111	1248	24	18123	P49754,Q99626,Q9H269,Q9UID3,Q9P253,Q8N1B4,Q5VIR6,P62745,Q6P3W7,Q96QK1,Q9UN37,Q9H270,O00203,O14617,O75351,P46934,P13473,P84077,P10909,Q9UQN3,Q96AX1,Q07954,P55072,Q9NZ43
GO:BP	peptide metabolic process	GO:0006518	0.00123367	2.9088	998	1248	110	18123	Q96EL2,P82921,P78527,O15055,P42345,Q96EY7,Q92616,P56192,Q5T160,P42704,O15235,Q5JPH6,A5YKK6,Q9NP92,Q9NYY8,Q9P2K8,Q92552,P54136,P51398,Q9NRX2,Q15031,Q9H9J2,P47897,O75794,O75874,Q9BZE1,Q9HD33,Q9BYD6,Q13155,Q6PGP7,Q14152,Q9Y262,P49589,P78344,Q96I59,Q09161,Q9P2J5,P63173,P67812,Q7Z7H8,Q5PRF9,P57772,Q03013,P23443,P41252,Q9Y2Q3,Q14232,Q8N6M0,Q9Y3B7,Q7L576,P62913,Q13492,O14773,Q9Y2R9,A9UHW6,P82663,P0CG30,…
GO:BP	viral process	GO:0016032	0.00132378	2.87818	1011	1248	111	18123	Q9UPU5,Q9P1T7,O75694,Q9BW27,Q8N122,Q10469,O60684,Q9P253,Q14204,Q8N1F7,Q13619,P49917,P52294,P57740,Q92878,P12236,Q9P2K8,Q9UI12,P56545,P05141,Q15047,Q96QK1,Q8WUM0,Q9Y2A7,Q14152,Q9UHD2,P42224,Q9Y262,Q9Y679,Q8WUM4,P43405,P06493,Q9UN37,Q9NRG9,P18084,Q9H0U3,Q9NV70,P63173,P14324,Q8NEZ2,O15294,Q12824,P35222,O60563,P62913,Q9P035,P18754,P51784,O75569,P52948,P29317,Q7Z5K2,Q92538,Q13617,P61009,P06400,P52701,…
GO:BP	vacuolar transport	GO:0007034	0.00154665	2.81061	154	1248	29	18123	O95214,P49754,Q99626,Q9H269,Q9UID3,Q9P253,Q8N1B4,Q5VIR6,P62745,Q6P3W7,Q96QK1,Q9UN37,Q9H270,Q8NEZ2,P61421,O00203,O14617,Q9BRG1,O75351,P46934,P13473,P84077,P10909,Q9UQN3,Q9BY43,Q96AX1,Q07954,P55072,Q9NZ43
GO:BP	negative regulation of cell cycle phase transition	GO:1901988	0.00155621	2.80793	329	1248	48	18123	Q9UIC8,Q13619,P50748,A5YKK6,Q14997,P62333,O15151,Q9BXW9,Q9UNS1,Q9P2K8,Q9UI95,Q5JVF3,Q15645,P06493,Q9UN37,P42772,P24385,Q68E01,O60921,O00231,O00232,P48556,O96017,O14757,Q5TBB1,P14635,P62195,P62191,P06400,Q16539,Q96SN8,Q9NZN8,O75832,Q9NRD1,Q96FV9,P40306,Q06945,P04637,P43246,P28065,Q9HAW4,Q9BQA5,P46527,P52926,O75367,P16104,Q92786,Q8NG66
GO:BP	mitotic cell cycle phase transition	GO:0044772	0.00159312	2.79775	588	1248	73	18123	Q8N122,Q9UJX4,Q9UIC8,Q14204,Q13619,P50748,A5YKK6,Q14997,Q14008,P62333,O15151,Q9BT25,Q9UI95,P04350,Q7Z460,Q68CZ6,Q5JVF3,Q9H6D7,Q9UJX3,Q15645,P04083,P06493,Q9UN37,P42772,P24385,Q68E01,O60921,O00231,Q9UJX6,Q9H1A4,O00232,P48556,O96017,P23443,P07437,P50570,Q8IXJ6,P23258,O14757,Q5TBB1,P18754,P14635,Q13617,P62195,P62191,P06400,Q96SN8,Q9UPN4,P30260,Q9NZN8,O00571,Q8TEP8,O75351,O75832,Q00535,P04818,P09884,…
GO:BP	ncRNA metabolic process	GO:0034660	0.00165332	2.78164	535	1248	68	18123	Q6NUI2,Q5JTH9,P57678,P78527,Q86U38,Q6YHU6,Q13895,Q6P9B9,Q9BVJ6,P56192,Q5T160,Q8N5L8,Q9H5Q4,Q5JPH6,Q9Y3C4,Q9H583,Q9UBP6,P54136,Q15031,A6NJ78,Q9H9J2,P47897,Q9BYD6,Q13155,P58557,Q8IV48,P49589,Q96Q11,P56182,Q68E01,Q96I59,Q9P2J5,P63173,Q9Y606,P41252,O43414,P62913,O75569,P54577,P12081,Q6PI48,P07814,O43324,O14730,O15091,O00571,P55265,Q9BXT6,Q7KZF4,Q12904,Q9BUL9,O75127,Q32P41,Q6P1R4,Q9H9G7,Q6IPR3,O43716,…
GO:BP	DNA-dependent DNA replication	GO:0006261	0.0016663	2.77825	216	1248	36	18123	O43929,Q6ZRQ5,Q9UBD5,Q8N2Z9,P35250,P40937,Q14997,P62333,P40938,Q9UNS1,Q13416,P49643,P39748,Q9Y5N6,P35249,O00231,O00232,P28340,P48556,Q9BTE3,Q96S55,Q8NFZ0,P62195,P62191,O75832,P49642,Q96EY1,Q15554,Q8WTT2,Q96FV9,Q9NR33,P09884,P40306,A8MT69,P28065,Q9NR30
GO:BP	endosomal transport	GO:0016197	0.00174499	2.75821	244	1248	39	18123	O95214,Q86XE0,Q9H269,Q9UID3,Q96JG6,Q8N1B4,Q5VIR6,Q2M389,Q13795,Q12768,O00429,Q00610,Q9H223,Q567U6,Q96QK1,Q9H4M9,Q9UN37,Q7Z3J2,Q8NEZ2,Q92609,P51153,Q9Y5X3,Q13492,O00203,Q92538,O14617,Q9BRG1,O95405,Q07960,O75351,Q9UNH7,Q9NZN4,Q9NUY8,Q6QNY1,Q6IAA8,Q9UQN3,Q9BY43,Q15836,P55072
GO:BP	proteasome-mediated ubiquitin-dependent protein catabolic process	GO:0043161	0.00183327	2.73677	442	1248	59	18123	Q9NW81,Q9UJX4,Q14139,Q8IWV7,Q9UL15,Q13619,Q14997,P62333,Q86UE8,O75477,Q9C0D3,Q9UNE7,P45984,Q9UJX3,Q9Y679,P06493,O95155,O76024,Q7Z6J8,O00231,Q9UJX6,Q9H1A4,O00232,P48556,O15294,Q9ULT8,Q5VYK3,P35222,Q8IXJ6,P62913,Q9UBS8,P33908,Q7Z6Z7,P14635,Q13617,Q9Y5K5,Q92922,P62195,P62191,P06400,Q9UKV5,O60858,P30260,O75832,Q9NRD1,P46934,P40306,O94905,P28065,P10909,Q16594,Q96DE5,Q96ME1,Q6ICB0,Q9UHD9,Q9H3M9,Q8TBM8,…
GO:BP	tRNA metabolic process	GO:0006399	0.00209864	2.67806	191	1248	33	18123	Q6YHU6,P56192,Q5T160,Q8N5L8,Q5JPH6,Q9Y3C4,Q9UBP6,P54136,Q15031,P47897,Q13155,P49589,Q96Q11,Q96I59,Q9P2J5,Q9Y606,P41252,P54577,P12081,Q6PI48,P07814,O43324,O15091,Q12904,Q9BUL9,O75127,Q32P41,Q6P1R4,Q6IPR3,O43716,Q9NUP7,Q8NCE0,Q9H974
GO:BP	cellular process	GO:0009987	0.00213076	2.67147	17186	1248	1217	18123	Q9UPU5,Q9P1T7,O95214,O95260,Q05084,P61018,Q9Y3C7,Q29RF7,Q99633,P13498,O43929,P45877,Q92685,Q7Z3U7,Q86XE0,O94768,Q96EL2,Q9NTI5,O75694,Q9P2F5,P30038,Q8NHU2,Q96JA3,Q9ULK4,O94952,Q15386,O76094,Q9BXI3,Q96LD8,Q9UPA5,Q9NSV4,P49754,Q9UDR5,Q9P227,O60879,Q99626,Q9UHV7,Q8N4U5,O15120,Q96KG9,Q9BW27,Q6NUI2,O14939,Q5JTH9,P30559,P82921,P57678,Q9NW81,Q9BYX2,P78527,Q96JH7,Q9NZJ9,Q6ZXV5,Q9H269,Q92522,Q9H4A6,Q9Y6D5,…
GO:BP	regulation of cell cycle process	GO:0010564	0.00222722	2.65224	815	1248	93	18123	Q8N122,Q9UJX4,Q9UIC8,Q14204,Q13619,P50748,A5YKK6,P19784,Q14997,Q14008,P62333,O15151,Q9BXW9,Q9BT25,Q00610,Q9UNS1,Q9P2K8,Q9UI95,P04350,Q7Z460,Q68CZ6,Q5JVF3,Q9H4H8,Q9H6D7,Q9UJX3,P39748,Q15645,Q9H0H5,P04083,Q8WUM4,P06493,Q9UN37,P42772,P24385,Q68E01,O60921,O00231,Q9UJX6,Q9H1A4,O00232,P48556,O96017,P07437,P35222,Q8IXJ6,P23258,Q9NQG5,O14757,Q5TBB1,P18754,Q7Z5K2,P14635,P62195,P62191,P06400,Q16539,Q9Y2X7,…
GO:BP	organelle localization by membrane tethering	GO:0140056	0.0022655	2.64484	174	1248	31	18123	Q8TAG9,Q9P253,Q96A65,Q14204,Q14008,Q9BT25,P04350,P56545,Q7Z460,Q15833,Q68CZ6,Q9H6D7,Q8WVM8,P06493,Q9H270,A0FGR8,P07437,P46459,P51153,P23258,P16615,P56962,Q96SN8,Q9UPN4,Q8TEP8,Q13277,Q96AX1,Q15836,O75145,P51636,Q68CZ1
GO:BP	mitotic nuclear membrane reassembly	GO:0007084	0.00257216	2.5897	51	1248	15	18123	O75694,Q9BW27,Q8N1F7,P57740,Q99986,Q8WUM0,P06493,Q9UN37,Q8IXJ6,P18754,P52948,P14635,Q14739,Q9UQN3,Q9BY43
GO:BP	mitotic nuclear membrane organization	GO:0101024	0.00257216	2.5897	51	1248	15	18123	O75694,Q9BW27,Q8N1F7,P57740,Q99986,Q8WUM0,P06493,Q9UN37,Q8IXJ6,P18754,P52948,P14635,Q14739,Q9UQN3,Q9BY43
GO:BP	regulation of protein modification by small protein conjugation or removal	GO:1903320	0.00265591	2.57579	248	1248	39	18123	O15055,P42345,Q8N2Z9,Q9UL15,P30536,O43236,Q9NVI1,Q9UI95,O94885,Q14669,Q9UNE7,P45984,Q13107,Q13155,P27540,O76024,Q9BTE7,O15294,Q15020,P35222,P62913,Q7Z6Z7,O60341,Q9P0W2,Q96FW1,O00571,O75832,Q96EY1,O75150,Q00535,O95071,A8MT69,Q06945,Q5JTC6,P55072,P19474,Q92564,P06241,Q03135
GO:BP	mitotic sister chromatid segregation	GO:0000070	0.0029848	2.52508	185	1248	32	18123	Q29RF7,Q9NTI5,Q9UJX4,Q9UIC8,P50748,Q15021,P19784,Q9UI95,Q5JVF3,Q9UJX3,Q15645,Q9H0H5,Q9BPX3,P06493,Q9UN37,Q9NTJ3,Q9H1A4,Q9BZD4,P23258,P14635,Q96IY1,P06400,Q96SN8,P30260,O75351,O95347,Q86XI2,Q02224,Q9UQN3,Q9BY43,Q01105,O75367
GO:BP	mitotic spindle organization	GO:0007052	0.00301236	2.52109	194	1248	33	18123	Q9BW27,Q8N2Z9,Q14204,P50748,P57740,Q14008,Q00610,Q7Z460,Q9P2H0,Q8WUM0,Q9H0H5,Q9NRG9,O15392,Q9BZD4,O96017,P23258,P36873,P18754,Q8WVM7,P52948,P14635,Q96IY1,O00139,Q9HBM1,Q8TEP8,O75351,O15013,Q02224,O95359,Q9UQN3,P27816,P16949,P55072
GO:BP	organophosphate metabolic process	GO:0019637	0.00303345	2.51806	1040	1248	112	18123	O75694,Q96JA3,Q9BXI3,Q9UDR5,O15120,Q9BW27,Q6NUI2,O14939,Q9NZJ9,Q9UBM1,Q9NV35,Q8N1F7,Q99766,Q96Q15,P57740,Q9BZQ4,O14735,P19784,P27144,Q53GQ0,P48735,Q9Y6K0,Q9NTJ5,Q9NZ01,P12277,O75874,Q8NF37,Q9H490,Q9ULC5,P23919,P08754,Q8WUM0,Q92569,P27540,Q9H0P0,Q13572,Q9NRG9,O60488,P27815,Q9NVE7,O95674,P37268,Q14156,O75964,P14324,O15294,Q8N335,Q96S52,P35790,P11172,Q5TBB1,P49441,Q9P0J1,P49327,P52948,Q3LXA3,P29317,…
GO:BP	ATP metabolic process	GO:0046034	0.00309346	2.50956	317	1248	46	18123	O75694,Q9BW27,Q8N1F7,P30536,Q99766,P57740,Q9Y5T4,Q99643,O76031,P27144,O00429,Q8WUM0,O95168,P27540,P06493,Q9NRG9,P28331,O75964,O15294,P31930,P17568,P52948,P56556,P14635,P19367,P22695,Q9Y2X7,O14548,O00483,Q02218,P48047,Q7Z3B4,Q01167,O95544,P04637,P43246,Q9UJS0,O43676,Q96HY7,O43674,P03915,P55072,Q8WYQ3,O75376,Q9Y375,Q86Y39
GO:BP	Golgi organization	GO:0007030	0.00331591	2.4794	151	1248	28	18123	Q96JH7,Q9H4A6,Q9UID3,Q9UL15,Q99986,Q8NHH9,P36507,Q7Z460,P06493,Q02750,Q8WTW3,P50570,Q7Z6Z7,Q92538,Q8WVT3,P56962,Q9H0V9,Q8IWE5,Q6DD88,O75396,P49257,P27361,Q15363,Q9P2W9,Q8TBA6,Q96CV9,Q96BZ9,Q92614
GO:BP	regulation of cell cycle G2/M phase transition	GO:1902749	0.00333239	2.47724	213	1248	35	18123	Q14204,Q14997,Q14008,P62333,Q9BT25,P04350,Q7Z460,Q68CZ6,Q9H6D7,P06493,Q9UN37,P24385,Q68E01,O60921,O00231,O00232,P48556,P07437,P23258,O14757,Q5TBB1,P14635,P62195,P62191,Q96SN8,Q9UPN4,Q8TEP8,O75351,O75832,P40306,P04637,P28065,Q9HAW4,P52926,O75367
GO:BP	retrograde vesicle-mediated transport, Golgi to endoplasmic reticulum	GO:0006890	0.00344056	2.46337	87	1248	20	18123	Q96KG9,Q9H4A6,Q9H0B6,Q9H0H5,Q8WVM8,P18085,O15258,P46459,O43731,Q12893,Q92538,Q9UBF2,O00139,P84085,O75396,Q15363,Q9P2W9,Q02224,Q12840,Q9NZ43
GO:BP	translational elongation	GO:0006414	0.00354085	2.45089	143	1248	27	18123	Q96EL2,P82921,Q96EY7,O15235,Q9NP92,Q92552,P51398,Q9NRX2,Q9H9J2,Q9BZE1,Q9HD33,Q9BYD6,Q7Z7H8,P57772,Q9Y3B7,Q9Y2R9,P82663,O75616,Q9Y399,P43897,Q6P1L8,Q9BYN8,P52815,P82909,Q15070,P05387,Q9BYD1
GO:BP	synaptic vesicle transport	GO:0048489	0.00372326	2.42908	46	1248	14	18123	P51159,P50570,P35222,Q13492,O00203,O14617,O14656,Q92572,Q00535,P84077,P11137,Q6QNY1,Q6QNY0,Q12840
GO:BP	microtubule cytoskeleton organization involved in mitosis	GO:1902850	0.00372543	2.42882	214	1248	35	18123	Q9BW27,Q8N2Z9,Q14204,P50748,P57740,Q14008,Q00610,Q7Z460,Q9P2H0,Q8WUM0,Q9H0H5,Q9NRG9,O15392,Q9BZD4,O96017,P23258,P36873,P18754,Q8WVM7,P52948,Q86UD0,P14635,Q96IY1,O00139,Q96SN8,Q9HBM1,Q8TEP8,O75351,O15013,Q02224,O95359,Q9UQN3,P27816,P16949,P55072
GO:BP	exocytosis	GO:0006887	0.00393024	2.40558	906	1248	100	18123	P61018,P13498,P49754,O15120,Q9Y6D5,O14975,Q8TAG9,Q9P253,P51159,Q96A65,Q14204,O15121,Q02410,O15439,Q9UHQ9,O43236,O00429,P14923,P56545,Q6UXV4,Q7Z460,O75874,O15530,Q15833,Q8NF37,Q8WVM8,Q03169,P16278,P04083,Q8WUM4,P43405,Q9UN37,P28676,Q9H0U3,Q9H270,P15056,O00231,Q9NV70,Q7Z3J2,O00232,Q96KP1,P07437,Q8N5M9,P46459,P51153,Q68EM7,Q15042,Q7L576,P04899,P78371,Q7Z6Z7,P16615,O60645,P56962,O75165,Q16539,Q13488,…
GO:BP	post-Golgi vesicle-mediated transport	GO:0006892	0.00407664	2.3897	144	1248	27	18123	Q7Z3U7,Q9H4A6,Q9Y6D5,Q8TAG9,Q96A65,Q8N1B4,Q13795,Q00610,Q567U6,Q8WVM8,Q9NV70,Q7Z3J2,Q96KP1,P50570,P46459,Q92538,O14617,O95573,P57737,Q63HQ0,P84077,Q96CV9,P02794,O00161,Q6QNY0,Q15836,O43795
GO:BP	protein modification by small protein conjugation	GO:0032446	0.00486386	2.31302	980	1248	106	18123	Q9Y3C7,O75694,O94952,Q15386,Q9BW27,P78527,Q96JH7,O15055,P42345,Q9UJX4,Q14139,Q8N2Z9,Q8IWV7,Q9P253,Q9UL15,Q8N1F7,P30536,Q93008,Q13619,P57740,Q2YD98,Q14997,P62333,O43236,Q9NVI1,Q9P2K8,Q9UI95,O94885,Q14669,Q9UNE7,P45984,Q9UJX3,Q13107,Q13155,Q8WUM0,Q9H0C5,O14933,P27540,O95155,Q9NRG9,O75448,O76024,Q96LD4,Q9BTE7,Q7Z6J8,Q9H270,O00231,Q9UJX6,Q9H1A4,Q63HN8,Q9NXF7,O00232,P48556,O15294,Q9ULT8,P35222,P62913,…
GO:BP	nuclear membrane reassembly	GO:0031468	0.00573873	2.24118	54	1248	15	18123	O75694,Q9BW27,Q8N1F7,P57740,Q99986,Q8WUM0,P06493,Q9UN37,Q8IXJ6,P18754,P52948,P14635,Q14739,Q9UQN3,Q9BY43
GO:BP	aerobic respiration	GO:0009060	0.00603559	2.21928	200	1248	33	18123	Q99766,Q9Y5T4,Q99643,P27144,P48735,O75874,O95168,P06493,P28331,O75390,O75964,P31930,P17568,Q15390,P56556,P14635,P07954,P22695,P21912,O14548,O00483,Q02218,P48047,P43246,O43676,Q96HY7,O43674,Q15070,P03915,P55072,Q8WYQ3,Q9Y375,Q86Y39
GO:BP	membrane docking	GO:0022406	0.0068711	2.16297	183	1248	31	18123	Q8TAG9,Q9P253,Q96A65,Q14204,Q14008,Q9BT25,P04350,P56545,Q7Z460,Q15833,Q68CZ6,Q9H6D7,Q8WVM8,P06493,Q9H270,A0FGR8,P07437,P46459,P51153,P23258,P16615,P56962,Q96SN8,Q9UPN4,Q8TEP8,Q13277,Q96AX1,Q15836,O75145,P51636,Q68CZ1
GO:BP	ribonucleoprotein complex localization	GO:0071166	0.00702817	2.15316	131	1248	25	18123	O75694,Q9BW27,Q86U38,Q9Y3Y2,Q8N1F7,Q96Q15,P57740,O43592,Q5JVF3,Q8WUM0,Q8WWY3,Q9NVU7,Q9HAU5,Q9NRG9,Q09161,P52948,Q9UPR3,Q7Z3B4,Q96FV9,Q6UN15,O15514,Q07955,Q16629,P84103,Q9P2I0
GO:BP	nucleus organization	GO:0006997	0.00705198	2.15169	148	1248	27	18123	O75694,Q9BW27,Q8N1F7,P57740,Q99986,Q14997,Q8WUM0,P06493,Q9UN37,Q8IXJ6,O14757,P18754,P52948,P14635,O14656,Q9BPY3,O75351,Q7Z3B4,Q13148,P82094,Q14739,Q9UQN3,Q9BY43,Q14978,Q9Y2U8,Q9NQC3,Q6P4I2
GO:BP	cellular respiration	GO:0045333	0.00804627	2.09441	240	1248	37	18123	Q9BQG0,Q99766,Q9Y5T4,Q99643,P27144,P48735,O75874,O95168,P06493,P28331,O75390,O75964,P31930,P17568,Q15390,P56556,P14635,P07954,P22695,P21912,O14548,O00483,Q02218,P48047,P42336,P43246,Q9UJS0,O43676,Q96HY7,O43674,Q15070,P03915,P55072,Q8WYQ3,Q8IU57,Q9Y375,Q86Y39
GO:BP	negative regulation of cell cycle process	GO:0010948	0.00832019	2.07987	400	1248	53	18123	Q9UIC8,Q13619,P50748,A5YKK6,Q14997,P62333,O15151,Q9BXW9,Q9UNS1,Q9P2K8,Q9UI95,Q5JVF3,Q15645,P06493,Q9UN37,P42772,P24385,Q68E01,O60921,O00231,O00232,P48556,O96017,O14757,Q5TBB1,Q7Z5K2,P14635,P62195,P62191,P06400,Q16539,Q96SN8,Q9NZN8,O75832,Q9NRD1,Q15554,Q96FV9,Q06587,P40306,Q06945,P04637,P43246,P28065,Q99708,Q9HAW4,Q9BQA5,P46527,P52926,O75367,P16104,O75414,Q92786,Q8NG66
GO:BP	nuclear division	GO:0000280	0.00834169	2.07875	495	1248	62	18123	Q29RF7,Q9NTI5,O75694,Q9BW27,Q9UJX4,Q8N2Z9,Q9UIC8,Q8N1F7,P50748,P57740,Q15021,Q92878,P19784,Q99986,Q12768,Q9BXW9,Q9UI95,Q7Z460,Q5JVF3,Q9UJX3,Q15645,Q8WUM0,Q9H0H5,Q9BPX3,P06493,Q9UN37,Q9NRG9,Q9NTJ3,Q9UJX6,Q9H1A4,Q9BZD4,O96017,Q8IXJ6,P23258,O14757,P18754,Q8WVM7,P52948,P14635,Q96IY1,O00139,P06400,Q96SN8,P30260,Q8TEP8,O75351,O95347,Q9BXT6,Q86XI2,O15013,A8MT69,Q02224,Q96DE5,Q14739,Q9UQN3,Q9BY43,P46527,…
GO:BP	regulation of G2/M transition of mitotic cell cycle	GO:0010389	0.00940531	2.02663	204	1248	33	18123	Q14204,Q14997,Q14008,P62333,Q9BT25,P04350,Q7Z460,Q68CZ6,Q9H6D7,P06493,Q9UN37,P24385,Q68E01,O60921,O00231,O00232,P48556,P07437,P23258,O14757,Q5TBB1,P14635,P62195,P62191,Q96SN8,Q9UPN4,Q8TEP8,O75351,O75832,P40306,P28065,Q9HAW4,P52926
GO:BP	nucleobase-containing compound catabolic process	GO:0034655	0.00954035	2.02044	573	1248	69	18123	Q99633,Q9BXI3,Q9NZJ9,P42345,P42704,Q9NV35,A5YKK6,P52294,Q96Q15,Q14997,P62333,Q9NYY8,Q5JVF3,P39748,Q6PGP7,Q9H0P0,Q8IV48,Q9HAU5,Q969Z0,O75792,Q8ND04,P27815,Q09161,O00231,P63173,O00232,P48556,Q5PRF9,Q96A09,O43414,Q7L8L6,Q5TBB1,P62913,P49137,Q8NFZ0,Q9Y6M1,P62195,P62191,Q16539,P62277,Q9NZN8,Q9UPR3,Q8TB72,O00425,O75832,Q13148,P51114,Q7KZF4,P52272,Q9Y446,P40306,Q9Y333,P28065,Q9H9G7,Q3LIE5,O00273,P00491,…
GO:BP	nucleotide metabolic process	GO:0009117	0.00999427	2.00025	541	1248	66	18123	O75694,Q9BXI3,Q9UDR5,Q9BW27,Q9NZJ9,Q9NV35,Q8N1F7,Q99766,P57740,Q9BZQ4,P27144,Q53GQ0,P48735,Q9NZ01,Q9ULC5,P23919,P08754,Q8WUM0,P27540,Q9H0P0,Q9NRG9,O60488,P27815,Q9NVE7,O75964,O15294,P11172,Q5TBB1,Q9P0J1,P49327,P52948,P29317,Q4G176,P19367,P27707,Q9Y2X7,P53007,Q9Y305,P11586,O60313,Q02218,P48047,O95573,Q7Z3B4,Q01167,O95671,Q6Y1H2,P04818,O95544,Q8WVX9,Q9UJS0,O43708,P00491,O60704,Q96HY7,Q9Y3B8,Q8IW45,…
GO:BP	cell cycle G2/M phase transition	GO:0044839	0.0118405	1.92663	273	1248	40	18123	Q9UIC8,Q14204,Q14997,Q14008,P62333,Q9BT25,P04350,Q7Z460,Q68CZ6,Q9H6D7,P06493,Q9UN37,P42772,P24385,Q68E01,O60921,O00231,O00232,P48556,O96017,P07437,P50570,P23258,O14757,Q5TBB1,P14635,P62195,P62191,Q96SN8,Q9UPN4,Q8TEP8,O75351,O75832,P40306,P04637,P28065,Q96CV9,Q9HAW4,P52926,O75367
GO:BP	localization	GO:0051179	0.0125118	1.90268	6938	1248	552	18123	Q9P1T7,O95214,Q05084,P61018,Q99633,P13498,Q7Z3U7,Q86XE0,O75694,Q96JA3,O76094,Q9UPA5,P49754,Q99626,O15120,Q96KG9,Q9BW27,O14939,P30559,P57678,Q9BYX2,Q96JH7,Q9H269,Q9H4A6,Q9Y6D5,Q86U38,Q6PIF6,Q6YHU6,O15055,Q15006,Q9H4G4,P42345,O75129,O14975,Q13895,O60684,Q6NUK1,O94925,Q6P9B6,Q8TAG9,Q9UH62,P24468,Q9UID3,P21964,Q3ZCQ8,Q9P253,O76090,P51159,P42704,Q9UNT1,Q9BSJ2,Q96JG6,Q9Y3Y2,Q96A65,Q14204,Q8N1B4,Q8N1F7,…
GO:BP	DNA integrity checkpoint signaling	GO:0031570	0.0130431	1.88462	144	1248	26	18123	Q13619,A5YKK6,O15151,Q9BXW9,Q9UNS1,Q9P2K8,P06493,P24385,O60921,O96017,O14757,Q5TBB1,P14635,Q16539,Q9NZN8,Q9NRD1,Q96FV9,Q06945,P04637,P43246,Q9HAW4,Q9BQA5,P46527,P52926,P16104,Q8NG66
GO:BP	energy derivation by oxidation of organic compounds	GO:0015980	0.0130827	1.8833	334	1248	46	18123	O15055,Q9BQG0,P42345,P15735,P11217,Q99766,Q9Y5T4,Q99643,P27144,P48735,O75874,O95168,P06493,P28331,O75390,O75964,P36873,P31930,P17568,Q15390,P56556,P14635,P07954,Q04446,P22695,P21912,O14548,O00483,Q02218,P48047,Q06210,O95210,P42336,P04637,P43246,Q9UJS0,O43676,Q96HY7,O43674,Q15070,P03915,P55072,Q8WYQ3,Q8IU57,Q9Y375,Q86Y39
GO:BP	apoptotic process	GO:0006915	0.0135358	1.86852	1998	1248	187	18123	O94768,P78527,Q9H4A6,Q9BQG0,P42345,Q92636,Q3ZCQ8,Q9UIC8,Q9UL15,P30536,Q13619,P49917,Q9NP92,P52294,P62745,P19784,O95470,Q8WYA6,O60443,Q9NYY8,O15151,O43236,Q96KA5,P12236,O00429,Q13043,P51398,O95140,P05141,P47897,O15530,Q5JVF3,Q96TA1,Q9P289,P45984,Q9ULC5,Q96QK1,Q13155,P08754,Q9Y2A7,P45985,P42224,Q14833,Q12778,P04083,Q9NR80,Q8WUM4,P06493,O95155,O76024,P28331,O75146,O15392,P15056,Q63HN8,Q9BW72,P18085,…
GO:BP	cellular response to heat	GO:0034605	0.0139069	1.85677	119	1248	23	18123	O75694,Q9BW27,Q8N122,P42345,Q9UL15,Q8N1F7,P57740,Q9UNE7,Q8WUM0,Q99615,Q9NRG9,P52948,P49137,P16615,P07948,P27361,Q7Z3B4,Q13555,O15514,Q9H3M9,P55072,Q9UJY1,Q9BVC4
GO:BP	anaphase-promoting complex-dependent catabolic process	GO:0031145	0.0141097	1.85048	87	1248	19	18123	Q9UJX4,Q14997,P62333,Q9UJX3,P06493,O00231,Q9UJX6,Q9H1A4,O00232,P48556,P14635,P62195,P62191,P06400,P30260,O75832,P40306,P28065,Q96DE5
GO:BP	DNA damage checkpoint signaling	GO:0000077	0.0141516	1.84919	136	1248	25	18123	Q13619,A5YKK6,O15151,Q9BXW9,Q9P2K8,P06493,P24385,O60921,O96017,O14757,Q5TBB1,P14635,Q16539,Q9NZN8,Q9NRD1,Q96FV9,Q06945,P04637,P43246,Q9HAW4,Q9BQA5,P46527,P52926,P16104,Q8NG66
GO:BP	nucleobase-containing compound transport	GO:0015931	0.0144615	1.83979	246	1248	37	18123	O75694,Q9BW27,Q6NUK1,P42704,Q9Y3Y2,Q8N1F7,Q96Q15,P57740,O15439,Q14008,P12236,O43592,P05141,Q15388,Q5JVF3,Q8WUM0,P78382,Q9HAU5,Q9NRG9,Q09161,P52948,Q9Y6M1,Q9NQQ7,Q9UPR3,O00425,Q7Z3B4,Q8TDW0,Q96FV9,Q6UN15,Q08722,O15514,Q07955,P67809,Q16629,P84103,Q9P2I0,O00159
GO:BP	macromolecule metabolic process	GO:0043170	0.0149014	1.82677	9867	1248	754	18123	Q9UPU5,Q9P1T7,O95260,Q9Y3C7,Q29RF7,Q99633,P13498,O43929,P45877,Q92685,O94768,Q96EL2,Q9NTI5,O75694,Q9P2F5,Q9ULK4,O94952,Q15386,Q96LD8,Q9UDR5,Q99626,Q9UHV7,O15120,Q96KG9,Q9BW27,Q6NUI2,Q5JTH9,P82921,P57678,Q9NW81,P78527,Q96JH7,Q6ZXV5,Q92522,Q9H4A6,Q9Y6D5,Q86U38,Q9UBM1,Q6YHU6,O15055,O15111,Q8N9N2,Q6ZRQ5,Q8N122,Q10469,Q9BQG0,P42345,Q13895,P15735,Q96EY7,O60684,Q9UJX4,Q96T76,Q92616,Q9UBD5,Q9UH62,P24468,…
GO:BP	aromatic compound catabolic process	GO:0019439	0.014921	1.8262	636	1248	74	18123	Q99633,Q9BXI3,Q9NZJ9,P42345,P21964,P42704,Q9NV35,A5YKK6,P52294,Q96Q15,Q14997,P62333,Q9NYY8,Q5JVF3,P39748,Q6PGP7,Q9H0P0,Q8IV48,Q9HAU5,Q969Z0,O75792,Q8ND04,P27815,P07099,Q09161,O00231,P63173,O00232,P48556,Q5PRF9,Q96A09,O43414,Q7L8L6,Q5TBB1,P62913,P49137,Q8NFZ0,Q9Y6M1,P62195,P62191,Q16539,P62277,Q9NZN8,Q9UPR3,Q8TB72,O00425,O75832,Q13148,P51114,Q7KZF4,P52272,Q9Y446,P40306,Q9Y333,P28065,Q9H9G7,Q3LIE5,…
GO:BP	ribonucleoprotein complex biogenesis	GO:0022613	0.0163178	1.78734	473	1248	59	18123	Q99633,Q5JTH9,P57678,P78527,Q86U38,Q9BQG0,Q13895,Q9BVJ6,Q9H5Q4,Q13619,O75533,Q9NYY8,Q9H583,Q8IUF8,A6NJ78,Q9BYD6,Q13107,Q14152,Q8WWY3,Q9Y262,Q9NVU7,P58557,Q8IV48,P56182,Q09161,P63173,Q7Z7H8,P52756,Q15020,O43414,P62913,Q8WXD5,Q5C9Z4,Q7Z333,Q9Y2R9,Q7Z4Q2,Q9HCS7,O14730,O00571,O75616,Q96RS0,Q99613,Q9Y399,P55265,Q9BUL9,Q9Y333,Q9UBQ5,Q16594,Q9H9G7,O15514,P62888,Q14978,Q8N8A6,Q07955,Q9NR30,P05387,O60936,…
GO:BP	programmed cell death	GO:0012501	0.0168991	1.77214	2158	1248	199	18123	O94768,P78527,Q9H4A6,Q9BQG0,P42345,Q92636,Q3ZCQ8,Q9UIC8,Q9UL15,P30536,Q13619,P49917,Q9NP92,P52294,P62745,P19784,O95470,Q8WYA6,O60443,Q9NYY8,O15151,O43236,Q96KA5,P12236,O00429,Q9P2K8,Q13043,P51398,O95140,P14923,P05141,P47897,Q9UNE7,O15530,Q5JVF3,Q96TA1,Q9P289,P45984,Q9ULC5,Q96QK1,Q13155,P08754,Q9Y2A7,P45985,P42224,Q14833,Q13572,Q12778,P04083,Q9NR80,Q8WUM4,P43405,P06493,O95155,O76024,P28331,O75146,…
GO:BP	macromolecule modification	GO:0043412	0.0184573	1.73383	4345	1248	364	18123	Q9UPU5,Q9P1T7,O95260,Q9Y3C7,P45877,Q92685,O94768,O75694,O94952,Q15386,Q96LD8,Q9UDR5,Q96KG9,Q9BW27,P78527,Q96JH7,Q6ZXV5,Q6YHU6,O15055,O15111,Q8N9N2,Q8N122,Q10469,P42345,P15735,Q9UJX4,Q92616,P24468,Q9H9A6,Q14139,Q3ZCQ8,Q8N2Z9,Q8IWV7,Q9P253,Q9UIC8,Q9UL15,Q9Y3Y2,Q9H5Q4,Q9Y6J0,Q8N1F7,P30536,Q93008,Q13619,Q9NYU1,Q96Q15,Q14166,P57740,Q92878,P19784,Q6P3W7,Q99986,Q2YD98,Q9Y3C4,O96028,Q14738,Q14997,P62333,…
GO:BP	regulation of protein catabolic process	GO:0042176	0.0191598	1.71761	401	1248	52	18123	Q6ZXV5,Q9UL15,Q9NV35,P19784,P62333,O15151,Q86UE8,Q9C0D3,Q9UI95,Q9UNE7,Q8NF37,Q9H4H8,P45984,Q96QK1,Q12778,Q9H270,O96017,O15294,P46459,Q9ULT8,Q8IXJ6,P62913,Q9UBS8,Q7Z6Z7,Q9Y5K5,Q92922,P62195,P62191,Q9UKS6,O75396,O75832,P46934,O75150,Q05397,P35232,P10909,Q9GZP4,O94898,Q16594,P82094,P46527,Q6ICB0,Q9UHD9,Q9GZU8,Q07954,Q5JTC6,P55072,P04003,P16035,P06241,Q03135,Q92995
GO:BP	antigen processing and presentation of exogenous antigen	GO:0019884	0.0194994	1.70998	183	1248	30	18123	P13498,O15111,Q14204,Q14997,P62333,Q00610,Q9H0B6,Q9H0H5,P18084,O00231,O00232,P48556,P50570,O95486,O00203,O14617,O00139,P62195,P62191,O75396,O75832,O94855,P40306,O95487,P84077,P28065,Q02224,O00161,Q15836,Q12840
GO:BP	response to stress	GO:0006950	0.0198015	1.7033	4321	1248	362	18123	Q9P1T7,Q29RF7,P13498,Q9NTI5,O75694,P49754,Q96KG9,Q9BW27,P30559,P78527,Q96JH7,Q6ZXV5,P41587,O15055,O15111,Q8N9N2,Q6ZRQ5,Q8N122,Q9BQG0,P42345,O60684,Q6NUK1,Q6P9B6,Q96T76,Q92616,P21964,Q14139,Q8N2Z9,Q9HCE6,P56192,P51159,Q9UL15,Q12798,Q9NV35,Q8N1F7,P30536,Q13619,P49917,A5YKK6,P35250,Q9NYU1,Q96Q15,Q14166,P57740,P62745,Q92878,Q9Y5T4,Q2YD98,O96028,P40937,O15287,Q14997,P62333,P40938,O15151,Q86UE8,Q9NVI1,…
GO:BP	ribonucleoprotein complex export from nucleus	GO:0071426	0.0200407	1.69809	130	1248	24	18123	O75694,Q9BW27,Q86U38,Q9Y3Y2,Q8N1F7,Q96Q15,P57740,O43592,Q5JVF3,Q8WUM0,Q9NVU7,Q9HAU5,Q9NRG9,Q09161,P52948,Q9UPR3,Q7Z3B4,Q96FV9,Q6UN15,O15514,Q07955,Q16629,P84103,Q9P2I0
GO:BP	negative regulation of cell cycle	GO:0045786	0.0201098	1.69659	487	1248	60	18123	P24468,Q9UIC8,Q13619,P50748,A5YKK6,P62745,Q14997,P62333,O15151,Q9BXW9,Q9UNS1,Q9P2K8,Q9UI95,Q5JVF3,Q15645,P06493,Q9UN37,P42772,P24385,Q68E01,O60921,O00231,O00232,P48556,O96017,P35222,P22694,O14757,Q5TBB1,Q7Z5K2,P14635,P62195,P62191,P06400,Q16539,Q96SN8,Q9NZN8,O75832,Q9NRD1,Q15554,Q00535,Q96FV9,Q06587,P40306,Q06945,P04637,P43246,P28065,Q01664,Q99708,Q9HAW4,Q9BQA5,P46527,P52926,O75367,P16104,P16035,…
GO:BP	response to abiotic stimulus	GO:0009628	0.0204327	1.68967	1264	1248	127	18123	P13498,O75694,Q9BW27,P30559,P78527,O15055,Q8N122,P42345,O76090,Q9UL15,Q8N1F7,P30536,P49917,P57740,P62745,Q2YD98,O15287,Q14997,P62333,O15151,Q86UE8,Q9BXW9,P27144,O00429,Q9UNS1,Q9P2K8,P14923,Q9UNE7,O15530,P39748,Q8WUM0,P45985,Q8WVM8,P42224,P27540,Q99615,Q12778,P04083,O95155,Q9NRG9,P24385,Q68E01,O60921,P21452,P15056,O00231,O00232,P28340,P48556,O96017,P36776,P50570,P35222,Q14232,Q8IXJ6,O14757,Q7L576,…
GO:BP	nucleoside phosphate metabolic process	GO:0006753	0.0207789	1.68238	553	1248	66	18123	O75694,Q9BXI3,Q9UDR5,Q9BW27,Q9NZJ9,Q9NV35,Q8N1F7,Q99766,P57740,Q9BZQ4,P27144,Q53GQ0,P48735,Q9NZ01,Q9ULC5,P23919,P08754,Q8WUM0,P27540,Q9H0P0,Q9NRG9,O60488,P27815,Q9NVE7,O75964,O15294,P11172,Q5TBB1,Q9P0J1,P49327,P52948,P29317,Q4G176,P19367,P27707,Q9Y2X7,P53007,Q9Y305,P11586,O60313,Q02218,P48047,O95573,Q7Z3B4,Q01167,O95671,Q6Y1H2,P04818,O95544,Q8WVX9,Q9UJS0,O43708,P00491,O60704,Q96HY7,Q9Y3B8,Q8IW45,…
GO:BP	nuclear membrane organization	GO:0071763	0.0211982	1.6737	74	1248	17	18123	O75694,Q9BW27,Q8N1F7,P57740,Q99986,Q8WUM0,P06493,Q9UN37,Q8IXJ6,P18754,P52948,P14635,O14656,Q13148,Q14739,Q9UQN3,Q9BY43
GO:BP	organophosphate biosynthetic process	GO:0090407	0.0212933	1.67176	620	1248	72	18123	Q96JA3,O15120,Q6NUI2,O14939,Q9UBM1,Q99766,Q96Q15,Q9BZQ4,O14735,P19784,P27144,Q53GQ0,P48735,Q9Y6K0,Q9NTJ5,Q9NZ01,P12277,O75874,Q8NF37,Q9H490,Q9ULC5,P23919,Q92569,O60488,Q9NVE7,O95674,Q14156,O75964,P14324,Q8N335,Q96S52,P35790,P11172,P49441,Q9P0J1,P49327,Q9Y2S2,Q4G176,P27707,Q9H3H5,P53007,Q8NEB9,P11586,Q9BXW7,P48047,O95573,O60762,Q6Y1H2,P04818,O95544,Q8WVX9,Q13393,P42336,Q969N2,P84077,Q9UBL6,Q9UJS0,…
GO:BP	protein localization to mitochondrion	GO:0070585	0.021835	1.66085	148	1248	26	18123	Q3ZCQ8,P30536,P19784,Q9Y5T4,P12236,O00429,O95140,Q15388,O96008,Q9H270,O43615,O94826,O00203,Q7Z6Z7,P45983,O00170,O75439,P19367,Q9Y512,Q99797,P49257,P15153,P04637,Q9GZY8,Q53H12,Q15070
GO:BP	mRNA processing	GO:0006397	0.0220197	1.65719	532	1248	64	18123	Q99633,P57678,Q9Y3Y2,O75533,Q8WYA6,P31942,Q5VT52,O95104,Q13107,Q96P16,Q8WWY3,Q969Z0,Q09161,P52756,Q15020,Q7L8L6,O60563,Q9NQG5,Q9UJV9,Q8WXD5,Q9Y5B6,Q7Z333,P52948,P14635,Q9HCS7,Q15233,Q8IX01,Q12996,O60341,Q96RS0,Q13148,P55265,P51114,O75150,P52272,Q96FV9,Q9BTD8,Q9Y333,O60231,Q9H875,P55081,Q6UN15,P36954,O75554,O75940,P62310,Q9Y4Y9,O15514,A0A0U1RRE5,Q9P013,Q9UK45,Q9NZ63,Q07955,P67809,Q8NCE0,Q9NW13,Q8T…
GO:BP	cellular nitrogen compound biosynthetic process	GO:0044271	0.0232419	1.63373	5054	1248	415	18123	Q9P1T7,Q9Y3C7,Q96EL2,Q9P2F5,Q9ULK4,Q9BXI3,Q9UDR5,Q99626,Q9UHV7,Q9BW27,P82921,P78527,Q9NZJ9,Q92522,Q8N5B7,Q9UBM1,O15055,O15111,Q8N9N2,Q8N122,Q9BQG0,P42345,Q96EY7,O60684,Q96T76,Q92616,Q9UH62,P24468,Q6P9B9,Q92636,P28702,P56192,Q5T160,P42704,Q6H8Q1,Q9H5Q4,P24278,Q9NV35,O15235,P30536,Q93008,Q99766,Q5JPH6,P49917,A5YKK6,Q8TE12,P35250,Q9NP92,Q8IVH2,P57740,Q9BZQ4,Q92878,O15121,O96028,P40937,Q14997,P62333,…
GO:BP	purine-containing compound metabolic process	GO:0072521	0.0237457	1.62442	468	1248	58	18123	O75694,Q9BXI3,Q9UDR5,Q9BW27,Q9NZJ9,Q9UBM1,Q9NV35,Q8N1F7,Q99766,P57740,P27144,Q53GQ0,Q9NZ01,Q9ULC5,P08754,Q8WUM0,P27540,Q9H0P0,Q9NRG9,O60488,P27815,Q9NVE7,O75964,O15294,Q9P0J1,P49327,P52948,P29317,Q4G176,P19367,P27707,Q9Y2X7,O60341,P53007,Q9Y305,P11586,O60313,Q02218,P48047,O95573,Q7Z3B4,Q01167,Q6Y1H2,Q8WVX9,Q9UJS0,O43708,P00491,O60704,Q96HY7,Q13126,P07108,P55072,Q9NR19,Q5T1C6,P33121,O75376,O75414,…
GO:BP	organelle assembly	GO:0070925	0.0239673	1.62038	921	1248	98	18123	P78527,Q8TAG9,Q8N2Z9,Q9UNT1,Q9BSJ2,Q12798,Q96A65,Q14204,A5YKK6,Q5BJD5,Q7Z3C6,O15439,Q14008,Q12768,Q9NYY8,Q9BT25,O95140,P04350,Q7Z460,Q9H223,Q68CZ6,P45984,Q9H6D7,Q9P2H0,Q9H0H5,Q8WVM8,Q9H4M9,Q9Y679,Q8WUM4,P06493,Q9UN37,Q9NRG9,O95674,Q7Z3E5,Q9H270,Q9NV70,P63173,Q96KP1,P18085,O96017,Q8NEZ2,Q9H2M9,P07437,P50570,Q15555,Q15042,P23258,P62913,Q9UHG0,P18754,Q8WVM7,P61421,Q9Y2R9,Q92538,Q14651,Q9BRG1,P16615,…
GO:BP	G2/M transition of mitotic cell cycle	GO:0000086	0.0257724	1.58885	262	1248	38	18123	Q9UIC8,Q14204,Q14997,Q14008,P62333,Q9BT25,P04350,Q7Z460,Q68CZ6,Q9H6D7,P06493,Q9UN37,P42772,P24385,Q68E01,O60921,O00231,O00232,P48556,O96017,P07437,P50570,P23258,O14757,Q5TBB1,P14635,P62195,P62191,Q96SN8,Q9UPN4,Q8TEP8,O75351,O75832,P40306,P28065,Q96CV9,Q9HAW4,P52926
GO:BP	vesicle-mediated transport to the plasma membrane	GO:0098876	0.0273542	1.56298	141	1248	25	18123	Q9H4A6,Q9Y6D5,Q8TAG9,Q9UID3,Q96JG6,Q96A65,Q8N1B4,Q5VIR6,Q13795,Q9H223,Q567U6,Q96QK1,Q9H4M9,Q9NV70,Q7Z3J2,Q96KP1,P50570,P46459,P51153,Q07960,O95573,Q9NZN4,Q96CV9,Q13277,Q15836
GO:BP	vesicle budding from membrane	GO:0006900	0.0274067	1.56214	107	1248	21	18123	Q9H4A6,Q8WVM8,Q9UN37,P50570,P46459,O95486,Q13492,O00203,Q92538,O14617,Q86SZ2,O75396,P49257,Q15363,O94855,O95487,P84077,Q9BY43,Q96BZ9,Q92614,O15084
GO:BP	cell death	GO:0008219	0.0298408	1.52519	2306	1248	209	18123	O94768,P78527,Q9H4A6,Q9BQG0,P42345,Q6NUK1,Q6P9B6,Q92636,Q3ZCQ8,Q9UIC8,Q9UL15,P30536,Q13619,P49917,Q9NP92,P52294,P62745,P19784,O95470,Q8WYA6,O60443,Q9NYY8,O15151,O43236,Q96KA5,P12236,O00429,Q9P2K8,Q13043,P51398,O95140,P14923,P05141,P47897,Q9UNE7,O15530,Q5JVF3,Q96TA1,Q9P289,P45984,Q9ULC5,Q96QK1,Q13155,P08754,Q9Y2A7,Q9UHD2,P45985,P42224,Q14833,Q13572,Q12778,P04083,Q9NR80,Q8WUM4,P43405,P06493,O95155,…
GO:BP	regulation of protein ubiquitination	GO:0031396	0.0326133	1.4866	216	1248	33	18123	O15055,P42345,Q8N2Z9,Q9UL15,P30536,O43236,Q9NVI1,Q9UI95,O94885,Q14669,Q9UNE7,P45984,Q13107,Q13155,O76024,Q9BTE7,O15294,P62913,Q7Z6Z7,O60341,Q96FW1,O00571,O75832,Q96EY1,O75150,Q00535,O95071,A8MT69,Q06945,Q5JTC6,Q92564,P06241,Q03135
GO:BP	RNA catabolic process	GO:0006401	0.0350792	1.45495	431	1248	54	18123	Q99633,P42345,P42704,A5YKK6,Q96Q15,Q14997,P62333,Q9NYY8,Q5JVF3,P39748,Q6PGP7,Q9HAU5,Q969Z0,O75792,Q8ND04,Q09161,O00231,P63173,O00232,P48556,Q5PRF9,Q96A09,Q7L8L6,Q5TBB1,P62913,P49137,Q9Y6M1,P62195,P62191,Q16539,P62277,Q9NZN8,Q9UPR3,Q8TB72,O00425,O75832,Q13148,P51114,Q7KZF4,P52272,Q9Y446,P40306,Q9Y333,P28065,Q9H9G7,P62310,Q9Y4Y9,O15514,P62888,A0A0U1RRE5,Q9UK45,Q01105,P67809,P05387
GO:BP	positive regulation of organelle organization	GO:0010638	0.0368374	1.43371	630	1248	72	18123	P42345,Q9UJX4,Q9HCE6,Q9Y3Y2,Q14204,P49917,A5YKK6,Q92878,Q14008,Q12768,O00429,P05141,Q7Z460,P45984,Q15047,Q9UJX3,P39748,Q96QK1,Q9Y2A7,P04083,Q96RR4,Q8NE86,Q8WUM4,O75146,P15056,O15294,Q9H2M9,Q12824,Q15020,P35222,Q15042,Q8IXJ6,Q7L576,Q9Y5B6,P78371,P14635,P45983,P06400,Q9Y2X7,Q96SN8,O60341,P30260,Q6DD88,Q9NZN8,P49257,O60313,O75351,P27361,Q6ZV65,O75150,Q15554,Q00535,Q9P2W9,Q9Y6X9,O15013,Q63HQ0,P04637,…
GO:BP	nuclear envelope organization	GO:0006998	0.0387963	1.41121	85	1248	18	18123	O75694,Q9BW27,Q8N1F7,P57740,Q99986,Q8WUM0,P06493,Q9UN37,Q8IXJ6,P18754,P52948,P14635,O14656,Q13148,Q14739,Q9UQN3,Q9BY43,Q9Y2U8
GO:BP	establishment of protein localization to mitochondrion	GO:0072655	0.0398854	1.39919	144	1248	25	18123	Q3ZCQ8,P30536,P19784,Q9Y5T4,P12236,O95140,Q15388,O96008,Q9H270,O43615,O94826,O00203,Q7Z6Z7,P45983,O00170,O75439,P19367,Q9Y512,Q99797,P49257,P15153,P04637,Q9GZY8,Q53H12,Q15070
GO:BP	DNA conformation change	GO:0071103	0.0403857	1.39377	359	1248	47	18123	Q92522,Q8N2Z9,Q9Y6J0,Q13619,P35250,Q8TEX9,Q15021,Q92878,P19784,P40937,Q14997,P40938,O14929,O60264,Q15047,Q9BPX3,P04083,P06493,P35249,Q9NTJ3,Q15020,Q8IXJ6,Q96S55,Q7Z333,Q7Z5K2,P14635,Q8NFZ0,P06400,Q9H4L7,O00571,Q8N3C0,Q9NRZ9,O95347,Q86XI2,Q9Y6X9,A8MT69,P04637,Q8WYB5,Q5SSJ5,Q01105,P52926,Q99880,P57053,O75367,P16104,Q99879,Q9HCK8
GO:BP	membrane organization	GO:0061024	0.0403968	1.39365	1016	1248	105	18123	O75694,Q96JA3,P49754,Q9BW27,Q96JH7,Q9H4A6,Q15006,Q3ZCQ8,Q9P253,Q8N1F7,Q99766,P20073,P57740,O15121,Q99986,Q8NHH9,Q8N3P4,O00429,Q00610,O95140,P05141,Q6UXV4,P01824,P08754,Q8WUM0,Q8WVM8,P04083,Q13505,Q8WUM4,P06493,Q9UN37,O75431,Q96AA3,O75146,P28676,O75964,Q9H270,O15258,P50570,Q9Y4W6,P46459,Q14C86,P51153,O95486,Q8IXJ6,O94826,Q13492,P18754,P52948,O00203,Q7Z6Z7,P14635,Q92538,O14617,P45983,P08133,O14656,…
GO:BP	ncRNA transcription	GO:0098781	0.0427189	1.36938	110	1248	21	18123	P42345,Q6P9B9,P56192,Q12789,Q5VT52,Q659A1,Q96P16,Q68E01,Q09161,Q12824,O60563,Q9NQG5,Q00403,P04637,Q8N5P1,Q16594,P36954,O15514,Q5TA45,O75367,Q9NV88
GO:BP	protein targeting to mitochondrion	GO:0006626	0.0447163	1.34953	102	1248	20	18123	Q3ZCQ8,P30536,P19784,Q9Y5T4,P12236,O95140,Q15388,O96008,Q9H270,O43615,O94826,Q7Z6Z7,O00170,O75439,Q9Y512,Q99797,P49257,P15153,Q9GZY8,Q53H12
GO:BP	protein ubiquitination	GO:0016567	0.0453298	1.34362	900	1248	95	18123	Q9Y3C7,O94952,Q15386,P78527,Q96JH7,O15055,P42345,Q9UJX4,Q14139,Q8N2Z9,Q8IWV7,Q9P253,Q9UL15,P30536,Q93008,Q13619,Q2YD98,Q14997,P62333,O43236,Q9NVI1,Q9P2K8,Q9UI95,O94885,Q14669,Q9UNE7,P45984,Q9UJX3,Q13107,Q13155,Q9H0C5,O14933,O95155,O75448,O76024,Q96LD4,Q9BTE7,Q7Z6J8,Q9H270,O00231,Q9UJX6,Q9H1A4,Q63HN8,Q9NXF7,O00232,P48556,O15294,Q9ULT8,P35222,P62913,Q9BSL1,Q9UBS8,Q86WB0,Q7Z6Z7,Q96BN8,Q13617,Q8NFZ0,…
GO:BP	regulation of cellular component organization	GO:0051128	0.046918	1.32866	2439	1248	218	18123	P61018,P13498,Q9UDR5,P30559,Q92522,Q9H4A6,Q8N122,P42345,Q9BTW9,Q9UJX4,Q9HCE6,Q9P253,Q9UIC8,Q9UL15,Q9Y3Y2,Q14204,O43166,P30536,Q13619,P49917,P50748,A5YKK6,Q27J81,Q8TE12,Q96Q15,P62745,Q92878,P19784,Q9Y5T4,Q6P3W7,Q14008,P62333,Q12768,Q86UE8,Q12860,P36507,O00429,Q00610,O75177,Q9UI95,Q99501,P04350,Q8WUP2,Q14669,P05141,Q9UNE7,Q7Z460,Q9H223,Q5JVF3,Q5T4F4,P45984,Q15047,Q9UJX3,O95104,P39748,Q96QK1,Q15645,…
GO:BP	long-chain fatty-acyl-CoA biosynthetic process	GO:0035338	0.0470397	1.32754	19	1248	8	18123	Q53GQ0,Q9NZ01,Q9ULC5,O60488,Q4G176,O95573,Q6Y1H2,P33121
GO:CC	intracellular anatomical structure	GO:0005622	2.16581e-62	61.6644	14808	1282	1214	18964	A3KMH1,Q9UPU5,Q9P1T7,O95214,O95260,Q05084,P61018,Q9Y3C7,Q29RF7,Q99633,P13498,O43929,P45877,Q92685,Q7Z3U7,Q86XE0,O94768,Q96EL2,Q9NTI5,O75694,P30038,Q8NHU2,Q96JA3,Q9ULK4,O94952,Q15386,O76094,Q9BXI3,Q96LD8,Q9UPA5,Q9NSV4,P49754,Q9UDR5,Q9P227,O60879,Q99626,Q9UHV7,O15120,Q96KG9,Q9BW27,Q6NUI2,O14939,Q5JTH9,P82921,P57678,Q9NW81,Q9BYX2,P78527,Q96JH7,Q9NZJ9,Q6ZXV5,Q9H269,Q92522,Q9H4A6,Q9Y6D5,Q86U38,Q8N5B7,…
GO:CC	intracellular membrane-bounded organelle	GO:0043231	1.71049e-60	59.7669	12046	1282	1077	18964	A3KMH1,Q9UPU5,Q9P1T7,O95214,O95260,Q05084,P61018,Q9Y3C7,Q29RF7,Q99633,P13498,O43929,P45877,Q92685,Q7Z3U7,Q86XE0,O94768,Q96EL2,Q9NTI5,O75694,P30038,Q96JA3,Q9ULK4,Q15386,O76094,Q9UPA5,Q9NSV4,P49754,Q9UDR5,O60879,Q99626,Q9UHV7,O15120,Q96KG9,Q9BW27,Q6NUI2,O14939,Q5JTH9,P82921,P57678,Q9NW81,Q9BYX2,P78527,Q96JH7,Q9NZJ9,Q6ZXV5,Q9H269,Q92522,Q9H4A6,Q9Y6D5,Q86U38,Q8N5B7,Q8NFV4,Q9UBM1,Q6YHU6,O15055,O15111,…
GO:CC	intracellular organelle	GO:0043229	1.79524e-54	53.7459	13117	1282	1122	18964	A3KMH1,Q9UPU5,Q9P1T7,O95214,O95260,Q05084,P61018,Q9Y3C7,Q29RF7,Q99633,P13498,O43929,P45877,Q92685,Q7Z3U7,Q86XE0,O94768,Q96EL2,Q9NTI5,O75694,P30038,Q8NHU2,Q96JA3,Q9ULK4,Q15386,O76094,Q9UPA5,Q9NSV4,P49754,Q9UDR5,O60879,Q99626,Q9UHV7,O15120,Q96KG9,Q9BW27,Q6NUI2,O14939,Q5JTH9,P82921,P57678,Q9NW81,Q9BYX2,P78527,Q96JH7,Q9NZJ9,Q6ZXV5,Q9H269,Q92522,Q9H4A6,Q9Y6D5,Q86U38,Q8N5B7,Q6PIF6,Q8NFV4,Q9UBM1,Q6YHU6,…
GO:CC	membrane-bounded organelle	GO:0043227	8.66318e-54	53.0623	13201	1282	1125	18964	A3KMH1,Q9UPU5,Q9P1T7,O95214,O95260,Q05084,P61018,Q9Y3C7,Q29RF7,Q99633,P13498,O43929,P45877,Q92685,Q7Z3U7,Q86XE0,O94768,Q96EL2,Q9NTI5,O75694,P30038,Q8NHU2,Q96JA3,Q9ULK4,Q15386,O76094,Q9UPA5,Q9NSV4,P49754,Q9UDR5,Q9P227,O60879,Q99626,Q9UHV7,O15120,Q96KG9,Q9BW27,Q6NUI2,O14939,Q5JTH9,P82921,P57678,Q9NW81,Q9BYX2,P78527,Q96JH7,Q9NZJ9,Q6ZXV5,Q9H269,Q92522,Q9H4A6,Q9Y6D5,Q86U38,Q8N5B7,Q6PIF6,Q8NFV4,Q9UBM1,…
GO:CC	cytoplasm	GO:0005737	6.43366e-52	51.1915	11951	1282	1054	18964	A3KMH1,Q9UPU5,Q9P1T7,O95214,O95260,Q05084,P61018,Q29RF7,P13498,O43929,P45877,Q92685,Q7Z3U7,Q86XE0,O94768,Q96EL2,Q9NTI5,O75694,P30038,Q8NHU2,Q96JA3,O94952,O76094,Q9BXI3,Q96LD8,Q9UPA5,Q9NSV4,P49754,Q9UDR5,Q9P227,O60879,O15120,Q96KG9,Q9BW27,Q6NUI2,O14939,Q5JTH9,P82921,P57678,Q9NW81,Q9BYX2,P78527,Q96JH7,Q9NZJ9,Q6ZXV5,Q9H269,Q9H4A6,Q9Y6D5,Q8N5B7,Q6PIF6,Q8NFV4,Q9UBM1,Q6YHU6,O15055,O15111,Q6ZRQ5,Q15006,…
GO:CC	organelle	GO:0043226	2.52439e-48	47.5978	14027	1282	1156	18964	A3KMH1,Q9UPU5,Q9P1T7,O95214,O95260,Q05084,P61018,Q9Y3C7,Q29RF7,Q99633,P13498,O43929,P45877,Q92685,Q7Z3U7,Q86XE0,O94768,Q96EL2,Q9NTI5,O75694,P30038,Q8NHU2,Q96JA3,Q9ULK4,Q15386,O76094,Q9UPA5,Q9NSV4,P49754,Q9UDR5,Q9P227,O60879,Q99626,Q9UHV7,O15120,Q96KG9,Q9BW27,Q6NUI2,O14939,Q5JTH9,P82921,P57678,Q9NW81,Q9BYX2,P78527,Q96JH7,Q9NZJ9,Q6ZXV5,Q9H269,Q92522,Q9H4A6,Q9Y6D5,Q86U38,Q8N5B7,Q6PIF6,Q8NFV4,Q9UBM1,…
GO:CC	cytosol	GO:0005829	2.33081e-44	43.6325	5361	1282	596	18964	Q9UPU5,Q05084,Q29RF7,O43929,Q7Z3U7,Q86XE0,Q9NTI5,O75694,P30038,Q96JA3,O94952,O76094,Q9BXI3,Q96LD8,Q9NSV4,P49754,Q9UDR5,Q9P227,O60879,Q96KG9,Q9BW27,Q5JTH9,P57678,Q9BYX2,P78527,Q9NZJ9,Q9H4A6,Q9Y6D5,Q9UBM1,Q6YHU6,O15055,O15111,Q6ZRQ5,Q8N122,P42345,O14975,O60716,Q13895,P15735,Q96EY7,Q9UJX4,O94925,Q6P9B6,Q96T76,Q92616,Q8TAG9,Q9UH62,P24468,Q9UID3,P21964,Q6P9B9,Q92636,Q8N2Z9,Q9HCE6,Q9BVJ6,Q8IWV7,P56192,…
GO:CC	intracellular organelle lumen	GO:0070013	9.41348e-40	39.0262	5579	1282	600	18964	Q9UPU5,Q9P1T7,Q9Y3C7,Q29RF7,Q99633,O43929,Q96EL2,Q9NTI5,P30038,Q96JA3,Q9ULK4,Q9UDR5,O60879,Q99626,Q9UHV7,Q9BW27,Q5JTH9,P82921,P57678,Q9BYX2,P78527,Q96JH7,Q92522,Q9H4A6,Q86U38,O15055,O15111,Q8N9N2,Q6ZRQ5,Q8N122,Q9BQG0,P42345,O14975,Q13895,Q96EY7,O60684,Q9UJX4,O94925,Q6P9B6,Q96T76,Q9UBD5,A6NHN6,P24468,Q9UID3,Q6P9B9,Q3ZCQ8,Q8N2Z9,Q9BVJ6,P28702,P56192,Q5T160,Q9H3U1,Q9UIC8,P51159,P42704,Q9BSJ2,Q9Y3Y2,…
GO:CC	membrane-enclosed lumen	GO:0031974	9.41348e-40	39.0262	5579	1282	600	18964	Q9UPU5,Q9P1T7,Q9Y3C7,Q29RF7,Q99633,O43929,Q96EL2,Q9NTI5,P30038,Q96JA3,Q9ULK4,Q9UDR5,O60879,Q99626,Q9UHV7,Q9BW27,Q5JTH9,P82921,P57678,Q9BYX2,P78527,Q96JH7,Q92522,Q9H4A6,Q86U38,O15055,O15111,Q8N9N2,Q6ZRQ5,Q8N122,Q9BQG0,P42345,O14975,Q13895,Q96EY7,O60684,Q9UJX4,O94925,Q6P9B6,Q96T76,Q9UBD5,A6NHN6,P24468,Q9UID3,Q6P9B9,Q3ZCQ8,Q8N2Z9,Q9BVJ6,P28702,P56192,Q5T160,Q9H3U1,Q9UIC8,P51159,P42704,Q9BSJ2,Q9Y3Y2,…
GO:CC	organelle lumen	GO:0043233	9.41348e-40	39.0262	5579	1282	600	18964	Q9UPU5,Q9P1T7,Q9Y3C7,Q29RF7,Q99633,O43929,Q96EL2,Q9NTI5,P30038,Q96JA3,Q9ULK4,Q9UDR5,O60879,Q99626,Q9UHV7,Q9BW27,Q5JTH9,P82921,P57678,Q9BYX2,P78527,Q96JH7,Q92522,Q9H4A6,Q86U38,O15055,O15111,Q8N9N2,Q6ZRQ5,Q8N122,Q9BQG0,P42345,O14975,Q13895,Q96EY7,O60684,Q9UJX4,O94925,Q6P9B6,Q96T76,Q9UBD5,A6NHN6,P24468,Q9UID3,Q6P9B9,Q3ZCQ8,Q8N2Z9,Q9BVJ6,P28702,P56192,Q5T160,Q9H3U1,Q9UIC8,P51159,P42704,Q9BSJ2,Q9Y3Y2,…
GO:CC	mitochondrion	GO:0005739	4.48362e-32	31.3484	1678	1282	249	18964	A3KMH1,Q96EL2,P30038,Q9UDR5,Q6NUI2,P82921,Q9NW81,Q9H4A6,Q8NFV4,Q9UBM1,P42345,Q96EY7,Q6NUK1,O94925,Q9UH62,Q3ZCQ8,Q5T160,Q9BRJ2,P42704,Q9UL15,Q9H5Q4,O15235,P30536,Q99766,Q5JPH6,Q9NP92,O15121,Q9Y5T4,Q99643,Q3SXM5,O15287,Q86YH6,Q9NYY8,Q00325,Q9UHQ9,Q9H583,O76031,O43236,P27144,P36507,P12236,O00429,P48735,O14929,Q92552,Q7L5Y1,P51398,O95140,Q9NRX2,Q15031,A6NJ78,Q9H9J2,Q9H0B6,P05141,Q6UXV4,P47897,O75874,…
GO:CC	nuclear lumen	GO:0031981	9.48347e-31	30.023	4453	1282	486	18964	Q9UPU5,Q9P1T7,Q9Y3C7,Q29RF7,Q99633,O43929,Q9NTI5,Q96JA3,Q9ULK4,O60879,Q99626,Q9UHV7,Q9BW27,Q5JTH9,P57678,Q9BYX2,P78527,Q92522,Q86U38,O15055,O15111,Q8N9N2,Q6ZRQ5,Q8N122,Q9BQG0,P42345,Q13895,Q96EY7,O60684,Q9UJX4,Q6P9B6,Q96T76,Q9UBD5,A6NHN6,P24468,Q9UID3,Q6P9B9,Q3ZCQ8,Q8N2Z9,Q9BVJ6,P28702,P56192,Q9H3U1,Q9UIC8,P42704,Q9BSJ2,Q9Y3Y2,Q9Y6J0,P24278,Q8N1F7,Q13619,P49917,O75533,O75884,P35250,P52294,Q96Q15,…
GO:CC	nucleus	GO:0005634	4.25531e-28	27.3711	7607	1282	711	18964	Q9UPU5,Q9P1T7,O95260,Q9Y3C7,Q29RF7,Q99633,P13498,O43929,O94768,Q9NTI5,O75694,Q96JA3,Q9ULK4,Q15386,Q9UPA5,Q9NSV4,Q9UDR5,O60879,Q99626,Q9UHV7,Q96KG9,Q9BW27,Q5JTH9,P57678,Q9BYX2,P78527,Q96JH7,Q9NZJ9,Q92522,Q86U38,Q8N5B7,O15055,O15111,Q8N9N2,Q6ZRQ5,Q15006,Q8N122,Q9BQG0,P42345,O60716,Q13895,Q96EY7,O60684,Q9UJX4,Q6P9B6,Q96T76,Q9UBD5,A6NHN6,Q9UH62,P24468,Q9UID3,Q14139,Q6P9B9,Q3ZCQ8,Q8N2Z9,Q9BVJ6,P28702,…
GO:CC	nucleoplasm	GO:0005654	6.72564e-28	27.1723	4112	1282	450	18964	Q9UPU5,Q9Y3C7,Q29RF7,Q99633,O43929,Q9NTI5,Q96JA3,Q9ULK4,Q99626,Q9UHV7,Q9BW27,P57678,Q9BYX2,P78527,Q92522,O15055,O15111,Q8N9N2,Q6ZRQ5,Q8N122,Q9BQG0,P42345,Q13895,Q96EY7,O60684,Q9UJX4,Q6P9B6,Q96T76,Q9UBD5,A6NHN6,P24468,Q6P9B9,Q3ZCQ8,Q8N2Z9,Q9BVJ6,P28702,Q9H3U1,Q9UIC8,P42704,Q9BSJ2,Q9Y3Y2,Q9Y6J0,P24278,Q13619,P49917,O75533,O75884,P35250,P52294,Q96Q15,Q15021,Q92878,P19784,Q2M389,Q99986,Q2YD98,O96028,…
GO:CC	protein-containing complex	GO:0032991	4.31395e-27	26.3651	5541	1282	558	18964	Q9Y3C7,Q99633,P13498,O43929,Q96EL2,O75694,Q8NHU2,Q9ULK4,O94952,Q15386,O76094,P49754,Q99626,Q9UHV7,Q96KG9,Q9BW27,P82921,P57678,Q9NW81,P78527,Q9H269,Q92522,Q86U38,Q6PIF6,O15111,Q8N9N2,Q6ZRQ5,Q15006,Q8N122,Q9BQG0,P42345,O60716,Q13895,P15735,O75578,Q9UJX4,Q96T76,Q92616,Q9UBD5,Q8TAG9,Q9UID3,Q14139,Q6P9B9,Q3ZCQ8,Q8N2Z9,Q9BVJ6,Q8IWV7,P28702,P56192,Q9P253,O76090,P42704,Q8N5L8,Q9BSJ2,Q96JG6,Q9Y3Y2,Q96A65,…
GO:CC	envelope	GO:0031975	1.84205e-20	19.7347	1244	1282	179	18964	Q96EL2,O75694,Q9BW27,Q6NUI2,Q5JTH9,P82921,Q9NW81,Q9H4A6,Q9UBM1,P42345,Q96EY7,Q6NUK1,Q9UH62,Q6P9B9,Q3ZCQ8,P42704,O15235,Q8N1F7,P30536,Q99766,Q9NP92,P52294,P57740,O15121,Q9Y5T4,Q99643,Q00325,O76031,O43236,P12236,O00429,Q9Y6K0,Q92552,P51398,O95140,O43592,Q9NRX2,Q9H9J2,P05141,Q6UXV4,Q15388,Q5JVF3,Q9BQ95,Q9BZE1,Q9HD33,Q9BYD6,Q9ULC5,P23919,Q8WUM0,O95168,P04083,Q13505,Q8NE86,Q9NRG9,O60488,Q9BUB7,O75431,…
GO:CC	organelle envelope	GO:0031967	1.84205e-20	19.7347	1244	1282	179	18964	Q96EL2,O75694,Q9BW27,Q6NUI2,Q5JTH9,P82921,Q9NW81,Q9H4A6,Q9UBM1,P42345,Q96EY7,Q6NUK1,Q9UH62,Q6P9B9,Q3ZCQ8,P42704,O15235,Q8N1F7,P30536,Q99766,Q9NP92,P52294,P57740,O15121,Q9Y5T4,Q99643,Q00325,O76031,O43236,P12236,O00429,Q9Y6K0,Q92552,P51398,O95140,O43592,Q9NRX2,Q9H9J2,P05141,Q6UXV4,Q15388,Q5JVF3,Q9BQ95,Q9BZE1,Q9HD33,Q9BYD6,Q9ULC5,P23919,Q8WUM0,O95168,P04083,Q13505,Q8NE86,Q9NRG9,O60488,Q9BUB7,O75431,…
GO:CC	mitochondrial matrix	GO:0005759	1.12045e-19	18.9506	482	1282	96	18964	Q96EL2,P30038,Q9UDR5,P82921,O94925,Q5T160,P42704,Q9H5Q4,O15235,Q5JPH6,Q9NP92,Q9Y5T4,Q86YH6,Q9NYY8,O76031,P27144,P48735,Q92552,P51398,Q9NRX2,Q15031,A6NJ78,Q9H9J2,P05141,P47897,Q9BZE1,Q9HD33,P23919,P06493,Q969Z0,Q96Q11,P28331,O75390,Q96I59,Q5HYK3,Q9Y606,Q7Z7H8,P36776,P18031,Q9Y2Q3,P30837,Q02338,O43615,Q7L8L6,Q9Y3B7,P45954,Q9P0J1,P14635,Q9Y2R9,P07954,P49419,Q4G176,O75439,P05165,Q99797,Q6PI48,Q9NX46,…
GO:CC	organelle membrane	GO:0031090	1.53003e-18	17.8153	3644	1282	381	18964	Q05084,P61018,P13498,Q92685,Q7Z3U7,Q96EL2,O75694,Q96JA3,Q9UPA5,P49754,O15120,Q96KG9,Q9BW27,Q6NUI2,O14939,Q5JTH9,P82921,Q9NW81,Q9H269,Q9H4A6,Q9Y6D5,Q8N5B7,Q9UBM1,Q6YHU6,Q15006,Q9H4G4,Q8N122,Q10469,P42345,O14975,Q96EY7,Q6NUK1,Q6P9B6,Q9UH62,Q9UID3,Q6P9B9,Q3ZCQ8,Q9P253,P51159,P42704,Q8N1B4,O15235,Q8N1F7,P30536,Q99766,Q5VIR6,A5YKK6,Q9NP92,P20073,P57740,Q9BZQ4,P62745,O14735,O15121,Q9Y5T4,Q6P3W7,Q13795,…
GO:CC	mitochondrial membrane	GO:0031966	5.19451e-18	17.2845	750	1282	123	18964	Q96EL2,Q6NUI2,P82921,Q9NW81,Q9UBM1,P42345,Q96EY7,Q6NUK1,Q9UH62,Q3ZCQ8,O15235,P30536,Q99766,Q9NP92,O15121,Q9Y5T4,Q99643,Q00325,O76031,O43236,P12236,O00429,Q92552,P51398,O95140,Q9NRX2,Q9H9J2,P05141,Q6UXV4,Q15388,Q9BQ95,Q9BZE1,Q9HD33,Q9BYD6,Q9ULC5,O95168,P04083,Q13505,Q8NE86,O60488,Q9BUB7,O75431,P28331,O96008,O95674,O75964,Q5HYK3,Q9BW72,Q7Z7H8,O15294,P23443,Q5TEU4,P50570,Q9Y4W6,P18031,Q02338,Q8NBU5,…
GO:CC	mitochondrial envelope	GO:0005740	7.11475e-18	17.1478	800	1282	128	18964	Q96EL2,Q6NUI2,P82921,Q9NW81,Q9H4A6,Q9UBM1,P42345,Q96EY7,Q6NUK1,Q9UH62,Q3ZCQ8,O15235,P30536,Q99766,Q9NP92,O15121,Q9Y5T4,Q99643,Q00325,O76031,O43236,P12236,O00429,Q92552,P51398,O95140,Q9NRX2,Q9H9J2,P05141,Q6UXV4,Q15388,Q9BQ95,Q9BZE1,Q9HD33,Q9BYD6,Q9ULC5,P23919,O95168,P04083,Q13505,Q8NE86,O60488,Q9BUB7,O75431,P28331,O96008,O95674,O75964,Q5HYK3,Q9BW72,Q7Z7H8,O15294,P23443,Q5TEU4,P50570,Q9Y4W6,P18031,…
GO:CC	organelle inner membrane	GO:0019866	9.625e-16	15.0166	564	1282	98	18964	Q96EL2,P82921,Q9NW81,Q96EY7,Q6NUK1,Q3ZCQ8,P42704,O15235,Q99766,Q9NP92,Q9Y5T4,Q99643,Q00325,O76031,P12236,Q92552,P51398,Q9NRX2,Q9H9J2,P05141,Q6UXV4,Q9BQ95,Q9BZE1,Q9HD33,Q9BYD6,O95168,Q13505,Q8NE86,Q9BUB7,O75431,P28331,O96008,O95674,O75964,Q5HYK3,Q9BW72,Q7Z7H8,Q5TEU4,P42166,Q9Y4W6,P18031,Q02338,Q9NVA1,O43615,Q9Y3B7,P31930,P17568,P56556,Q9Y2R9,P82663,O75439,Q99720,P22695,P21912,Q9Y512,Q9H9B4,O14548,…
GO:CC	mitochondrial inner membrane	GO:0005743	3.18825e-15	14.4964	502	1282	90	18964	Q96EL2,P82921,Q9NW81,Q96EY7,Q6NUK1,Q3ZCQ8,O15235,Q99766,Q9NP92,Q9Y5T4,Q99643,Q00325,O76031,P12236,Q92552,P51398,Q9NRX2,Q9H9J2,P05141,Q6UXV4,Q9BQ95,Q9BZE1,Q9HD33,Q9BYD6,O95168,Q13505,Q8NE86,Q9BUB7,O75431,P28331,O96008,O95674,O75964,Q5HYK3,Q9BW72,Q7Z7H8,Q5TEU4,Q9Y4W6,P18031,Q02338,Q9NVA1,O43615,Q9Y3B7,P31930,P17568,P56556,Q9Y2R9,P82663,O75439,P22695,P21912,Q9Y512,Q9H9B4,O14548,P07948,P53007,O00483,…
GO:CC	mitochondrial protein-containing complex	GO:0098798	1.02751e-12	11.9882	272	1282	58	18964	Q96EL2,P82921,Q9NW81,Q3ZCQ8,O15235,Q9NP92,Q9Y5T4,Q99643,O76031,P12236,Q92552,P51398,Q9NRX2,Q9H9J2,P05141,Q6UXV4,Q15388,Q9BZE1,Q9HD33,O95168,Q13505,Q8NE86,O75431,P28331,O96008,O75964,Q7Z7H8,Q9Y4W6,Q9Y3B7,O94826,P31930,P17568,P56556,Q9Y2R9,O75439,P22695,P21912,Q9Y512,O15091,O00483,P48047,Q9Y399,Q6P1L8,P35232,Q9BYN8,O43676,P21796,Q9BPX6,O43674,P52815,Q53H12,P82909,Q99623,P03915,Q8WYQ3,Q9Y375,Q86Y39,…
GO:CC	non-membrane-bounded organelle	GO:0043228	9.55433e-12	11.0198	5102	1282	464	18964	Q9P1T7,Q29RF7,P13498,O43929,O94768,Q96EL2,Q9NTI5,Q8NHU2,Q9UPA5,P49754,O60879,Q99626,Q96KG9,Q9BW27,Q5JTH9,P82921,P57678,P78527,Q92522,Q9Y6D5,Q86U38,Q6PIF6,O15055,Q6ZRQ5,Q8N122,Q8ND83,Q9BQG0,O60716,Q13895,Q9BTW9,Q96EY7,Q9UJX4,Q6P9B6,Q96T76,Q92616,Q9UBD5,Q9UID3,Q8N2Z9,Q9BVJ6,P28702,P56192,Q9P253,P42704,Q9UNT1,Q6H8Q1,Q9BSJ2,Q9Y3Y2,Q12798,Q9H5Q4,Q14204,O43166,O15235,Q8N1F7,P49917,P50748,A5YKK6,Q8TE12,…
GO:CC	intracellular non-membrane-bounded organelle	GO:0043232	1.85499e-11	10.7317	5094	1282	462	18964	Q9P1T7,Q29RF7,P13498,O43929,O94768,Q96EL2,Q9NTI5,Q8NHU2,Q9UPA5,P49754,O60879,Q99626,Q96KG9,Q9BW27,Q5JTH9,P82921,P57678,P78527,Q92522,Q9Y6D5,Q86U38,Q6PIF6,O15055,Q6ZRQ5,Q8N122,Q8ND83,Q9BQG0,Q13895,Q9BTW9,Q96EY7,Q9UJX4,Q6P9B6,Q96T76,Q92616,Q9UBD5,Q9UID3,Q8N2Z9,Q9BVJ6,P28702,P56192,Q9P253,P42704,Q9UNT1,Q6H8Q1,Q9BSJ2,Q9Y3Y2,Q12798,Q9H5Q4,Q14204,O43166,O15235,Q8N1F7,P49917,P50748,A5YKK6,Q8TE12,P35250,…
GO:CC	nuclear protein-containing complex	GO:0140513	2.98569e-11	10.525	1236	1282	153	18964	Q9Y3C7,Q99633,O43929,O75694,Q9ULK4,Q9UHV7,Q9BW27,P57678,P78527,Q6ZRQ5,Q9UJX4,Q96T76,Q9UBD5,Q6P9B9,Q8N2Z9,P28702,Q9Y3Y2,Q8N1F7,P49917,O75533,P52294,P57740,Q92878,P19784,O15287,Q8WYA6,Q9H583,P31942,Q5VT52,Q9UNS1,O75177,Q9UI95,O43592,O60264,Q659A1,P14923,Q13416,P49643,Q5JVF3,Q9UJX3,Q96P16,O43156,Q8WUM0,Q9Y5N6,Q8WWY3,P27540,Q8IV48,Q9UMN6,Q9HAU5,Q96BN2,Q9NRG9,O75448,Q9Y4R8,Q68E01,O60921,Q9UJX6,Q9H1A4,…
GO:CC	ribonucleoprotein complex	GO:1990904	1.78054e-09	8.74945	694	1282	97	18964	Q99633,Q96EL2,O76094,P82921,P57678,P78527,Q86U38,Q13895,Q92616,Q9BVJ6,P42704,Q8N5L8,O15235,O75533,Q9NP92,Q8WYA6,Q9H583,Q12789,P31942,Q9P2K8,Q92552,P51398,Q9NRX2,Q9H9J2,Q9BZE1,Q9HD33,Q9BYD6,Q14152,Q8WWY3,Q9Y262,Q8IV48,Q9HAU5,P56182,Q09161,P61011,P63173,Q7Z7H8,P52756,P57772,Q15020,Q9UJV9,Q9Y3B7,P62913,Q5VZE5,P52948,Q9Y2R9,Q9HCS7,Q9BRA0,P62277,P07814,O14730,O15091,O00571,Q9UPR3,Q96RS0,Q99613,Q9Y399,…
GO:CC	intracellular protein-containing complex	GO:0140535	1.05938e-08	7.97495	768	1282	102	18964	Q9Y3C7,O94952,Q15386,Q9NW81,P78527,Q8N122,P42345,Q9UJX4,Q96T76,Q14139,Q8IWV7,Q13619,P49917,A5YKK6,Q96Q15,P19784,Q14738,Q14997,P62333,Q5VT52,Q9C0D3,Q9UI95,Q9UNE7,P49643,Q9UJX3,Q96P16,O43156,O14933,P27540,Q9Y679,Q96BN2,O95155,O75448,Q9Y4R8,O75792,Q9BTE7,Q7Z6J8,Q09161,O00231,Q9UJX6,Q9H1A4,Q9NXF7,O00232,P28340,P48556,O15294,Q8TF05,Q5VYK3,Q14CX7,P22694,Q9NQG5,Q5TBB1,Q7L576,Q9UBS8,Q5VZE5,Q96BN8,Q13617,…
GO:CC	catalytic complex	GO:1902494	1.31514e-07	6.88103	1377	1282	153	18964	Q9Y3C7,P13498,O94952,Q15386,Q9NW81,O15111,P15735,Q9UJX4,Q96T76,Q14139,Q8IWV7,Q8N5L8,Q14204,Q13619,O75533,Q99643,Q14738,Q86YH6,Q14997,P62333,Q9UBP6,Q53GQ0,Q5VT52,Q9C0D3,Q9UI95,Q9UNE7,P49643,Q9UJX3,Q9H490,Q96P16,P08754,Q8WWY3,O95168,Q6ZR08,Q92569,O14933,Q9Y679,Q9UMN6,Q5JWF2,Q96BN2,P06493,O95155,O75448,P28331,Q9H0U3,P35249,Q9BTE7,Q7Z6J8,P24385,O00231,Q9UJX6,Q9H1A4,Q9NXF7,P67812,O00232,P28340,P48556,…
GO:CC	aminoacyl-tRNA synthetase multienzyme complex	GO:0017101	1.85874e-06	5.73078	12	1282	9	18964	P56192,P54136,P47897,Q13155,Q9P2J5,P41252,P07814,O43324,Q12904
GO:CC	inner mitochondrial membrane protein complex	GO:0098800	2.79117e-06	5.55421	145	1282	31	18964	Q9NW81,Q3ZCQ8,Q9Y5T4,Q99643,P12236,Q6UXV4,O95168,Q13505,Q8NE86,O75431,P28331,O75964,Q9Y4W6,P31930,P17568,P56556,P22695,P21912,Q9Y512,O00483,P48047,P35232,O43676,Q9BPX6,O43674,Q53H12,Q99623,P03915,Q8WYQ3,Q9Y375,Q86Y39
GO:CC	peptidase complex	GO:1905368	6.88595e-06	5.16204	97	1282	24	18964	Q15386,Q8IWV7,Q14997,P62333,Q9H490,Q96BN2,O00231,P67812,O00232,P48556,Q9Y4W6,Q96S52,Q5VYK3,Q9Y5K5,P61009,P62195,P62191,Q9UPT9,O75832,P40306,Q969N2,P28065,Q16594,P55072
GO:CC	perinuclear region of cytoplasm	GO:0048471	8.58471e-06	5.06627	745	1282	91	18964	P61018,P13498,Q9Y6D5,O15055,Q8TAG9,Q9H3U1,P42704,Q9UL15,Q8N1B4,Q5VIR6,Q27J81,Q02410,Q86UE8,P36507,O00429,Q9H223,Q9P289,Q9H4M9,P42224,P16278,Q5JWF2,Q9HAU5,Q9UN37,Q9HBL8,P27815,Q5W0Z9,O75146,Q9NV70,A1L4K1,Q13753,P50570,P35222,Q9Y5X3,P22694,Q8NEW0,Q8IXJ6,Q7L576,Q13492,Q96S55,O75569,P09525,P08133,P16615,Q07960,Q8WVT3,O60645,Q9UKV5,Q96SN8,O60858,P84085,P07948,Q12982,Q8TB72,O95573,Q08495,Q9NZN4,P60763,…
GO:CC	vesicle	GO:0031982	9.9732e-06	5.00117	4058	1282	354	18964	O95214,Q05084,P61018,P13498,P45877,Q7Z3U7,Q86XE0,Q9UPA5,P49754,Q9P227,O60879,O15120,Q96KG9,P57678,Q9BYX2,Q9H269,Q9H4A6,Q9Y6D5,Q6PIF6,Q9H4G4,P42345,O75129,O14975,O60716,Q9UID3,P21964,P56192,Q9P253,P51159,Q96JG6,Q14204,Q8N1B4,P30536,P11217,Q5VIR6,P20073,O43175,Q9BZQ4,P62745,O15121,P19784,Q6P3W7,Q2M389,Q02410,Q56VL3,Q7Z3C6,O15439,P62333,Q12768,Q8N3P4,Q00325,Q9UHQ9,O43236,Q12860,P36507,O00429,Q00610,…
GO:CC	extracellular exosome	GO:0070062	1.28137e-05	4.89232	2178	1282	210	18964	P45877,Q7Z3U7,Q9P227,P57678,Q9H4G4,O14975,O60716,P21964,P56192,P51159,Q96JG6,Q14204,P30536,P11217,P20073,O43175,P62745,P62333,Q00325,Q9UHQ9,Q12860,Q00610,P48735,P54136,Q9UI12,P04350,P14923,P12277,O75874,Q9H223,Q15833,Q96TA1,Q9P289,Q96QK1,P08754,Q9Y2A7,Q5VSL9,Q9H0H5,Q9H4M9,Q99615,Q9Y679,P16278,P04083,Q5JWF2,Q8WUM4,P06493,Q9UN37,O60488,Q12965,P18084,O75390,P28676,Q7Z3E5,Q9NYQ8,O00232,P18085,P21283,…
GO:CC	bounding membrane of organelle	GO:0098588	1.9985e-05	4.6993	2165	1282	208	18964	Q05084,P61018,P13498,Q7Z3U7,Q96JA3,Q9UPA5,P49754,O15120,Q96KG9,Q6NUI2,Q9H269,Q9H4A6,Q9Y6D5,Q9H4G4,Q8N122,Q10469,P42345,O14975,Q6P9B6,Q9UH62,Q9UID3,Q9P253,P51159,P42704,Q8N1B4,P30536,Q5VIR6,A5YKK6,P20073,Q9BZQ4,P62745,O15121,Q6P3W7,Q13795,Q7Z3C6,O15439,Q9UHQ9,O43236,P36507,O00429,Q00610,Q9UI12,P40967,Q9NTJ5,O95140,P61619,Q6UXV4,Q9H223,Q15388,Q8NF37,Q5T4F4,Q9P289,Q9ULC5,Q96QK1,P08754,Q8WVM8,Q9H4M9,…
GO:CC	vesicle tethering complex	GO:0099023	2.71024e-05	4.56699	75	1282	20	18964	P49754,Q9H269,Q8TAG9,Q9UID3,Q9P253,Q96A65,Q8N1B4,Q5VIR6,Q8N3P4,Q03169,Q9H270,Q9NV70,Q96KP1,Q8WTW3,Q12893,Q8WVT3,Q86SZ2,O60645,P56962,Q96AX1
GO:CC	condensed chromosome	GO:0000793	9.07912e-05	4.04196	239	1282	39	18964	Q99626,Q9BW27,Q8N2Z9,P42704,P49917,P50748,P57740,Q15021,Q92878,Q14008,Q9BXW9,O75177,O60264,Q13416,Q7Z460,Q8WUM0,Q9BPX3,O15392,O60921,Q9BZD4,P23258,O14757,P36873,P18754,Q8WVM7,P52948,Q7Z5K2,Q8IWS0,Q96IY1,Q8WVT3,Q9HBM1,O95347,A8MT69,Q9UEY8,Q02224,Q9H9G7,Q96DE5,O75367,P16104
GO:CC	chromosomal region	GO:0098687	0.000121089	3.9169	348	1282	50	18964	Q29RF7,O43929,Q9NTI5,Q9BW27,P78527,Q9UBD5,Q8N2Z9,P49917,P50748,P57740,Q15021,Q92878,Q14008,O14929,O75177,Q13416,Q7Z460,P39748,Q8WUM0,Q9BPX3,P06493,Q9Y4R8,O15392,Q9NTJ3,Q9BZD4,P28340,O96017,Q8IXJ6,O14757,P36873,Q8WVM7,Q96S55,Q7Z333,P52948,Q7Z5K2,Q8IWS0,Q96IY1,Q8WVT3,O60341,Q9HBM1,Q9NRZ9,Q15554,Q96FV9,A8MT69,P43246,Q02224,Q96DE5,O75367,P16104,Q9NY12
GO:CC	extracellular vesicle	GO:1903561	0.000154256	3.81176	2263	1282	211	18964	P45877,Q7Z3U7,Q9P227,P57678,Q9H4G4,O14975,O60716,P21964,P56192,P51159,Q96JG6,Q14204,P30536,P11217,P20073,O43175,P62745,P62333,Q00325,Q9UHQ9,Q12860,Q00610,P48735,P54136,Q9UI12,P04350,P14923,P12277,O75874,Q9H223,Q15833,Q96TA1,Q9P289,Q96QK1,P08754,Q9Y2A7,Q5VSL9,Q9H0H5,Q9H4M9,Q99615,Q9Y679,P16278,P04083,Q5JWF2,Q8WUM4,P06493,Q9UN37,O60488,Q12965,P18084,O75390,P28676,Q7Z3E5,Q9NYQ8,O00232,P18085,P21283,…
GO:CC	extracellular membrane-bounded organelle	GO:0065010	0.000164632	3.78349	2265	1282	211	18964	P45877,Q7Z3U7,Q9P227,P57678,Q9H4G4,O14975,O60716,P21964,P56192,P51159,Q96JG6,Q14204,P30536,P11217,P20073,O43175,P62745,P62333,Q00325,Q9UHQ9,Q12860,Q00610,P48735,P54136,Q9UI12,P04350,P14923,P12277,O75874,Q9H223,Q15833,Q96TA1,Q9P289,Q96QK1,P08754,Q9Y2A7,Q5VSL9,Q9H0H5,Q9H4M9,Q99615,Q9Y679,P16278,P04083,Q5JWF2,Q8WUM4,P06493,Q9UN37,O60488,Q12965,P18084,O75390,P28676,Q7Z3E5,Q9NYQ8,O00232,P18085,P21283,…
GO:CC	extracellular organelle	GO:0043230	0.000164632	3.78349	2265	1282	211	18964	P45877,Q7Z3U7,Q9P227,P57678,Q9H4G4,O14975,O60716,P21964,P56192,P51159,Q96JG6,Q14204,P30536,P11217,P20073,O43175,P62745,P62333,Q00325,Q9UHQ9,Q12860,Q00610,P48735,P54136,Q9UI12,P04350,P14923,P12277,O75874,Q9H223,Q15833,Q96TA1,Q9P289,Q96QK1,P08754,Q9Y2A7,Q5VSL9,Q9H0H5,Q9H4M9,Q99615,Q9Y679,P16278,P04083,Q5JWF2,Q8WUM4,P06493,Q9UN37,O60488,Q12965,P18084,O75390,P28676,Q7Z3E5,Q9NYQ8,O00232,P18085,P21283,…
GO:CC	endomembrane system	GO:0012505	0.000191753	3.71726	4651	1282	389	18964	O95214,Q05084,P61018,P13498,Q92685,Q7Z3U7,Q86XE0,O75694,Q96JA3,O76094,Q9UPA5,P49754,O60879,O15120,Q96KG9,Q9BW27,O14939,Q5JTH9,Q96JH7,Q6ZXV5,Q9H269,Q9H4A6,Q9Y6D5,Q8N5B7,Q9UBM1,Q6YHU6,Q15006,Q9H4G4,Q10469,P42345,O75129,O14975,Q9UID3,Q6P9B9,Q9P253,Q9H3U1,P51159,P42704,Q9UNT1,Q96JG6,Q14204,Q8N1B4,Q8N1F7,P30536,Q5VIR6,Q9NYU1,P52294,P20073,P57740,Q9BZQ4,P62745,O14735,O15121,P19784,Q6P3W7,Q2M389,Q99986,…
GO:CC	intracellular vesicle	GO:0097708	0.000193989	3.71222	2438	1282	224	18964	O95214,Q05084,P61018,P13498,Q7Z3U7,Q86XE0,Q9UPA5,P49754,O60879,O15120,Q96KG9,Q9BYX2,Q9H269,Q9H4A6,Q9Y6D5,P42345,O75129,O14975,Q9UID3,Q9P253,P51159,Q96JG6,Q14204,Q8N1B4,Q5VIR6,P20073,Q9BZQ4,P62745,O15121,P19784,Q6P3W7,Q2M389,Q02410,Q56VL3,Q7Z3C6,O15439,Q12768,Q8N3P4,Q9UHQ9,O43236,P36507,O00429,Q00610,P40967,P14923,Q6UXV4,O75874,O15530,Q9H223,Q15833,Q8NF37,Q5T4F4,Q9P289,Q567U6,Q96QK1,P08754,Q9H0H5,…
GO:CC	AP-3 adaptor complex	GO:0030123	0.000225448	3.64695	10	1282	7	18964	P49754,Q9P253,Q9H270,O00203,O14617,Q92572,Q96AX1
GO:CC	cytoplasmic vesicle	GO:0031410	0.00037004	3.43175	2433	1282	222	18964	O95214,Q05084,P61018,P13498,Q7Z3U7,Q86XE0,Q9UPA5,P49754,O60879,O15120,Q96KG9,Q9BYX2,Q9H269,Q9H4A6,Q9Y6D5,P42345,O75129,O14975,Q9UID3,Q9P253,P51159,Q96JG6,Q14204,Q8N1B4,Q5VIR6,P20073,Q9BZQ4,P62745,O15121,P19784,Q6P3W7,Q2M389,Q02410,Q56VL3,Q7Z3C6,O15439,Q12768,Q8N3P4,Q9UHQ9,O43236,P36507,O00429,Q00610,P40967,P14923,Q6UXV4,O75874,O15530,Q9H223,Q15833,Q8NF37,Q5T4F4,Q9P289,Q567U6,Q96QK1,P08754,Q9H0H5,…
GO:CC	endopeptidase complex	GO:1905369	0.000424805	3.37181	73	1282	18	18964	Q15386,Q8IWV7,Q14997,P62333,Q9H490,O00231,O00232,P48556,Q96S52,Q5VYK3,Q9Y5K5,P62195,P62191,O75832,P40306,Q969N2,P28065,P55072
GO:CC	microtubule cytoskeleton	GO:0015630	0.000739334	3.13116	1313	1282	132	18964	P49754,Q96KG9,Q9BW27,Q9Y6D5,Q9BTW9,Q9UJX4,Q96T76,P42704,Q9UNT1,Q9BSJ2,Q12798,Q14204,Q8N1F7,P50748,Q14166,Q99986,Q8WYA6,Q14008,O43236,P36507,Q9BT25,O00429,Q00610,Q9UI95,O95140,Q99501,P04350,Q9H0B6,P05141,Q13416,Q7Z460,Q68CZ6,Q9H4H8,Q9H6D7,Q9UJX3,Q9P2H0,P08754,Q14152,Q9H0H5,Q6ZR08,Q8WUM4,P06493,Q9UN37,Q9NRG9,Q02750,O15392,Q9BTE7,Q7Z3E5,Q9NSK0,Q8NEZ2,Q6P597,P07437,P50570,Q15555,Q5VYK3,P35222,Q6NXR4,…
GO:CC	TORC1 complex	GO:0031931	0.000832398	3.07967	8	1282	6	18964	Q8N122,P42345,Q96Q15,O43156,Q9Y4R8,Q9BVC4
GO:CC	nuclear chromosome	GO:0000228	0.0014503	2.83854	237	1282	36	18964	O43929,Q99626,Q6ZRQ5,Q9UBD5,P42704,Q15021,Q92878,Q9UNS1,O60264,Q13416,P49643,Q9Y5N6,O15392,O60921,P28340,Q12824,P23258,O14757,P18754,Q7Z333,Q7Z5K2,Q9Y5K5,Q9H4L7,P28715,O95347,P49642,Q13148,Q9NR33,P09884,Q6P4R8,Q9UEY8,Q9H9G7,P52926,O75367,P16104,O75376
GO:CC	organellar ribosome	GO:0000313	0.00183643	2.73603	88	1282	19	18964	Q96EL2,P82921,O15235,Q9NP92,Q92552,P51398,Q9NRX2,Q9H9J2,Q9BZE1,Q9HD33,Q7Z7H8,Q9Y3B7,Q9Y2R9,Q9Y399,Q6P1L8,Q9BYN8,P52815,P82909,Q9BYD1
GO:CC	mitochondrial ribosome	GO:0005761	0.00183643	2.73603	88	1282	19	18964	Q96EL2,P82921,O15235,Q9NP92,Q92552,P51398,Q9NRX2,Q9H9J2,Q9BZE1,Q9HD33,Q7Z7H8,Q9Y3B7,Q9Y2R9,Q9Y399,Q6P1L8,Q9BYN8,P52815,P82909,Q9BYD1
GO:CC	replication fork	GO:0005657	0.00257661	2.58895	67	1282	16	18964	Q6ZRQ5,P35250,P40937,P40938,Q9UNS1,O60264,P49643,P35249,P28340,O14757,Q9H4L7,P28715,P49642,P09884,P04637,P16104
GO:CC	intrinsic component of mitochondrial membrane	GO:0098573	0.00260065	2.58492	90	1282	19	18964	Q9UH62,Q00325,O95140,Q6UXV4,Q15388,Q13505,Q8NE86,Q9BUB7,O75431,O96008,Q9Y4W6,Q9Y512,Q9H9B4,P0DJ07,Q9GZY8,Q9BPX6,Q53H12,Q15070,Q8WYQ3
GO:CC	organelle subcompartment	GO:0031984	0.00430777	2.36575	1764	1282	164	18964	Q05084,P13498,Q92685,Q96JA3,O15120,O14939,Q96JH7,Q9H4A6,Q9Y6D5,Q8N5B7,Q9UBM1,Q6YHU6,Q15006,Q9H4G4,Q10469,P42345,O14975,Q9UID3,Q8N1B4,Q5VIR6,P20073,Q9BZQ4,O14735,O15121,Q99986,Q13795,Q5BJD5,Q7Z3C6,O95470,Q8NHH9,Q8TC12,Q9UHQ9,Q53GQ0,O00429,Q00610,Q9Y6K0,O75477,P40967,Q9NTJ5,Q9NZ01,P61619,Q8NF37,Q5T4F4,Q9P289,Q9H490,Q9ULC5,Q9BQB6,P08754,Q8WVM8,Q9Y679,P78382,Q5JWF2,P06493,O60488,O76024,Q5W0Z9,Q96AA3,…
GO:CC	organelle outer membrane	GO:0031968	0.00481321	2.31757	230	1282	34	18964	Q6NUI2,P42345,Q9UH62,P42704,P30536,O43236,O00429,O95140,Q6UXV4,Q15388,Q9ULC5,Q13505,O60488,O75431,O96008,P23443,Q8NBU5,O94826,P36873,P19367,Q99720,Q9Y512,O60313,O95573,Q9NVT9,P00966,Q8TC71,Q9GZY8,P21796,Q9BVC6,Q53H12,Q99623,Q9H974,P33121
GO:CC	nuclear body	GO:0016604	0.00518574	2.28519	816	1282	87	18964	Q99633,P57678,Q8N9N2,P42345,Q9UBD5,Q3ZCQ8,Q9H3U1,Q9Y3Y2,O75533,Q14997,Q9BXW9,O75177,Q13043,Q659A1,Q9H9J2,Q14669,Q8WWY3,P27540,Q9Y4R8,Q5JPI9,P61011,Q9P2J5,Q9NTJ3,O96017,Q15020,Q8N392,P36873,Q8WXD5,Q92565,Q8WVM7,Q7Z333,P52948,Q96IY1,O00139,P54577,Q15233,Q8IX01,P06400,Q16539,Q9P0W2,Q9BPY3,Q00403,Q9NX46,Q96RS0,Q8N3C0,Q13148,P35498,Q15554,P52272,Q8WTT2,Q96FV9,Q86XI2,Q06587,Q8WXI9,Q68DK7,Q3T8J9,P04637,…
GO:CC	microbody	GO:0042579	0.0053106	2.27486	146	1282	25	18964	A3KMH1,O14975,A5YKK6,P36507,O00429,P48735,O75874,Q86WA8,O60488,Q9Y2Q3,Q8NBU5,O00116,P56589,Q9UKA4,Q6IAN0,Q92538,Q8NEB9,O95573,Q8WVX9,P84077,Q9GZY8,O14832,P30044,P33121,Q2T9J0
GO:CC	peroxisome	GO:0005777	0.0053106	2.27486	146	1282	25	18964	A3KMH1,O14975,A5YKK6,P36507,O00429,P48735,O75874,Q86WA8,O60488,Q9Y2Q3,Q8NBU5,O00116,P56589,Q9UKA4,Q6IAN0,Q92538,Q8NEB9,O95573,Q8WVX9,P84077,Q9GZY8,O14832,P30044,P33121,Q2T9J0
GO:CC	outer membrane	GO:0019867	0.00579873	2.23667	232	1282	34	18964	Q6NUI2,P42345,Q9UH62,P42704,P30536,O43236,O00429,O95140,Q6UXV4,Q15388,Q9ULC5,Q13505,O60488,O75431,O96008,P23443,Q8NBU5,O94826,P36873,P19367,Q99720,Q9Y512,O60313,O95573,Q9NVT9,P00966,Q8TC71,Q9GZY8,P21796,Q9BVC6,Q53H12,Q99623,Q9H974,P33121
GO:CC	transferase complex	GO:1990234	0.00585968	2.23213	795	1282	85	18964	Q9Y3C7,O94952,Q9NW81,O15111,P15735,Q9UJX4,Q96T76,Q14139,Q8IWV7,Q13619,Q86YH6,Q9UBP6,Q53GQ0,Q5VT52,Q9C0D3,Q9UI95,Q9UNE7,P49643,Q9UJX3,Q96P16,Q8WWY3,Q92569,O14933,Q9Y679,Q9UMN6,Q96BN2,P06493,O95155,O75448,Q9H0U3,Q9BTE7,Q7Z6J8,P24385,Q9UJX6,Q9H1A4,Q9NXF7,P28340,O15294,O15269,Q92609,Q14CX7,O60563,Q9NQG5,Q9UBS8,Q5VZE5,P14635,Q96BN8,Q13617,Q8NFZ0,Q9BRA0,P06400,Q9UKV5,Q9Y478,P30260,Q00403,Q8NEB9,Q02218,…
GO:CC	vesicle membrane	GO:0012506	0.00615467	2.21079	1183	1282	117	18964	Q05084,P61018,P13498,Q7Z3U7,Q9UPA5,P49754,O15120,Q96KG9,Q9H269,O14975,Q9P253,P51159,Q8N1B4,Q5VIR6,P20073,Q9BZQ4,P62745,O15121,Q6P3W7,Q7Z3C6,O15439,Q9UHQ9,O00429,Q00610,P40967,Q9H223,Q8NF37,Q5T4F4,Q9P289,Q96QK1,Q9H4M9,P04083,Q9UN37,O76024,O75146,Q8TAD4,Q9H0U3,Q9H270,Q7Z3J2,Q8NEZ2,Q9UBB6,P50570,Q92609,P51153,O43731,Q9Y5X3,O95486,Q13492,P61421,P09525,O00203,Q9UBF2,O14617,Q9BRG1,P08133,O95405,P22314,…
GO:CC	integral component of organelle membrane	GO:0031301	0.00669009	2.17457	389	1282	49	18964	Q15006,O14975,Q9UH62,O95470,Q00325,Q9NTJ5,Q9NZ01,P61619,Q6UXV4,Q15388,Q5T4F4,Q9H490,Q9Y679,P78382,Q13505,Q8NE86,Q9BUB7,O75431,O76024,Q5W0Z9,O96008,Q96ET8,Q9UM00,O15258,Q9Y4W6,Q96S52,Q9P035,P56589,Q8NBI6,Q9UKV5,Q9Y512,Q9H9B4,Q9H3H5,Q14318,Q6Y1H2,Q8WVX9,Q969N2,P0DJ07,P13473,Q9GZY8,Q14739,Q9BPX6,Q53H12,Q96BZ9,Q9Y2U8,Q9NQC3,Q15070,Q15836,Q8WYQ3
GO:CC	mitochondrial outer membrane	GO:0005741	0.00723136	2.14078	205	1282	31	18964	Q6NUI2,P42345,Q9UH62,P30536,O43236,O00429,O95140,Q6UXV4,Q15388,Q9ULC5,Q13505,O60488,O75431,O96008,P23443,Q8NBU5,O94826,P36873,P19367,Q9Y512,O60313,O95573,Q9NVT9,P00966,Q8TC71,Q9GZY8,P21796,Q53H12,Q99623,Q9H974,P33121
GO:CC	membrane coat	GO:0030117	0.00804551	2.09445	97	1282	19	18964	P49754,Q96KG9,Q9P253,Q00610,Q9H270,Q92609,O95486,Q13492,O00203,Q9UBF2,O14617,Q92572,O94855,O95487,Q9BY43,Q6ULP2,Q9Y6I3,Q96AX1,Q9Y5Y9
GO:CC	coated membrane	GO:0048475	0.00804551	2.09445	97	1282	19	18964	P49754,Q96KG9,Q9P253,Q00610,Q9H270,Q92609,O95486,Q13492,O00203,Q9UBF2,O14617,Q92572,O94855,O95487,Q9BY43,Q6ULP2,Q9Y6I3,Q96AX1,Q9Y5Y9
GO:CC	integral component of mitochondrial membrane	GO:0032592	0.00834076	2.07879	89	1282	18	18964	Q9UH62,Q00325,Q6UXV4,Q15388,Q13505,Q8NE86,Q9BUB7,O75431,O96008,Q9Y4W6,Q9Y512,Q9H9B4,P0DJ07,Q9GZY8,Q9BPX6,Q53H12,Q15070,Q8WYQ3
GO:CC	endoplasmic reticulum membrane	GO:0005789	0.00922044	2.03525	1132	1282	112	18964	P13498,Q92685,O15120,O14939,Q8N5B7,Q9UBM1,Q6YHU6,Q15006,P42345,O14975,P20073,O14735,O15121,Q5BJD5,Q7Z3C6,O95470,Q8NHH9,Q8TC12,Q9UHQ9,Q53GQ0,O00429,Q9Y6K0,O75477,P40967,Q9NTJ5,Q9NZ01,P61619,Q8NF37,Q5T4F4,Q9H490,Q9ULC5,Q9BQB6,P08754,Q8WVM8,Q9Y679,P06493,O60488,O76024,Q96AA3,O95674,Q9H0U3,P37268,P07099,Q8IWB9,Q6ZMG9,Q9UM00,P67812,A0FGR8,O15269,Q9H2M9,P08240,Q8N5M9,P18031,Q96S52,O43731,Q15042,O95486,…
GO:CC	endoplasmic reticulum subcompartment	GO:0098827	0.0111322	1.95342	1137	1282	112	18964	P13498,Q92685,O15120,O14939,Q8N5B7,Q9UBM1,Q6YHU6,Q15006,P42345,O14975,P20073,O14735,O15121,Q5BJD5,Q7Z3C6,O95470,Q8NHH9,Q8TC12,Q9UHQ9,Q53GQ0,O00429,Q9Y6K0,O75477,P40967,Q9NTJ5,Q9NZ01,P61619,Q8NF37,Q5T4F4,Q9H490,Q9ULC5,Q9BQB6,P08754,Q8WVM8,Q9Y679,P06493,O60488,O76024,Q96AA3,O95674,Q9H0U3,P37268,P07099,Q8IWB9,Q6ZMG9,Q9UM00,P67812,A0FGR8,O15269,Q9H2M9,P08240,Q8N5M9,P18031,Q96S52,O43731,Q15042,O95486,…
GO:CC	proteasome complex	GO:0000502	0.011278	1.94777	67	1282	15	18964	Q15386,Q8IWV7,Q14997,P62333,O00231,O00232,P48556,Q5VYK3,Q9Y5K5,P62195,P62191,O75832,P40306,P28065,P55072
GO:CC	intrinsic component of organelle membrane	GO:0031300	0.0115484	1.93748	419	1282	51	18964	Q15006,O14975,Q9UH62,O95470,Q00325,Q9NTJ5,O95140,Q9NZ01,P61619,Q6UXV4,Q15388,Q5T4F4,Q9H490,Q9Y679,P78382,Q13505,Q8NE86,Q9BUB7,O75431,O76024,Q5W0Z9,O96008,Q96ET8,Q9UM00,A0FGR8,O15258,Q9Y4W6,Q96S52,Q9P035,P56589,Q8NBI6,Q9UKV5,Q9Y512,Q9H9B4,Q9H3H5,Q14318,Q6Y1H2,Q8WVX9,Q969N2,P0DJ07,P13473,Q9GZY8,Q14739,Q9BPX6,Q53H12,Q96BZ9,Q9Y2U8,Q9NQC3,Q15070,Q15836,Q8WYQ3
GO:CC	supramolecular complex	GO:0099080	0.0116166	1.93492	1325	1282	127	18964	Q9BW27,Q9Y6D5,Q8N122,Q9BTW9,Q8N2Z9,Q9P253,P42704,Q9BSJ2,Q9Y3Y2,Q14204,P49917,P50748,A5YKK6,P57740,Q14008,Q9NYY8,Q86UE8,P36507,Q9BT25,O00429,Q00610,O75177,Q99501,P04350,P14923,Q9H0B6,Q13416,Q9UNE7,Q7Z460,Q68CZ6,Q9H6D7,Q8WUM0,Q9Y2A7,Q9H0C5,Q14152,Q9H0H5,Q6ZR08,Q93062,P04083,Q9HAU5,P06493,O15392,Q9H270,Q9BZD4,Q9NSK0,Q5PRF9,Q9UHQ1,Q6P597,P07437,P50570,Q15555,P35222,Q8IXJ6,P23258,Q7L8L6,Q8N392,Q9NPA3,…
GO:CC	nucleolus	GO:0005730	0.011924	1.92358	955	1282	97	18964	Q9P1T7,O43929,O60879,Q5JTH9,P57678,P78527,Q92522,Q86U38,O15055,Q9BQG0,Q13895,Q6P9B6,Q9UID3,Q9BVJ6,P56192,Q9Y3Y2,Q99986,O96028,O15287,Q14008,Q9H583,Q9UBP6,Q9BXW9,Q12789,Q92552,Q8IUF8,Q9UI95,O60264,Q8WUP2,P39748,Q9ULC5,Q14152,Q9Y5N6,P42224,Q9Y262,Q9NVU7,Q8IV48,O75431,P56182,Q8TAD4,O60921,Q63HN8,Q9UHQ1,Q12824,O00116,O43615,Q8IXJ6,P62913,P36873,Q5C9Z4,Q7Z333,Q9UKA4,Q86UD0,A9UHW6,Q13617,Q9Y5K5,Q8NE09,…
GO:CC	nuclear outer membrane-endoplasmic reticulum membrane network	GO:0042175	0.0132174	1.87885	1154	1282	113	18964	P13498,Q92685,O15120,O14939,Q8N5B7,Q9UBM1,Q6YHU6,Q15006,P42345,O14975,P42704,P20073,O14735,O15121,Q5BJD5,Q7Z3C6,O95470,Q8NHH9,Q8TC12,Q9UHQ9,Q53GQ0,O00429,Q9Y6K0,O75477,P40967,Q9NTJ5,Q9NZ01,P61619,Q8NF37,Q5T4F4,Q9H490,Q9ULC5,Q9BQB6,P08754,Q8WVM8,Q9Y679,P06493,O60488,O76024,Q96AA3,O95674,Q9H0U3,P37268,P07099,Q8IWB9,Q6ZMG9,Q9UM00,P67812,A0FGR8,O15269,Q9H2M9,P08240,Q8N5M9,P18031,Q96S52,O43731,Q15042,…
GO:CC	endosome	GO:0005768	0.0204708	1.68887	993	1282	99	18964	O95214,P61018,P13498,Q7Z3U7,Q86XE0,P49754,O60879,Q9H269,Q9H4A6,Q9Y6D5,O75129,Q9UID3,Q9P253,P51159,Q96JG6,Q8N1B4,Q5VIR6,Q9BZQ4,P62745,Q6P3W7,Q2M389,Q56VL3,Q7Z3C6,Q12768,Q8N3P4,P36507,Q00610,P40967,Q9H223,Q5T4F4,Q567U6,Q96QK1,Q9H4M9,P04083,Q9UN37,Q02750,P86790,Q9P260,Q9H270,Q7Z3J2,Q8NEZ2,Q9UBB6,P50570,Q92609,P18031,Q14C86,P51153,Q5VYK3,Q9Y5X3,P23258,Q13492,O14773,P61421,O14617,O15431,Q9BRG1,P08133,…
GO:CC	HOPS complex	GO:0030897	0.0216812	1.66392	12	1282	6	18964	P49754,Q9H269,Q9P253,Q9H270,P56962,Q96AX1
GO:CC	condensin complex	GO:0000796	0.0234117	1.63057	8	1282	5	18964	Q15021,Q9BPX3,Q9NTJ3,O95347,Q86XI2
GO:CC	chromosome, centromeric region	GO:0000775	0.0287116	1.54194	200	1282	29	18964	Q29RF7,Q9NTI5,Q9BW27,Q8N2Z9,P50748,P57740,Q15021,Q14008,O75177,Q13416,Q7Z460,Q8WUM0,Q9BPX3,O15392,Q9NTJ3,Q9BZD4,P36873,Q8WVM7,P52948,Q7Z5K2,Q8IWS0,Q96IY1,Q8WVT3,Q9HBM1,Q9NRZ9,A8MT69,Q02224,Q96DE5,O75367
GO:CC	mitochondrial small ribosomal subunit	GO:0005763	0.0295457	1.52951	29	1282	9	18964	Q96EL2,P82921,O15235,Q92552,P51398,Q9Y2R9,Q9Y399,Q9BYN8,P82909
GO:CC	organellar small ribosomal subunit	GO:0000314	0.0295457	1.52951	29	1282	9	18964	Q96EL2,P82921,O15235,Q92552,P51398,Q9Y2R9,Q9Y399,Q9BYN8,P82909
GO:CC	spindle	GO:0005819	0.0295955	1.52877	390	1282	47	18964	Q9BW27,Q9UJX4,Q96T76,Q9BSJ2,Q12798,P50748,Q14166,Q99986,Q14008,Q9BT25,Q00610,Q9UI95,P05141,Q7Z460,Q68CZ6,Q9H4H8,Q9H6D7,Q9UJX3,Q9H0H5,P06493,Q9UN37,Q9NRG9,O15392,Q9BTE7,Q15555,P35222,Q8IXJ6,P23258,Q9UHG0,Q8WVM7,Q7Z5K2,P14635,P50995,O00139,P06400,Q16539,Q9Y2X7,Q96SN8,O60610,P30260,Q9Y5Y2,O75351,Q8NB90,Q02224,P27816,O75376,Q6P4I2
GO:CC	spliceosomal complex	GO:0005681	0.0341771	1.46626	192	1282	28	18964	Q99633,O75533,Q8WYA6,P31942,Q8WWY3,P52756,Q9UJV9,Q9HCS7,P55265,P52272,Q8WUD4,Q9Y333,O60231,Q9H875,P55081,O75554,O75940,P62310,Q9Y4Y9,Q9BZZ5,Q9P013,Q9UK45,Q9NZ63,Q07955,P67809,Q9NW13,Q8TBF4,P09234
GO:CC	DNA replication factor C complex	GO:0005663	0.0348805	1.45742	5	1282	4	18964	P35250,P40937,P40938,P35249
GO:CC	Lsm1-7-Pat1 complex	GO:1990726	0.0348805	1.45742	5	1282	4	18964	Q9Y333,P62310,Q9Y4Y9,Q9UK45
GO:CC	EARP complex	GO:1990745	0.0348805	1.45742	5	1282	4	18964	Q9UID3,Q96JG6,Q8N1B4,Q5VIR6
GO:CC	membrane protein complex	GO:0098796	0.0422818	1.37385	1326	1282	124	18964	P13498,P49754,Q96KG9,Q9NW81,Q9H269,O15111,Q15006,O60716,O75578,Q3ZCQ8,Q9P253,O76090,Q99766,Q9Y5T4,Q99643,P12236,Q53GQ0,Q00610,Q9UI12,P14923,P05141,P61619,Q6UXV4,Q15388,Q9H490,Q96QK1,P08754,O95168,Q92569,Q9Y679,Q13505,Q5JWF2,Q8NE86,P43405,O75431,P28331,O96008,P18084,Q9H0U3,O75964,Q9H270,P67812,Q8NEZ2,O15269,P21283,P08240,Q9Y4W6,Q92609,Q96S52,P35222,Q9Y5X3,O95486,O94826,P04899,P31930,Q13492,P17568,…
KEGG	Amyotrophic lateral sclerosis	KEGG:05014	7.22031e-06	5.14144	363	635	59	8000	O75694,Q9BW27,P42345,Q8N1F7,P20073,P57740,Q99643,P62333,P04350,Q9H0B6,Q8WUM0,Q9UHD2,O95168,Q6ZR08,Q8NE86,P28331,O96008,Q09161,O00231,O00232,Q9NSK0,P48556,Q6P597,P07437,P31930,P17568,Q9BUF5,Q7Z333,P52948,P56556,P50995,P62195,P62191,Q16539,P46734,Q99720,P22695,P21912,O14548,Q8NEB9,O00483,P48047,Q7Z3B4,Q13148,P04637,Q96CV9,O43676,Q9UQN3,P21796,O43674,Q9UHD9,P03915,Q9P225,P55072,Q8WYQ3,Q16629,P84103,…
KEGG	Parkinson disease	KEGG:05012	3.51867e-05	4.45362	249	635	44	8000	Q99643,P62333,P12236,O95140,P04350,Q9H0B6,P05141,P45984,P08754,O95168,O14933,Q5JWF2,Q8NE86,P28331,O00231,O00232,Q9NSK0,P48556,Q6P597,P07437,P22694,P04899,P31930,P17568,Q9BUF5,P56556,P45983,P22314,P62195,P62191,P22695,P21912,O14548,O00483,P48047,P04637,O43676,Q13555,P21796,O43674,P03915,Q12840,P07101,Q86Y39
KEGG	Aminoacyl-tRNA biosynthesis	KEGG:00970	8.40041e-05	4.0757	44	635	15	8000	P56192,Q5T160,Q5JPH6,P54136,Q15031,P47897,P49589,Q96I59,Q9P2J5,P41252,P54577,P12081,Q6PI48,P07814,O43716
KEGG	Prion disease	KEGG:05020	0.000194117	3.71194	273	635	45	8000	P13498,P19784,Q99643,P62333,P12236,P04350,Q9H0B6,P05141,P45984,O95168,Q92569,Q8NE86,P28331,O00231,O00232,Q9NSK0,P48556,Q6P597,P07437,P22694,P31930,P17568,Q9BUF5,P56556,P45983,P62195,P62191,Q16539,P22695,P21912,O14548,O00483,P48047,P27361,P15153,P42336,O43676,P21796,O43674,P03915,P06241,P51636,Q03135,Q12840,Q86Y39
KEGG	DNA replication	KEGG:03030	0.00144437	2.84032	36	635	12	8000	P35250,P40937,P40938,P49643,P39748,O75792,P35249,P28340,Q5TBB1,P49642,Q9NR33,P09884
KEGG	Fc epsilon RI signaling pathway	KEGG:04664	0.00150351	2.82289	67	635	17	8000	P36507,O15530,P45984,P45985,Q92569,P43405,Q02750,P45983,Q16539,P46734,P07948,P27361,P15153,P60763,P42336,Q92835,P06241
KEGG	Endocrine resistance	KEGG:01522	0.00152783	2.81593	95	635	21	8000	P42345,P36507,P45984,Q92569,Q5JWF2,Q02750,P24385,P15056,P23443,P22694,P45983,P06400,Q16539,P27361,Q9Y219,Q9Y6Q9,Q05397,P42336,P04637,P46527,O75376
KEGG	Sphingolipid signaling pathway	KEGG:04071	0.00196281	2.70712	119	635	24	8000	O14939,Q8N5B7,Q92636,O15121,O95470,Q14738,P36507,O15530,P45984,P08754,Q92569,Q02750,Q6ZMG9,O15269,P04899,P45983,Q16539,P27361,P15153,P60763,Q13393,P42336,P04637,P06241
KEGG	Pancreatic cancer	KEGG:05212	0.00234466	2.62992	76	635	18	8000	O14939,O15111,P42345,P45984,Q92569,P42224,Q02750,P24385,P15056,P23443,P45983,P06400,P27361,P15153,P60763,Q13393,P42336,P04637
KEGG	Salmonella infection	KEGG:05132	0.00747331	2.12649	249	635	38	8000	P49754,Q9H269,O15111,Q9P253,Q96A65,Q14204,P52294,P62745,P36507,P04350,Q9H0B6,P45984,Q9Y2A7,P45985,Q02750,Q9H270,Q9NSK0,Q96KP1,Q6P597,P07437,P50570,P35222,Q7L576,Q9BUF5,P45983,Q16539,P46734,Q8IWE5,Q8NEB9,P57764,P27361,P42336,O00592,O14763,P84077,Q96P20,Q96AX1,Q12840
KEGG	Thermogenesis	KEGG:04714	0.00818334	2.08707	232	635	36	8000	Q8N122,P42345,Q99643,Q9ULC5,O95168,Q5JWF2,O60488,P28331,O75964,P23443,Q5TEU4,Q12824,P22694,P31930,P17568,P56556,Q92922,Q16539,Q9Y478,P46734,P22695,P21912,O60341,O14548,O00483,P48047,O95573,Q96AD5,O43676,O43674,Q8NFD5,P03915,P33121,Q9BVC4,Q9Y375,Q86Y39
KEGG	Huntington disease	KEGG:05016	0.00864239	2.06337	306	635	44	8000	P42345,Q99643,P62333,P12236,Q00610,P04350,Q9H0B6,P05141,P45984,O95168,Q6ZR08,P28331,O00231,O00232,Q9NSK0,P48556,Q6P597,P07437,P31930,P17568,Q9BUF5,P56556,P45983,P62195,P62191,P22695,P21912,O14548,Q8NEB9,O00483,P48047,Q16656,Q9NWB7,P04637,P36954,O43676,P04179,O15514,P21796,O43674,P03915,Q9P225,Q12840,Q86Y39
KEGG	Progesterone-mediated oocyte maturation	KEGG:04914	0.00962029	2.01681	99	635	20	8000	Q9UJX4,Q9UI95,P45984,Q9UJX3,P08754,Q92569,P06493,Q02750,P15056,Q9UJX6,Q9H1A4,P22694,P04899,P14635,P45983,Q16539,P30260,O94804,P27361,P42336
KEGG	Pathways of neurodegeneration - multiple diseases	KEGG:05022	0.0114429	1.94147	475	635	61	8000	P42345,P19784,Q99643,P62333,P36507,P12236,O95140,P04350,Q9H0B6,P05141,P45984,Q9UHD2,O95168,Q6ZR08,O14933,Q8NE86,P28331,O96008,Q02750,P15056,O00231,O00232,Q9NSK0,P48556,Q6P597,P07437,P35222,P31930,P17568,Q9BUF5,P56556,P45983,P22314,P16615,P62195,P62191,Q16539,P46734,Q99720,P22695,P21912,O14548,Q8NEB9,O00483,P48047,P27361,Q13148,Q00535,Q9NWB7,Q96CV9,O43676,Q13555,Q9UQN3,P21796,O43674,Q9H3M9,P03915,…
KEGG	Colorectal cancer	KEGG:05210	0.0134565	1.87107	86	635	18	8000	P42345,P36507,P45984,Q92569,Q02750,O15392,P24385,P15056,P23443,P35222,P45983,P52701,P27361,P15153,P60763,P42336,P04637,P43246
KEGG	Metabolic pathways	KEGG:01100	0.0172967	1.76204	1491	635	154	8000	Q92685,P30038,Q9BXI3,Q9UDR5,O15120,Q6NUI2,O14939,Q8N5B7,Q9UBM1,Q10469,O94925,P21964,P56192,P11217,Q5JPH6,O43175,Q9BZQ4,O14735,O15121,O96028,Q99643,O95470,Q8TC12,P27144,Q53GQ0,P48735,Q9Y6K0,Q9Y303,Q9UI12,Q7L5Y1,Q9NTJ5,Q9NZ01,P12277,P47897,O75874,Q8NF37,Q15047,Q9H490,Q9ULC5,P23919,Q9BQB6,O95168,Q9H0P0,P16278,Q13572,Q9UMN6,O60488,P28331,P27815,O75390,O95674,P37268,Q6ZMG9,O75964,Q5HYK3,P14324,Q03013,…
KEGG	Endocytosis	KEGG:04144	0.0210833	1.67606	252	635	37	8000	Q86XE0,O14939,Q9Y6D5,Q2M389,Q12768,Q00610,Q9H223,Q5T4F4,Q96QK1,Q9H4M9,Q8WUM4,Q9UN37,P18085,Q8NEZ2,P50570,Q9Y5X3,Q92538,Q9BRG1,O95405,Q9Y2X7,P84085,O75351,Q9UNH7,Q9NZN4,P46934,Q9UL26,Q13393,P84077,Q9Y3C0,Q8TF74,Q9UQN3,Q9BY43,Q9Y6I3,Q9BYG5,P51636,Q03135,Q12840
KEGG	Alzheimer disease	KEGG:05010	0.0255432	1.59272	369	635	49	8000	O15111,P42345,P19784,Q99643,P62333,P36507,P12236,P04350,Q9H0B6,P05141,P45984,O95168,Q92569,Q8NE86,P28331,Q02750,P15056,O00231,O00232,Q9NSK0,P48556,Q6P597,P07437,P35222,P31930,P17568,Q9BUF5,P56556,P45983,P16615,P62195,P62191,P22695,P21912,O14548,Q8NEB9,O00483,P48047,P27361,Q00535,P42336,O43676,P21796,O43674,Q9NQC3,Q07954,P03915,Q12840,Q86Y39
KEGG	Cellular senescence	KEGG:04218	0.0262007	1.58169	156	635	26	8000	P42345,Q92878,P36507,P12236,P05141,Q92569,Q12778,Q8NE86,P06493,P42772,Q02750,P24385,O60921,O96017,O14757,P36873,P14635,P49137,P06400,Q16539,P46734,P27361,P42336,P04637,P21796,Q86Z02
KEGG	Protein export	KEGG:03060	0.0305738	1.51465	23	635	8	8000	O76094,P61619,P61011,P67812,P08240,P61009,Q9Y5M8,Q15070
KEGG	Fatty acid biosynthesis	KEGG:00061	0.0340397	1.46801	18	635	7	8000	Q9ULC5,O60488,P49327,Q4G176,O95573,P33121,Q8IVS2
REAC	Cell Cycle, Mitotic	REAC:R-HSA-69278	2.23316e-10	9.65108	549	888	97	10622	Q29RF7,O43929,Q9NTI5,O75694,Q9BW27,Q9UJX4,Q9UBD5,Q8N2Z9,Q9UIC8,Q9BSJ2,Q14204,Q8N1F7,P50748,P35250,P57740,Q15021,P19784,Q99986,P40937,Q14738,Q14997,Q14008,P62333,P40938,Q9BT25,P04350,Q13416,Q7Z460,Q68CZ6,P49643,Q9H6D7,Q9UJX3,P39748,Q8WUM0,Q9Y5N6,Q9BPX3,P06493,Q9UN37,Q9NRG9,P42772,P35249,O15392,P24385,O00231,Q9NTJ3,Q9UJX6,Q9H1A4,Q9BZD4,O00232,P28340,P48556,P07437,Q8IXJ6,P23258,P36873,P18754,Q9BUF5,…
REAC	Cell Cycle	REAC:R-HSA-1640170	3.43017e-10	9.46468	679	888	112	10622	Q29RF7,O43929,Q9NTI5,O75694,Q9BW27,Q9UJX4,Q9UBD5,Q8N2Z9,Q9UIC8,Q9BSJ2,Q14204,Q8N1F7,P50748,P35250,P57740,Q15021,Q92878,P19784,Q99986,O96028,P40937,Q14738,Q14997,Q14008,P62333,P40938,O15151,Q9BT25,O60264,P04350,Q13416,Q7Z460,Q68CZ6,P49643,Q9H6D7,Q9UJX3,P39748,Q8WUM0,Q9Y5N6,Q9BPX3,P06493,Q9UN37,Q9NRG9,P42772,P35249,O15392,P24385,O60921,O00231,Q9NTJ3,Q9UJX6,Q9H1A4,Q9BZD4,O00232,P28340,P48556,O96017,…
REAC	Translation	REAC:R-HSA-72766	1.77648e-08	7.75044	292	888	60	10622	Q96EL2,O76094,P82921,Q96EY7,P56192,Q5T160,O15235,Q5JPH6,Q9NP92,Q92552,P54136,P51398,Q9NRX2,Q15031,Q9H9J2,P61619,P47897,Q9BZE1,Q9HD33,Q9BYD6,Q13155,Q14152,Q9Y262,P49589,Q96I59,P61011,Q9P2J5,P63173,P67812,Q7Z7H8,P08240,P41252,Q14232,Q9Y3B7,P62913,Q9Y2R9,P82663,P54577,P61009,P62277,P12081,Q6PI48,P07814,O43324,O75616,Q99613,Q9Y399,P43897,Q12904,Q9Y5M8,Q6P1L8,Q9UBQ5,Q9BYN8,P62888,P52815,P82909,P43307,…
REAC	Mitotic Anaphase	REAC:R-HSA-68882	2.21336e-08	7.65495	228	888	51	10622	Q29RF7,Q9NTI5,O75694,Q9BW27,Q9UJX4,Q8N2Z9,Q14204,Q8N1F7,P50748,P57740,Q99986,Q14738,Q14997,Q14008,P62333,P04350,Q7Z460,Q9UJX3,Q8WUM0,P06493,Q9UN37,O15392,O00231,Q9UJX6,Q9H1A4,Q9BZD4,O00232,P48556,Q8IXJ6,P36873,P18754,Q9BUF5,Q8WVM7,Q7Z5K2,P14635,Q96IY1,O00139,P62195,P62191,Q9HBM1,P30260,O75832,Q7Z3B4,P40306,P28065,Q02224,Q96DE5,Q14739,Q9UQN3,Q9BY43,Q9Y2U8
REAC	Mitotic Metaphase and Anaphase	REAC:R-HSA-2555396	2.62447e-08	7.58096	229	888	51	10622	Q29RF7,Q9NTI5,O75694,Q9BW27,Q9UJX4,Q8N2Z9,Q14204,Q8N1F7,P50748,P57740,Q99986,Q14738,Q14997,Q14008,P62333,P04350,Q7Z460,Q9UJX3,Q8WUM0,P06493,Q9UN37,O15392,O00231,Q9UJX6,Q9H1A4,Q9BZD4,O00232,P48556,Q8IXJ6,P36873,P18754,Q9BUF5,Q8WVM7,Q7Z5K2,P14635,Q96IY1,O00139,P62195,P62191,Q9HBM1,P30260,O75832,Q7Z3B4,P40306,P28065,Q02224,Q96DE5,Q14739,Q9UQN3,Q9BY43,Q9Y2U8
REAC	M Phase	REAC:R-HSA-68886	1.07347e-07	6.96921	407	888	73	10622	Q29RF7,Q9NTI5,O75694,Q9BW27,Q9UJX4,Q8N2Z9,Q9BSJ2,Q14204,Q8N1F7,P50748,P57740,Q15021,P19784,Q99986,Q14738,Q14997,Q14008,P62333,Q9BT25,P04350,Q7Z460,Q68CZ6,Q9H6D7,Q9UJX3,Q8WUM0,Q9BPX3,P06493,Q9UN37,Q9NRG9,O15392,O00231,Q9NTJ3,Q9UJX6,Q9H1A4,Q9BZD4,O00232,P48556,P07437,Q8IXJ6,P23258,P36873,P18754,Q9BUF5,Q8WVM7,Q7Z5K2,P14635,Q96IY1,O00139,P62195,P62191,P06400,Q96SN8,Q9UPN4,Q9HBM1,P30260,Q8TEP8,O95347,…
REAC	Cell Cycle Checkpoints	REAC:R-HSA-69620	9.47326e-07	6.0235	290	888	56	10622	O43929,Q9BW27,Q9UJX4,Q9UBD5,Q8N2Z9,Q14204,P50748,P35250,P57740,Q92878,O96028,P40937,Q14738,Q14997,Q14008,P62333,P40938,O15151,Q13416,Q7Z460,Q9UJX3,Q8WUM0,Q9Y5N6,P06493,P35249,O15392,O60921,O00231,Q9UJX6,Q9H1A4,Q9BZD4,O00232,P48556,O96017,O14757,P36873,P14635,Q96IY1,O00139,P62195,P62191,Q9HBM1,P30260,O75832,P40306,P04637,P28065,Q02224,Q96DE5,Q99708,Q9HAW4,P46527,Q99880,P57053,P16104,Q99879
REAC	S Phase	REAC:R-HSA-69242	5.91324e-06	5.22817	162	888	37	10622	Q29RF7,O43929,Q9NTI5,Q9UJX4,Q9UBD5,P35250,P40937,Q14997,P62333,P40938,Q13416,P49643,Q9UJX3,P39748,Q9Y5N6,P35249,P24385,O00231,Q9UJX6,Q9H1A4,O00232,P28340,P48556,Q8WVM7,Q7Z5K2,P62195,P62191,P06400,P30260,O75832,P49642,Q9NR33,P09884,P40306,P28065,Q96DE5,P46527
REAC	tRNA Aminoacylation	REAC:R-HSA-379724	7.16611e-06	5.14472	42	888	17	10622	P56192,Q5T160,Q5JPH6,P54136,Q15031,P47897,Q13155,P49589,Q96I59,Q9P2J5,P41252,P54577,P12081,Q6PI48,P07814,O43324,Q12904
REAC	Mitochondrial translation elongation	REAC:R-HSA-5389840	1.17616e-05	4.92953	87	888	25	10622	Q96EL2,P82921,Q96EY7,O15235,Q9NP92,Q92552,P51398,Q9NRX2,Q9H9J2,Q9BZE1,Q9HD33,Q9BYD6,Q7Z7H8,Q9Y3B7,Q9Y2R9,P82663,O75616,Q9Y399,P43897,Q6P1L8,Q9BYN8,P52815,P82909,Q15070,Q9BYD1
REAC	Synthesis of DNA	REAC:R-HSA-69239	1.65064e-05	4.78235	120	888	30	10622	O43929,Q9UJX4,Q9UBD5,P35250,P40937,Q14997,P62333,P40938,Q13416,P49643,Q9UJX3,P39748,Q9Y5N6,P35249,O00231,Q9UJX6,Q9H1A4,O00232,P28340,P48556,P62195,P62191,P30260,O75832,P49642,Q9NR33,P09884,P40306,P28065,Q96DE5
REAC	Mitochondrial translation	REAC:R-HSA-5368287	5.03256e-05	4.29821	93	888	25	10622	Q96EL2,P82921,Q96EY7,O15235,Q9NP92,Q92552,P51398,Q9NRX2,Q9H9J2,Q9BZE1,Q9HD33,Q9BYD6,Q7Z7H8,Q9Y3B7,Q9Y2R9,P82663,O75616,Q9Y399,P43897,Q6P1L8,Q9BYN8,P52815,P82909,Q15070,Q9BYD1
REAC	Metabolism	REAC:R-HSA-1430728	5.05401e-05	4.29636	2077	888	235	10622	Q9Y3C7,O75694,P30038,Q96JA3,Q9ULK4,Q9BXI3,Q9UDR5,Q9UHV7,O15120,Q9BW27,Q6NUI2,O14939,Q9NZJ9,Q8N5B7,Q9UBM1,O14975,P15735,O94925,Q96T76,P21964,P28702,P56192,P42704,Q9NV35,Q8N1F7,P30536,P11217,Q99766,P57740,O43175,Q9BZQ4,O14735,O15121,P19784,Q99643,O95470,Q14738,Q86YH6,Q14997,P62333,Q8TC12,P27144,Q53GQ0,P48735,Q9Y6K0,P54136,Q9NTJ5,Q9NZ01,P12277,P47897,O75874,Q8NF37,Q9BQ95,Q9ULC5,P23919,Q9BQB6,Q13155,…
REAC	Mitochondrial translation initiation	REAC:R-HSA-5368286	5.30473e-05	4.27534	87	888	24	10622	Q96EL2,P82921,Q96EY7,O15235,Q9NP92,Q92552,P51398,Q9NRX2,Q9H9J2,Q9BZE1,Q9HD33,Q9BYD6,Q7Z7H8,Q9Y3B7,Q9Y2R9,P82663,O75616,Q9Y399,Q6P1L8,Q9BYN8,P52815,P82909,Q15070,Q9BYD1
REAC	Mitochondrial translation termination	REAC:R-HSA-5419276	5.30473e-05	4.27534	87	888	24	10622	Q96EL2,P82921,Q96EY7,O15235,Q9NP92,Q92552,P51398,Q9NRX2,Q9H9J2,Q9BZE1,Q9HD33,Q9BYD6,Q7Z7H8,Q9Y3B7,Q9Y2R9,P82663,O75616,Q9Y399,Q6P1L8,Q9BYN8,P52815,P82909,Q15070,Q9BYD1
REAC	Cytosolic tRNA aminoacylation	REAC:R-HSA-379716	5.81297e-05	4.2356	24	888	12	10622	P56192,P54136,P47897,Q13155,P49589,Q9P2J5,P41252,P54577,P12081,P07814,O43324,Q12904
REAC	DNA Replication	REAC:R-HSA-69306	7.81742e-05	4.10694	128	888	30	10622	O43929,Q9UJX4,Q9UBD5,P35250,P40937,Q14997,P62333,P40938,Q13416,P49643,Q9UJX3,P39748,Q9Y5N6,P35249,O00231,Q9UJX6,Q9H1A4,O00232,P28340,P48556,P62195,P62191,P30260,O75832,P49642,Q9NR33,P09884,P40306,P28065,Q96DE5
REAC	Separation of Sister Chromatids	REAC:R-HSA-2467813	0.000117567	3.92971	188	888	38	10622	Q29RF7,Q9NTI5,Q9BW27,Q9UJX4,Q8N2Z9,Q14204,P50748,P57740,Q14738,Q14997,Q14008,P62333,P04350,Q7Z460,Q9UJX3,Q8WUM0,O15392,O00231,Q9UJX6,Q9H1A4,Q9BZD4,O00232,P48556,P36873,Q9BUF5,Q8WVM7,Q7Z5K2,Q96IY1,O00139,P62195,P62191,Q9HBM1,P30260,O75832,P40306,P28065,Q02224,Q96DE5
REAC	Membrane Trafficking	REAC:R-HSA-199991	0.000280527	3.55202	625	888	88	10622	Q9BYX2,Q8TAG9,Q9UID3,P51159,Q96A65,Q14204,Q8N1B4,Q5VIR6,Q13795,Q00610,P04350,Q9H0B6,Q9H0H5,Q8WVM8,Q9UN37,O75146,P86790,Q9NV70,Q9NSK0,Q96KP1,P18085,Q8NEZ2,Q9H2M9,Q8WTW3,Q6P597,Q96CN9,P50570,P46459,Q14C86,P51153,O43731,Q9Y5X3,Q15042,O95486,Q12893,Q13492,Q9BUF5,Q5VZE5,P33908,O00203,Q13098,Q92538,Q9UBF2,Q9BRG1,O14656,Q9BRA0,Q8WVT3,O00139,Q92572,Q86SZ2,O60645,P56962,Q9H0V9,Q9Y478,Q9UKS6,P84085,O75396,…
REAC	Mitotic Prometaphase	REAC:R-HSA-68877	0.00052753	3.27775	199	888	38	10622	Q29RF7,Q9NTI5,Q9BW27,Q8N2Z9,Q9BSJ2,Q14204,P50748,P57740,Q15021,P19784,Q14738,Q14008,Q9BT25,P04350,Q7Z460,Q68CZ6,Q9H6D7,Q8WUM0,Q9BPX3,P06493,O15392,Q9NTJ3,Q9BZD4,P07437,P23258,P36873,Q9BUF5,Q8WVM7,Q7Z5K2,P14635,Q96IY1,O00139,Q96SN8,Q9UPN4,Q9HBM1,Q8TEP8,O95347,Q02224
REAC	Intra-Golgi and retrograde Golgi-to-ER traffic	REAC:R-HSA-6811442	0.000878149	3.05643	203	888	38	10622	Q9UID3,Q14204,Q8N1B4,Q5VIR6,Q13795,P04350,Q9H0B6,Q9H0H5,Q9NSK0,P18085,Q9H2M9,Q8WTW3,Q6P597,Q96CN9,P46459,O43731,Q15042,Q9BUF5,Q5VZE5,P33908,Q92538,Q9UBF2,Q9BRA0,O00139,P84085,O75396,Q15363,Q9P2W9,P84077,Q02224,Q8TBA6,P82094,Q9UIL1,Q9H115,Q15836,Q12756,Q12840,Q9NZ43
REAC	Metabolism of RNA	REAC:R-HSA-8953854	0.00175674	2.75529	662	888	89	10622	O75694,Q9BW27,P57678,Q6YHU6,Q13895,Q9BVJ6,Q9Y3Y2,Q8N1F7,O75533,A5YKK6,Q96Q15,P57740,Q9Y3C4,Q8WYA6,Q14997,P62333,Q9H583,Q9UBP6,O43592,Q6PGP7,Q8WUM0,Q8WWY3,Q8IV48,Q9HAU5,Q9NRG9,Q96Q11,Q8ND04,P56182,Q09161,O00231,P63173,O00232,P48556,P52756,P62913,Q8WXD5,P49137,Q9HCS7,Q9Y6M1,P62195,P62191,Q16539,Q12996,P62277,P07814,O14730,Q9NZN8,O15091,Q9UPR3,Q96RS0,O00425,O75832,Q7Z3B4,P55265,P52272,Q96FV9,Q9BUL9,…
REAC	E2F mediated regulation of DNA replication	REAC:R-HSA-113510	0.0020614	2.68584	22	888	10	10622	O43929,Q9UBD5,Q13416,P49643,Q9Y5N6,P06493,P14635,P06400,P49642,P09884
REAC	Leading Strand Synthesis	REAC:R-HSA-69109	0.00224576	2.64864	14	888	8	10622	P35250,P40937,P40938,P49643,P35249,P28340,P49642,P09884
REAC	Polymerase switching	REAC:R-HSA-69091	0.00224576	2.64864	14	888	8	10622	P35250,P40937,P40938,P49643,P35249,P28340,P49642,P09884
REAC	Condensation of Prometaphase Chromosomes	REAC:R-HSA-2514853	0.00347965	2.45846	11	888	7	10622	Q15021,P19784,Q9BPX3,P06493,Q9NTJ3,P14635,O95347
REAC	G2/M Checkpoints	REAC:R-HSA-69481	0.00392959	2.40565	168	888	32	10622	O43929,Q9UBD5,P35250,Q92878,O96028,P40937,Q14997,P62333,P40938,Q13416,Q9Y5N6,P06493,P35249,O60921,O00231,O00232,P48556,O96017,O14757,P14635,P62195,P62191,O75832,P40306,P04637,P28065,Q99708,Q9HAW4,Q99880,P57053,P16104,Q99879
REAC	HIV Infection	REAC:R-HSA-162906	0.00498186	2.30261	226	888	39	10622	O75694,Q9BW27,Q8N1F7,P49917,P52294,P57740,Q14997,P62333,P12236,Q9UI12,P05141,P39748,Q8WUM0,Q8WUM4,Q9UN37,Q9NRG9,Q09161,O00231,O00232,P48556,Q8NEZ2,O60563,P18754,P62195,P62191,Q00403,O75351,O75832,Q7Z3B4,P40306,P84077,P28065,Q16594,P36954,Q9UQN3,O15514,Q9BY43,P06241,O60942
REAC	Nuclear Envelope (NE) Reassembly	REAC:R-HSA-2995410	0.00609944	2.21471	70	888	18	10622	O75694,Q9BW27,Q8N1F7,P57740,Q99986,P04350,Q8WUM0,P06493,Q9UN37,Q8IXJ6,P18754,Q9BUF5,P14635,Q7Z3B4,Q14739,Q9UQN3,Q9BY43,Q9Y2U8
REAC	Lagging Strand Synthesis	REAC:R-HSA-69186	0.00704711	2.15199	20	888	9	10622	P35250,P40937,P40938,P49643,P39748,P35249,P28340,P49642,P09884
REAC	COPI-dependent Golgi-to-ER retrograde traffic	REAC:R-HSA-6811434	0.0102859	1.98776	100	888	22	10622	P04350,Q9H0B6,Q9H0H5,Q9NSK0,P18085,Q6P597,P46459,O43731,Q9BUF5,Q92538,Q9UBF2,O00139,P84085,O75396,Q15363,Q9P2W9,P84077,Q02224,Q9H115,Q12756,Q12840,Q9NZ43
REAC	E2F-enabled inhibition of pre-replication complex formation	REAC:R-HSA-113507	0.0115458	1.93757	9	888	6	10622	O43929,Q9UBD5,Q13416,Q9Y5N6,P06493,P14635
REAC	PTEN Regulation	REAC:R-HSA-6807070	0.0120734	1.91817	138	888	27	10622	Q8N122,P42345,P19784,Q14997,P62333,Q9UNE7,O00231,O00232,P48556,P62195,P62191,O60341,P27361,O75832,P46934,Q06587,P40306,Q8WXI9,P04637,Q9NTX7,P28065,Q9H9G7,Q6IAA8,O43504,P54259,Q9BVC4,Q92995
REAC	Fatty acyl-CoA biosynthesis	REAC:R-HSA-75105	0.0143337	1.84364	37	888	12	10622	Q53GQ0,Q9NZ01,Q9ULC5,O60488,Q9P035,P49327,Q4G176,P53007,O95573,Q6Y1H2,Q9Y6X9,P33121
REAC	Vesicle-mediated transport	REAC:R-HSA-5653656	0.0156678	1.80499	719	888	91	10622	Q9BYX2,Q8TAG9,Q9UID3,P51159,Q96A65,Q14204,Q8N1B4,Q5VIR6,Q13795,Q00610,P04350,Q9H0B6,P01824,Q9H0H5,Q8WVM8,Q9UN37,O75146,P86790,Q9NV70,Q9NSK0,Q96KP1,P18085,Q8NEZ2,Q9H2M9,Q8WTW3,Q6P597,Q96CN9,P50570,P46459,Q14C86,P51153,O43731,Q9Y5X3,Q15042,O95486,Q12893,Q13492,Q9BUF5,Q5VZE5,P33908,O00203,Q13098,Q92538,Q9UBF2,Q9BRG1,O14656,Q9BRA0,Q8WVT3,O00139,Q92572,Q86SZ2,O60645,P56962,Q9H0V9,Q9Y478,Q9UKS6,P84085,…
REAC	Host Interactions of HIV factors	REAC:R-HSA-162909	0.016301	1.78779	125	888	25	10622	O75694,Q9BW27,Q8N1F7,P52294,P57740,Q14997,P62333,P12236,Q9UI12,P05141,Q8WUM0,Q9NRG9,O00231,O00232,P48556,O60563,P18754,P62195,P62191,O75832,Q7Z3B4,P40306,P84077,P28065,P06241
REAC	Metabolism of lipids	REAC:R-HSA-556833	0.0175795	1.75499	731	888	92	10622	Q9Y3C7,Q96JA3,Q9ULK4,Q9UHV7,O15120,Q6NUI2,O14939,Q8N5B7,Q9UBM1,O14975,P28702,P30536,O14735,O15121,P19784,O95470,Q53GQ0,Q9Y6K0,Q9NTJ5,Q9NZ01,Q8NF37,Q9ULC5,Q92569,P27540,P16278,O60488,O75448,Q9NZL6,O95674,P37268,Q6ZMG9,P14324,A0FGR8,Q03013,O15269,Q8N335,P35790,Q02338,P22694,O95486,O00116,Q9NPA3,P36873,Q9P035,P49327,Q6IAN0,P49137,Q71SY5,Q4G176,Q9NVC6,P05165,P53007,Q8NEB9,Q9Y305,Q8IVF5,Q96RS0,O95573,…
REAC	APC/C:Cdc20 mediated degradation of mitotic proteins	REAC:R-HSA-176409	0.0203897	1.69059	76	888	18	10622	Q9UJX4,Q14997,P62333,Q9UJX3,P06493,O00231,Q9UJX6,Q9H1A4,O00232,P48556,P14635,P62195,P62191,P30260,O75832,P40306,P28065,Q96DE5
REAC	Metabolism of proteins	REAC:R-HSA-392499	0.0229508	1.6392	2016	888	214	10622	Q9UPU5,P61018,Q92685,Q96EL2,O75694,O94952,O76094,Q96LD8,Q99626,Q9BW27,P82921,P78527,Q96JH7,Q9Y6D5,Q10469,Q9BTW9,Q96EY7,Q8TAG9,P56192,Q5T160,P51159,Q96A65,Q14204,Q9H0A8,O15235,Q8N1F7,Q93008,Q5JPH6,Q13619,Q9NP92,Q9NYU1,Q14166,P57740,P19784,Q14997,P62333,O15151,Q9NVR0,Q9Y303,Q92552,P54136,P51398,Q9NRX2,P04350,Q15031,Q9H9J2,P61619,P47897,Q15388,Q9BZE1,Q9HD33,Q9BYD6,Q9H490,Q13107,Q13155,P08754,Q8WUM0,…
REAC	Activation of APC/C and APC/C:Cdc20 mediated degradation of mitotic proteins	REAC:R-HSA-176814	0.0245672	1.60964	77	888	18	10622	Q9UJX4,Q14997,P62333,Q9UJX3,P06493,O00231,Q9UJX6,Q9H1A4,O00232,P48556,P14635,P62195,P62191,P30260,O75832,P40306,P28065,Q96DE5
REAC	Switching of origins to a post-replicative state	REAC:R-HSA-69052	0.0246018	1.60903	91	888	20	10622	O43929,Q9UJX4,Q9UBD5,Q14997,P62333,Q13416,Q9UJX3,Q9Y5N6,O00231,Q9UJX6,Q9H1A4,O00232,P48556,P62195,P62191,P30260,O75832,P40306,P28065,Q96DE5
REAC	Cellular responses to stress	REAC:R-HSA-2262752	0.0258812	1.58702	582	888	76	10622	P13498,O75694,Q9BW27,Q8N122,P42345,Q9UJX4,Q92616,Q9UL15,Q9Y6J0,Q14204,Q8N1F7,P57740,Q92878,Q14997,P62333,O15151,Q9P2K8,Q9UI12,P04350,P45984,Q9UJX3,Q8WUM0,P45985,P27540,Q99615,Q9NRG9,P42772,Q9NXC5,O00231,P63173,Q9UJX6,Q9H1A4,O00232,P48556,P21283,P62913,Q9BUF5,P61421,P49137,Q13617,P45983,Q0VDF9,P62195,P62191,P06400,Q16539,P46734,P62277,Q13488,P30260,P27361,O75832,Q7Z3B4,Q15554,Q06587,P40306,P04637,…
REAC	Asparagine N-linked glycosylation	REAC:R-HSA-446203	0.0295954	1.52878	305	888	46	10622	Q92685,Q10469,Q14204,Q9NYU1,Q9Y303,P04350,Q8WVM8,P16278,P78382,Q96AA3,Q9H0U3,P18085,Q8WTW3,P46459,O43731,O95486,Q12893,Q9BUF5,P33908,O75352,Q92538,Q9UBF2,Q9UJ70,Q86SZ2,P62191,P56962,Q9UKV5,Q9H0V9,Q9H3H5,O60858,P84085,O75396,P49257,Q06210,O60762,Q15363,O94855,Q9Y673,O95487,Q9BYC5,P84077,Q9H115,Q96BZ9,Q9H254,P55072,O15084
REAC	Mitochondrial protein import	REAC:R-HSA-1268020	0.0329038	1.48275	65	888	16	10622	Q3ZCQ8,P12236,Q15388,Q13505,O75431,O96008,O75390,O43615,O94826,O75439,Q9Y512,Q9UJS0,P21796,Q9BSY4,P55789,Q8WYQ3
REAC	Resolution of Sister Chromatid Cohesion	REAC:R-HSA-2500257	0.0353298	1.45186	123	888	24	10622	Q29RF7,Q9NTI5,Q9BW27,Q8N2Z9,Q14204,P50748,P57740,Q14738,Q14008,P04350,Q7Z460,Q8WUM0,P06493,O15392,Q9BZD4,P36873,Q9BUF5,Q8WVM7,Q7Z5K2,P14635,Q96IY1,O00139,Q9HBM1,Q02224
REAC	Synthesis of very long-chain fatty acyl-CoAs	REAC:R-HSA-75876	0.0403699	1.39394	24	888	9	10622	Q53GQ0,Q9NZ01,Q9ULC5,O60488,Q9P035,Q4G176,O95573,Q6Y1H2,P33121
REAC	Mitotic Spindle Checkpoint	REAC:R-HSA-69618	0.0414405	1.38258	109	888	22	10622	Q9BW27,Q9UJX4,Q8N2Z9,Q14204,P50748,P57740,Q14738,Q14008,Q7Z460,Q9UJX3,Q8WUM0,O15392,Q9UJX6,Q9H1A4,Q9BZD4,P36873,Q96IY1,O00139,Q9HBM1,P30260,Q02224,Q96DE5
REAC	Cdc20:Phospho-APC/C mediated degradation of Cyclin A	REAC:R-HSA-174184	0.0416665	1.38021	73	888	17	10622	Q9UJX4,Q14997,P62333,Q9UJX3,P06493,O00231,Q9UJX6,Q9H1A4,O00232,P48556,P62195,P62191,P30260,O75832,P40306,P28065,Q96DE5
REAC	APC/C-mediated degradation of cell cycle proteins	REAC:R-HSA-174143	0.048706	1.31242	88	888	19	10622	Q9UJX4,Q14997,P62333,Q9UJX3,P06493,O00231,Q9UJX6,Q9H1A4,O00232,P48556,P14635,P62195,P62191,P06400,P30260,O75832,P40306,P28065,Q96DE5
REAC	Regulation of mitotic cell cycle	REAC:R-HSA-453276	0.048706	1.31242	88	888	19	10622	Q9UJX4,Q14997,P62333,Q9UJX3,P06493,O00231,Q9UJX6,Q9H1A4,O00232,P48556,P14635,P62195,P62191,P06400,P30260,O75832,P40306,P28065,Q96DE5
REAC	Regulation of APC/C activators between G1/S and early anaphase	REAC:R-HSA-176408	0.0498627	1.30222	81	888	18	10622	Q9UJX4,Q14997,P62333,Q9UJX3,P06493,O00231,Q9UJX6,Q9H1A4,O00232,P48556,P14635,P62195,P62191,P30260,O75832,P40306,P28065,Q96DE5
REAC	APC:Cdc20 mediated degradation of cell cycle proteins prior to satisfation of the cell cycle checkpoint	REAC:R-HSA-179419	0.049955	1.30142	74	888	17	10622	Q9UJX4,Q14997,P62333,Q9UJX3,P06493,O00231,Q9UJX6,Q9H1A4,O00232,P48556,P62195,P62191,P30260,O75832,P40306,P28065,Q96DE5
REAC	APC/C:Cdh1 mediated degradation of Cdc20 and other APC/C:Cdh1 targeted proteins in late mitosis/early G1	REAC:R-HSA-174178	0.049955	1.30142	74	888	17	10622	Q9UJX4,Q14997,P62333,Q9UJX3,O00231,Q9UJX6,Q9H1A4,O00232,P48556,P62195,P62191,P06400,P30260,O75832,P40306,P28065,Q96DE5
REAC	Complex I biogenesis	REAC:R-HSA-6799198	2.19878e-10	9.65782	55	43	9	10622	O95168,P28331,P17568,P56556,O43676,O43674,P03915,Q9Y375,Q86Y39
REAC	Glucose metabolism	REAC:R-HSA-70326	1.30527e-08	7.8843	85	43	9	10622	O75694,Q9BW27,Q8N1F7,P57740,Q8WUM0,Q9NRG9,P19367,Q7Z3B4,Q9UJS0
WP	Retinoblastoma Gene in Cancer	WP:WP2446	0.000565539	3.24754	88	595	21	7562	P78527,P40937,O15287,P40938,P06493,P35249,P24385,O14757,P14635,P06400,P52701,P27707,O95347,P49642,Q14527,P04818,P09884,P00374,P04637,P46527,P16949
WP	VEGFA-VEGFR2 Signaling Pathway	WP:WP3888	0.00792637	2.10093	437	595	58	7562	P42345,O60716,P36507,Q00610,P48735,O15530,P45984,P45985,P42224,P27540,Q12778,P04083,Q96RR4,P78344,P18084,Q02750,O15392,P24385,P61011,O00231,P18085,P23443,P18031,P35222,O75569,O14773,P61421,P29317,P49137,P42226,P45983,Q16539,P46734,P07814,Q9Y305,P49257,Q8N3C0,P27361,O60762,Q7KZF4,Q05397,P42336,P02768,P00491,P04179,Q01105,Q9Y6I3,P52943,P05387,Q9H299,O75347,Q01844,Q02978,Q9BVC4,P06241,Q01968,Q03135,…
WP	Thymic Stromal LymphoPoietin (TSLP) Signaling Pathway	WP:WP2203	0.0084141	2.07499	47	595	13	7562	P42345,P36507,P45984,P42224,Q02750,P42226,P45983,Q16539,P07948,P07947,P27361,P42336,P06241
WP	DNA Repair Pathways Full Network	WP:WP4946	0.0091905	2.03666	120	595	23	7562	P78527,Q8N2Z9,Q13619,P49917,P35250,Q92878,P40937,O15287,P40938,Q9NVI1,Q9BXW9,P39748,P35249,P28340,O14757,P52701,P28715,Q15554,Q9NR33,Q9NPI8,A8MT69,P43246,P16104
WP	Human Thyroid Stimulating Hormone (TSH) signaling pathway	WP:WP2032	0.0102231	1.99042	68	595	16	7562	P42345,O15530,P08754,P42224,Q5JWF2,Q02750,P15056,P23443,P04899,P06400,Q16539,P46734,P27361,Q13393,P42336,P46527
WP	Translation inhibitors in chronically activated PDGFRA cells	WP:WP4566	0.0107229	1.96969	48	595	13	7562	Q8N122,P42345,P36507,P45984,P45985,Q92569,Q02750,P23443,P45983,Q16539,P46734,P27361,P42336
WP	DNA Replication	WP:WP466	0.0116338	1.93428	42	595	12	7562	O43929,Q9UBD5,P35250,P40937,P40938,Q13416,P49643,Q9Y5N6,P35249,P28340,P49642,P09884
WP	Pancreatic adenocarcinoma pathway	WP:WP4263	0.0253499	1.59602	88	595	18	7562	O15111,P42345,P36507,P45984,Q92569,P42224,Q02750,P24385,P15056,P23443,P45983,P06400,P27361,P15153,P60763,Q13393,P42336,P04637
WP	ErbB Signaling Pathway	WP:WP673	0.0342351	1.46553	90	595	18	7562	P42345,P36507,O15530,P45984,P45985,Q92569,Q12778,Q02750,P24385,P15056,P23443,P45983,P27361,Q05397,P42336,P04637,Q13555,P46527
WP	DNA Mismatch Repair	WP:WP531	0.0446001	1.35066	23	595	8	7562	P35250,P40937,P40938,P35249,P28340,P52701,Q9NR33,P43246
WP	DNA Damage Response	WP:WP707	0.0448912	1.34784	69	595	15	7562	P78527,Q92878,Q86UE8,Q9BXW9,P06493,P24385,O96017,O14757,P14635,P06400,Q00535,P04637,O14763,P46527,P16104
TF	Factor: ZF5; motif: GGSGCGCGS; match class: 1	TF:M10438_1	1.75578e-50	49.7555	15001	1321	1207	19917	A3KMH1,Q9UPU5,Q5T5N4,Q9P1T7,O95214,O95260,Q05084,P61018,Q9Y3C7,Q29RF7,Q99633,P13498,O43929,P45877,Q92685,Q7Z3U7,Q86XE0,O94768,Q96EL2,Q9NTI5,O75694,Q9P2F5,P30038,Q8NHU2,Q96JA3,Q9ULK4,O94952,Q15386,O76094,Q9BXI3,Q96LD8,Q9UPA5,A0A1B0GUJ8,Q9UDR5,Q9P227,O60879,Q99626,Q9UHV7,Q8N4U5,O15120,Q96KG9,Q9BW27,Q6NUI2,O14939,Q5JTH9,P30559,P82921,P57678,Q9NW81,Q9BYX2,P78527,Q9NZJ9,Q6ZXV5,Q9H269,Q92522,Q9H4A6,Q9Y…
TF	Factor: E2F; motif: GGCGSG	TF:M00803	7.74997e-48	47.1107	13289	1321	1116	19917	A3KMH1,Q9UPU5,Q5T5N4,Q9P1T7,O95214,O95260,Q05084,P61018,Q9Y3C7,Q29RF7,Q99633,P13498,P45877,Q92685,Q7Z3U7,O94768,Q96EL2,Q9NTI5,O75694,Q9P2F5,P30038,Q8NHU2,Q96JA3,Q9ULK4,O94952,Q15386,O76094,Q9BXI3,Q96LD8,Q9UPA5,A0A1B0GUJ8,Q9NSV4,Q9UDR5,Q9P227,O60879,Q99626,Q9UHV7,Q8N4U5,O15120,Q96KG9,Q9BW27,Q6NUI2,O14939,Q5JTH9,P82921,P57678,Q9BYX2,P78527,Q96JH7,Q9NZJ9,Q9H269,Q92522,Q9H4A6,Q9Y6D5,Q86U38,P41587,Q8N…
TF	Factor: ZF5; motif: GSGCGCGR; match class: 1	TF:M00716_1	1.19123e-42	41.924	14230	1321	1154	19917	A3KMH1,Q9UPU5,Q5T5N4,Q9P1T7,O95214,O95260,Q05084,P61018,Q9Y3C7,Q29RF7,Q99633,P13498,O43929,P45877,Q92685,Q7Z3U7,Q86XE0,O94768,Q96EL2,Q9NTI5,O75694,Q9P2F5,P30038,Q8NHU2,Q96JA3,O94952,Q15386,O76094,Q9BXI3,Q96LD8,Q9UPA5,Q9UDR5,Q9P227,O60879,Q99626,Q9UHV7,Q8N4U5,O15120,Q96KG9,Q6NUI2,O14939,Q5JTH9,P30559,P82921,P57678,Q9BYX2,P78527,Q9NZJ9,Q6ZXV5,Q9H269,Q92522,Q9H4A6,Q9Y6D5,Q86U38,P41587,Q8N5B7,Q8NFV4,…
TF	Factor: ZF5; motif: GGSGCGCGS	TF:M10438	2.0193e-42	41.6948	16373	1321	1254	19917	A3KMH1,Q9UPU5,Q5T5N4,Q9P1T7,O95214,O95260,Q05084,P61018,Q9Y3C7,Q29RF7,Q99633,P13498,O43929,P45877,Q92685,Q7Z3U7,Q86XE0,O94768,Q96EL2,Q9NTI5,O75694,Q9P2F5,P30038,Q8NHU2,Q96JA3,Q9ULK4,O94952,Q15386,O76094,Q9BXI3,Q96LD8,Q9UPA5,A0A1B0GUJ8,Q9NSV4,Q9UDR5,Q9P227,O60879,Q99626,Q9UHV7,Q8N4U5,O15120,Q96KG9,Q9BW27,Q6NUI2,O14939,Q5JTH9,P30559,P82921,P57678,Q9NW81,Q9BYX2,P78527,Q96JH7,Q9NZJ9,Q6ZXV5,Q9H269,Q92…
TF	Factor: E2F-3:HES-7; motif: NNNSGCGCSNNNNNCRCGYGNN; match class: 1	TF:M08526_1	2.41833e-42	41.6165	15130	1321	1198	19917	A3KMH1,Q9UPU5,Q5T5N4,Q9P1T7,O95214,O95260,Q05084,P61018,Q9Y3C7,Q29RF7,Q99633,P13498,O43929,P45877,Q92685,Q7Z3U7,Q86XE0,O94768,Q96EL2,Q9NTI5,O75694,Q9P2F5,P30038,Q8NHU2,Q96JA3,O94952,Q15386,O76094,Q9BXI3,Q96LD8,Q9UPA5,A0A1B0GUJ8,Q9NSV4,Q9UDR5,Q9P227,O60879,Q99626,Q9UHV7,Q8N4U5,O15120,Q96KG9,Q9BW27,Q6NUI2,O14939,Q5JTH9,P30559,P82921,P57678,Q9NW81,Q9BYX2,P78527,Q96JH7,Q9NZJ9,Q6ZXV5,Q9H269,Q92522,Q9H…
TF	Factor: E2F-2; motif: GCGCGCGCNCS; match class: 1	TF:M11529_1	9.49238e-39	38.0226	14592	1321	1164	19917	A3KMH1,Q9UPU5,Q5T5N4,Q9P1T7,O95214,O95260,Q05084,P61018,Q9Y3C7,Q29RF7,P13498,O43929,P45877,Q86XE0,O94768,Q96EL2,Q9NTI5,O75694,Q9P2F5,P30038,Q8NHU2,Q96JA3,O94952,Q15386,O76094,Q9BXI3,Q96LD8,Q9UPA5,Q9NSV4,Q9UDR5,Q9P227,O60879,Q99626,Q9UHV7,Q8N4U5,O15120,Q96KG9,Q9BW27,Q6NUI2,O14939,Q5JTH9,P30559,P82921,P57678,Q9NW81,Q9BYX2,P78527,Q9NZJ9,Q6ZXV5,Q9H269,Q92522,Q9H4A6,Q9Y6D5,Q86U38,P41587,Q8N5B7,Q8NFV4,…
TF	Factor: E2F-4; motif: SNGGGCGGGAANN; match class: 1	TF:M09894_1	4.09317e-38	37.3879	14041	1321	1134	19917	Q9UPU5,Q9P1T7,O95214,O95260,Q05084,P61018,Q9Y3C7,Q29RF7,Q99633,P13498,O43929,P45877,Q92685,Q7Z3U7,Q86XE0,O94768,Q96EL2,Q9NTI5,O75694,P30038,Q8NHU2,Q96JA3,O94952,Q15386,O76094,Q9BXI3,Q96LD8,Q9UPA5,Q9NSV4,Q9UDR5,Q9P227,O60879,Q99626,Q9UHV7,Q8N4U5,O15120,Q96KG9,Q9BW27,Q6NUI2,O14939,Q5JTH9,P30559,P57678,Q9BYX2,P78527,Q9NZJ9,Q6ZXV5,Q9H269,Q92522,Q9H4A6,Q9Y6D5,P41587,Q8N5B7,Q8NFV4,O15055,O15111,Q8N9N2,…
TF	Factor: ZF5; motif: GSGCGCGR	TF:M00716	2.44015e-37	36.6126	16245	1321	1240	19917	A3KMH1,Q9UPU5,Q5T5N4,Q9P1T7,O95214,O95260,Q05084,P61018,Q9Y3C7,Q29RF7,Q99633,P13498,O43929,P45877,Q92685,Q7Z3U7,Q86XE0,O94768,Q96EL2,Q9NTI5,O75694,Q9P2F5,P30038,Q8NHU2,Q96JA3,O94952,Q15386,O76094,Q9BXI3,Q96LD8,Q9UPA5,A0A1B0GUJ8,Q9NSV4,Q9UDR5,Q9P227,O60879,Q99626,Q9UHV7,Q8N4U5,O15120,Q96KG9,Q9BW27,Q6NUI2,O14939,Q5JTH9,P30559,P82921,P57678,Q9NW81,Q9BYX2,P78527,Q96JH7,Q9NZJ9,Q6ZXV5,Q9H269,Q92522,Q9H…
TF	Factor: ZF5; motif: NRNGNGCGCGCWN	TF:M00333	8.42826e-37	36.0743	15217	1321	1191	19917	A3KMH1,Q9UPU5,Q5T5N4,Q9P1T7,O95214,O95260,Q05084,P61018,Q9Y3C7,Q29RF7,Q99633,P13498,O43929,P45877,Q92685,Q7Z3U7,Q86XE0,O94768,Q96EL2,Q9NTI5,O75694,Q9P2F5,P30038,Q8NHU2,Q96JA3,Q9ULK4,O94952,Q15386,O76094,Q9BXI3,Q96LD8,Q9UPA5,A0A1B0GUJ8,Q9NSV4,P49754,Q9UDR5,Q9P227,O60879,Q99626,Q9UHV7,Q8N4U5,O15120,Q96KG9,Q9BW27,Q6NUI2,O14939,Q5JTH9,P30559,P82921,P57678,Q9NW81,Q9BYX2,P78527,Q96JH7,Q9NZJ9,Q6ZXV5,Q9H…
TF	Factor: E2F-2; motif: GCGCGCGCNCS	TF:M11529	1.39777e-35	34.8546	16407	1321	1244	19917	A3KMH1,Q9UPU5,Q5T5N4,Q9P1T7,O95214,O95260,Q05084,P61018,Q9Y3C7,Q29RF7,P13498,O43929,P45877,Q92685,Q7Z3U7,Q86XE0,O94768,Q96EL2,Q9NTI5,O75694,Q9P2F5,P30038,Q8NHU2,Q96JA3,O94952,Q15386,O76094,Q9BXI3,Q96LD8,Q9UPA5,A0A1B0GUJ8,Q9NSV4,Q9UDR5,Q9P227,O60879,Q99626,Q9UHV7,Q8N4U5,O15120,Q96KG9,Q9BW27,Q6NUI2,O14939,Q5JTH9,P30559,P82921,P57678,Q9NW81,Q9BYX2,P78527,Q96JH7,Q9NZJ9,Q6ZXV5,Q9H269,Q92522,Q9H4A6,Q9Y…
TF	Factor: E2F-1; motif: NGGGCGGGARV; match class: 1	TF:M07206_1	2.48319e-34	33.605	10947	1321	946	19917	Q9UPU5,Q9P1T7,O95214,O95260,P61018,Q29RF7,Q99633,P13498,O43929,P45877,Q92685,Q7Z3U7,Q96EL2,Q9NTI5,O75694,Q9P2F5,P30038,Q8NHU2,Q96JA3,O94952,Q15386,O76094,Q9BXI3,Q9UPA5,Q9NSV4,Q9UDR5,Q9P227,O60879,Q9UHV7,O15120,Q96KG9,Q9BW27,Q6NUI2,O14939,P82921,P57678,Q9BYX2,P78527,Q9NZJ9,Q6ZXV5,Q9H269,Q92522,Q9H4A6,Q9Y6D5,Q86U38,P41587,Q8N5B7,Q8NFV4,O15111,Q8N9N2,Q6ZRQ5,Q15006,Q9H4G4,Q8ND83,Q9BQG0,O75129,O14975,…
TF	Factor: E2F-2; motif: GCGCGCGCGYW	TF:M11531	4.74045e-34	33.3242	13379	1321	1088	19917	A3KMH1,Q5T5N4,Q9P1T7,O95214,O95260,Q05084,P61018,Q29RF7,Q99633,P13498,O43929,P45877,Q92685,Q7Z3U7,Q86XE0,O94768,Q96EL2,Q9NTI5,O75694,Q9P2F5,P30038,Q8NHU2,Q96JA3,O94952,Q15386,O76094,Q9BXI3,Q96LD8,Q9UPA5,A0A1B0GUJ8,Q9UDR5,Q9P227,O60879,Q99626,Q9UHV7,Q8N4U5,O15120,Q9BW27,Q6NUI2,O14939,Q5JTH9,P30559,P82921,P57678,Q9BYX2,P78527,Q9NZJ9,Q6ZXV5,Q9H269,Q92522,Q9H4A6,Q86U38,P41587,Q8N5B7,Q8NFV4,O15055,O15…
TF	Factor: E2F-1; motif: NGGGCGGGARV	TF:M07206	5.45693e-34	33.2631	14705	1321	1159	19917	A3KMH1,Q9UPU5,Q5T5N4,Q9P1T7,O95214,O95260,Q05084,P61018,Q9Y3C7,Q29RF7,Q99633,P13498,O43929,P45877,Q92685,Q7Z3U7,Q86XE0,O94768,Q96EL2,Q9NTI5,O75694,Q9P2F5,P30038,Q8NHU2,Q96JA3,O94952,Q15386,O76094,Q9BXI3,Q96LD8,Q9UPA5,A0A1B0GUJ8,Q9NSV4,Q9UDR5,Q9P227,O60879,Q99626,Q9UHV7,Q8N4U5,O15120,Q96KG9,Q9BW27,Q6NUI2,O14939,Q5JTH9,P30559,P82921,P57678,Q9NW81,Q9BYX2,P78527,Q9NZJ9,Q6ZXV5,Q9H269,Q92522,Q9H4A6,Q9Y…
TF	Factor: E2F-1:HES-7; motif: GGCRCGTGSYNNWNGGCGCSM; match class: 1	TF:M08525_1	2.59542e-33	32.5858	15410	1321	1193	19917	A3KMH1,Q9UPU5,Q5T5N4,Q9P1T7,O95214,O95260,Q05084,P61018,Q9Y3C7,Q29RF7,Q99633,P13498,P45877,Q92685,Q7Z3U7,Q86XE0,O94768,Q96EL2,Q9NTI5,O75694,Q9P2F5,P30038,Q8NHU2,Q96JA3,O94952,Q15386,O76094,Q9BXI3,Q96LD8,Q9UPA5,A0A1B0GUJ8,Q9UDR5,Q9P227,O60879,Q99626,Q9UHV7,Q8N4U5,O15120,Q96KG9,Q9BW27,Q6NUI2,O14939,Q5JTH9,P30559,P82921,P57678,Q9NW81,Q9BYX2,P78527,Q96JH7,Q9NZJ9,Q6ZXV5,Q9H269,Q92522,Q9H4A6,Q9Y6D5,Q86…
TF	Factor: E2F-4; motif: SNGGGCGGGAANN	TF:M09894	2.93865e-33	32.5319	16345	1321	1237	19917	A3KMH1,Q9UPU5,Q5T5N4,Q9P1T7,O95214,O95260,Q05084,P61018,Q9Y3C7,Q29RF7,Q99633,P13498,O43929,P45877,Q92685,Q7Z3U7,Q86XE0,O94768,Q96EL2,Q9NTI5,O75694,Q9P2F5,P30038,Q8NHU2,Q96JA3,Q9ULK4,O94952,Q15386,O76094,Q9BXI3,Q96LD8,Q9UPA5,A0A1B0GUJ8,Q9NSV4,P49754,Q9UDR5,Q9P227,O60879,Q99626,Q9UHV7,Q8N4U5,O15120,Q96KG9,Q9BW27,Q6NUI2,O14939,Q5JTH9,P30559,P57678,Q9NW81,Q9BYX2,P78527,Q9NZJ9,Q6ZXV5,Q9H269,Q92522,Q9H…
TF	Factor: E2F-3:HES-7; motif: NNNSGCGCSNNNNNCRCGYGNN	TF:M08526	1.78423e-32	31.7485	17025	1321	1265	19917	A3KMH1,Q9UPU5,Q5T5N4,Q9P1T7,O95214,O95260,Q05084,P61018,Q9Y3C7,Q29RF7,Q99633,P13498,O43929,P45877,Q92685,Q7Z3U7,Q86XE0,O94768,Q96EL2,Q9NTI5,O75694,Q9P2F5,P30038,Q8NHU2,Q96JA3,Q9ULK4,O94952,Q15386,O76094,Q9BXI3,Q96LD8,Q9UPA5,A0A1B0GUJ8,Q9NSV4,Q9UDR5,Q9P227,O60879,Q99626,Q9UHV7,Q8N4U5,O15120,Q96KG9,Q9BW27,Q6NUI2,O14939,Q5JTH9,P30559,P82921,P57678,Q9NW81,Q9BYX2,P78527,Q96JH7,Q9NZJ9,Q6ZXV5,Q9H269,Q92…
TF	Factor: Egr-1; motif: GCGCATGCG	TF:M04869	4.65861e-32	31.3317	11319	1321	962	19917	A3KMH1,Q9P1T7,O95214,O95260,Q05084,P61018,Q9Y3C7,Q29RF7,Q99633,P13498,O43929,P45877,Q92685,Q7Z3U7,Q86XE0,Q9NTI5,O75694,Q9P2F5,P30038,Q96JA3,O94952,Q15386,Q9BXI3,Q96LD8,Q9UPA5,A0A1B0GUJ8,Q9UDR5,Q9UHV7,O15120,Q9BW27,O14939,Q5JTH9,P30559,P82921,P57678,Q9NW81,P78527,Q96JH7,Q9NZJ9,Q9H269,Q92522,Q9Y6D5,Q86U38,P41587,Q8N5B7,Q8NFV4,Q6YHU6,O15055,O15111,Q8N9N2,Q6ZRQ5,Q9H4G4,Q8ND83,Q10469,Q9BQG0,O75129,O14…
TF	Factor: E2F-2; motif: GCGCGCGCGYW; match class: 1	TF:M11531_1	7.01828e-31	30.1538	12431	1321	1025	19917	A3KMH1,Q5T5N4,Q9P1T7,O95214,O95260,Q05084,P61018,Q29RF7,P13498,O43929,P45877,Q92685,Q86XE0,O94768,Q96EL2,Q9NTI5,O75694,Q9P2F5,P30038,Q8NHU2,Q96JA3,O94952,Q15386,O76094,Q9BXI3,Q96LD8,Q9UPA5,A0A1B0GUJ8,Q9UDR5,Q9P227,O60879,Q99626,Q9UHV7,O15120,Q9BW27,O14939,Q5JTH9,P30559,P82921,P57678,Q9BYX2,P78527,Q9NZJ9,Q6ZXV5,Q9H269,Q92522,Q9H4A6,Q86U38,P41587,Q8N5B7,O15055,O15111,Q8N9N2,Q6ZRQ5,Q9H4G4,Q8N122,Q8N…
TF	Factor: E2F-2; motif: NWTTTGGCGCCAWWNN	TF:M11530	1.0179e-30	29.9923	14722	1321	1152	19917	A3KMH1,Q5T5N4,Q9P1T7,O95214,O95260,Q05084,P61018,Q9Y3C7,Q29RF7,Q99633,P13498,O43929,P45877,Q92685,Q7Z3U7,Q86XE0,O94768,Q96EL2,Q9NTI5,O75694,Q9P2F5,P30038,Q8NHU2,Q96JA3,Q9ULK4,O94952,Q15386,Q9BXI3,Q9UPA5,P49754,Q9UDR5,Q9P227,O60879,Q99626,Q9UHV7,Q8N4U5,O15120,Q96KG9,Q9BW27,Q6NUI2,O14939,Q5JTH9,P82921,P57678,Q9NW81,Q9BYX2,P78527,Q96JH7,Q9NZJ9,Q6ZXV5,Q9H269,Q92522,Q9H4A6,Q9Y6D5,Q86U38,P41587,Q8N5B7,…
TF	Factor: E2F-4; motif: NTTTCSCGCC	TF:M07380	1.71789e-30	29.765	13143	1321	1065	19917	A3KMH1,Q9UPU5,Q9P1T7,O95214,O95260,P61018,Q9Y3C7,Q29RF7,Q99633,P13498,O43929,P45877,Q92685,Q86XE0,O94768,Q96EL2,Q9NTI5,O75694,Q9P2F5,P30038,Q8NHU2,Q15386,O76094,Q9BXI3,Q96LD8,Q9UPA5,Q9NSV4,Q9P227,O60879,Q99626,Q9UHV7,Q8N4U5,O15120,Q96KG9,Q9BW27,Q6NUI2,O14939,Q5JTH9,P57678,Q9NW81,Q9BYX2,P78527,Q96JH7,Q9NZJ9,Q6ZXV5,Q9H269,Q92522,Q9H4A6,Q9Y6D5,Q86U38,P41587,Q8N5B7,Q8NFV4,Q9UBM1,Q6YHU6,O15055,O15111,…
TF	Factor: E2F-1:Elk-1; motif: SGCGCSNNAMCGGAAGT; match class: 1	TF:M08205_1	4.84904e-30	29.3143	10502	1321	905	19917	Q9UPU5,Q5T5N4,Q9P1T7,O95214,O95260,Q05084,P61018,Q9Y3C7,Q29RF7,Q99633,P13498,O43929,P45877,Q92685,Q7Z3U7,Q86XE0,O94768,Q9NTI5,O75694,Q9P2F5,P30038,Q8NHU2,Q96JA3,Q9ULK4,O94952,Q15386,O76094,Q9BXI3,A0A1B0GUJ8,P49754,Q9UDR5,Q9P227,O60879,Q99626,O15120,Q96KG9,Q6NUI2,O14939,Q5JTH9,P30559,P57678,Q9BYX2,P78527,Q9NZJ9,Q9H269,Q92522,Q9H4A6,Q9Y6D5,P41587,Q8N5B7,Q8NFV4,O15055,Q6ZRQ5,Q15006,Q9H4G4,Q10469,Q9B…
TF	Factor: TCF-1; motif: ACATCGRGRCGCTGW; match class: 1	TF:M11603_1	5.8691e-30	29.2314	13293	1321	1072	19917	A3KMH1,Q9UPU5,Q9P1T7,O95214,O95260,Q05084,Q9Y3C7,Q29RF7,Q99633,P13498,Q92685,Q7Z3U7,Q86XE0,O94768,Q96EL2,Q9NTI5,Q9P2F5,P30038,Q96JA3,Q9ULK4,O94952,Q15386,O76094,Q9BXI3,Q96LD8,Q9UPA5,Q9NSV4,Q9UDR5,Q9P227,O60879,Q99626,Q9UHV7,Q8N4U5,O15120,Q96KG9,Q9BW27,Q6NUI2,O14939,P30559,P82921,P57678,Q9NW81,Q9BYX2,P78527,Q9NZJ9,Q9H269,Q92522,Q9H4A6,Q9Y6D5,Q86U38,P41587,Q8N5B7,Q8NFV4,Q9UBM1,Q6YHU6,O15055,Q8N9N2,…
TF	Factor: E2F; motif: GGCGSG; match class: 1	TF:M00803_1	7.26832e-29	28.1386	10294	1321	888	19917	A3KMH1,Q9UPU5,Q5T5N4,Q9P1T7,O95214,O95260,Q05084,P61018,Q29RF7,P45877,Q92685,O94768,Q96EL2,Q9NTI5,O75694,Q9P2F5,P30038,Q96JA3,O94952,Q15386,Q9BXI3,Q96LD8,Q9UPA5,A0A1B0GUJ8,Q9P227,O60879,Q99626,Q9UHV7,Q8N4U5,O15120,Q96KG9,O14939,Q5JTH9,P57678,Q9BYX2,P78527,Q96JH7,Q9NZJ9,Q9H269,Q92522,Q9H4A6,Q9Y6D5,Q86U38,P41587,Q8N5B7,O15055,O15111,Q8N9N2,Q6ZRQ5,Q9H4G4,Q8ND83,Q10469,O75129,O14975,O60716,P15735,Q9B…
TF	Factor: IRX-1; motif: NACRYNNNNNNNNRYGNN; match class: 1	TF:M11018_1	1.68509e-28	27.7734	16079	1321	1215	19917	A3KMH1,Q9UPU5,Q5T5N4,Q9P1T7,O95214,O95260,Q05084,P61018,Q29RF7,Q99633,P13498,P45877,Q92685,Q7Z3U7,Q86XE0,O94768,Q96EL2,Q9NTI5,O75694,Q9P2F5,P30038,Q8NHU2,Q96JA3,Q9ULK4,O94952,Q15386,O76094,Q9BXI3,Q96LD8,Q9UPA5,A0A1B0GUJ8,Q9NSV4,Q9UDR5,Q9P227,O60879,Q99626,Q8N4U5,O15120,Q96KG9,Q9BW27,Q6NUI2,O14939,Q5JTH9,P30559,P82921,P57678,Q9NW81,Q9BYX2,P78527,Q96JH7,Q9NZJ9,Q6ZXV5,Q9H269,Q92522,Q9H4A6,Q9Y6D5,Q86…
TF	Factor: p300; motif: ACNTCCG; match class: 1	TF:M04826_1	5.12129e-28	27.2906	15413	1321	1181	19917	A3KMH1,Q9UPU5,Q5T5N4,Q9P1T7,O95214,O95260,Q05084,P61018,Q29RF7,Q99633,P13498,O43929,P45877,Q92685,Q7Z3U7,Q86XE0,O94768,Q96EL2,Q9NTI5,O75694,Q9P2F5,Q96JA3,Q9ULK4,O94952,Q15386,O76094,Q96LD8,Q9UPA5,A0A1B0GUJ8,Q9NSV4,P49754,O60879,Q9UHV7,Q8N4U5,O15120,Q9BW27,Q6NUI2,O14939,Q5JTH9,P30559,P82921,P57678,P78527,Q96JH7,Q9NZJ9,Q6ZXV5,Q9H269,Q92522,Q9H4A6,Q9Y6D5,Q86U38,P41587,Q8N5B7,Q6PIF6,Q8NFV4,Q9UBM1,Q6Y…
TF	Factor: ZF5; motif: NRNGNGCGCGCWN; match class: 1	TF:M00333_1	5.70171e-28	27.244	12512	1321	1021	19917	A3KMH1,Q9UPU5,Q5T5N4,Q9P1T7,O95214,O95260,Q05084,Q29RF7,Q99633,P13498,P45877,Q92685,Q86XE0,O94768,Q96EL2,Q9NTI5,O75694,Q9P2F5,P30038,Q8NHU2,Q96JA3,O94952,Q15386,O76094,Q9BXI3,Q96LD8,Q9UPA5,A0A1B0GUJ8,Q9NSV4,Q9UDR5,Q9P227,O60879,Q99626,Q9UHV7,Q8N4U5,O15120,Q96KG9,Q9BW27,Q6NUI2,O14939,Q5JTH9,P82921,P57678,Q9NW81,Q9BYX2,P78527,Q9NZJ9,Q9H269,Q92522,Q9H4A6,Q86U38,P41587,Q8N5B7,Q8NFV4,O15055,O15111,Q8N…
TF	Factor: E2F-1:Elk-1; motif: SGCGCSNNAMCGGAAGT	TF:M08205	1.84609e-27	26.7337	14560	1321	1135	19917	A3KMH1,Q9UPU5,Q5T5N4,Q9P1T7,O95214,O95260,Q05084,P61018,Q9Y3C7,Q29RF7,Q99633,P13498,O43929,P45877,Q92685,Q7Z3U7,Q86XE0,O94768,Q96EL2,Q9NTI5,O75694,Q9P2F5,P30038,Q8NHU2,Q96JA3,Q9ULK4,O94952,Q15386,O76094,Q9BXI3,Q96LD8,Q9UPA5,A0A1B0GUJ8,Q9NSV4,P49754,Q9UDR5,Q9P227,O60879,Q99626,Q9UHV7,Q8N4U5,O15120,Q96KG9,Q9BW27,Q6NUI2,O14939,Q5JTH9,P30559,P57678,Q9NW81,Q9BYX2,P78527,Q9NZJ9,Q6ZXV5,Q9H269,Q92522,Q9H…
TF	Factor: ER81; motif: RCCGGAARYN; match class: 1	TF:M02065_1	6.1272e-27	26.2127	6798	1321	646	19917	A3KMH1,Q9UPU5,Q9P1T7,O95214,Q9Y3C7,Q99633,O43929,P45877,Q92685,Q7Z3U7,Q96EL2,Q8NHU2,Q15386,O76094,Q96LD8,A0A1B0GUJ8,Q9NSV4,P49754,Q9UDR5,O15120,O14939,Q5JTH9,P82921,P57678,Q9BYX2,Q96JH7,Q9NZJ9,Q9H269,Q9H4A6,Q9Y6D5,Q86U38,P41587,Q8N5B7,Q8NFV4,Q6YHU6,O15055,O15111,Q10469,Q9BQG0,O14975,Q13895,P15735,Q96EY7,O60684,Q6NUK1,Q96T76,Q92616,Q9UBD5,Q9UID3,Q14139,Q92636,Q3ZCQ8,Q9BVJ6,Q8IWV7,P28702,P56192,Q5T…
TF	Factor: E2F-3; motif: GGCGGGN	TF:M02089	1.24915e-26	25.9034	13271	1321	1061	19917	A3KMH1,Q9UPU5,Q9P1T7,O95214,O95260,Q05084,P61018,Q9Y3C7,Q29RF7,Q99633,P13498,O43929,P45877,Q92685,Q7Z3U7,Q86XE0,O94768,Q96EL2,Q9NTI5,P30038,Q8NHU2,Q96JA3,Q9ULK4,O94952,Q15386,O76094,Q9BXI3,Q96LD8,Q9UPA5,Q9NSV4,P49754,Q9UDR5,Q9P227,O60879,Q99626,Q9UHV7,Q8N4U5,O15120,Q96KG9,Q6NUI2,O14939,Q5JTH9,P57678,Q9NW81,Q9BYX2,P78527,Q9NZJ9,Q6ZXV5,Q9H269,Q92522,Q9H4A6,Q9Y6D5,Q86U38,P41587,Q8N5B7,Q6PIF6,Q8NFV4,…
TF	Factor: ER81; motif: RCCGGAARYN	TF:M02065	2.3918e-26	25.6213	12666	1321	1025	19917	A3KMH1,Q9UPU5,Q5T5N4,Q9P1T7,O95214,O95260,P61018,Q9Y3C7,Q99633,P13498,O43929,P45877,Q92685,Q7Z3U7,Q86XE0,O94768,Q96EL2,Q9NTI5,O75694,Q8NHU2,Q9ULK4,O94952,Q15386,O76094,Q96LD8,A0A1B0GUJ8,Q9NSV4,P49754,Q9UDR5,Q9P227,O60879,Q99626,Q8N4U5,O15120,Q96KG9,Q9BW27,Q6NUI2,O14939,Q5JTH9,P30559,P82921,P57678,Q9NW81,Q9BYX2,P78527,Q96JH7,Q9NZJ9,Q6ZXV5,Q9H269,Q92522,Q9H4A6,Q9Y6D5,Q86U38,P41587,Q8N5B7,Q6PIF6,Q8N…
TF	Factor: Elk-1; motif: NNCCGGAAGTN	TF:M11435	7.12337e-26	25.1473	11838	1321	974	19917	Q9UPU5,Q5T5N4,Q9P1T7,O95214,P61018,Q9Y3C7,Q29RF7,Q99633,O43929,P45877,Q92685,Q7Z3U7,O94768,Q96EL2,Q9NTI5,O75694,Q8NHU2,Q9ULK4,O94952,Q15386,O76094,Q96LD8,A0A1B0GUJ8,Q9NSV4,P49754,Q9UDR5,Q9P227,O60879,Q99626,O15120,Q96KG9,Q6NUI2,O14939,Q5JTH9,P30559,P82921,P57678,Q9NW81,Q9BYX2,P78527,Q96JH7,Q9NZJ9,Q9H269,Q92522,Q9H4A6,Q9Y6D5,Q86U38,P41587,Q8N5B7,Q8NFV4,Q9UBM1,Q6YHU6,O15055,O15111,Q15006,Q8ND83,Q10…
TF	Factor: ETS1; motif: ACCGGAARYN	TF:M03977	2.79431e-25	24.5537	10612	1321	896	19917	A3KMH1,Q9UPU5,Q5T5N4,Q9P1T7,O95214,O95260,Q9Y3C7,Q99633,P13498,O43929,P45877,Q92685,Q7Z3U7,O94768,Q96EL2,Q9NTI5,O75694,Q8NHU2,Q9ULK4,O94952,O76094,Q96LD8,A0A1B0GUJ8,Q9NSV4,P49754,Q8N4U5,O15120,Q96KG9,Q9BW27,O14939,Q5JTH9,P30559,P82921,P57678,Q9NW81,Q9BYX2,P78527,Q96JH7,Q9NZJ9,Q9H269,Q9H4A6,Q9Y6D5,Q86U38,Q8N5B7,Q6PIF6,Q9UBM1,Q6YHU6,O15055,O15111,Q8N9N2,Q6ZRQ5,Q9H4G4,Q10469,P42345,O75129,O14975,Q13…
TF	Factor: E2F-3:TBR2; motif: ANGTGYKANGGCGCSTTNNCRNNT; match class: 1	TF:M08207_1	3.051e-25	24.5156	15626	1321	1185	19917	A3KMH1,Q9UPU5,Q5T5N4,Q9P1T7,O95214,O95260,Q05084,P61018,Q9Y3C7,Q29RF7,Q99633,P13498,P45877,Q92685,Q7Z3U7,Q86XE0,O94768,Q96EL2,Q9NTI5,O75694,Q9P2F5,Q8NHU2,Q96JA3,O94952,Q15386,Q9BXI3,Q96LD8,Q9UPA5,P49754,Q9UDR5,Q9P227,O60879,Q99626,Q9UHV7,Q8N4U5,O15120,Q96KG9,Q9BW27,Q6NUI2,O14939,Q5JTH9,P30559,P82921,P57678,Q9NW81,Q9BYX2,P78527,Q96JH7,Q9NZJ9,Q6ZXV5,Q9H269,Q92522,Q9H4A6,Q9Y6D5,Q86U38,P41587,Q8N5B7,…
TF	Factor: E2F-1; motif: NNNNGGCGGGAARN	TF:M09892	3.10087e-25	24.5085	13661	1321	1079	19917	Q9UPU5,Q5T5N4,Q9P1T7,O95214,O95260,Q05084,P61018,Q9Y3C7,Q29RF7,Q99633,P13498,O43929,P45877,Q7Z3U7,Q86XE0,O94768,Q96EL2,Q9NTI5,O75694,Q9P2F5,P30038,Q8NHU2,Q96JA3,O94952,Q15386,O76094,Q9BXI3,Q96LD8,Q9UPA5,A0A1B0GUJ8,Q9NSV4,Q9UDR5,Q9P227,O60879,Q99626,Q9UHV7,Q8N4U5,O15120,Q96KG9,Q9BW27,Q6NUI2,O14939,P30559,P57678,Q9BYX2,P78527,Q9NZJ9,Q6ZXV5,Q9H269,Q92522,Q9H4A6,Q9Y6D5,P41587,Q8N5B7,Q8NFV4,O15055,O15…
TF	Factor: FLI1; motif: ACCGGAARTN	TF:M03988	3.43764e-25	24.4637	8401	1321	751	19917	A3KMH1,Q9UPU5,Q5T5N4,O95214,O95260,Q9Y3C7,Q99633,P13498,O43929,P45877,Q92685,Q7Z3U7,O94768,Q96EL2,Q9NTI5,O75694,Q8NHU2,Q9ULK4,O94952,O76094,Q96LD8,A0A1B0GUJ8,Q9NSV4,P49754,Q96KG9,Q5JTH9,P30559,P82921,P57678,Q9NW81,Q9BYX2,P78527,Q96JH7,Q9NZJ9,Q9H269,Q9H4A6,Q9Y6D5,Q86U38,Q8N5B7,Q6PIF6,Q6YHU6,O15055,O15111,Q8N9N2,Q9H4G4,Q9BQG0,P42345,O75129,Q13895,P15735,O60684,Q6NUK1,Q92616,Q9UBD5,A6NHN6,Q9UID3,P21…
TF	Factor: Fli-1; motif: NACCGGAARTN	TF:M11404	5.37461e-25	24.2697	8828	1321	779	19917	A3KMH1,Q9UPU5,Q5T5N4,Q9P1T7,O95214,O95260,Q9Y3C7,Q99633,P13498,O43929,P45877,Q92685,Q7Z3U7,O94768,Q96EL2,Q9NTI5,O75694,Q8NHU2,Q9ULK4,O94952,O76094,Q96LD8,A0A1B0GUJ8,Q9NSV4,P49754,Q96KG9,O14939,Q5JTH9,P30559,P82921,P57678,Q9NW81,Q9BYX2,P78527,Q96JH7,Q9NZJ9,Q9H269,Q9H4A6,Q9Y6D5,Q86U38,Q8N5B7,Q6PIF6,Q6YHU6,O15055,O15111,Q8N9N2,Q9H4G4,Q9BQG0,P42345,O75129,Q13895,P15735,O60684,Q6NUK1,Q92616,Q9UBD5,A6N…
TF	Factor: Egr-1; motif: GCGCATGCG; match class: 1	TF:M04869_1	1.11661e-24	23.9521	10315	1321	875	19917	A3KMH1,Q9P1T7,O95214,O95260,Q05084,Q9Y3C7,Q29RF7,P13498,O43929,P45877,Q92685,Q86XE0,Q9NTI5,O75694,Q9P2F5,P30038,Q96JA3,O94952,Q15386,Q9BXI3,Q96LD8,Q9UPA5,A0A1B0GUJ8,Q9UDR5,Q9UHV7,Q9BW27,O14939,P30559,P82921,P57678,Q9NW81,P78527,Q96JH7,Q9NZJ9,Q9H269,Q92522,Q9Y6D5,Q86U38,P41587,Q8N5B7,Q8NFV4,Q6YHU6,O15055,O15111,Q8N9N2,Q6ZRQ5,Q9H4G4,Q8ND83,Q10469,Q9BQG0,O75129,O14975,Q13895,P15735,Q9BTW9,Q96EY7,Q6N…
TF	Factor: E2F-2; motif: NWTTTGGCGCCAWWNN; match class: 1	TF:M11530_1	1.76325e-24	23.7537	13561	1321	1071	19917	A3KMH1,Q5T5N4,Q9P1T7,O95214,O95260,Q05084,P61018,Q9Y3C7,Q29RF7,Q99633,P13498,O43929,P45877,Q92685,Q7Z3U7,Q86XE0,O94768,Q96EL2,Q9NTI5,O75694,Q9P2F5,Q8NHU2,Q96JA3,Q9ULK4,O94952,Q15386,Q9BXI3,Q9UPA5,P49754,Q9UDR5,Q9P227,O60879,Q99626,Q9UHV7,O15120,Q96KG9,Q6NUI2,O14939,P57678,Q9NW81,Q9BYX2,P78527,Q96JH7,Q9NZJ9,Q6ZXV5,Q9H269,Q92522,Q9H4A6,Q9Y6D5,Q86U38,P41587,Q8N5B7,Q8NFV4,Q6YHU6,O15055,O15111,Q8N9N2,…
TF	Factor: E2F-1:HES-7; motif: GGCRCGTGSYNNWNGGCGCSM	TF:M08525	2.69433e-24	23.5695	17224	1321	1259	19917	A3KMH1,Q9UPU5,Q5T5N4,Q9P1T7,O95214,O95260,Q05084,P61018,Q9Y3C7,Q29RF7,Q99633,P13498,O43929,P45877,Q92685,Q7Z3U7,Q86XE0,O94768,Q96EL2,Q9NTI5,O75694,Q9P2F5,P30038,Q8NHU2,Q96JA3,Q9ULK4,O94952,Q15386,O76094,Q9BXI3,Q96LD8,Q9UPA5,A0A1B0GUJ8,Q9NSV4,Q9UDR5,Q9P227,O60879,Q99626,Q9UHV7,Q8N4U5,O15120,Q96KG9,Q9BW27,Q6NUI2,O14939,Q5JTH9,P30559,P82921,P57678,Q9NW81,Q9BYX2,P78527,Q96JH7,Q9NZJ9,Q6ZXV5,Q9H269,Q92…
TF	Factor: FLI-1; motif: NAYTTCCGGT	TF:M08913	4.28819e-24	23.3677	8401	1321	747	19917	A3KMH1,Q9UPU5,Q5T5N4,O95214,O95260,P61018,Q9Y3C7,Q99633,P13498,O43929,P45877,Q92685,Q7Z3U7,Q96EL2,Q9NTI5,O75694,Q8NHU2,Q9ULK4,O94952,O76094,A0A1B0GUJ8,Q9NSV4,P49754,Q96KG9,Q6NUI2,Q5JTH9,P30559,P82921,P57678,Q9NW81,Q9BYX2,P78527,Q96JH7,Q9NZJ9,Q9H269,Q9H4A6,Q9Y6D5,Q86U38,Q8N5B7,Q6YHU6,O15055,O15111,Q9H4G4,Q10469,Q9BQG0,P42345,O75129,Q13895,P15735,O60684,Q6NUK1,Q92616,Q9UBD5,A6NHN6,Q9UID3,P21964,Q14…
TF	Factor: E2F-4; motif: NNTTCCCGCCNN	TF:M04823	1.10138e-23	22.9581	12880	1321	1029	19917	Q9UPU5,Q5T5N4,Q9P1T7,O95214,O95260,Q05084,P61018,Q9Y3C7,Q29RF7,Q99633,P13498,O43929,P45877,Q7Z3U7,O94768,Q96EL2,Q9NTI5,O75694,Q9P2F5,P30038,Q8NHU2,Q96JA3,O94952,Q15386,O76094,Q96LD8,Q9UPA5,A0A1B0GUJ8,Q9NSV4,Q9UDR5,Q9P227,O60879,Q99626,Q9UHV7,Q8N4U5,O15120,Q96KG9,Q9BW27,Q6NUI2,O14939,P30559,P57678,Q9BYX2,P78527,Q9NZJ9,Q6ZXV5,Q9H269,Q92522,Q9H4A6,Q9Y6D5,P41587,Q8N5B7,Q8NFV4,O15055,O15111,Q8N9N2,Q6Z…
TF	Factor: nerf; motif: NRRNSCGGAAGNRNNNN	TF:M09606	2.74857e-23	22.5609	6310	1321	598	19917	Q9UPU5,Q9P1T7,O95214,P61018,Q9Y3C7,O43929,P45877,Q92685,Q7Z3U7,Q9NTI5,O75694,Q8NHU2,Q15386,O76094,A0A1B0GUJ8,Q9NSV4,P49754,Q9UDR5,O60879,Q99626,O15120,Q96KG9,O14939,Q5JTH9,P82921,P57678,Q9NW81,Q9BYX2,Q96JH7,Q9NZJ9,Q9H269,Q92522,Q9H4A6,Q9Y6D5,Q86U38,P41587,Q8N5B7,Q8NFV4,Q6YHU6,O15055,O15111,Q15006,Q10469,Q9BQG0,O75129,P15735,Q96EY7,Q6NUK1,Q96T76,Q92616,A6NHN6,Q9UID3,Q14139,Q92636,Q8IWV7,P28702,P56…
TF	Factor: ETV7; motif: NCCGGAANNN	TF:M02071	3.76973e-23	22.4237	10214	1321	863	19917	A3KMH1,Q9UPU5,Q5T5N4,Q9P1T7,O95214,Q05084,Q9Y3C7,Q99633,P13498,O43929,P45877,Q92685,Q7Z3U7,Q86XE0,O94768,Q96EL2,Q9NTI5,Q8NHU2,O94952,O76094,Q96LD8,A0A1B0GUJ8,Q9NSV4,P49754,O15120,Q96KG9,Q9BW27,O14939,Q5JTH9,P30559,P82921,P57678,Q9NW81,Q9BYX2,P78527,Q96JH7,Q9NZJ9,Q9H269,Q9H4A6,Q9Y6D5,Q86U38,Q8N5B7,Q6PIF6,Q6YHU6,O15055,O15111,Q6ZRQ5,Q9H4G4,Q10469,O75129,O14975,Q13895,P15735,Q96EY7,O60684,Q6NUK1,O94…
TF	Factor: E2F-4; motif: NTTTCSCGCC; match class: 1	TF:M07380_1	4.64318e-23	22.3332	8046	1321	719	19917	A3KMH1,Q9P1T7,O95260,P61018,Q9Y3C7,Q29RF7,P45877,Q92685,O94768,Q96EL2,Q9NTI5,O75694,Q9P2F5,Q15386,Q96LD8,Q9UPA5,Q9NSV4,O60879,Q9UHV7,O15120,Q96KG9,Q6NUI2,O14939,P57678,Q9BYX2,P78527,Q9NZJ9,Q6ZXV5,Q9H269,Q92522,Q9Y6D5,Q86U38,P41587,Q8NFV4,O15055,O15111,Q8N9N2,Q6ZRQ5,Q9BQG0,O75129,O14975,O60716,Q13895,P15735,Q9BTW9,O60684,Q6NUK1,Q9UJX4,Q9UBD5,Q8TAG9,P24468,Q9H9A6,Q6P9B9,Q8N2Z9,Q9HCE6,P28702,Q5T160,…
TF	Factor: SAP-1; motif: NNCCGGAAGTGN	TF:M09905	8.35724e-23	22.0779	8354	1321	739	19917	A3KMH1,Q9UPU5,Q5T5N4,O95214,P61018,Q9Y3C7,Q99633,O43929,P45877,Q92685,Q7Z3U7,Q96EL2,Q9NTI5,O75694,Q8NHU2,O94952,O76094,Q96LD8,A0A1B0GUJ8,Q9NSV4,P49754,O15120,Q96KG9,Q9BW27,O14939,Q5JTH9,P30559,P82921,P57678,Q9NW81,Q9BYX2,P78527,Q96JH7,Q9NZJ9,Q9H269,Q9H4A6,Q9Y6D5,Q86U38,Q8N5B7,Q6YHU6,O15055,O15111,Q6ZRQ5,Q9H4G4,Q10469,O75129,Q13895,P15735,O60684,Q6NUK1,Q92616,Q9UBD5,A6NHN6,Q9UH62,Q9UID3,P21964,Q14…
TF	Factor: ETF; motif: GVGGMGG	TF:M00695	8.42939e-23	22.0742	10500	1321	880	19917	Q9UPU5,Q9P1T7,O95214,O95260,Q05084,Q29RF7,P45877,Q7Z3U7,Q86XE0,O94768,Q96EL2,Q9NTI5,O75694,Q9P2F5,P30038,Q96JA3,O94952,Q15386,O76094,Q9BXI3,Q96LD8,Q9UPA5,Q9NSV4,Q9UDR5,Q9P227,O60879,Q99626,Q9UHV7,O15120,Q96KG9,Q9BW27,O14939,P57678,P78527,Q96JH7,Q9NZJ9,Q6ZXV5,Q9H269,Q92522,Q9H4A6,Q9Y6D5,P41587,Q8N5B7,Q6PIF6,Q8NFV4,O15055,O15111,Q9H4G4,Q8ND83,Q10469,Q9BQG0,P42345,O75129,O14975,Q13895,P15735,Q9BTW9,…
TF	Factor: PEA3; motif: RCCGGAAGYN	TF:M02066	9.10265e-23	22.0408	7124	1321	654	19917	A3KMH1,Q9UPU5,Q5T5N4,O95214,P61018,Q9Y3C7,Q99633,O43929,P45877,Q92685,Q7Z3U7,Q96EL2,Q9NTI5,O75694,Q8NHU2,Q9ULK4,O76094,A0A1B0GUJ8,Q9NSV4,P49754,O15120,Q96KG9,Q6NUI2,Q5JTH9,P30559,P82921,P57678,Q9NW81,Q9BYX2,P78527,Q96JH7,Q9NZJ9,Q9H269,Q9H4A6,Q9Y6D5,Q86U38,Q8N5B7,Q8NFV4,Q6YHU6,O15055,O15111,Q10469,Q9BQG0,P42345,O75129,Q13895,P15735,Q6NUK1,Q92616,Q9UBD5,A6NHN6,Q9UID3,P21964,Q14139,Q92636,Q9BVJ6,Q8I…
TF	Factor: Elk-1; motif: NRSCGGAAGNN	TF:M11434	1.24743e-22	21.904	8290	1321	734	19917	Q9UPU5,Q5T5N4,Q9P1T7,O95214,P61018,Q9Y3C7,Q29RF7,Q99633,O43929,P45877,Q92685,Q7Z3U7,Q9NTI5,O75694,Q8NHU2,Q9ULK4,Q96LD8,A0A1B0GUJ8,Q9NSV4,P49754,Q9UDR5,Q9P227,O60879,O15120,Q96KG9,Q6NUI2,O14939,Q5JTH9,P82921,P57678,Q9NW81,Q9BYX2,Q96JH7,Q9NZJ9,Q9H269,Q9H4A6,Q9Y6D5,Q86U38,P41587,Q8N5B7,Q8NFV4,Q6YHU6,O15055,O15111,Q10469,Q9BQG0,O75129,P15735,Q96EY7,Q6NUK1,Q9UJX4,Q6P9B6,Q96T76,Q92616,A6NHN6,Q9UID3,P21…
TF	Factor: EHF; motif: CSCGGAARTN	TF:M02052	1.33792e-22	21.8736	10199	1321	860	19917	Q9UPU5,Q5T5N4,Q9P1T7,O95214,O95260,P61018,Q9Y3C7,Q99633,O43929,P45877,Q92685,Q7Z3U7,Q96EL2,Q9NTI5,O75694,Q8NHU2,Q9ULK4,Q15386,O76094,A0A1B0GUJ8,Q9NSV4,P49754,Q9UDR5,O60879,Q99626,O15120,Q96KG9,Q6NUI2,O14939,Q5JTH9,P30559,P82921,P57678,Q9BYX2,P78527,Q96JH7,Q9NZJ9,Q9H269,Q92522,Q9H4A6,Q9Y6D5,Q86U38,P41587,Q8N5B7,Q8NFV4,Q9UBM1,Q6YHU6,O15055,O15111,Q6ZRQ5,Q15006,Q10469,Q9BQG0,O75129,O14975,Q13895,P15…
TF	Factor: GABP-alpha; motif: CTTCCK	TF:M01660	1.77736e-22	21.7502	11217	1321	924	19917	Q9UPU5,Q5T5N4,Q9P1T7,O95214,P61018,Q9Y3C7,Q29RF7,Q99633,O43929,P45877,Q92685,Q7Z3U7,O94768,Q9NTI5,O75694,Q8NHU2,Q9ULK4,Q15386,O76094,Q96LD8,A0A1B0GUJ8,Q9NSV4,P49754,Q9UDR5,Q9P227,O60879,Q99626,O15120,Q96KG9,Q9BW27,Q6NUI2,O14939,Q5JTH9,P82921,P57678,Q9NW81,Q9BYX2,Q96JH7,Q9NZJ9,Q9H269,Q92522,Q9H4A6,Q9Y6D5,Q86U38,P41587,Q8N5B7,Q8NFV4,Q6YHU6,O15055,O15111,Q15006,Q8ND83,Q10469,Q9BQG0,O75129,O14975,P15…
TF	Factor: Elk-1; motif: NNCCGGAAGTN; match class: 1	TF:M11435_1	2.12966e-22	21.6717	5791	1321	557	19917	Q9UPU5,Q9P1T7,O95214,Q9Y3C7,Q29RF7,Q99633,O43929,P45877,Q92685,Q9NTI5,Q8NHU2,Q9ULK4,O76094,A0A1B0GUJ8,Q9NSV4,P49754,Q99626,O15120,Q96KG9,O14939,Q5JTH9,P82921,P57678,Q9BYX2,Q96JH7,Q9NZJ9,Q9H269,Q9H4A6,Q9Y6D5,Q86U38,P41587,Q8N5B7,Q6YHU6,O15055,Q15006,Q10469,Q9BQG0,P15735,Q96EY7,O60684,Q6NUK1,Q9UJX4,Q96T76,Q92616,Q9UBD5,A6NHN6,Q9UID3,Q14139,Q92636,Q3ZCQ8,Q9BVJ6,Q8IWV7,P28702,P56192,Q5T160,Q9P253,Q9H…
TF	Factor: TEL1; motif: CNCGGAANNN	TF:M02070	2.47567e-22	21.6063	10938	1321	906	19917	Q9UPU5,Q5T5N4,Q9P1T7,O95214,Q05084,P61018,Q9Y3C7,Q99633,P13498,O43929,P45877,Q92685,Q7Z3U7,Q86XE0,O94768,Q9NTI5,O75694,Q9P2F5,P30038,Q8NHU2,O94952,Q15386,O76094,Q9BXI3,Q96LD8,A0A1B0GUJ8,Q9NSV4,P49754,Q9UDR5,Q9P227,Q99626,Q8N4U5,O15120,Q96KG9,Q9BW27,O14939,Q5JTH9,P82921,P57678,P78527,Q96JH7,Q9H269,Q92522,Q9H4A6,Q9Y6D5,Q86U38,P41587,Q8N5B7,Q8NFV4,Q9UBM1,Q6YHU6,O15055,O15111,Q6ZRQ5,Q9H4G4,Q8N122,Q10…
TF	Factor: E2F-1; motif: WWTGGCGCCAAA	TF:M04515	3.35476e-22	21.4743	13444	1321	1057	19917	A3KMH1,Q9UPU5,Q5T5N4,O95214,O95260,Q05084,P61018,Q29RF7,Q99633,P13498,O43929,P45877,Q92685,Q7Z3U7,Q86XE0,O94768,Q96EL2,Q9NTI5,O75694,Q9P2F5,P30038,Q8NHU2,Q96JA3,Q9ULK4,O94952,Q15386,Q9BXI3,Q9UPA5,P49754,Q9UDR5,Q9P227,O60879,Q99626,Q9UHV7,O15120,Q96KG9,Q9BW27,Q6NUI2,O14939,P57678,Q9BYX2,P78527,Q96JH7,Q9NZJ9,Q6ZXV5,Q9H269,Q92522,Q9H4A6,Q9Y6D5,Q86U38,P41587,Q8N5B7,Q8NFV4,Q6YHU6,O15055,Q8N9N2,Q15006,…
TF	Factor: Elf-1; motif: NAMCCGGAAGTN	TF:M11447	5.75341e-22	21.2401	7786	1321	697	19917	Q9UPU5,Q5T5N4,O95214,P61018,Q9Y3C7,Q99633,O43929,P45877,Q92685,Q7Z3U7,Q96EL2,Q9NTI5,O75694,Q8NHU2,Q9ULK4,O94952,Q15386,O76094,A0A1B0GUJ8,Q9NSV4,P49754,Q99626,O15120,Q96KG9,Q6NUI2,O14939,Q5JTH9,P82921,P57678,Q9NW81,Q9BYX2,P78527,Q96JH7,Q9NZJ9,Q9H269,Q9H4A6,Q9Y6D5,Q86U38,Q8N5B7,Q8NFV4,Q6YHU6,O15055,O15111,Q10469,Q9BQG0,O75129,P15735,Q96EY7,O60684,Q6NUK1,Q92616,A6NHN6,Q9UID3,P21964,Q14139,Q92636,Q9B…
TF	Factor: Erg; motif: NACCGGAARTN	TF:M11396	1.01721e-21	20.9926	10863	1321	899	19917	A3KMH1,Q9UPU5,Q5T5N4,Q9P1T7,O95214,O95260,P61018,Q9Y3C7,Q99633,P13498,O43929,P45877,Q92685,Q7Z3U7,O94768,Q96EL2,Q9NTI5,O75694,Q8NHU2,Q9ULK4,O94952,Q15386,O76094,Q96LD8,Q9UPA5,A0A1B0GUJ8,Q9NSV4,P49754,Q8N4U5,O15120,Q96KG9,Q9BW27,Q6NUI2,O14939,Q5JTH9,P30559,P82921,P57678,Q9NW81,Q9BYX2,P78527,Q96JH7,Q9NZJ9,Q9H269,Q9H4A6,Q9Y6D5,Q86U38,Q8N5B7,Q6PIF6,Q8NFV4,Q9UBM1,Q6YHU6,O15055,O15111,Q8N9N2,Q6ZRQ5,Q9H…
TF	Factor: Fli-1; motif: NACCGGAARTN	TF:M11400	1.43062e-21	20.8445	10042	1321	846	19917	A3KMH1,Q9UPU5,Q5T5N4,Q9P1T7,O95214,O95260,Q9Y3C7,Q99633,P13498,O43929,P45877,Q92685,Q7Z3U7,O94768,Q96EL2,Q9NTI5,O75694,Q8NHU2,Q9ULK4,O94952,O76094,Q96LD8,A0A1B0GUJ8,Q9NSV4,P49754,O15120,Q96KG9,Q9BW27,O14939,Q5JTH9,P30559,P82921,P57678,Q9NW81,Q9BYX2,P78527,Q96JH7,Q9NZJ9,Q9H269,Q9H4A6,Q9Y6D5,Q86U38,Q8N5B7,Q6PIF6,Q6YHU6,O15055,O15111,Q8N9N2,Q6ZRQ5,Q9H4G4,Q10469,Q9BQG0,P42345,O75129,Q13895,P15735,O60…
TF	Factor: Elf-1; motif: ACTTCCGGG	TF:M04714	3.8211e-21	20.4178	7876	1321	700	19917	Q9UPU5,Q5T5N4,Q9P1T7,O95214,P61018,Q9Y3C7,Q99633,O43929,P45877,Q92685,Q7Z3U7,Q96EL2,Q9NTI5,O75694,Q8NHU2,Q9ULK4,O94952,Q15386,O76094,A0A1B0GUJ8,Q9NSV4,P49754,Q96KG9,Q6NUI2,O14939,Q5JTH9,P30559,P82921,P57678,Q9NW81,Q9BYX2,P78527,Q96JH7,Q9NZJ9,Q9H269,Q92522,Q9H4A6,Q9Y6D5,Q86U38,Q8N5B7,Q6YHU6,O15055,O15111,Q10469,Q9BQG0,O75129,Q13895,P15735,Q96EY7,O60684,Q6NUK1,Q92616,Q9UBD5,A6NHN6,Q9UID3,P21964,Q14…
TF	Factor: Elk-1; motif: NNNNCCGGAARTNN; match class: 1	TF:M00025_1	3.84604e-21	20.415	4674	1321	469	19917	Q9UPU5,Q9P1T7,O95214,Q9Y3C7,Q99633,O43929,P45877,Q92685,Q7Z3U7,Q8NHU2,O76094,Q96LD8,Q9NSV4,O15120,O14939,P82921,P57678,Q9BYX2,Q96JH7,Q9NZJ9,Q9H269,Q9H4A6,Q9Y6D5,Q86U38,Q8N5B7,Q6YHU6,O15055,O15111,Q9H4G4,Q10469,Q13895,P15735,Q92616,Q9UBD5,Q9UID3,Q14139,Q92636,Q3ZCQ8,Q9BVJ6,Q8IWV7,P56192,Q5T160,Q9P253,Q9H3U1,P51159,Q8N5L8,Q9BSJ2,Q9Y3Y2,Q12798,Q9H5Q4,Q9Y6J0,Q8N1B4,Q9H0A8,O15235,Q96GQ5,Q93008,Q99766,…
TF	Factor: TCF-1; motif: ACATCGRGRCGCTGW	TF:M11603	5.39024e-21	20.2684	16517	1321	1219	19917	A3KMH1,Q9UPU5,Q9P1T7,O95214,O95260,Q05084,P61018,Q9Y3C7,Q29RF7,Q99633,P13498,O43929,P45877,Q92685,Q7Z3U7,Q86XE0,O94768,Q96EL2,Q9NTI5,O75694,Q9P2F5,P30038,Q96JA3,Q9ULK4,O94952,Q15386,O76094,Q9BXI3,Q96LD8,Q9UPA5,A0A1B0GUJ8,Q9NSV4,P49754,Q9UDR5,Q9P227,O60879,Q99626,Q9UHV7,Q8N4U5,O15120,Q96KG9,Q9BW27,Q6NUI2,O14939,P30559,P82921,P57678,Q9NW81,Q9BYX2,P78527,Q96JH7,Q9NZJ9,Q6ZXV5,Q9H269,Q92522,Q9H4A6,Q9Y…
TF	Factor: Hey1; motif: NGCRCGYGYN	TF:M11058	6.61353e-21	20.1796	13278	1321	1043	19917	A3KMH1,Q9UPU5,Q9P1T7,O95214,O95260,Q05084,Q9Y3C7,Q29RF7,O43929,P45877,Q92685,Q86XE0,O94768,Q96EL2,Q9NTI5,O75694,Q9P2F5,P30038,Q8NHU2,Q96JA3,O94952,Q15386,O76094,Q9BXI3,Q96LD8,Q9UPA5,A0A1B0GUJ8,O60879,Q99626,Q9UHV7,Q8N4U5,Q96KG9,Q9BW27,Q6NUI2,O14939,Q5JTH9,P30559,P82921,P57678,Q9NW81,Q9BYX2,P78527,Q9NZJ9,Q6ZXV5,Q9H269,Q92522,Q9Y6D5,Q86U38,P41587,Q8N5B7,Q6PIF6,Q8NFV4,Q6YHU6,O15055,O15111,Q6ZRQ5,Q15…
TF	Factor: GABP-alpha; motif: CTTCCK; match class: 1	TF:M01660_1	6.66962e-21	20.1759	5163	1321	505	19917	Q9UPU5,Q9P1T7,O95214,Q29RF7,Q99633,O43929,P45877,Q92685,Q9NTI5,Q9ULK4,O76094,A0A1B0GUJ8,Q9NSV4,Q9UDR5,Q99626,O15120,Q96KG9,P82921,P57678,Q9BYX2,Q96JH7,Q9NZJ9,Q9H269,Q9H4A6,Q9Y6D5,Q86U38,P41587,Q8N5B7,Q6YHU6,O15055,Q15006,Q10469,Q9BQG0,P15735,Q96EY7,Q6NUK1,Q96T76,Q92616,A6NHN6,Q9UID3,Q14139,Q92636,Q3ZCQ8,Q9BVJ6,Q8IWV7,P56192,Q9P253,Q9H3U1,P42704,Q9UL15,Q9BSJ2,Q96JG6,Q9Y3Y2,Q12798,Q9H5Q4,P24278,Q9N…
TF	Factor: ERG; motif: ACCGGAARTN	TF:M03975	1.2404e-20	19.9064	10098	1321	846	19917	A3KMH1,Q9UPU5,Q5T5N4,O95214,O95260,Q9Y3C7,Q99633,P13498,O43929,P45877,Q92685,Q7Z3U7,O94768,Q96EL2,Q9NTI5,O75694,Q8NHU2,Q9ULK4,O94952,O76094,Q96LD8,A0A1B0GUJ8,Q9NSV4,P49754,O15120,Q96KG9,Q9BW27,O14939,Q5JTH9,P30559,P82921,P57678,Q9NW81,Q9BYX2,P78527,Q96JH7,Q9NZJ9,Q9H269,Q9H4A6,Q9Y6D5,Q86U38,Q8N5B7,Q6PIF6,Q8NFV4,Q6YHU6,O15055,O15111,Q8N9N2,Q6ZRQ5,Q15006,Q9H4G4,Q8N122,Q9BQG0,P42345,O75129,O60716,Q13…
TF	Factor: Erm; motif: ACCGGAAGTN	TF:M02069	1.50827e-20	19.8215	6961	1321	634	19917	Q9UPU5,Q5T5N4,Q9P1T7,O95214,Q9Y3C7,Q99633,O43929,P45877,Q7Z3U7,Q96EL2,Q9NTI5,Q8NHU2,O94952,O76094,A0A1B0GUJ8,Q9NSV4,P49754,Q96KG9,O14939,Q5JTH9,P30559,P82921,P57678,Q9NW81,Q9BYX2,P78527,Q96JH7,Q9NZJ9,Q9H4A6,Q9Y6D5,Q86U38,Q8N5B7,Q6YHU6,O15055,O15111,P42345,O75129,Q13895,P15735,O60684,Q6NUK1,Q92616,Q9UBD5,A6NHN6,Q9UID3,P21964,Q14139,Q92636,Q9BVJ6,Q8IWV7,P28702,P56192,Q5T160,Q9P253,Q9H3U1,Q9UIC8,P51…
TF	Factor: Elk-1; motif: NNNNCCGGAARTNN	TF:M00025	1.71166e-20	19.7666	10355	1321	862	19917	A3KMH1,Q9UPU5,Q5T5N4,Q9P1T7,O95214,Q05084,P61018,Q9Y3C7,Q99633,P13498,O43929,P45877,Q92685,Q7Z3U7,O94768,Q96EL2,Q9NTI5,O75694,Q8NHU2,Q9ULK4,O94952,O76094,Q96LD8,A0A1B0GUJ8,Q9NSV4,P49754,O15120,Q96KG9,Q9BW27,Q6NUI2,O14939,Q5JTH9,P30559,P82921,P57678,Q9NW81,Q9BYX2,P78527,Q96JH7,Q9NZJ9,Q9H269,Q9H4A6,Q9Y6D5,Q86U38,Q8N5B7,Q6PIF6,Q6YHU6,O15055,O15111,Q6ZRQ5,Q9H4G4,Q10469,Q9BQG0,O75129,O14975,Q13895,P15…
TF	Factor: ETV4; motif: ACCGGAAGTN	TF:M03982	8.19324e-20	19.0865	6903	1321	627	19917	Q9UPU5,Q5T5N4,Q9P1T7,O95214,Q9Y3C7,Q99633,O43929,P45877,Q92685,Q7Z3U7,Q96EL2,Q9NTI5,O75694,Q8NHU2,Q9ULK4,O76094,A0A1B0GUJ8,Q9NSV4,P49754,Q96KG9,O14939,Q5JTH9,P30559,P82921,P57678,Q9NW81,Q9BYX2,P78527,Q96JH7,Q9NZJ9,Q9H269,Q9H4A6,Q9Y6D5,Q86U38,Q8N5B7,Q6YHU6,O15055,O15111,Q9BQG0,P42345,O75129,Q13895,P15735,Q6NUK1,Q92616,A6NHN6,Q9UID3,P21964,Q14139,Q92636,Q9BVJ6,Q8IWV7,P56192,Q9P253,Q9H3U1,Q9UIC8,P42…
TF	Factor: TCF-1; motif: ACATCGRGRCGCTGW; match class: 1	TF:M11601_1	8.22886e-20	19.0847	11153	1321	910	19917	A3KMH1,Q9UPU5,Q9P1T7,O95214,O95260,Q05084,Q9Y3C7,Q29RF7,Q99633,P13498,Q7Z3U7,Q86XE0,O94768,Q96EL2,Q9NTI5,Q9P2F5,P30038,Q96JA3,Q9ULK4,O94952,Q15386,O76094,Q9BXI3,Q96LD8,Q9UPA5,Q9UDR5,Q9P227,O60879,Q99626,Q9UHV7,Q8N4U5,O15120,Q96KG9,Q9BW27,P30559,P57678,Q9NW81,Q9BYX2,P78527,Q9NZJ9,Q92522,Q9H4A6,Q9Y6D5,Q86U38,P41587,Q8N5B7,Q8NFV4,Q9UBM1,O15055,Q15006,Q9H4G4,Q8ND83,Q10469,P42345,O75129,O14975,O60716,…
TF	Factor: FLI-1; motif: NAYTTCCGGT; match class: 1	TF:M08913_1	9.20389e-20	19.036	3083	1321	339	19917	A3KMH1,Q9UPU5,O95214,Q9Y3C7,Q99633,Q92685,Q8NHU2,Q9NSV4,Q5JTH9,P82921,P57678,Q9BYX2,Q9NZJ9,Q9H269,Q9H4A6,Q9Y6D5,Q86U38,Q8N5B7,Q6YHU6,O15055,O15111,Q13895,Q92616,Q9UBD5,Q9UID3,Q14139,Q92636,Q9BVJ6,Q8IWV7,P56192,Q5T160,Q9H3U1,P51159,Q9BSJ2,Q9Y3Y2,Q12798,Q9H5Q4,Q8N1B4,Q9H0A8,Q96GQ5,Q93008,Q99766,Q5JPH6,O75533,Q5VIR6,P35250,Q8TEX9,Q14166,P57740,Q15021,O43175,Q92878,Q9Y5T4,Q6P3W7,Q2YD98,Q13795,Q5BJD5,…
TF	Factor: MAZ; motif: GGGMGGGGSSGGGGGGGGGGGG	TF:M09636	1.04293e-19	18.9817	16380	1321	1209	19917	A3KMH1,Q9UPU5,Q5T5N4,Q9P1T7,O95214,O95260,Q05084,P61018,Q9Y3C7,Q29RF7,Q99633,P13498,O43929,P45877,Q92685,Q7Z3U7,Q86XE0,O94768,Q96EL2,Q9NTI5,O75694,Q9P2F5,P30038,Q8NHU2,Q96JA3,Q9ULK4,O94952,Q15386,O76094,Q9BXI3,Q96LD8,Q9UPA5,A0A1B0GUJ8,Q9NSV4,P49754,Q9UDR5,Q9P227,O60879,Q99626,Q9UHV7,Q8N4U5,O15120,Q96KG9,Q9BW27,Q6NUI2,O14939,Q5JTH9,P30559,P57678,Q9BYX2,P78527,Q96JH7,Q9NZJ9,Q6ZXV5,Q9H269,Q92522,Q9H…
TF	Factor: Elf-1; motif: NANCCGGAAGTN	TF:M11451	1.25181e-19	18.9025	6956	1321	630	19917	Q9UPU5,Q5T5N4,O95214,P61018,Q9Y3C7,Q99633,O43929,P45877,Q92685,Q7Z3U7,Q96EL2,Q9NTI5,O75694,Q8NHU2,Q9ULK4,O94952,O76094,A0A1B0GUJ8,Q9NSV4,P49754,Q99626,O15120,Q6NUI2,O14939,Q5JTH9,P82921,P57678,Q9NW81,Q9BYX2,P78527,Q96JH7,Q9NZJ9,Q9H269,Q9H4A6,Q9Y6D5,Q86U38,Q8N5B7,Q8NFV4,Q6YHU6,O15055,O15111,Q10469,Q9BQG0,O75129,P15735,Q96EY7,O60684,Q6NUK1,Q92616,A6NHN6,Q9UID3,P21964,Q14139,Q92636,Q9BVJ6,Q8IWV7,P56…
TF	Factor: Erg; motif: NACCGGAARYN	TF:M11392	1.30606e-19	18.884	8777	1321	755	19917	A3KMH1,Q9UPU5,Q5T5N4,Q9P1T7,O95214,O95260,Q9Y3C7,Q99633,P13498,O43929,P45877,Q92685,Q7Z3U7,O94768,Q96EL2,Q9NTI5,O75694,Q8NHU2,Q9ULK4,O76094,Q96LD8,A0A1B0GUJ8,Q9NSV4,P49754,Q96KG9,Q9BW27,O14939,Q5JTH9,P30559,P82921,P57678,Q9NW81,Q9BYX2,P78527,Q96JH7,Q9NZJ9,Q9H269,Q9H4A6,Q9Y6D5,Q86U38,Q8N5B7,Q6PIF6,Q6YHU6,O15055,O15111,Q6ZRQ5,Q9H4G4,Q10469,Q9BQG0,P42345,O75129,Q13895,P15735,Q6NUK1,Q92616,Q9UBD5,A6N…
TF	Factor: IRX-1; motif: NACRYNNNNNNNNRYGNN	TF:M11018	1.50045e-19	18.8238	17131	1321	1245	19917	A3KMH1,Q9UPU5,Q5T5N4,Q9P1T7,O95214,O95260,Q05084,P61018,Q29RF7,Q99633,P13498,P45877,Q92685,Q7Z3U7,Q86XE0,O94768,Q96EL2,Q9NTI5,O75694,Q9P2F5,P30038,Q8NHU2,Q96JA3,Q9ULK4,O94952,Q15386,O76094,Q9BXI3,Q96LD8,Q9UPA5,A0A1B0GUJ8,Q9NSV4,Q9UDR5,Q9P227,O60879,Q99626,Q8N4U5,O15120,Q96KG9,Q9BW27,Q6NUI2,O14939,Q5JTH9,P30559,P82921,P57678,Q9NW81,Q9BYX2,P78527,Q96JH7,Q9NZJ9,Q6ZXV5,Q9H269,Q92522,Q9H4A6,Q9Y6D5,Q86…
TF	Factor: nerf; motif: NNNCCGGAAGTGN	TF:M09901	1.57869e-19	18.8017	5408	1321	518	19917	Q9UPU5,O95214,P61018,Q9Y3C7,Q99633,O43929,Q7Z3U7,Q9NTI5,O75694,Q8NHU2,O76094,A0A1B0GUJ8,Q9NSV4,O15120,Q5JTH9,P82921,P57678,Q9NW81,Q9BYX2,Q96JH7,Q9H269,Q9H4A6,Q9Y6D5,Q86U38,Q8N5B7,Q8NFV4,Q6YHU6,O15055,O15111,Q10469,O75129,P15735,Q6NUK1,Q92616,A6NHN6,Q9UID3,P21964,Q14139,Q92636,Q8IWV7,P56192,Q9P253,Q9H3U1,P42704,Q9UL15,Q9UNT1,Q9BSJ2,Q9Y3Y2,Q12798,Q96A65,Q9H5Q4,Q14204,Q8N1B4,O15235,Q96GQ5,Q93008,Q99…
TF	Factor: TCF-1; motif: ACATCGRGRCGCTGW	TF:M11601	1.64039e-19	18.7851	14964	1321	1134	19917	A3KMH1,Q9UPU5,Q9P1T7,O95214,O95260,Q05084,P61018,Q9Y3C7,Q29RF7,Q99633,P13498,O43929,Q92685,Q7Z3U7,Q86XE0,O94768,Q96EL2,Q9NTI5,Q9P2F5,P30038,Q8NHU2,Q96JA3,Q9ULK4,O94952,Q15386,O76094,Q9BXI3,Q96LD8,Q9UPA5,A0A1B0GUJ8,P49754,Q9UDR5,Q9P227,O60879,Q99626,Q9UHV7,Q8N4U5,O15120,Q96KG9,Q9BW27,Q6NUI2,O14939,P30559,P82921,P57678,Q9NW81,Q9BYX2,P78527,Q96JH7,Q9NZJ9,Q6ZXV5,Q9H269,Q92522,Q9H4A6,Q9Y6D5,Q86U38,P41…
TF	Factor: Elk-1; motif: NRCCGGAAGTN	TF:M11433	1.99311e-19	18.7005	7772	1321	686	19917	A3KMH1,Q9UPU5,Q5T5N4,Q9P1T7,O95214,O95260,Q9Y3C7,Q99633,P13498,O43929,P45877,Q7Z3U7,O75694,Q8NHU2,Q9ULK4,O94952,Q9UPA5,A0A1B0GUJ8,Q9NSV4,O60879,Q96KG9,Q9BW27,Q5JTH9,P82921,P57678,Q9NW81,Q9BYX2,P78527,Q96JH7,Q9NZJ9,Q9H269,Q9H4A6,Q9Y6D5,Q86U38,Q8N5B7,Q6YHU6,O15055,O15111,Q8N9N2,Q15006,Q10469,Q9BQG0,P42345,O75129,O60716,P15735,O60684,Q6NUK1,Q9UJX4,Q92616,A6NHN6,Q9UID3,P21964,Q14139,Q9BVJ6,Q8IWV7,P28…
TF	Factor: PEA3; motif: NACCGGAAGTN	TF:M11425	2.15341e-19	18.6669	7499	1321	667	19917	Q9UPU5,Q5T5N4,Q9P1T7,O95214,P61018,Q9Y3C7,Q99633,O43929,P45877,Q92685,Q7Z3U7,Q9NTI5,O75694,Q8NHU2,Q9ULK4,O76094,A0A1B0GUJ8,Q9NSV4,Q96KG9,Q6NUI2,O14939,Q5JTH9,P82921,P57678,Q9NW81,Q9BYX2,Q96JH7,Q9NZJ9,Q9H269,Q9H4A6,Q9Y6D5,Q86U38,Q8N5B7,Q6YHU6,O15055,O15111,Q15006,Q10469,Q9BQG0,P42345,O75129,P15735,Q6NUK1,Q92616,A6NHN6,Q9UID3,P21964,Q14139,Q92636,Q9BVJ6,Q8IWV7,P28702,P56192,Q9P253,Q9H3U1,P42704,Q9U…
TF	Factor: pax-6; motif: NYACGCNYSANYGMNCN	TF:M11882	2.40076e-19	18.6197	15642	1321	1170	19917	A3KMH1,Q9UPU5,Q9P1T7,O95260,Q05084,Q9Y3C7,Q29RF7,Q99633,P13498,O43929,P45877,Q92685,Q7Z3U7,Q86XE0,O94768,Q96EL2,O75694,P30038,Q8NHU2,Q96JA3,O94952,Q15386,O76094,Q9BXI3,Q96LD8,Q9UPA5,A0A1B0GUJ8,Q9NSV4,P49754,Q9UDR5,Q9P227,O60879,Q99626,Q8N4U5,O15120,Q96KG9,Q9BW27,Q6NUI2,O14939,Q5JTH9,P30559,P82921,P57678,Q9NW81,Q9BYX2,P78527,Q96JH7,Q9NZJ9,Q6ZXV5,Q9H269,Q92522,Q9H4A6,Q86U38,P41587,Q8N5B7,Q6PIF6,Q8N…
TF	Factor: PEA3; motif: NACCGGAAGTN	TF:M11428	4.67643e-19	18.3301	7260	1321	649	19917	Q9UPU5,Q5T5N4,Q9P1T7,O95214,P61018,Q9Y3C7,Q99633,O43929,P45877,Q92685,Q7Z3U7,Q9NTI5,O75694,Q8NHU2,Q9ULK4,O76094,A0A1B0GUJ8,Q9NSV4,Q96KG9,O14939,Q5JTH9,P82921,P57678,Q9NW81,Q9BYX2,Q96JH7,Q9NZJ9,Q9H269,Q9H4A6,Q9Y6D5,Q86U38,Q8N5B7,Q6YHU6,O15055,O15111,Q15006,Q10469,Q9BQG0,P42345,O75129,P15735,Q6NUK1,Q92616,A6NHN6,Q9UID3,P21964,Q14139,Q92636,Q9BVJ6,Q8IWV7,P28702,P56192,Q9P253,Q9H3U1,P42704,Q9UL15,Q9U…
TF	Factor: Erm; motif: NNSCGGAWGYN	TF:M11424	6.11406e-19	18.2137	8225	1321	715	19917	Q9UPU5,Q5T5N4,Q9P1T7,O95214,P61018,Q9Y3C7,Q99633,O43929,P45877,Q92685,Q7Z3U7,Q9NTI5,O75694,Q8NHU2,Q15386,O76094,A0A1B0GUJ8,Q9NSV4,P49754,Q99626,O15120,Q96KG9,Q6NUI2,O14939,Q5JTH9,P82921,P57678,Q9NW81,Q9BYX2,Q96JH7,Q9NZJ9,Q9H269,Q92522,Q9H4A6,Q9Y6D5,Q86U38,P41587,Q8N5B7,Q8NFV4,Q6YHU6,O15055,O15111,Q10469,Q9BQG0,P42345,O75129,P15735,Q96EY7,Q6NUK1,Q96T76,Q92616,A6NHN6,Q9UID3,P21964,Q14139,Q92636,Q9B…
TF	Factor: Sp1; motif: NGGGGCGGGGN	TF:M07395	7.09753e-19	18.1489	10721	1321	879	19917	A3KMH1,Q9UPU5,O95214,O95260,Q05084,P61018,Q9Y3C7,Q99633,P13498,O43929,P45877,Q7Z3U7,Q86XE0,O94768,Q96EL2,Q9NTI5,P30038,Q8NHU2,Q96JA3,Q15386,O76094,Q9BXI3,Q96LD8,Q9UPA5,Q9NSV4,Q9P227,Q8N4U5,O15120,Q96KG9,Q6NUI2,O14939,Q5JTH9,P30559,P57678,Q9BYX2,Q9NZJ9,Q9H269,Q92522,Q9H4A6,P41587,Q8N5B7,Q8NFV4,O15055,Q8N9N2,Q15006,Q8ND83,Q10469,Q9BQG0,P42345,O60716,Q13895,P15735,Q9BTW9,Q96EY7,O60684,Q6NUK1,O94925,…
TF	Factor: sp4; motif: NNGNARGRGGCGGRGCNNRR	TF:M10072	9.08792e-19	18.0415	10571	1321	869	19917	A3KMH1,Q9UPU5,Q9P1T7,O95214,Q05084,P61018,Q9Y3C7,Q99633,P13498,O43929,P45877,Q92685,Q7Z3U7,O94768,Q96EL2,Q9NTI5,Q96JA3,O94952,Q15386,O76094,Q96LD8,Q9NSV4,Q9P227,Q8N4U5,O15120,Q96KG9,O14939,Q5JTH9,P57678,Q9BYX2,P78527,Q9NZJ9,Q9H269,Q9H4A6,Q9Y6D5,Q86U38,P41587,Q8NFV4,O15055,O15111,Q8N9N2,Q6ZRQ5,Q15006,Q8ND83,P42345,O75129,O60716,Q13895,P15735,Q9BTW9,Q96EY7,O94925,Q6P9B6,Q96T76,A6NHN6,Q8TAG9,Q9UH62,…
TF	Factor: ELK-1; motif: ACCGGAAGTN; match class: 1	TF:M02059_1	1.08592e-18	17.9642	3792	1321	392	19917	A3KMH1,Q9UPU5,O95214,Q9Y3C7,Q99633,O43929,Q92685,Q8NHU2,O76094,A0A1B0GUJ8,Q9NSV4,Q5JTH9,P82921,P57678,Q9BYX2,Q96JH7,Q9NZJ9,Q9H269,Q9H4A6,Q9Y6D5,Q86U38,Q8N5B7,Q6YHU6,O15055,O15111,Q10469,P15735,Q6NUK1,Q92616,Q9UBD5,Q9UID3,Q14139,Q92636,Q9BVJ6,Q8IWV7,P56192,Q5T160,Q9P253,Q9H3U1,Q9UL15,Q9BSJ2,Q9Y3Y2,Q12798,Q9H5Q4,Q8N1B4,O15235,Q96GQ5,Q93008,Q99766,Q5JPH6,Q13619,O75533,Q5VIR6,P35250,Q8TEX9,Q14166,P57…
TF	Factor: ELK-1; motif: ACCGGAAGTN	TF:M02059	1.09995e-18	17.9586	9512	1321	800	19917	A3KMH1,Q9UPU5,Q5T5N4,Q9P1T7,O95214,O95260,P61018,Q9Y3C7,Q99633,O43929,P45877,Q92685,Q7Z3U7,Q96EL2,Q9NTI5,O75694,Q8NHU2,Q9ULK4,O94952,O76094,A0A1B0GUJ8,Q9NSV4,P49754,Q9UDR5,O15120,Q96KG9,Q6NUI2,O14939,Q5JTH9,P30559,P82921,P57678,Q9NW81,Q9BYX2,P78527,Q96JH7,Q9NZJ9,Q9H269,Q9H4A6,Q9Y6D5,Q86U38,P41587,Q8N5B7,Q8NFV4,Q6YHU6,O15055,O15111,Q8ND83,Q10469,Q9BQG0,P42345,O75129,Q13895,P15735,Q96EY7,O60684,Q6N…
TF	Factor: Erg; motif: NACCGGAARTN; match class: 1	TF:M11396_1	1.16201e-18	17.9348	5009	1321	485	19917	A3KMH1,Q9UPU5,Q9P1T7,O95214,O95260,Q9Y3C7,Q99633,P13498,O43929,P45877,Q92685,O94768,O75694,Q8NHU2,O76094,Q96LD8,Q9NSV4,O15120,O14939,Q5JTH9,P82921,P57678,Q9BYX2,Q96JH7,Q9NZJ9,Q9H269,Q9H4A6,Q9Y6D5,Q86U38,Q8N5B7,Q6YHU6,O15055,O15111,Q9H4G4,Q9BQG0,Q13895,P15735,Q92616,Q9UBD5,Q9UID3,Q14139,Q92636,Q9BVJ6,Q8IWV7,P28702,P56192,Q5T160,Q9P253,Q9H3U1,P51159,Q8N5L8,Q9BSJ2,Q9Y3Y2,Q12798,Q9H5Q4,Q9Y6J0,Q8N1B4,…
TF	Factor: ERG; motif: ACCGGAART	TF:M01752	1.19881e-18	17.9212	9560	1321	803	19917	A3KMH1,Q9UPU5,Q5T5N4,Q9P1T7,O95214,O95260,P61018,Q9Y3C7,Q99633,O43929,P45877,Q92685,Q7Z3U7,O94768,Q96EL2,Q9NTI5,O75694,Q8NHU2,Q9ULK4,O94952,O76094,A0A1B0GUJ8,Q9NSV4,P49754,O15120,Q96KG9,Q6NUI2,O14939,Q5JTH9,P30559,P82921,P57678,Q9NW81,Q9BYX2,P78527,Q96JH7,Q9NZJ9,Q9H269,Q9H4A6,Q9Y6D5,Q86U38,Q8N5B7,Q8NFV4,Q6YHU6,O15055,O15111,Q8N9N2,Q15006,Q10469,Q9BQG0,P42345,O75129,Q13895,P15735,O60684,Q6NUK1,Q92…
TF	Factor: GKLF; motif: NNCCMCRCCCN	TF:M12173	1.52991e-18	17.8153	10088	1321	837	19917	Q9UPU5,Q5T5N4,Q9P1T7,O95214,O95260,Q05084,P61018,Q9Y3C7,Q29RF7,P13498,O43929,P45877,Q7Z3U7,O94768,Q96EL2,Q9NTI5,Q8NHU2,Q96JA3,Q15386,O76094,Q9BXI3,Q96LD8,P49754,Q9UDR5,Q9P227,Q8N4U5,O15120,Q96KG9,Q9BW27,Q6NUI2,O14939,Q5JTH9,P82921,P57678,Q9NW81,Q9BYX2,P78527,Q9NZJ9,Q6ZXV5,Q9H269,Q9H4A6,Q86U38,P41587,Q8N5B7,Q8NFV4,O15055,Q8N9N2,Q8N122,Q8ND83,O60716,Q13895,Q9BTW9,Q96EY7,Q6NUK1,O94925,Q6P9B6,Q96T76,…
TF	Factor: c-ets-2; motif: ACCGGAWRTN; match class: 1	TF:M02064_1	2.35959e-18	17.6272	4626	1321	455	19917	A3KMH1,Q9UPU5,O95260,Q9Y3C7,Q99633,P13498,Q92685,O94768,O75694,Q8NHU2,O94952,Q9NSV4,O15120,O14939,Q5JTH9,P82921,Q9NW81,Q9BYX2,Q96JH7,Q9H269,Q9H4A6,Q9Y6D5,Q86U38,Q8N5B7,Q6YHU6,O15055,O15111,Q9H4G4,P42345,O75129,P15735,O60684,Q6NUK1,Q92616,Q9UBD5,A6NHN6,Q9UID3,Q14139,Q9BVJ6,Q8IWV7,P28702,P56192,Q5T160,Q9H3U1,P51159,Q9UL15,Q9BSJ2,Q9H5Q4,Q8N1B4,O15235,Q96GQ5,Q93008,Q99766,Q5JPH6,P49917,O75533,Q5VIR6,…
TF	Factor: Sp1; motif: NGGGGGCGGGGYN	TF:M00196	2.51909e-18	17.5988	10303	1321	850	19917	A3KMH1,Q9UPU5,Q9P1T7,O95214,O95260,Q05084,P61018,Q9Y3C7,Q99633,P13498,O43929,P45877,Q7Z3U7,O94768,Q96EL2,Q9NTI5,Q8NHU2,Q96JA3,Q15386,O76094,Q9BXI3,Q96LD8,Q9UPA5,P49754,Q9UDR5,Q9P227,Q8N4U5,O15120,Q96KG9,Q6NUI2,O14939,Q5JTH9,P57678,Q9BYX2,Q9NZJ9,Q6ZXV5,Q9H269,Q92522,Q9H4A6,Q9Y6D5,Q86U38,P41587,Q8N5B7,Q8NFV4,O15055,Q8N9N2,Q15006,Q8ND83,Q9BQG0,P42345,O14975,O60716,Q13895,Q9BTW9,Q96EY7,Q6NUK1,O94925,…
TF	Factor: BEN; motif: CAGCGRNV; match class: 1	TF:M01240_1	2.79185e-18	17.5541	13334	1321	1037	19917	A3KMH1,Q9UPU5,Q5T5N4,Q9P1T7,O95214,O95260,Q05084,P61018,Q9Y3C7,Q29RF7,P13498,P45877,Q92685,Q7Z3U7,O94768,Q96EL2,Q9NTI5,O75694,Q9P2F5,P30038,Q8NHU2,Q96JA3,Q9ULK4,O94952,Q15386,O76094,Q9BXI3,Q96LD8,Q9UPA5,A0A1B0GUJ8,Q9NSV4,Q9UDR5,Q9P227,O60879,Q99626,Q9UHV7,Q8N4U5,O15120,O14939,Q5JTH9,P30559,P57678,Q9BYX2,P78527,Q9NZJ9,Q6ZXV5,Q9H269,Q92522,Q9H4A6,Q86U38,P41587,Q8N5B7,Q8NFV4,Q9UBM1,O15055,O15111,Q8N…
TF	Factor: MAZ; motif: GGGMGGGGSSGGGGGGGGGGGG; match class: 1	TF:M09636_1	3.50928e-18	17.4548	14202	1321	1087	19917	A3KMH1,Q9UPU5,Q5T5N4,Q9P1T7,O95214,O95260,Q05084,P61018,Q29RF7,P13498,O43929,P45877,Q92685,Q7Z3U7,Q86XE0,O94768,Q96EL2,Q9NTI5,O75694,Q9P2F5,P30038,Q96JA3,Q9ULK4,O94952,Q15386,O76094,Q9BXI3,Q96LD8,Q9UPA5,Q9NSV4,P49754,Q9UDR5,Q9P227,O60879,Q99626,Q9UHV7,Q8N4U5,O15120,Q96KG9,Q9BW27,Q6NUI2,O14939,P57678,Q9BYX2,P78527,Q96JH7,Q9NZJ9,Q6ZXV5,Q9H269,Q92522,Q9H4A6,Q9Y6D5,Q86U38,P41587,Q8N5B7,Q6PIF6,Q8NFV4,…
TF	Factor: Fli-1; motif: ACCGGAAGYN	TF:M02073	3.60538e-18	17.443	5905	1321	549	19917	Q9UPU5,Q5T5N4,O95214,O95260,Q9Y3C7,Q99633,P45877,Q7Z3U7,O94768,O75694,Q8NHU2,A0A1B0GUJ8,Q9NSV4,P49754,Q96KG9,O14939,Q5JTH9,P82921,Q9NW81,Q9BYX2,Q96JH7,Q9NZJ9,Q9H4A6,Q9Y6D5,Q86U38,Q8N5B7,Q6PIF6,Q9UBM1,Q6YHU6,O15055,O15111,Q8N9N2,P42345,O75129,P15735,Q6NUK1,Q9UJX4,Q92616,A6NHN6,Q9UID3,P21964,Q14139,Q8IWV7,P28702,P56192,Q9P253,Q9H3U1,Q9UL15,Q9UNT1,Q8N5L8,Q12798,Q14204,Q8N1B4,Q9H0A8,O15235,Q96GQ5,Q93…
TF	Factor: Erg; motif: ACCGGAAGTN	TF:M02062	4.05596e-18	17.3919	8143	1321	706	19917	A3KMH1,Q9UPU5,Q5T5N4,O95214,O95260,Q9Y3C7,Q99633,O43929,P45877,Q92685,Q7Z3U7,O94768,Q96EL2,Q9NTI5,O75694,Q8NHU2,Q9ULK4,O76094,A0A1B0GUJ8,Q9NSV4,P49754,O15120,Q96KG9,O14939,Q5JTH9,P30559,P82921,P57678,Q9NW81,Q9BYX2,P78527,Q96JH7,Q9NZJ9,Q9H269,Q9H4A6,Q9Y6D5,Q86U38,Q8N5B7,Q6PIF6,Q8NFV4,Q9UBM1,Q6YHU6,O15055,O15111,Q8N9N2,Q8ND83,Q9BQG0,P42345,O75129,Q13895,P15735,Q6NUK1,Q9UJX4,Q92616,Q9UBD5,A6NHN6,Q9U…
TF	Factor: PEA3; motif: NACCGGAAGTN	TF:M11430	6.90705e-18	17.1607	10973	1321	891	19917	A3KMH1,Q9UPU5,Q5T5N4,Q9P1T7,O95214,O95260,P61018,Q9Y3C7,Q99633,P13498,O43929,P45877,Q92685,Q7Z3U7,Q96EL2,Q9NTI5,O75694,Q9P2F5,Q8NHU2,Q9ULK4,O94952,O76094,Q9BXI3,Q9UPA5,A0A1B0GUJ8,Q9NSV4,P49754,O15120,Q96KG9,Q9BW27,Q6NUI2,O14939,Q5JTH9,P30559,P82921,P57678,Q9NW81,Q9BYX2,P78527,Q96JH7,Q9NZJ9,Q6ZXV5,Q9H269,Q9H4A6,Q9Y6D5,Q86U38,P41587,Q8N5B7,Q8NFV4,Q9UBM1,Q6YHU6,O15055,O15111,Q8N9N2,Q9H4G4,Q8ND83,Q10…
TF	Factor: BEN; motif: CAGCGRNV	TF:M01240	7.30885e-18	17.1362	16656	1321	1218	19917	A3KMH1,Q9UPU5,Q5T5N4,Q9P1T7,O95214,O95260,Q05084,P61018,Q9Y3C7,Q29RF7,Q99633,P13498,O43929,P45877,Q92685,Q7Z3U7,Q86XE0,O94768,Q96EL2,Q9NTI5,O75694,Q9P2F5,P30038,Q8NHU2,Q96JA3,Q9ULK4,O94952,Q15386,O76094,Q9BXI3,Q96LD8,Q9UPA5,A0A1B0GUJ8,Q9NSV4,Q9UDR5,Q9P227,O60879,Q99626,Q9UHV7,Q8N4U5,O15120,Q96KG9,Q9BW27,Q6NUI2,O14939,Q5JTH9,P30559,P82921,P57678,Q9NW81,Q9BYX2,P78527,Q96JH7,Q9NZJ9,Q6ZXV5,Q9H269,Q92…
TF	Factor: E2F-4; motif: NGGCGGGAARN	TF:M07084	7.84518e-18	17.1054	10945	1321	889	19917	Q9UPU5,Q9P1T7,O95214,O95260,Q05084,P61018,Q9Y3C7,Q29RF7,Q99633,O43929,O94768,Q96EL2,Q9NTI5,O75694,P30038,Q8NHU2,Q96JA3,O94952,Q15386,O76094,Q96LD8,Q9UPA5,A0A1B0GUJ8,Q9NSV4,Q9P227,O60879,Q99626,Q9UHV7,Q8N4U5,O15120,Q96KG9,Q9BW27,Q6NUI2,O14939,P30559,Q9BYX2,P78527,Q9NZJ9,Q6ZXV5,Q9H269,Q92522,Q9H4A6,Q9Y6D5,P41587,Q8N5B7,Q8NFV4,O15055,O15111,Q8N9N2,Q6ZRQ5,Q15006,Q9H4G4,Q8N122,Q8ND83,O75129,O60716,Q13…
TF	Factor: PEA3; motif: NACCGGAAGTN; match class: 1	TF:M11430_1	1.27349e-17	16.895	4943	1321	476	19917	A3KMH1,Q9UPU5,Q9P1T7,O95214,Q9Y3C7,Q99633,O43929,Q92685,Q9NTI5,O75694,Q8NHU2,O94952,O76094,A0A1B0GUJ8,Q9NSV4,P49754,O15120,O14939,Q5JTH9,P82921,P57678,Q9BYX2,Q96JH7,Q9NZJ9,Q9H269,Q9H4A6,Q9Y6D5,Q86U38,Q8N5B7,Q6YHU6,O15055,O15111,P42345,P15735,Q92616,Q9UBD5,Q9UID3,Q14139,Q92636,Q9BVJ6,Q8IWV7,P28702,P56192,Q5T160,Q9P253,Q9H3U1,P51159,Q9UL15,Q9BSJ2,Q9Y3Y2,Q12798,Q96A65,Q9H5Q4,P24278,Q8N1B4,O15235,Q96…
TF	Factor: Elf-1; motif: NANGCGGAAGTN	TF:M11448	1.74241e-17	16.7588	7657	1321	670	19917	Q9UPU5,Q9P1T7,O95214,P61018,Q99633,O43929,P45877,Q92685,Q7Z3U7,Q9NTI5,O75694,Q8NHU2,Q9ULK4,Q15386,A0A1B0GUJ8,P49754,Q9UDR5,O60879,Q99626,O15120,Q96KG9,Q6NUI2,Q5JTH9,P82921,Q9NW81,Q9BYX2,Q96JH7,Q9H269,Q92522,P41587,Q8N5B7,Q8NFV4,O15055,O15111,Q15006,Q10469,Q9BQG0,O14975,P15735,Q96EY7,O60684,Q6NUK1,Q96T76,Q92616,Q9UBD5,A6NHN6,Q9UID3,Q8NDH2,Q14139,Q92636,Q3ZCQ8,Q9BVJ6,P28702,P56192,Q5T160,Q9P253,Q9H…
TF	Factor: PEA3; motif: NACCGGAAGTN	TF:M11427	2.04015e-17	16.6903	10689	1321	871	19917	A3KMH1,Q9UPU5,Q5T5N4,Q9P1T7,O95214,O95260,P61018,Q9Y3C7,Q99633,P13498,O43929,P45877,Q92685,Q7Z3U7,Q96EL2,Q9NTI5,O75694,Q9P2F5,Q8NHU2,Q9ULK4,O94952,O76094,Q9UPA5,A0A1B0GUJ8,Q9NSV4,P49754,Q9UDR5,O15120,Q96KG9,Q9BW27,Q6NUI2,O14939,Q5JTH9,P30559,P82921,P57678,Q9NW81,Q9BYX2,P78527,Q96JH7,Q9NZJ9,Q6ZXV5,Q9H269,Q9H4A6,Q9Y6D5,Q86U38,P41587,Q8N5B7,Q8NFV4,Q9UBM1,Q6YHU6,O15055,O15111,Q8N9N2,Q15006,Q9H4G4,Q8N…
TF	Factor: ELK1; motif: ACCGGAAGTN	TF:M03970	2.47399e-17	16.6066	4838	1321	467	19917	Q9UPU5,Q5T5N4,O95214,O95260,Q9Y3C7,Q99633,O43929,P45877,Q7Z3U7,O75694,Q8NHU2,Q9ULK4,A0A1B0GUJ8,Q5JTH9,P82921,Q9NW81,Q9BYX2,Q96JH7,Q9NZJ9,Q9H269,Q9H4A6,Q9Y6D5,Q86U38,Q8N5B7,Q6YHU6,O15055,O15111,Q8N9N2,Q15006,Q9BQG0,P42345,P15735,Q6NUK1,Q92616,A6NHN6,Q9UID3,P21964,Q14139,Q9BVJ6,Q8IWV7,P28702,Q9P253,Q9H3U1,P42704,Q9UL15,Q9UNT1,Q12798,Q9H5Q4,P24278,Q14204,Q8N1B4,Q96GQ5,Q99766,Q5JPH6,Q13619,P49917,O75…
TF	Factor: GABP-alpha; motif: NNNRCCGGAAGTGN	TF:M09935	2.48266e-17	16.6051	4467	1321	439	19917	Q9UPU5,O95214,P61018,Q9Y3C7,Q99633,O43929,Q7Z3U7,O75694,Q8NHU2,Q9ULK4,O15120,Q6NUI2,Q5JTH9,P82921,P57678,Q9NW81,Q9BYX2,Q9H269,Q9H4A6,Q9Y6D5,Q8N5B7,Q8NFV4,O15055,O15111,Q10469,Q9BQG0,P15735,Q6NUK1,Q92616,A6NHN6,Q9UID3,P21964,Q14139,Q92636,Q9BVJ6,Q8IWV7,Q9P253,Q9H3U1,P42704,Q9UL15,Q9UNT1,Q9BSJ2,Q96JG6,Q9Y3Y2,Q12798,Q96A65,Q9H5Q4,P24278,Q14204,Q8N1B4,O15235,Q96GQ5,Q99766,Q5JPH6,Q13619,O75533,Q5VIR6,…
TF	Factor: ETF; motif: CCCCGCCCCYN	TF:M07039	2.76057e-17	16.559	16527	1321	1210	19917	A3KMH1,Q9UPU5,Q5T5N4,Q9P1T7,O95214,O95260,Q05084,P61018,Q9Y3C7,Q29RF7,Q99633,P13498,O43929,P45877,Q92685,Q7Z3U7,Q86XE0,O94768,Q96EL2,Q9NTI5,O75694,Q9P2F5,P30038,Q8NHU2,Q96JA3,Q9ULK4,O94952,Q15386,O76094,Q9BXI3,Q96LD8,Q9UPA5,Q9NSV4,Q9UDR5,Q9P227,O60879,Q99626,Q9UHV7,Q8N4U5,O15120,Q96KG9,Q9BW27,Q6NUI2,O14939,Q5JTH9,P30559,P57678,Q9NW81,Q9BYX2,P78527,Q96JH7,Q9NZJ9,Q6ZXV5,Q9H269,Q92522,Q9H4A6,Q9Y6D5,…
TF	Factor: Sp1; motif: NGGGGGCGGGGCCNGGGGGGGG	TF:M10071	2.83306e-17	16.5477	8550	1321	730	19917	A3KMH1,Q9UPU5,Q05084,P61018,Q9Y3C7,Q99633,P13498,O43929,P45877,Q7Z3U7,O94768,Q96EL2,Q9NTI5,Q96JA3,O94952,Q15386,O76094,Q96LD8,Q9UPA5,Q9P227,Q8N4U5,O15120,Q96KG9,O14939,P57678,Q9BYX2,P78527,Q9NZJ9,Q92522,P41587,Q8N5B7,Q8NFV4,O15055,Q8N9N2,Q15006,Q9H4G4,Q8ND83,O75129,Q13895,Q9BTW9,Q6NUK1,O94925,Q6P9B6,Q96T76,Q8TAG9,Q9UH62,P24468,P21964,Q6P9B9,Q3ZCQ8,Q8N2Z9,Q9HCE6,Q9BVJ6,P28702,Q9P253,P51159,P42704,…
TF	Factor: GABPalpha; motif: RCCGGAWRYN	TF:M02074	2.87776e-17	16.5409	4642	1321	452	19917	A3KMH1,Q9UPU5,O95214,O95260,Q9Y3C7,Q99633,P13498,Q92685,Q7Z3U7,Q96EL2,Q8NHU2,O76094,Q9NSV4,P49754,Q5JTH9,P30559,P82921,Q9BYX2,P78527,Q9H4A6,Q8N5B7,Q6YHU6,O15055,O15111,Q9H4G4,Q13895,P15735,Q6NUK1,Q9UBD5,Q9UID3,P21964,Q14139,Q8IWV7,P56192,Q5T160,Q9P253,Q9H3U1,Q9UIC8,P51159,Q9UNT1,Q8N5L8,Q12798,Q9Y6J0,Q14204,Q8N1B4,Q9H0A8,Q96GQ5,P30536,Q93008,Q5JPH6,Q13619,P49917,Q5VIR6,Q9NYU1,P20073,Q8TEX9,Q14166,…
TF	Factor: ELF1; motif: NCCGGAARTN	TF:M02053	3.40779e-17	16.4675	6085	1321	558	19917	A3KMH1,Q9UPU5,Q9P1T7,O95214,Q9Y3C7,P13498,Q92685,Q7Z3U7,O94768,Q96EL2,O75694,Q8NHU2,O94952,O76094,A0A1B0GUJ8,P49754,Q5JTH9,P30559,P82921,Q9BYX2,P78527,Q9NZJ9,Q9H269,Q9Y6D5,Q86U38,Q8N5B7,Q6YHU6,O15055,O15111,Q9H4G4,Q9BQG0,P42345,O75129,Q13895,P15735,O60684,Q6NUK1,Q92616,Q9UBD5,A6NHN6,Q9UID3,P21964,Q14139,Q9BVJ6,Q8IWV7,P28702,Q5T160,Q9P253,Q9H3U1,Q9UIC8,P51159,Q9UNT1,Q96A65,Q9H5Q4,Q9Y6J0,Q8N1B4,Q9H…
TF	Factor: c-Ets-2; motif: NCCGGAAGTG	TF:M08759	3.89779e-17	16.4092	8396	1321	719	19917	Q9UPU5,Q5T5N4,Q9P1T7,O95214,P61018,Q9Y3C7,Q99633,P13498,O43929,P45877,Q92685,Q7Z3U7,Q96EL2,Q9NTI5,O75694,Q8NHU2,Q9ULK4,O94952,A0A1B0GUJ8,Q9NSV4,Q96KG9,Q6NUI2,Q5JTH9,P82921,P57678,Q9NW81,Q9BYX2,P78527,Q96JH7,Q9NZJ9,Q9H269,Q9H4A6,Q9Y6D5,Q86U38,Q8N5B7,Q6YHU6,O15055,O15111,Q8N9N2,Q10469,Q9BQG0,P42345,O75129,Q13895,P15735,Q6NUK1,Q92616,Q9UBD5,A6NHN6,Q9UID3,Q8NDH2,P21964,Q14139,Q92636,Q9BVJ6,Q8IWV7,P28…
TF	Factor: c-Ets-1; motif: NNNRCCGGAWRYNNNN	TF:M01078	3.94088e-17	16.4044	7621	1321	666	19917	Q9UPU5,Q5T5N4,Q9P1T7,O95214,P61018,Q9Y3C7,Q99633,O43929,P45877,Q92685,Q7Z3U7,Q96EL2,Q9NTI5,O75694,Q8NHU2,Q9ULK4,A0A1B0GUJ8,Q9NSV4,P49754,O15120,Q96KG9,Q6NUI2,O14939,Q5JTH9,P82921,P57678,Q9NW81,Q9BYX2,Q96JH7,Q9NZJ9,Q6ZXV5,Q9H269,Q9H4A6,Q9Y6D5,Q86U38,Q8N5B7,Q8NFV4,Q6YHU6,O15055,O15111,Q10469,Q9BQG0,P42345,O75129,Q13895,P15735,Q6NUK1,Q9UJX4,Q92616,Q9UBD5,A6NHN6,Q9UID3,P21964,Q14139,Q92636,Q9BVJ6,Q8I…
TF	Factor: E2F-1:DP-1; motif: TTTCSCGC	TF:M00736	4.84842e-17	16.3144	10495	1321	857	19917	Q9UPU5,Q9P1T7,O95214,O95260,Q05084,Q29RF7,Q99633,P45877,Q92685,Q86XE0,Q96EL2,Q9NTI5,O75694,P30038,Q8NHU2,Q96JA3,Q9ULK4,O94952,Q15386,O76094,Q9UPA5,A0A1B0GUJ8,Q9NSV4,O60879,Q99626,Q9UHV7,O15120,Q96KG9,Q9BW27,Q6NUI2,O14939,P82921,P57678,Q9NW81,Q9BYX2,P78527,Q96JH7,Q6ZXV5,Q9H269,Q92522,Q9H4A6,Q9Y6D5,Q86U38,Q8N5B7,Q8NFV4,O15055,Q8N9N2,Q6ZRQ5,Q9H4G4,Q8N122,Q9BQG0,O14975,Q13895,P15735,Q9BTW9,Q6NUK1,O94…
TF	Factor: c-ets-2; motif: ACCGGAWRTN	TF:M02064	5.98558e-17	16.2229	11050	1321	892	19917	A3KMH1,Q9UPU5,Q5T5N4,Q9P1T7,O95214,O95260,Q9Y3C7,Q99633,P13498,O43929,P45877,Q92685,Q7Z3U7,O94768,Q96EL2,O75694,Q8NHU2,Q9ULK4,O94952,O76094,Q96LD8,Q9UPA5,A0A1B0GUJ8,Q9NSV4,P49754,Q8N4U5,O15120,Q96KG9,O14939,Q5JTH9,P30559,P82921,P57678,Q9NW81,Q9BYX2,P78527,Q96JH7,Q9NZJ9,Q6ZXV5,Q9H269,Q9H4A6,Q9Y6D5,Q86U38,P41587,Q8N5B7,Q6PIF6,Q8NFV4,Q9UBM1,Q6YHU6,O15055,O15111,Q8N9N2,Q15006,Q9H4G4,Q9BQG0,P42345,O75…
TF	Factor: AP-2gamma:Elk-1; motif: NGCCKNRGGSGRCGGAAGTG	TF:M08441	7.42355e-17	16.1294	16491	1321	1207	19917	A3KMH1,Q9UPU5,Q5T5N4,Q9P1T7,O95214,O95260,Q05084,P61018,Q9Y3C7,Q29RF7,Q99633,P13498,O43929,P45877,Q92685,Q7Z3U7,Q86XE0,O94768,Q96EL2,Q9NTI5,O75694,Q9P2F5,P30038,Q8NHU2,Q96JA3,O94952,Q15386,O76094,Q9BXI3,Q96LD8,A0A1B0GUJ8,Q9NSV4,P49754,Q9UDR5,Q9P227,O60879,Q99626,Q9UHV7,Q8N4U5,O15120,Q96KG9,Q9BW27,Q6NUI2,O14939,Q5JTH9,P30559,P82921,P57678,Q9BYX2,P78527,Q96JH7,Q9NZJ9,Q9H269,Q92522,Q9H4A6,Q9Y6D5,Q86…
TF	Factor: ER71; motif: ACCGGAARYN	TF:M02067	9.93332e-17	16.0029	6001	1321	550	19917	A3KMH1,Q9UPU5,Q5T5N4,O95214,Q9Y3C7,Q99633,P13498,O43929,P45877,Q92685,Q7Z3U7,Q96EL2,O75694,Q8NHU2,Q9ULK4,O76094,A0A1B0GUJ8,Q9NSV4,P49754,O15120,Q5JTH9,P30559,P82921,Q9NW81,Q9BYX2,P78527,Q96JH7,Q9NZJ9,Q9H269,Q9H4A6,Q9Y6D5,Q86U38,Q8N5B7,Q8NFV4,Q6YHU6,O15055,O15111,Q9H4G4,Q9BQG0,O75129,Q13895,P15735,Q6NUK1,Q92616,Q9UBD5,A6NHN6,Q9UID3,P21964,Q14139,Q9BVJ6,Q8IWV7,Q5T160,Q9P253,Q9H3U1,Q9UIC8,P51159,P42…
TF	Factor: meis1:Elf-1; motif: NTGCCGGAAGTN	TF:M08377	1.55825e-16	15.8074	11363	1321	910	19917	A3KMH1,Q9UPU5,Q9P1T7,O95214,Q05084,P61018,Q9Y3C7,Q29RF7,Q99633,O43929,P45877,Q92685,Q7Z3U7,O75694,P30038,Q8NHU2,Q9ULK4,O76094,Q9BXI3,Q96LD8,Q9NSV4,P49754,Q9P227,O60879,Q99626,Q8N4U5,O15120,Q96KG9,Q6NUI2,O14939,P82921,P57678,Q9BYX2,Q96JH7,Q9NZJ9,Q6ZXV5,Q9H269,Q9H4A6,Q9Y6D5,Q86U38,P41587,Q8N5B7,Q6PIF6,Q8NFV4,Q9UBM1,Q6YHU6,O15055,O15111,Q6ZRQ5,Q15006,Q9H4G4,Q10469,Q9BQG0,O75129,O14975,O60716,Q13895,…
TF	Factor: E2F-1; motif: WWTGGCGCCAAA; match class: 1	TF:M04515_1	1.65404e-16	15.7815	12267	1321	966	19917	A3KMH1,Q9UPU5,Q5T5N4,O95214,O95260,Q05084,P61018,Q29RF7,Q99633,P13498,O43929,P45877,Q92685,Q7Z3U7,Q86XE0,O94768,Q96EL2,Q9NTI5,O75694,Q9P2F5,P30038,Q8NHU2,Q96JA3,Q9ULK4,O94952,Q15386,Q9BXI3,Q9UPA5,P49754,Q9UDR5,Q9P227,O60879,Q99626,Q9UHV7,O15120,Q96KG9,Q9BW27,Q6NUI2,O14939,P57678,Q9BYX2,P78527,Q96JH7,Q9NZJ9,Q6ZXV5,Q9H269,Q92522,Q9H4A6,Q9Y6D5,Q86U38,P41587,Q8N5B7,Q8NFV4,Q6YHU6,O15055,Q8N9N2,Q9H4G4,…
TF	Factor: ER71:SREBP-2; motif: NTSACGTGACGGAARY; match class: 1	TF:M08457_1	2.0455e-16	15.6892	5633	1321	522	19917	Q9UPU5,Q5T5N4,O95214,Q05084,P61018,Q9Y3C7,Q29RF7,P13498,P45877,Q7Z3U7,O94768,Q96LD8,Q9UPA5,A0A1B0GUJ8,Q9NSV4,P49754,O60879,Q9UHV7,Q8N4U5,Q96KG9,Q9BW27,O14939,Q9NZJ9,Q6ZXV5,Q9H269,Q9H4A6,Q9Y6D5,P41587,Q8N5B7,Q8NFV4,Q6ZRQ5,Q15006,Q9BQG0,O14975,O60716,Q9BTW9,Q96EY7,O94925,Q8TAG9,P24468,Q92636,Q9BVJ6,Q8IWV7,P28702,P56192,Q9H3U1,Q8N5L8,Q96JG6,Q9Y3Y2,Q96A65,Q9H5Q4,P24278,Q14204,Q9H0A8,P30536,P11217,Q93…
TF	Factor: Elf-1; motif: AWCCCGGAAGTN	TF:M07415	2.07746e-16	15.6825	8060	1321	693	19917	Q9UPU5,Q5T5N4,O95214,Q9Y3C7,Q99633,P13498,O43929,P45877,Q92685,Q7Z3U7,Q96EL2,Q9NTI5,Q9P2F5,Q8NHU2,O94952,O76094,A0A1B0GUJ8,Q9NSV4,P49754,Q9UDR5,Q96KG9,O14939,Q5JTH9,P82921,P57678,Q9NW81,Q9BYX2,P78527,Q96JH7,Q9NZJ9,Q9H269,Q9H4A6,Q9Y6D5,Q86U38,Q8N5B7,Q9UBM1,Q6YHU6,O15055,O15111,O75129,Q13895,P15735,O60684,Q6NUK1,Q92616,Q9UBD5,A6NHN6,Q9UID3,P21964,Q14139,Q92636,Q9BVJ6,Q8IWV7,P28702,P56192,Q5T160,Q9P…
TF	Factor: c-ets-1; motif: ACCGGAWGTN	TF:M02063	2.50018e-16	15.602	7686	1321	667	19917	Q9UPU5,Q5T5N4,Q9P1T7,O95214,O95260,P61018,Q9Y3C7,Q99633,O43929,P45877,Q92685,Q7Z3U7,Q96EL2,O75694,Q8NHU2,Q9ULK4,A0A1B0GUJ8,Q9NSV4,P49754,O15120,Q96KG9,Q6NUI2,O14939,Q5JTH9,P30559,P82921,P57678,Q9NW81,Q9BYX2,P78527,Q96JH7,Q9NZJ9,Q9H269,Q9H4A6,Q9Y6D5,Q86U38,Q8N5B7,Q8NFV4,Q9UBM1,Q6YHU6,O15055,O15111,Q8N9N2,Q15006,Q10469,Q9BQG0,P42345,O75129,Q13895,P15735,Q6NUK1,Q9UJX4,Q92616,A6NHN6,Q9UID3,P21964,Q14…
TF	Factor: GABPA; motif: ACCGGAAGTN	TF:M03990	2.68229e-16	15.5715	5312	1321	498	19917	Q9UPU5,Q9P1T7,O95214,O95260,Q9Y3C7,Q99633,Q7Z3U7,Q8NHU2,O94952,A0A1B0GUJ8,Q9NSV4,P49754,Q5JTH9,P82921,Q9NW81,Q9BYX2,P78527,Q9NZJ9,Q9H4A6,Q9Y6D5,Q86U38,Q8N5B7,Q6YHU6,O15055,O15111,Q8N9N2,P42345,O75129,Q13895,P15735,Q6NUK1,Q92616,A6NHN6,Q9UID3,P21964,Q14139,Q8IWV7,P28702,Q9P253,Q9H3U1,Q9UIC8,P51159,Q9UL15,Q9UNT1,Q12798,Q96A65,Q14204,Q8N1B4,Q96GQ5,Q93008,Q99766,Q5JPH6,Q13619,P49917,O75533,Q5VIR6,P35…
TF	Factor: ERG; motif: ACCGGAART; match class: 1	TF:M01752_1	2.83514e-16	15.5474	3740	1321	379	19917	A3KMH1,Q9UPU5,Q9P1T7,O95214,O95260,Q9Y3C7,Q99633,O43929,Q92685,Q8NHU2,O76094,Q9NSV4,Q5JTH9,P82921,P57678,Q9BYX2,Q96JH7,Q9NZJ9,Q9H269,Q9H4A6,Q9Y6D5,Q86U38,Q8N5B7,Q6YHU6,O15055,O15111,O75129,P15735,Q6NUK1,Q92616,Q9UBD5,Q9UID3,Q14139,Q92636,Q9BVJ6,Q8IWV7,P28702,P56192,Q5T160,Q9P253,Q9H3U1,Q9UL15,Q9BSJ2,Q9Y3Y2,Q12798,Q96A65,Q9H5Q4,Q8N1B4,Q9H0A8,O15235,Q96GQ5,Q93008,Q99766,Q5JPH6,O75533,Q5VIR6,P35250,…
TF	Factor: ETS1; motif: ACCGGAARYN; match class: 1	TF:M03977_1	3.10698e-16	15.5077	4710	1321	453	19917	Q9UPU5,Q9P1T7,Q9Y3C7,Q99633,O43929,P45877,Q92685,Q7Z3U7,O94768,O75694,Q8NHU2,O76094,Q96LD8,Q9NSV4,O15120,O14939,Q5JTH9,P82921,P57678,Q9BYX2,Q96JH7,Q9NZJ9,Q9H269,Q9H4A6,Q9Y6D5,Q86U38,Q8N5B7,Q6YHU6,O15055,O15111,Q9H4G4,Q13895,O60684,Q92616,Q9UBD5,A6NHN6,Q9UID3,Q14139,Q92636,Q9BVJ6,Q8IWV7,P28702,P56192,Q5T160,Q9P253,Q9H3U1,P51159,Q8N5L8,Q9H5Q4,Q9Y6J0,Q8N1B4,Q9H0A8,O15235,Q96GQ5,Q93008,Q99766,Q5JPH6,…
TF	Factor: Elk-1; motif: RCCGGAAGTGN	TF:M09904	3.86838e-16	15.4125	8239	1321	704	19917	Q9UPU5,Q5T5N4,Q9P1T7,O95214,P61018,Q9Y3C7,Q99633,O43929,P45877,Q92685,Q7Z3U7,Q9NTI5,O75694,Q8NHU2,Q9ULK4,O94952,O76094,A0A1B0GUJ8,Q9NSV4,Q96KG9,Q6NUI2,Q5JTH9,P82921,P57678,Q9NW81,Q9BYX2,P78527,Q96JH7,Q9NZJ9,Q9H269,Q9H4A6,Q9Y6D5,Q86U38,Q8N5B7,Q8NFV4,Q9UBM1,Q6YHU6,O15055,O15111,Q8N122,Q10469,Q9BQG0,O75129,P15735,Q6NUK1,Q92616,Q9UBD5,A6NHN6,Q9UID3,Q8NDH2,P21964,Q14139,Q92636,Q9HCE6,Q9BVJ6,Q8IWV7,P56…
TF	Factor: Fli-1; motif: NACCGGAARTN; match class: 1	TF:M11400_1	4.55284e-16	15.3417	4230	1321	416	19917	A3KMH1,Q9UPU5,Q9P1T7,O95260,Q9Y3C7,Q99633,O43929,P45877,Q92685,O94768,Q8NHU2,O76094,Q96LD8,Q9NSV4,O14939,Q5JTH9,P82921,P57678,Q9BYX2,Q96JH7,Q9NZJ9,Q9H269,Q9H4A6,Q9Y6D5,Q86U38,Q8N5B7,Q6YHU6,O15055,O15111,Q9H4G4,Q13895,Q92616,Q9UBD5,Q9UID3,Q14139,Q92636,Q9BVJ6,Q8IWV7,P28702,P56192,Q5T160,Q9P253,Q9H3U1,P51159,Q8N5L8,Q9H5Q4,Q9Y6J0,Q8N1B4,Q9H0A8,O15235,Q96GQ5,Q93008,Q99766,Q5JPH6,Q13619,O75533,Q5VIR6,…
TF	Factor: PEA3; motif: NACCGGAAGTN; match class: 1	TF:M11427_1	5.86119e-16	15.232	4645	1321	447	19917	Q9UPU5,Q9P1T7,O95214,Q9Y3C7,Q99633,O43929,Q92685,Q9NTI5,O75694,Q8NHU2,O94952,A0A1B0GUJ8,Q9NSV4,O15120,O14939,Q5JTH9,P82921,P57678,Q9BYX2,Q96JH7,Q9NZJ9,Q9H269,Q9H4A6,Q9Y6D5,Q86U38,Q8N5B7,Q6YHU6,O15055,O15111,P42345,P15735,Q6NUK1,Q92616,Q9UBD5,Q9UID3,Q14139,Q92636,Q9BVJ6,Q8IWV7,P28702,P56192,Q5T160,Q9P253,Q9H3U1,P51159,Q9UL15,Q9BSJ2,Q9Y3Y2,Q12798,Q96A65,Q9H5Q4,Q8N1B4,O15235,Q96GQ5,Q93008,Q99766,Q5J…
TF	Factor: PEA3; motif: RCCGGAAGYN; match class: 1	TF:M02066_1	5.87738e-16	15.2308	2306	1321	262	19917	Q9UPU5,O95214,Q92685,Q8NHU2,Q9NSV4,Q5JTH9,P82921,Q9BYX2,Q96JH7,Q9H269,Q9H4A6,Q9Y6D5,Q86U38,Q8N5B7,Q6YHU6,O15055,Q92616,Q9UBD5,Q9UID3,Q14139,Q8IWV7,Q5T160,Q9H3U1,Q9BSJ2,Q12798,Q9H5Q4,Q8N1B4,Q96GQ5,Q93008,Q99766,Q5JPH6,O75533,Q5VIR6,P35250,Q8TEX9,P57740,Q15021,Q92878,Q2YD98,Q13795,Q5BJD5,Q9Y3C4,Q99643,Q14997,P62333,O15151,Q9NXR5,Q9NVI1,Q96KA5,P12236,O14929,Q13043,O43592,Q9NRX2,Q9H0B6,Q14669,P61619,…
TF	Factor: ER81; motif: NNCCGGAWGYN	TF:M11419	6.90102e-16	15.1611	5760	1321	529	19917	Q9UPU5,Q5T5N4,Q9P1T7,O95214,Q9Y3C7,Q99633,O43929,P45877,Q92685,Q7Z3U7,O75694,Q8NHU2,Q9ULK4,A0A1B0GUJ8,Q9NSV4,O15120,O14939,Q5JTH9,P82921,P57678,Q9NW81,Q9BYX2,Q96JH7,Q9NZJ9,Q9H269,Q9H4A6,Q9Y6D5,Q86U38,Q8N5B7,Q8NFV4,Q9UBM1,Q6YHU6,O15055,O15111,Q9H4G4,Q9BQG0,P42345,O75129,P15735,Q6NUK1,Q9UJX4,Q92616,A6NHN6,Q9UID3,P21964,Q14139,Q9BVJ6,Q8IWV7,P28702,Q9P253,Q9H3U1,P42704,Q9UL15,Q9UNT1,Q12798,Q96A65,Q9H…
TF	Factor: ER71:Pax-5; motif: ACCGGAACYACGCWTSANTG	TF:M08266	7.56698e-16	15.1211	14504	1321	1096	19917	A3KMH1,Q9UPU5,Q5T5N4,Q9P1T7,O95214,Q05084,Q9Y3C7,Q29RF7,Q99633,P13498,O43929,P45877,Q92685,Q7Z3U7,Q86XE0,O94768,Q96EL2,Q9NTI5,O75694,Q9P2F5,Q8NHU2,Q96JA3,Q9ULK4,O94952,Q15386,O76094,Q9BXI3,Q96LD8,Q9UPA5,A0A1B0GUJ8,Q9NSV4,P49754,Q9P227,Q99626,Q9UHV7,O15120,Q96KG9,Q9BW27,Q6NUI2,O14939,Q5JTH9,P30559,P57678,Q9BYX2,P78527,Q96JH7,Q9NZJ9,Q6ZXV5,Q9H269,Q92522,Q9H4A6,Q9Y6D5,Q86U38,P41587,Q8N5B7,Q6PIF6,Q8N…
TF	Factor: meis1:Elf-1; motif: NTGCCGGAAGTN; match class: 1	TF:M08377_1	8.91247e-16	15.05	5084	1321	479	19917	Q9UPU5,Q9P1T7,O95214,Q05084,Q9Y3C7,Q29RF7,Q99633,P45877,Q7Z3U7,O76094,Q96LD8,O15120,Q9BYX2,Q96JH7,Q9NZJ9,Q6ZXV5,Q9H269,Q9H4A6,Q8N5B7,Q8NFV4,O15055,O15111,Q9H4G4,Q10469,Q9BQG0,O75129,O14975,P15735,Q96EY7,O60684,Q6NUK1,O94925,Q92616,Q9UBD5,Q8TAG9,Q9UID3,Q14139,Q92636,Q3ZCQ8,Q8IWV7,P56192,Q5T160,Q9H3U1,P51159,Q9UL15,Q8N5L8,Q9BSJ2,Q96JG6,Q12798,Q9H5Q4,Q14204,Q8N1B4,Q9H0A8,O15235,Q93008,Q99766,Q5JPH6,…
TF	Factor: E2F-3:TBR2; motif: ANGTGYKANGGCGCSTTNNCRNNT	TF:M08207	1.51515e-15	14.8195	17225	1321	1240	19917	A3KMH1,Q9UPU5,Q5T5N4,Q9P1T7,O95214,O95260,Q05084,P61018,Q9Y3C7,Q29RF7,Q99633,P13498,O43929,P45877,Q92685,Q7Z3U7,Q86XE0,O94768,Q96EL2,Q9NTI5,O75694,Q9P2F5,P30038,Q8NHU2,Q96JA3,Q9ULK4,O94952,Q15386,O76094,Q9BXI3,Q96LD8,Q9UPA5,P49754,Q9UDR5,Q9P227,O60879,Q99626,Q9UHV7,Q8N4U5,O15120,Q96KG9,Q9BW27,Q6NUI2,O14939,Q5JTH9,P30559,P82921,P57678,Q9NW81,Q9BYX2,P78527,Q96JH7,Q9NZJ9,Q6ZXV5,Q9H269,Q92522,Q9H4A6,…
TF	Factor: SAP-1; motif: NNCCGGAAGTGN; match class: 1	TF:M09905_1	1.57677e-15	14.8022	3017	1321	319	19917	Q9UPU5,O95214,Q9Y3C7,O43929,P45877,Q8NHU2,O76094,Q9NSV4,P82921,P57678,Q9BYX2,Q96JH7,Q9NZJ9,Q9H269,Q9H4A6,Q9Y6D5,Q86U38,Q8N5B7,Q6YHU6,O15055,O15111,Q92616,Q9UBD5,Q9UID3,Q14139,Q92636,Q9BVJ6,Q8IWV7,P56192,Q5T160,Q9P253,Q9H3U1,P51159,Q9BSJ2,Q12798,Q8N1B4,Q9H0A8,Q96GQ5,Q93008,Q99766,Q5JPH6,Q13619,O75533,Q5VIR6,Q8IVH2,Q8TEX9,Q14166,P57740,Q15021,O43175,Q92878,Q9Y5T4,Q6P3W7,Q2YD98,Q13795,Q5BJD5,Q9Y3C4,…
TF	Factor: KLF3; motif: NNNNNNGGGCGGGGCNNGN	TF:M09970	1.77421e-15	14.751	7770	1321	669	19917	A3KMH1,Q9UPU5,O95214,Q05084,P61018,Q9Y3C7,P13498,O43929,P45877,Q7Z3U7,O94768,Q96EL2,Q9NTI5,Q15386,O76094,Q96LD8,Q9UPA5,P49754,Q9UDR5,Q9P227,Q8N4U5,O15120,Q96KG9,Q6NUI2,O14939,P57678,Q9BYX2,Q9NZJ9,Q6ZXV5,Q9H269,Q92522,Q9H4A6,P41587,Q8N5B7,Q8NFV4,O15055,Q8N9N2,Q6ZRQ5,Q8ND83,O60716,Q13895,Q9BTW9,Q6NUK1,O94925,Q6P9B6,Q96T76,Q92616,Q8TAG9,P24468,Q6P9B9,Q3ZCQ8,Q9HCE6,P28702,Q9P253,P51159,Q9UL15,Q6H8Q1,…
TF	Factor: E2F-1; motif: TTTGGCGCCAAA	TF:M04516	1.8179e-15	14.7404	11467	1321	912	19917	A3KMH1,Q5T5N4,O95214,O95260,Q05084,P61018,Q29RF7,Q99633,P13498,O43929,P45877,Q92685,Q7Z3U7,Q86XE0,O94768,Q96EL2,Q9NTI5,O75694,Q9P2F5,Q8NHU2,Q96JA3,Q9ULK4,O94952,Q15386,Q9BXI3,Q9UPA5,P49754,Q9UDR5,Q9P227,O60879,Q99626,Q9UHV7,O15120,Q96KG9,Q9BW27,Q6NUI2,O14939,P57678,Q9BYX2,P78527,Q96JH7,Q9NZJ9,Q6ZXV5,Q9H269,Q92522,Q9H4A6,Q86U38,P41587,Q8N5B7,Q8NFV4,O15055,Q8N9N2,Q9H4G4,Q8N122,Q8ND83,Q10469,Q9BQG0,…
TF	Factor: E2F-1; motif: NNNSSCGCSAANN	TF:M07250	2.15862e-15	14.6658	10809	1321	870	19917	Q9UPU5,Q5T5N4,Q9P1T7,O95214,O95260,Q29RF7,Q99633,P13498,P45877,Q92685,Q7Z3U7,Q86XE0,O94768,Q96EL2,Q9NTI5,O75694,Q9P2F5,Q96JA3,O94952,Q15386,O76094,Q9BXI3,Q96LD8,Q9UPA5,A0A1B0GUJ8,Q9NSV4,Q9UDR5,O60879,Q99626,Q6NUI2,P82921,P57678,Q9NW81,Q9BYX2,P78527,Q6ZXV5,Q9H269,Q92522,Q9H4A6,Q9Y6D5,Q86U38,Q8NFV4,O15111,Q15006,Q9H4G4,Q10469,O14975,O60716,P15735,Q9BTW9,Q96EY7,O60684,Q6NUK1,O94925,Q6P9B6,Q96T76,Q92…
TF	Factor: Elk-1; motif: NRSCGGAAGNN; match class: 1	TF:M11434_1	3.66528e-15	14.4359	2959	1321	313	19917	Q9UPU5,Q9P1T7,O95214,Q29RF7,Q99633,Q92685,A0A1B0GUJ8,Q9NSV4,P82921,Q9BYX2,Q96JH7,Q9NZJ9,Q9H269,Q9H4A6,Q9Y6D5,Q86U38,Q8N5B7,Q6YHU6,O15055,Q10469,Q9BQG0,P15735,Q6NUK1,Q92616,Q9UID3,Q14139,Q92636,Q9BVJ6,Q8IWV7,Q9P253,Q9H3U1,Q9UL15,Q9BSJ2,Q9Y3Y2,Q12798,Q9H5Q4,P24278,Q8N1B4,Q96GQ5,Q93008,Q99766,Q13619,O75533,Q5VIR6,P35250,Q8TEX9,P57740,Q15021,Q92878,Q99986,Q2YD98,Q13795,Q5BJD5,Q9Y3C4,P62333,O15151,Q9N…
TF	Factor: ELF4; motif: NCCGGAARTN	TF:M02056	3.91926e-15	14.4068	5379	1321	498	19917	A3KMH1,Q9UPU5,O95214,P61018,Q9Y3C7,P13498,Q92685,Q7Z3U7,Q96EL2,O75694,Q8NHU2,O94952,O76094,P49754,Q6NUI2,Q5JTH9,P30559,P82921,P78527,Q9H269,Q86U38,Q6YHU6,O15055,O15111,Q9H4G4,Q10469,Q9BQG0,Q13895,P15735,O60684,Q6NUK1,Q9UBD5,Q9UID3,Q14139,Q9BVJ6,Q5T160,Q9P253,Q9H3U1,Q9UIC8,P51159,P42704,Q9UL15,Q9UNT1,Q9BSJ2,Q9Y3Y2,Q96A65,Q9H5Q4,Q9Y6J0,P24278,Q8N1B4,Q9H0A8,Q96GQ5,P30536,Q93008,Q5JPH6,Q13619,O75533,…
TF	Factor: E2F-3:FOXI1; motif: NGACACCGCGCCCAC	TF:M08208	4.34031e-15	14.3625	12690	1321	986	19917	Q9UPU5,Q9P1T7,O95214,O95260,Q05084,P61018,Q9Y3C7,P13498,O43929,P45877,Q92685,Q96EL2,Q9NTI5,O75694,Q9P2F5,P30038,Q8NHU2,Q96JA3,O94952,Q15386,Q9BXI3,Q96LD8,Q9UPA5,Q9NSV4,P49754,Q9UDR5,Q9P227,O60879,Q9UHV7,Q8N4U5,O15120,Q96KG9,Q9BW27,Q6NUI2,Q5JTH9,P82921,Q9NW81,Q9BYX2,P78527,Q96JH7,Q9NZJ9,Q6ZXV5,Q9H269,Q92522,Q9H4A6,Q9Y6D5,Q86U38,P41587,Q8N5B7,Q6PIF6,Q8NFV4,Q9UBM1,O15055,O15111,Q8N9N2,Q6ZRQ5,Q15006,…
TF	Factor: SP2; motif: GGGCGGGAC	TF:M01783	5.02773e-15	14.2986	9222	1321	765	19917	Q9UPU5,P61018,Q9Y3C7,Q29RF7,P13498,P45877,Q7Z3U7,O94768,Q96EL2,Q9NTI5,P30038,Q15386,O76094,Q96LD8,A0A1B0GUJ8,Q9P227,Q9UHV7,Q8N4U5,O15120,Q96KG9,Q6NUI2,O14939,P57678,Q9BYX2,P78527,Q9NZJ9,Q9H269,Q92522,P41587,Q8N5B7,Q8NFV4,O15055,Q8ND83,O14975,Q13895,Q9BTW9,Q6NUK1,O94925,Q6P9B6,Q96T76,Q92616,Q8TAG9,Q9UID3,Q6P9B9,Q92636,Q3ZCQ8,Q8N2Z9,Q9HCE6,P28702,P56192,Q9P253,P51159,Q9UL15,Q9UNT1,Q6H8Q1,Q8N5L8,Q9B…
TF	Factor: FLI1; motif: ACCGGAARTN; match class: 1	TF:M03988_1	6.09023e-15	14.2154	2969	1321	313	19917	A3KMH1,Q9UPU5,O95260,Q9Y3C7,Q99633,Q92685,Q8NHU2,Q9NSV4,Q5JTH9,P82921,P57678,Q9BYX2,Q9NZJ9,Q9H269,Q9H4A6,Q9Y6D5,Q86U38,Q8N5B7,Q6YHU6,O15055,O15111,Q9H4G4,Q6NUK1,Q92616,Q9UBD5,Q9UID3,Q14139,Q9BVJ6,Q8IWV7,P56192,Q5T160,Q9H3U1,P51159,Q9H5Q4,Q8N1B4,Q9H0A8,O15235,Q96GQ5,Q93008,Q99766,Q5JPH6,O75533,Q5VIR6,P35250,Q8TEX9,P57740,Q15021,O43175,Q92878,Q2YD98,Q13795,Q5BJD5,Q9Y3C4,Q99643,Q14997,P62333,O76031,…
TF	Factor: E2F-4; motif: GCGGGAAANA	TF:M02090	6.83405e-15	14.1653	12068	1321	947	19917	Q9P1T7,O95214,O95260,Q05084,P61018,Q99633,P13498,O43929,P45877,Q7Z3U7,Q86XE0,O94768,Q96EL2,Q9NTI5,O75694,Q9P2F5,P30038,Q96JA3,Q9ULK4,O94952,Q15386,O76094,Q9BXI3,Q96LD8,Q9UPA5,A0A1B0GUJ8,Q9NSV4,Q9UDR5,O60879,Q99626,Q9UHV7,O15120,Q96KG9,Q9BW27,Q6NUI2,O14939,P57678,P78527,Q9NZJ9,Q6ZXV5,Q9H269,Q9H4A6,Q9Y6D5,P41587,Q6PIF6,Q8NFV4,O15055,O15111,Q8N9N2,Q6ZRQ5,Q15006,Q9H4G4,Q8N122,Q10469,Q9BQG0,P42345,O75…
TF	Factor: Kaiso; motif: TCTCGCGAG	TF:M04691	8.62871e-15	14.0641	15263	1321	1135	19917	A3KMH1,Q9UPU5,Q9P1T7,O95214,O95260,Q05084,P61018,Q9Y3C7,Q29RF7,Q99633,P13498,O43929,P45877,Q92685,Q7Z3U7,O94768,Q96EL2,Q9NTI5,O75694,Q9P2F5,P30038,Q8NHU2,Q96JA3,O76094,Q9BXI3,Q96LD8,Q9UPA5,A0A1B0GUJ8,P49754,Q9UDR5,O60879,Q99626,Q9UHV7,O15120,Q96KG9,Q9BW27,O14939,Q5JTH9,P30559,P82921,P57678,Q9NW81,Q9BYX2,P78527,Q9NZJ9,Q6ZXV5,Q9H269,Q92522,Q86U38,Q8N5B7,Q8NFV4,Q9UBM1,Q6YHU6,O15111,Q8N9N2,Q6ZRQ5,Q15…
TF	Factor: E2F-3; motif: GGCGGGN; match class: 1	TF:M02089_1	1.03916e-14	13.9833	9425	1321	777	19917	Q9UPU5,Q9P1T7,O95214,O95260,Q05084,P61018,Q9Y3C7,Q29RF7,P13498,O43929,P45877,Q92685,Q7Z3U7,Q86XE0,O94768,Q96EL2,Q9NTI5,Q96JA3,O94952,Q15386,O76094,Q9BXI3,Q96LD8,Q9UPA5,Q9UDR5,Q9P227,Q9UHV7,Q8N4U5,O15120,Q96KG9,Q6NUI2,O14939,Q5JTH9,P57678,Q9BYX2,P78527,Q9NZJ9,Q6ZXV5,Q9H269,Q92522,Q9H4A6,P41587,Q8NFV4,O15055,Q6ZRQ5,Q15006,Q9H4G4,Q9BQG0,Q13895,P15735,Q9BTW9,O94925,Q96T76,Q92616,Q8TAG9,P24468,P21964,…
TF	Factor: ETF; motif: CCCCGCCCCYN; match class: 1	TF:M07039_1	1.07855e-14	13.9672	13735	1321	1047	19917	Q9UPU5,Q9P1T7,O95214,O95260,Q05084,P61018,Q9Y3C7,Q29RF7,Q99633,P13498,O43929,P45877,Q92685,Q7Z3U7,O94768,Q96EL2,Q9NTI5,O75694,Q9P2F5,P30038,Q96JA3,O94952,Q15386,O76094,Q9BXI3,Q96LD8,Q9NSV4,Q9UDR5,Q9P227,O60879,Q99626,Q9UHV7,Q8N4U5,O15120,Q96KG9,Q6NUI2,O14939,Q5JTH9,P30559,P57678,Q9BYX2,P78527,Q96JH7,Q9NZJ9,Q6ZXV5,Q9H269,Q92522,Q9H4A6,Q9Y6D5,Q86U38,P41587,Q8NFV4,Q9UBM1,O15055,Q8N9N2,Q6ZRQ5,Q15006,…
TF	Factor: Elf-1; motif: NANGCGGAAGTR	TF:M11452	1.26373e-14	13.8983	6324	1321	564	19917	Q9UPU5,Q9P1T7,O95214,P61018,O43929,P45877,Q92685,Q7Z3U7,Q96EL2,O75694,Q8NHU2,Q9ULK4,P49754,Q99626,O15120,Q6NUI2,Q5JTH9,P82921,Q9NW81,Q9BYX2,P78527,Q96JH7,Q9H269,P41587,Q8N5B7,Q8NFV4,O15055,O15111,Q15006,Q10469,Q9BQG0,P15735,Q96EY7,O60684,Q6NUK1,Q96T76,Q92616,Q9UBD5,A6NHN6,Q9UID3,Q14139,Q92636,Q9BVJ6,P28702,P56192,Q5T160,Q9P253,Q9H3U1,Q9UIC8,P42704,Q9UL15,Q9UNT1,Q9BSJ2,Q96JG6,Q9Y3Y2,Q12798,Q96A65,…
TF	Factor: p300; motif: ACNTCCG	TF:M04826	1.29941e-14	13.8863	17982	1321	1273	19917	A3KMH1,Q9UPU5,Q5T5N4,Q9P1T7,O95214,O95260,Q05084,P61018,Q29RF7,Q99633,P13498,O43929,P45877,Q92685,Q7Z3U7,Q86XE0,O94768,Q96EL2,Q9NTI5,O75694,Q9P2F5,P30038,Q96JA3,Q9ULK4,O94952,Q15386,O76094,Q9BXI3,Q96LD8,Q9UPA5,A0A1B0GUJ8,Q9NSV4,P49754,Q9UDR5,Q9P227,O60879,Q99626,Q9UHV7,Q8N4U5,O15120,Q96KG9,Q9BW27,Q6NUI2,O14939,Q5JTH9,P30559,P82921,P57678,Q9NW81,Q9BYX2,P78527,Q96JH7,Q9NZJ9,Q6ZXV5,Q9H269,Q92522,Q9H…
TF	Factor: EHF; motif: CSCGGAARTN; match class: 1	TF:M02052_1	1.42791e-14	13.8453	4086	1321	399	19917	Q9UPU5,Q9P1T7,O95214,Q99633,O43929,P45877,Q92685,A0A1B0GUJ8,P49754,O15120,Q96KG9,P82921,Q9BYX2,Q96JH7,Q9H269,Q9H4A6,Q86U38,Q8N5B7,Q6YHU6,O15055,Q10469,Q9BQG0,Q96EY7,O60684,Q6NUK1,Q92616,Q9UID3,Q14139,Q92636,Q9BVJ6,Q8IWV7,Q9P253,Q9H3U1,Q9BSJ2,Q9Y3Y2,Q12798,Q9H5Q4,P24278,Q8N1B4,Q96GQ5,Q93008,Q99766,Q5JPH6,Q13619,O75533,Q5VIR6,P35250,Q8IVH2,Q8TEX9,P57740,Q15021,O43175,Q92878,O14735,Q9Y5T4,Q99986,Q13…
TF	Factor: E2F-1; motif: NTTTTGGCGCCAWWWN	TF:M11533	1.47141e-14	13.8323	13223	1321	1016	19917	A3KMH1,Q9UPU5,Q5T5N4,O95214,O95260,Q05084,P61018,Q9Y3C7,Q29RF7,Q99633,P13498,O43929,P45877,Q92685,Q7Z3U7,Q86XE0,O94768,Q96EL2,Q9NTI5,O75694,Q9P2F5,Q8NHU2,Q9ULK4,O94952,Q15386,Q9BXI3,Q96LD8,Q9UPA5,P49754,Q9UDR5,O60879,Q99626,Q9UHV7,O15120,Q96KG9,Q9BW27,Q6NUI2,O14939,P30559,P57678,Q9BYX2,P78527,Q96JH7,Q9NZJ9,Q6ZXV5,Q9H269,Q92522,Q9H4A6,Q86U38,Q8N5B7,Q6PIF6,Q8NFV4,Q6YHU6,O15055,O15111,Q6ZRQ5,Q15006,…
TF	Factor: E2F-4; motif: TTTTGGCGCCAWWN	TF:M11535	1.72366e-14	13.7635	10966	1321	876	19917	A3KMH1,O95214,O95260,P61018,Q9Y3C7,Q29RF7,Q99633,P13498,O43929,P45877,Q92685,Q7Z3U7,Q86XE0,O94768,Q96EL2,Q9NTI5,O75694,Q9P2F5,Q8NHU2,Q96JA3,Q9ULK4,O94952,Q15386,Q9BXI3,Q9UPA5,P49754,Q9UDR5,Q9P227,O60879,Q99626,Q9UHV7,O15120,Q96KG9,Q9BW27,Q6NUI2,P57678,Q9BYX2,P78527,Q96JH7,Q9NZJ9,Q9H269,Q92522,Q9H4A6,Q86U38,Q8N5B7,Q8NFV4,Q6YHU6,Q8N9N2,Q6ZRQ5,Q9H4G4,Q10469,Q9BQG0,O75129,O14975,O60716,Q13895,P15735,…
TF	Factor: Elk-1; motif: RCCGGAAGTGN; match class: 1	TF:M09904_1	1.9528e-14	13.7093	2769	1321	295	19917	Q9UPU5,O95214,O43929,Q8NHU2,Q9NSV4,P82921,P57678,Q9BYX2,Q9NZJ9,Q9H269,Q9H4A6,Q9Y6D5,Q86U38,Q8N5B7,Q6YHU6,O15055,Q6NUK1,Q92616,Q9UBD5,Q9UID3,Q14139,Q92636,Q8IWV7,Q5T160,Q9P253,Q9H3U1,Q9UL15,Q9BSJ2,Q9Y3Y2,Q12798,Q9H5Q4,Q8N1B4,Q96GQ5,P30536,Q99766,Q5JPH6,O75533,Q5VIR6,P35250,Q8TEX9,P57740,Q15021,Q92878,Q9Y5T4,Q6P3W7,Q2YD98,Q13795,Q5BJD5,Q9Y3C4,Q99643,P62333,O15151,Q9NXR5,Q9NVI1,Q9BXW9,Q96KA5,Q12789,…
TF	Factor: YY2; motif: NCCGCCATNTY	TF:M03925	2.01229e-14	13.6963	4690	1321	444	19917	Q9UPU5,Q5T5N4,O95214,Q92685,Q96EL2,Q8NHU2,O94952,Q15386,O76094,Q9BXI3,Q9UPA5,P49754,Q9UHV7,Q8N4U5,Q5JTH9,P57678,Q9NW81,P78527,Q92522,Q9H4A6,Q9Y6D5,Q86U38,O15055,Q8ND83,Q10469,Q9BQG0,O75129,O14975,P15735,Q96EY7,O60684,Q6NUK1,Q9UJX4,Q92616,Q8TAG9,P24468,Q9UID3,P21964,Q3ZCQ8,Q9HCE6,Q8IWV7,P28702,O76090,Q9BSJ2,Q9Y3Y2,Q96A65,Q9H5Q4,P24278,Q8N1B4,Q93008,Q99766,Q5JPH6,Q13619,P50748,Q9NP92,P20073,Q9Y394,…
TF	Factor: Fli-1; motif: NACCGGAARTN; match class: 1	TF:M11404_1	2.05232e-14	13.6878	3194	1321	329	19917	A3KMH1,Q9UPU5,O95260,Q9Y3C7,Q99633,O43929,Q92685,Q8NHU2,O76094,Q9NSV4,O14939,Q5JTH9,P82921,P57678,Q9BYX2,Q9NZJ9,Q9H269,Q9H4A6,Q9Y6D5,Q86U38,Q8N5B7,Q6YHU6,O15055,O15111,Q9H4G4,Q6NUK1,Q92616,Q9UBD5,Q9UID3,Q14139,Q92636,Q9BVJ6,Q8IWV7,P56192,Q5T160,Q9P253,Q9H3U1,P51159,Q9H5Q4,Q8N1B4,Q9H0A8,O15235,Q96GQ5,Q93008,Q99766,Q5JPH6,O75533,Q5VIR6,P35250,Q8TEX9,Q14166,P57740,Q15021,O43175,Q92878,Q2YD98,Q13795,…
TF	Factor: sp4; motif: NNNGCYCCGCCCCCY	TF:M10530	2.38241e-14	13.623	8285	1321	699	19917	Q9UPU5,O95260,P61018,Q9Y3C7,P13498,P45877,Q7Z3U7,O94768,Q96EL2,Q9NTI5,Q96JA3,Q15386,O76094,Q96LD8,Q9P227,Q8N4U5,O15120,Q96KG9,O14939,Q5JTH9,P57678,Q9BYX2,Q9NZJ9,Q9Y6D5,Q86U38,P41587,Q8NFV4,O15055,Q8N9N2,Q6ZRQ5,Q15006,Q8ND83,P42345,O75129,O60716,Q13895,Q9BTW9,O94925,Q6P9B6,Q96T76,Q8TAG9,Q9UH62,P24468,Q6P9B9,Q3ZCQ8,Q9HCE6,Q9BVJ6,P28702,P56192,Q9P253,P51159,Q9UL15,Q6H8Q1,Q8N5L8,Q9BSJ2,Q9Y3Y2,Q9H5Q4,…
TF	Factor: E2F-1:TBR2; motif: NGGTGNNANGGCGCNNTNNCRNNN	TF:M08523	2.40601e-14	13.6187	12268	1321	957	19917	A3KMH1,Q9UPU5,Q9P1T7,O95214,O95260,Q05084,Q9Y3C7,Q29RF7,Q99633,P13498,P45877,Q7Z3U7,O94768,Q9NTI5,O75694,Q9P2F5,Q8NHU2,Q96JA3,O94952,Q15386,Q96LD8,Q9UPA5,P49754,Q9UDR5,Q9P227,O60879,Q9UHV7,O15120,Q96KG9,Q9BW27,Q5JTH9,P82921,P57678,Q9NW81,Q9BYX2,P78527,Q96JH7,Q9NZJ9,Q6ZXV5,Q9H269,Q92522,Q9H4A6,Q9Y6D5,P41587,Q8N5B7,Q8NFV4,Q9UBM1,Q6YHU6,O15055,O15111,Q8N9N2,Q6ZRQ5,Q15006,Q9H4G4,Q8N122,Q10469,Q9BQG0,…
TF	Factor: c-Ets-2; motif: NCCGGAAGTG; match class: 1	TF:M08759_1	3.73371e-14	13.4279	2943	1321	308	19917	Q9UPU5,Q9P1T7,O95214,Q92685,Q8NHU2,Q9NSV4,Q5JTH9,P82921,P57678,Q9BYX2,Q9NZJ9,Q9H269,Q9H4A6,Q9Y6D5,Q86U38,Q8N5B7,Q6YHU6,O15055,Q6NUK1,Q92616,Q9UBD5,Q9UID3,Q14139,Q92636,Q8IWV7,Q5T160,Q9H3U1,Q9UL15,Q9BSJ2,Q9Y3Y2,Q12798,Q96A65,Q9H5Q4,Q8N1B4,Q96GQ5,Q99766,Q13619,O75533,Q5VIR6,P35250,Q8TEX9,P57740,Q15021,Q92878,Q9Y5T4,Q6P3W7,Q2YD98,Q13795,Q5BJD5,Q9Y3C4,O15439,P62333,O76031,O15151,Q9NXR5,Q9NVI1,Q9BXW9,…
TF	Factor: Churchill; motif: CGGGNN	TF:M00986	4.26448e-14	13.3701	14305	1321	1078	19917	A3KMH1,Q9UPU5,Q9P1T7,O95214,O95260,Q05084,P61018,Q29RF7,P13498,O43929,P45877,Q92685,Q7Z3U7,Q86XE0,O94768,Q96EL2,Q9NTI5,Q9P2F5,P30038,Q8NHU2,Q96JA3,Q9ULK4,O94952,Q15386,O76094,Q9BXI3,Q96LD8,Q9UPA5,P49754,Q9UDR5,Q9P227,O60879,Q99626,Q9UHV7,Q8N4U5,O15120,Q96KG9,Q9BW27,Q6NUI2,O14939,Q5JTH9,P30559,P82921,P57678,Q9NW81,Q9BYX2,P78527,Q96JH7,Q9NZJ9,Q6ZXV5,Q92522,Q9H4A6,Q9Y6D5,Q86U38,P41587,Q8N5B7,Q8NFV4,…
TF	Factor: Sp1; motif: GGGGCGGGGC	TF:M00931	4.85617e-14	13.3137	10344	1321	834	19917	A3KMH1,Q9UPU5,Q9P1T7,O95214,O95260,Q05084,P61018,Q9Y3C7,Q29RF7,Q99633,P13498,O43929,P45877,Q7Z3U7,Q86XE0,O94768,Q96EL2,Q9NTI5,Q8NHU2,Q96JA3,Q15386,O76094,Q9BXI3,Q96LD8,Q9UPA5,P49754,Q9UDR5,Q9P227,Q8N4U5,O15120,Q96KG9,Q6NUI2,O14939,Q5JTH9,P57678,Q9BYX2,Q9NZJ9,Q6ZXV5,Q9H269,Q92522,Q9H4A6,Q86U38,P41587,Q8N5B7,Q8NFV4,O15055,Q8N9N2,Q15006,Q8ND83,Q9BQG0,P42345,O60716,Q13895,Q9BTW9,Q96EY7,Q6NUK1,O94925,…
TF	Factor: CHD2; motif: TCTCGCGAG	TF:M04710	5.77932e-14	13.2381	14245	1321	1074	19917	O95214,O95260,Q05084,P61018,Q9Y3C7,Q29RF7,Q99633,P13498,O43929,P45877,Q92685,Q7Z3U7,O94768,Q96EL2,Q9NTI5,Q9P2F5,P30038,Q8NHU2,Q96JA3,Q9ULK4,O94952,Q15386,O76094,Q9BXI3,Q96LD8,Q9UPA5,Q9UDR5,O60879,Q99626,Q9UHV7,O15120,Q96KG9,Q9BW27,O14939,Q5JTH9,P30559,P82921,P57678,Q9NW81,Q9BYX2,P78527,Q9NZJ9,Q6ZXV5,Q9H269,Q92522,Q9Y6D5,Q86U38,Q8NFV4,Q9UBM1,Q6YHU6,O15111,Q8N9N2,Q6ZRQ5,Q15006,Q9H4G4,Q8ND83,Q10469,…
TF	Factor: BTEB1; motif: GGGGGCGGGGCNGSGGGNGS	TF:M09723	7.10528e-14	13.1484	10217	1321	825	19917	A3KMH1,Q9UPU5,O95260,Q05084,P61018,Q9Y3C7,P13498,O43929,P45877,Q92685,Q7Z3U7,O94768,Q96EL2,Q9NTI5,Q8NHU2,Q96JA3,O94952,Q15386,O76094,Q9BXI3,Q96LD8,Q9UPA5,Q9UDR5,Q9P227,Q9UHV7,Q8N4U5,O15120,Q96KG9,O14939,Q5JTH9,P57678,Q9BYX2,P78527,Q9NZJ9,Q6ZXV5,Q92522,Q9H4A6,Q9Y6D5,Q86U38,P41587,Q8N5B7,Q8NFV4,O15055,Q8N9N2,Q6ZRQ5,Q15006,Q8N122,Q8ND83,O60716,Q13895,P15735,Q9BTW9,Q96EY7,Q6NUK1,O94925,Q6P9B6,Q96T76,…
TF	Factor: ETV7; motif: NCCGGAANNN; match class: 1	TF:M02071_1	7.35321e-14	13.1335	4495	1321	427	19917	Q9UPU5,Q9Y3C7,Q99633,P45877,Q92685,Q7Z3U7,Q8NHU2,O76094,Q96LD8,Q9NSV4,O15120,O14939,P82921,P57678,Q9BYX2,Q96JH7,Q9NZJ9,Q9H269,Q9H4A6,Q9Y6D5,Q86U38,Q8N5B7,Q6YHU6,O15055,O15111,Q9H4G4,Q13895,P15735,Q92616,Q9UBD5,Q9UID3,Q14139,Q92636,Q8IWV7,P56192,Q5T160,Q9P253,Q9H3U1,P51159,Q8N5L8,Q9BSJ2,Q9Y6J0,Q8N1B4,Q9H0A8,O15235,Q96GQ5,Q93008,Q99766,Q5JPH6,Q13619,O75533,Q5VIR6,P50748,P35250,Q96Q15,Q14166,P57740,…
TF	Factor: HES-7; motif: GNCACGYGNN	TF:M11066	7.42767e-14	13.1291	11596	1321	913	19917	Q9UPU5,Q9P1T7,O95214,O95260,Q05084,Q9Y3C7,Q29RF7,Q99633,O43929,P45877,Q92685,Q86XE0,O94768,Q96EL2,O75694,Q9P2F5,P30038,Q8NHU2,O94952,Q15386,O76094,Q96LD8,Q9UPA5,A0A1B0GUJ8,O60879,Q99626,Q9UHV7,Q8N4U5,Q96KG9,Q9BW27,Q6NUI2,Q5JTH9,P30559,P82921,P57678,Q9NW81,P78527,Q9NZJ9,Q6ZXV5,Q9H269,Q92522,Q9H4A6,Q9Y6D5,Q86U38,P41587,Q8N5B7,Q8NFV4,Q6YHU6,O15055,Q15006,Q9H4G4,Q8N122,Q9BQG0,P42345,O75129,O14975,O60…
TF	Factor: pax-6; motif: NYACGCNYSANYGMNCN; match class: 1	TF:M11882_1	8.0487e-14	13.0943	11519	1321	908	19917	Q9UPU5,Q9P1T7,O95260,Q05084,Q29RF7,Q99633,O43929,P45877,Q86XE0,O94768,Q96EL2,O75694,P30038,Q8NHU2,Q96JA3,O94952,Q15386,O76094,Q96LD8,Q9NSV4,Q9UDR5,Q9P227,O60879,Q99626,Q8N4U5,O15120,Q96KG9,Q9BW27,O14939,Q5JTH9,P82921,P57678,Q9NW81,Q9BYX2,P78527,Q96JH7,Q9NZJ9,Q9H269,Q92522,Q9H4A6,Q86U38,P41587,Q8N5B7,Q6PIF6,Q8NFV4,O15055,O15111,Q6ZRQ5,Q15006,Q9H4G4,Q8N122,Q8ND83,Q10469,Q9BQG0,O75129,O60716,Q13895,…
TF	Factor: Erg; motif: NACCGGAARYN; match class: 1	TF:M11392_1	1.01008e-13	12.9956	3253	1321	331	19917	A3KMH1,Q9UPU5,Q9Y3C7,Q99633,O43929,Q92685,O76094,Q9NSV4,Q5JTH9,P82921,P57678,Q9BYX2,Q96JH7,Q9NZJ9,Q9H269,Q9H4A6,Q9Y6D5,Q86U38,Q8N5B7,Q6YHU6,O15055,O15111,Q13895,Q92616,Q9UBD5,Q9UID3,Q14139,Q92636,Q8IWV7,P56192,Q5T160,Q9P253,Q9H3U1,Q8N5L8,Q9H5Q4,Q8N1B4,Q9H0A8,O15235,Q96GQ5,Q93008,Q99766,Q5JPH6,O75533,Q5VIR6,P35250,Q8TEX9,Q14166,P57740,Q15021,Q92878,Q9Y5T4,Q6P3W7,Q2YD98,Q13795,Q5BJD5,Q9Y3C4,Q99643,…
TF	Factor: GCMa:PEA3; motif: ATRCGGGCGGAAGTR; match class: 1	TF:M08313_1	1.11962e-13	12.9509	9802	1321	797	19917	A3KMH1,Q9UPU5,Q9P1T7,O95214,P61018,Q9Y3C7,Q29RF7,Q99633,P13498,P45877,Q92685,Q7Z3U7,Q9NTI5,O75694,P30038,Q8NHU2,O94952,Q15386,O76094,Q96LD8,Q9UPA5,Q9UDR5,O60879,Q99626,Q8N4U5,Q96KG9,Q9BW27,Q5JTH9,P82921,P78527,Q96JH7,Q6ZXV5,Q9H269,Q92522,Q9Y6D5,Q86U38,P41587,Q8N5B7,Q8NFV4,Q8N9N2,Q6ZRQ5,Q15006,Q9H4G4,Q8N122,Q8ND83,Q10469,Q9BQG0,P42345,O75129,O14975,O60716,P15735,Q96EY7,O60684,Q9UJX4,O94925,Q6P9B6,…
TF	Factor: BTEB4; motif: NCCACGCCCM	TF:M12186	1.7601e-13	12.7545	9195	1321	756	19917	Q9UPU5,Q5T5N4,O95260,Q05084,P61018,Q9Y3C7,P13498,O43929,Q7Z3U7,O94768,Q96EL2,Q9NTI5,O75694,Q8NHU2,Q96JA3,O76094,Q96LD8,Q9UDR5,Q9P227,O60879,Q8N4U5,O15120,Q96KG9,Q9BW27,Q6NUI2,O14939,Q5JTH9,P82921,P57678,Q9NW81,Q9BYX2,P78527,Q6ZXV5,Q9H4A6,Q86U38,P41587,Q8N5B7,Q8NFV4,O15055,Q8N9N2,Q8N122,Q10469,Q13895,Q9BTW9,Q6NUK1,O94925,Q6P9B6,Q96T76,Q8TAG9,Q9UID3,Q6P9B9,Q3ZCQ8,Q8N2Z9,Q9BVJ6,P28702,Q9P253,Q9BRJ2,…
TF	Factor: Elk-1; motif: NACMGGAAGTN	TF:M11432	1.76886e-13	12.7523	6201	1321	550	19917	A3KMH1,Q9UPU5,Q5T5N4,O95214,Q9Y3C7,Q99633,O43929,P45877,Q7Z3U7,O75694,Q8NHU2,Q9ULK4,A0A1B0GUJ8,Q9NSV4,Q96KG9,Q5JTH9,P82921,P57678,Q9NW81,Q9BYX2,Q96JH7,Q9NZJ9,Q9H269,Q9H4A6,Q9Y6D5,Q8N5B7,Q6YHU6,O15055,O15111,Q15006,Q9BQG0,P42345,O75129,P15735,Q6NUK1,Q92616,A6NHN6,Q9UID3,P21964,Q14139,Q9BVJ6,Q8IWV7,P28702,Q9P253,Q9H3U1,P42704,Q9UL15,Q9UNT1,Q8N5L8,Q12798,Q9H5Q4,P24278,Q14204,Q9NV35,Q8N1B4,Q96GQ5,P30…
TF	Factor: ER81; motif: NNCCGGAAGYG	TF:M09913	1.78303e-13	12.7488	2900	1321	302	19917	Q9UPU5,O95214,Q9Y3C7,Q99633,Q7Z3U7,Q9NTI5,Q8NHU2,Q9NSV4,Q5JTH9,P82921,Q9NW81,Q9H4A6,Q9Y6D5,Q8N5B7,O15055,O15111,Q6NUK1,Q92616,A6NHN6,Q9UID3,P21964,Q14139,Q8IWV7,Q9H3U1,Q9UL15,Q9UNT1,Q9BSJ2,Q8N1B4,O15235,Q96GQ5,Q5JPH6,Q13619,Q5VIR6,P50748,P35250,Q9NYU1,Q8TEX9,Q15021,Q9Y5T4,Q2M389,Q2YD98,Q13795,Q56VL3,Q5BJD5,Q9Y3C4,O15439,Q6P996,Q14997,P62333,O76031,O15151,Q9BXW9,Q96KA5,Q9BT25,Q12789,P12236,O14929,…
TF	Factor: Elk-1; motif: RACCGGAAGTR	TF:M01165	2.18326e-13	12.6609	7853	1321	665	19917	A3KMH1,Q9UPU5,O95214,O95260,Q9Y3C7,O43929,P45877,Q7Z3U7,O75694,Q8NHU2,Q9ULK4,O94952,O60879,O15120,Q9BW27,O14939,Q5JTH9,P82921,Q9NW81,Q9BYX2,P78527,Q96JH7,Q9H269,Q92522,Q8N5B7,Q8NFV4,Q6YHU6,O15055,O15111,Q8N9N2,Q15006,Q10469,Q9BQG0,P42345,O75129,O14975,O60716,P15735,Q96EY7,O60684,Q6NUK1,Q9UJX4,Q92616,Q9UID3,P21964,Q14139,Q92636,Q3ZCQ8,Q9BVJ6,Q8IWV7,P28702,P56192,Q9P253,Q9BRJ2,Q9H3U1,P51159,P42704,…
TF	Factor: E2F-1; motif: NNNNGGCGGGAARN; match class: 1	TF:M09892_1	2.26051e-13	12.6458	9248	1321	759	19917	Q9UPU5,Q9P1T7,O95214,O95260,P61018,Q29RF7,Q99633,O43929,P45877,Q7Z3U7,O94768,Q96EL2,Q9NTI5,O75694,P30038,Q96JA3,O94952,Q15386,O76094,Q9BXI3,Q9UPA5,Q9NSV4,Q9UDR5,Q9P227,O60879,Q9UHV7,Q8N4U5,O15120,Q96KG9,Q9BW27,Q6NUI2,O14939,P57678,Q9BYX2,P78527,Q9NZJ9,Q6ZXV5,Q9H269,Q92522,Q9H4A6,Q9Y6D5,P41587,Q8NFV4,O15055,O15111,Q8N9N2,Q6ZRQ5,Q15006,Q9H4G4,Q8N122,O75129,O14975,Q13895,P15735,Q9BTW9,O94925,Q6P9B6,…
TF	Factor: TEL1; motif: CNCGGAANNN; match class: 1	TF:M02070_1	2.62079e-13	12.5816	4876	1321	453	19917	Q9UPU5,Q5T5N4,O95214,Q9Y3C7,Q99633,O43929,Q92685,Q7Z3U7,O94768,O75694,Q8NHU2,O76094,Q9NSV4,Q9UDR5,O15120,Q96KG9,O14939,Q96JH7,Q9H269,Q92522,Q9H4A6,Q86U38,P41587,Q8N5B7,Q6YHU6,O15055,O15111,Q10469,Q9BQG0,O14975,Q13895,Q9BTW9,Q96EY7,Q6NUK1,Q92616,Q9UBD5,Q9UID3,Q9BVJ6,Q5T160,Q9P253,Q9H3U1,Q9UIC8,P51159,Q9UNT1,Q8N5L8,Q9BSJ2,Q9H5Q4,P24278,Q9NV35,Q8N1B4,Q96GQ5,P30536,Q93008,Q5JPH6,Q13619,Q5VIR6,Q27J81,…
TF	Factor: Sp1; motif: NNGGGGCGGGGNN	TF:M00932	2.63464e-13	12.5793	10490	1321	840	19917	A3KMH1,Q9UPU5,Q9P1T7,O95214,O95260,Q05084,P61018,Q9Y3C7,Q29RF7,Q99633,P13498,O43929,P45877,Q7Z3U7,O94768,Q96EL2,Q9NTI5,Q8NHU2,Q96JA3,Q15386,O76094,Q9BXI3,Q96LD8,Q9UPA5,P49754,Q9UDR5,Q9P227,Q8N4U5,O15120,Q96KG9,Q6NUI2,O14939,Q5JTH9,P57678,Q9BYX2,Q9NZJ9,Q6ZXV5,Q9H269,Q92522,Q9H4A6,P41587,Q8N5B7,Q8NFV4,O15055,Q8N9N2,Q6ZRQ5,Q15006,Q8ND83,Q9BQG0,P42345,O60716,Q13895,Q9BTW9,Q96EY7,Q6NUK1,O94925,Q6P9B6,…
TF	Factor: ELK1; motif: NACTTCCGSCGGAAGYN	TF:M03971	3.38532e-13	12.4704	11390	1321	897	19917	A3KMH1,Q9UPU5,Q5T5N4,Q9P1T7,O95214,O95260,Q05084,Q29RF7,Q99633,P13498,P45877,Q92685,Q7Z3U7,O94768,Q9NTI5,Q9P2F5,Q8NHU2,Q9ULK4,O94952,O76094,Q9BXI3,Q96LD8,Q9UPA5,A0A1B0GUJ8,Q9NSV4,Q9P227,Q99626,Q9UHV7,O15120,O14939,Q5JTH9,P30559,P82921,P57678,Q9BYX2,P78527,Q9NZJ9,Q6ZXV5,Q9H269,Q92522,Q9H4A6,Q9Y6D5,Q86U38,P41587,O15055,Q6ZRQ5,Q15006,Q9H4G4,Q10469,Q9BQG0,P42345,O75129,O14975,O60716,P15735,Q9BTW9,Q96…
TF	Factor: ESE-1; motif: NSMGGAARTN	TF:M01214	3.8856e-13	12.4105	7623	1321	648	19917	Q9UPU5,Q9P1T7,O95214,O95260,P61018,Q99633,O43929,P45877,Q92685,Q7Z3U7,Q96EL2,O75694,Q8NHU2,Q9ULK4,Q15386,A0A1B0GUJ8,P49754,O15120,Q6NUI2,Q5JTH9,P30559,P82921,Q9BYX2,P78527,Q9NZJ9,Q9H269,Q92522,Q9H4A6,Q86U38,Q8N5B7,Q9UBM1,Q6YHU6,O15055,O15111,Q15006,Q10469,Q9BQG0,O75129,Q13895,P15735,Q96EY7,O60684,Q6NUK1,Q92616,Q9UBD5,A6NHN6,Q9UID3,P21964,Q14139,Q92636,Q9BVJ6,Q8IWV7,Q5T160,Q9P253,Q9H3U1,Q9UIC8,P42…
TF	Factor: ESE-1; motif: NSMGGAARTN	TF:M02055	3.8856e-13	12.4105	7623	1321	648	19917	Q9UPU5,Q9P1T7,O95214,O95260,P61018,Q99633,O43929,P45877,Q92685,Q7Z3U7,Q96EL2,O75694,Q8NHU2,Q9ULK4,Q15386,A0A1B0GUJ8,P49754,O15120,Q6NUI2,Q5JTH9,P30559,P82921,Q9BYX2,P78527,Q9NZJ9,Q9H269,Q92522,Q9H4A6,Q86U38,Q8N5B7,Q9UBM1,Q6YHU6,O15055,O15111,Q15006,Q10469,Q9BQG0,O75129,Q13895,P15735,Q96EY7,O60684,Q6NUK1,Q92616,Q9UBD5,A6NHN6,Q9UID3,P21964,Q14139,Q92636,Q9BVJ6,Q8IWV7,Q5T160,Q9P253,Q9H3U1,Q9UIC8,P42…
TF	Factor: AP-2gamma:Elk-1; motif: NGCCKNRGGSGRCGGAAGTG; match class: 1	TF:M08441_1	7.58773e-13	12.1199	12848	1321	986	19917	A3KMH1,Q9UPU5,Q5T5N4,Q9P1T7,O95214,O95260,Q05084,P61018,Q9Y3C7,Q29RF7,Q99633,P13498,P45877,Q92685,Q7Z3U7,O94768,Q96EL2,Q9NTI5,O75694,Q9P2F5,P30038,Q8NHU2,Q96JA3,O94952,Q15386,O76094,Q9BXI3,Q96LD8,A0A1B0GUJ8,Q9NSV4,Q9UDR5,Q9P227,O60879,Q99626,Q9UHV7,Q8N4U5,O15120,Q96KG9,O14939,Q5JTH9,P57678,Q9BYX2,Q96JH7,Q9NZJ9,Q9H269,Q92522,Q9H4A6,Q9Y6D5,Q86U38,P41587,Q8N5B7,Q8NFV4,O15055,O15111,Q15006,Q9H4G4,Q8N…
TF	Factor: Elf-1; motif: ACTTCCGGG; match class: 1	TF:M04714_1	8.82672e-13	12.0542	2684	1321	282	19917	Q9UPU5,O95214,O43929,P45877,Q92685,Q9NSV4,P82921,P57678,Q9BYX2,Q9NZJ9,Q9H269,Q9H4A6,Q9Y6D5,Q86U38,Q8N5B7,Q6YHU6,O15055,O15111,Q92616,Q9UID3,Q14139,Q92636,Q9BVJ6,Q8IWV7,Q9P253,Q9H3U1,Q9UL15,Q9BSJ2,Q9Y3Y2,Q12798,Q9H5Q4,Q8N1B4,Q96GQ5,Q99766,Q13619,O75533,Q5VIR6,P35250,Q8TEX9,P57740,Q15021,O43175,Q92878,Q9Y5T4,Q2YD98,Q13795,Q5BJD5,Q9Y3C4,Q99643,P62333,O76031,O15151,Q9NXR5,Q9NVI1,Q9BXW9,Q96KA5,P12236,…
TF	Factor: Hey2; motif: NNCACGYGNN; match class: 1	TF:M11052_1	1.1864e-12	11.9258	9588	1321	778	19917	Q9P1T7,O95214,O95260,Q05084,Q9Y3C7,Q29RF7,Q99633,O43929,Q92685,Q86XE0,O94768,Q96EL2,O75694,Q9P2F5,P30038,O94952,Q15386,O76094,Q96LD8,Q9UPA5,A0A1B0GUJ8,O60879,Q99626,Q9UHV7,Q8N4U5,Q96KG9,Q9BW27,Q6NUI2,Q5JTH9,P57678,Q9NW81,P78527,Q9H269,Q92522,Q9Y6D5,P41587,Q8N5B7,Q6YHU6,O15055,Q15006,Q9H4G4,Q8N122,Q9BQG0,P42345,O75129,O14975,O60716,Q13895,P15735,Q9BTW9,Q96EY7,O60684,Q9UJX4,Q6P9B6,Q96T76,A6NHN6,Q9U…
TF	Factor: Hey2; motif: NNCACGYGNN	TF:M11052	1.25572e-12	11.9011	12619	1321	971	19917	A3KMH1,Q9UPU5,Q9P1T7,O95214,O95260,Q05084,P61018,Q9Y3C7,Q29RF7,Q99633,P13498,O43929,P45877,Q92685,Q86XE0,O94768,Q96EL2,Q9NTI5,O75694,Q9P2F5,P30038,Q8NHU2,O94952,Q15386,O76094,Q96LD8,Q9UPA5,A0A1B0GUJ8,O60879,Q99626,Q9UHV7,Q8N4U5,Q96KG9,Q9BW27,Q6NUI2,Q5JTH9,P30559,P57678,Q9NW81,P78527,Q9NZJ9,Q6ZXV5,Q9H269,Q92522,Q9H4A6,Q9Y6D5,Q86U38,P41587,Q8N5B7,Q8NFV4,Q6YHU6,O15055,Q15006,Q9H4G4,Q8N122,Q9BQG0,P42…
TF	Factor: Hey1; motif: NGCRCGYGYN; match class: 1	TF:M11058_1	1.66676e-12	11.7781	11001	1321	869	19917	A3KMH1,Q9P1T7,O95214,O95260,Q05084,Q9Y3C7,Q29RF7,O43929,P45877,Q92685,Q86XE0,O94768,Q96EL2,Q9NTI5,O75694,Q9P2F5,P30038,O94952,Q15386,O76094,Q96LD8,A0A1B0GUJ8,O60879,Q99626,Q9UHV7,Q8N4U5,Q96KG9,Q9BW27,Q6NUI2,Q5JTH9,P30559,P82921,P57678,Q9NW81,Q9BYX2,P78527,Q9NZJ9,Q6ZXV5,Q9H269,Q92522,Q9Y6D5,P41587,Q6YHU6,O15055,O15111,Q15006,Q9H4G4,Q8N122,Q9BQG0,O75129,O14975,O60716,Q13895,P15735,Q9BTW9,Q96EY7,O60…
TF	Factor: ELF2; motif: CCCGGAARYN	TF:M02054	1.77288e-12	11.7513	3087	1321	313	19917	Q9UPU5,O95214,Q7Z3U7,Q8NHU2,A0A1B0GUJ8,P49754,Q5JTH9,P82921,P78527,Q86U38,Q8N5B7,Q6YHU6,O15055,O15111,O75129,P15735,Q6NUK1,Q92616,A6NHN6,Q9UID3,P21964,Q14139,Q8IWV7,Q9P253,Q9H3U1,Q9UIC8,Q9UNT1,Q8N1B4,Q96GQ5,Q5JPH6,Q13619,O75533,Q5VIR6,Q9NYU1,Q8TEX9,P57740,Q15021,Q92878,O14735,Q6P3W7,Q2M389,Q13795,Q5BJD5,Q9Y3C4,O15439,O95470,Q6P996,Q86YH6,Q14997,P62333,O15151,Q9NXR5,Q9BXW9,Q96KA5,Q9BT25,Q12789,P12…
TF	Factor: Erm; motif: NNSCGGAWGYN; match class: 1	TF:M11424_1	1.8318e-12	11.7371	2861	1321	295	19917	Q9UPU5,O95214,Q99633,O43929,P45877,A0A1B0GUJ8,Q9NSV4,O14939,Q5JTH9,P82921,P57678,Q9BYX2,Q96JH7,Q9NZJ9,Q9H269,Q9H4A6,Q9Y6D5,Q86U38,P41587,Q8N5B7,O15055,Q92616,Q9UID3,Q14139,Q92636,Q8IWV7,P28702,Q9P253,Q9H3U1,Q9UL15,Q9BSJ2,Q9Y3Y2,Q96A65,Q9H5Q4,P24278,Q8N1B4,Q96GQ5,Q93008,Q99766,Q13619,O75533,Q5VIR6,P35250,Q8TEX9,P57740,Q15021,Q92878,Q9Y5T4,Q99986,Q2YD98,Q13795,Q5BJD5,Q9Y3C4,Q86YH6,P62333,O15151,Q9N…
TF	Factor: ETF; motif: GVGGMGG; match class: 1	TF:M00695_1	2.02168e-12	11.6943	7067	1321	606	19917	Q9UPU5,Q9P1T7,O95214,O95260,Q05084,Q29RF7,P45877,O94768,Q9NTI5,Q9P2F5,P30038,Q96JA3,O94952,Q15386,Q96LD8,Q9UPA5,Q9P227,O60879,Q99626,Q9UHV7,O15120,Q96KG9,O14939,P57678,Q96JH7,Q9NZJ9,Q6ZXV5,Q9H269,Q92522,Q9H4A6,Q9Y6D5,P41587,Q8N5B7,Q8NFV4,O15055,O15111,Q9H4G4,Q8ND83,Q10469,Q9BQG0,P42345,O75129,O14975,P15735,Q9BTW9,Q6NUK1,O94925,Q96T76,Q8TAG9,P24468,Q9UID3,P21964,Q92636,Q9HCE6,P28702,P51159,Q9UL15,…
TF	Factor: c-ets-1; motif: ACCGGAWGTN; match class: 1	TF:M02063_1	2.40397e-12	11.6191	2421	1321	259	19917	Q9UPU5,O95214,O75694,O15120,Q5JTH9,P82921,Q9BYX2,Q96JH7,Q9H269,Q9H4A6,Q9Y6D5,Q86U38,Q8N5B7,Q6YHU6,O15055,O75129,P15735,Q6NUK1,Q92616,Q9UID3,Q14139,Q9BVJ6,Q8IWV7,P28702,Q9H3U1,Q9UL15,Q12798,Q96A65,Q9H5Q4,Q8N1B4,Q96GQ5,Q99766,O75533,Q5VIR6,P35250,Q8TEX9,P57740,Q15021,Q92878,Q2YD98,Q13795,Q5BJD5,Q9Y3C4,Q99643,Q14997,P62333,O15151,Q9NXR5,Q9NVI1,Q9BXW9,Q96KA5,P12236,O14929,Q9Y6K0,Q13043,Q9NTJ5,O43592,…
TF	Factor: Elk-1:Pax-5; motif: ACCGGAACYACGCWTSANYG; match class: 1	TF:M08225_1	3.96822e-12	11.4014	8075	1321	674	19917	Q9UPU5,Q9P1T7,Q05084,Q9Y3C7,Q29RF7,Q99633,P13498,Q92685,Q7Z3U7,O94768,Q9P2F5,Q96JA3,O94952,O76094,Q96LD8,A0A1B0GUJ8,Q9NSV4,P49754,Q9P227,Q99626,O15120,Q96KG9,Q6NUI2,O14939,P30559,P57678,Q9BYX2,P78527,Q9NZJ9,Q9H269,Q92522,Q9H4A6,Q9Y6D5,Q86U38,P41587,Q8N5B7,Q6PIF6,Q8NFV4,Q6YHU6,O15111,Q6ZRQ5,Q9H4G4,Q8ND83,Q10469,Q9BQG0,P42345,Q13895,P15735,Q9BTW9,Q96EY7,O60684,Q6NUK1,O94925,Q9UBD5,Q8TAG9,Q9UID3,Q14…
TF	Factor: E2F-1:TBR2; motif: NGGTGNNANGGCGCNNTNNCRNNN; match class: 1	TF:M08523_1	4.01749e-12	11.396	7463	1321	632	19917	Q9UPU5,Q9P1T7,Q05084,Q29RF7,P13498,P45877,O94768,Q9NTI5,O75694,Q9P2F5,Q8NHU2,Q96JA3,O94952,Q96LD8,Q9UPA5,P49754,Q9P227,Q9UHV7,O15120,Q96KG9,Q5JTH9,Q9NW81,Q9BYX2,P78527,Q9NZJ9,Q9H269,Q92522,Q9H4A6,Q9Y6D5,Q8N5B7,Q8NFV4,O15055,O15111,Q8N9N2,Q6ZRQ5,Q9H4G4,Q9BQG0,P42345,O75129,O60716,P15735,Q9BTW9,O60684,Q6NUK1,O94925,Q96T76,A6NHN6,Q9UID3,Q6P9B9,Q3ZCQ8,Q9HCE6,Q9BVJ6,P28702,Q9BRJ2,Q9H3U1,P42704,Q9UL15,…
TF	Factor: Elf-1; motif: NAMCCGGAAGTN; match class: 1	TF:M11447_1	4.05098e-12	11.3924	2616	1321	274	19917	Q9UPU5,O95214,O43929,P45877,Q9NSV4,P82921,P57678,Q9BYX2,Q96JH7,Q9NZJ9,Q9H269,Q9H4A6,Q9Y6D5,Q86U38,Q8N5B7,O15055,P15735,Q92616,Q9UID3,Q14139,Q92636,Q8IWV7,Q9P253,Q9H3U1,Q9UL15,Q9BSJ2,Q9Y3Y2,Q9H5Q4,P24278,Q8N1B4,Q96GQ5,Q99766,Q13619,O75533,Q5VIR6,P35250,Q8TEX9,P57740,Q15021,Q92878,Q9Y5T4,Q99986,Q2YD98,Q13795,Q5BJD5,Q9Y3C4,P62333,O15151,Q9NXR5,Q9NVI1,Q9BXW9,Q96KA5,P12236,O14929,Q9UI12,Q13043,Q13506,…
TF	Factor: YY1; motif: NNCGCCATTNN	TF:M03924	4.30437e-12	11.3661	10195	1321	815	19917	A3KMH1,Q9UPU5,Q5T5N4,O95214,O95260,P61018,Q9Y3C7,P13498,P45877,Q92685,Q7Z3U7,Q86XE0,Q96EL2,Q9NTI5,O75694,Q9P2F5,Q8NHU2,Q96JA3,O94952,Q15386,O76094,Q9BXI3,Q9UPA5,A0A1B0GUJ8,P49754,Q99626,Q9UHV7,Q8N4U5,Q9BW27,Q5JTH9,P82921,P57678,Q9NW81,Q9BYX2,P78527,Q96JH7,Q9NZJ9,Q92522,Q9H4A6,Q9Y6D5,Q86U38,Q8N5B7,Q8NFV4,Q6YHU6,O15055,Q8N9N2,Q15006,Q8N122,Q8ND83,Q10469,Q9BQG0,O75129,O14975,Q13895,P15735,Q96EY7,O60…
TF	Factor: Rb:E2F-1:DP-1; motif: TTTSGCGC	TF:M00740	4.54006e-12	11.3429	10536	1321	837	19917	A3KMH1,Q9UPU5,Q5T5N4,Q9P1T7,O95260,Q05084,P61018,Q29RF7,Q99633,P45877,Q92685,Q7Z3U7,Q86XE0,O94768,Q96EL2,Q9NTI5,O75694,Q9P2F5,P30038,Q96JA3,Q9ULK4,O94952,Q15386,O76094,A0A1B0GUJ8,Q9UDR5,O60879,Q99626,Q9BW27,Q6NUI2,P82921,P57678,Q9NW81,Q9BYX2,P78527,Q6ZXV5,Q9H269,Q92522,Q9H4A6,Q9Y6D5,Q86U38,Q8NFV4,O15055,O15111,Q15006,Q9H4G4,Q8N122,Q10469,Q9BQG0,O14975,O60716,Q13895,P15735,Q9BTW9,Q96EY7,O60684,Q6N…
TF	Factor: RUNX2; motif: NRACCGCAAACCGCAN	TF:M04106	4.61829e-12	11.3355	13969	1321	1050	19917	Q9UPU5,Q5T5N4,Q9P1T7,O95214,O95260,Q05084,P61018,Q9Y3C7,Q29RF7,Q99633,P13498,P45877,Q86XE0,O94768,Q96EL2,Q9NTI5,O75694,Q9P2F5,P30038,Q8NHU2,Q96JA3,Q9ULK4,O94952,Q15386,O76094,Q9BXI3,Q96LD8,Q9UPA5,A0A1B0GUJ8,Q9NSV4,Q9UDR5,Q9P227,O60879,Q99626,Q9UHV7,Q8N4U5,Q96KG9,O14939,P82921,P57678,Q9BYX2,P78527,Q96JH7,Q9NZJ9,Q6ZXV5,Q92522,Q9H4A6,Q9Y6D5,Q86U38,P41587,Q8N5B7,Q8NFV4,Q9UBM1,Q6YHU6,O15055,Q6ZRQ5,Q9H…
TF	Factor: ESE-1; motif: NWTRCGGAWGCN; match class: 1	TF:M11382_1	5.19296e-12	11.2846	4150	1321	393	19917	Q9UPU5,Q9P1T7,O95214,Q99633,O43929,P45877,Q92685,Q8NHU2,Q9ULK4,Q15386,P49754,Q99626,O15120,Q5JTH9,P57678,Q9NW81,Q96JH7,Q9NZJ9,Q9H269,Q92522,Q9H4A6,Q86U38,P41587,Q6YHU6,O15111,Q8N9N2,Q15006,Q8ND83,Q10469,Q9BQG0,Q13895,P15735,Q96EY7,Q6NUK1,Q9UJX4,Q6P9B6,Q96T76,Q92616,Q9UID3,Q14139,Q92636,Q3ZCQ8,Q9BVJ6,Q9P253,Q9H3U1,P42704,Q9UL15,Q9UNT1,Q96JG6,Q9Y3Y2,Q96A65,Q9H5Q4,P24278,Q9NV35,Q8N1B4,Q9H0A8,Q99766,…
TF	Factor: ERG; motif: ACCGGAARTN; match class: 1	TF:M03975_1	6.04084e-12	11.2189	4048	1321	385	19917	A3KMH1,Q9UPU5,O95260,Q9Y3C7,Q99633,O43929,Q92685,Q8NHU2,O76094,Q96LD8,Q9NSV4,O14939,Q5JTH9,P82921,P57678,Q9BYX2,Q96JH7,Q9NZJ9,Q9H269,Q9H4A6,Q9Y6D5,Q86U38,Q8N5B7,Q6YHU6,O15055,O15111,Q9H4G4,O75129,Q13895,P15735,Q6NUK1,Q92616,Q9UBD5,Q9UID3,Q14139,Q92636,Q9BVJ6,Q8IWV7,P28702,P56192,Q5T160,Q9P253,Q9H3U1,P51159,Q9BSJ2,Q9H5Q4,Q9NV35,Q8N1B4,Q9H0A8,O15235,Q96GQ5,Q93008,Q99766,Q5JPH6,O75533,Q5VIR6,P35250,…
TF	Factor: Sp1; motif: GGGGCGGGGT	TF:M00008	6.32218e-12	11.1991	10131	1321	810	19917	Q9UPU5,Q9P1T7,O95214,O95260,Q05084,P61018,Q9Y3C7,Q29RF7,Q99633,P13498,O43929,P45877,Q7Z3U7,Q86XE0,O94768,Q96EL2,Q9NTI5,O75694,P30038,Q96JA3,Q15386,O76094,Q9BXI3,Q96LD8,Q9UPA5,P49754,Q9UDR5,Q9P227,Q99626,Q8N4U5,O15120,Q96KG9,Q6NUI2,O14939,Q5JTH9,P57678,Q9BYX2,Q9NZJ9,Q6ZXV5,Q9H269,Q9H4A6,Q86U38,P41587,Q8NFV4,O15055,Q6ZRQ5,Q15006,Q9BQG0,P42345,O14975,Q13895,O75578,Q9BTW9,Q96EY7,O94925,Q6P9B6,Q96T76,…
TF	Factor: SP1; motif: NRGKGGGCGGGGCN	TF:M09765	9.16885e-12	11.0377	7518	1321	634	19917	Q9UPU5,O95260,P61018,Q9Y3C7,P13498,O43929,P45877,Q7Z3U7,O94768,Q96EL2,Q9NTI5,Q96JA3,Q15386,O76094,Q96LD8,Q9P227,Q8N4U5,O15120,Q96KG9,O14939,Q5JTH9,P57678,Q9BYX2,Q9NZJ9,Q9H269,Q8NFV4,O15055,Q15006,Q8ND83,P42345,O60716,Q13895,Q9BTW9,Q96EY7,O94925,Q6P9B6,Q96T76,Q8TAG9,Q9UH62,P24468,Q6P9B9,Q3ZCQ8,Q8N2Z9,Q9BVJ6,P28702,P56192,Q9P253,P51159,P42704,Q9UL15,Q6H8Q1,Q8N5L8,Q9BSJ2,Q9Y3Y2,Q14204,Q9H0A8,Q8N1F7,…
TF	Factor: E2F-1; motif: TTTGGCGCCAAA; match class: 1	TF:M04516_1	9.71671e-12	11.0125	10299	1321	820	19917	A3KMH1,Q5T5N4,O95214,O95260,Q05084,P61018,Q29RF7,Q99633,P13498,O43929,P45877,Q92685,Q86XE0,O94768,Q9NTI5,O75694,Q9P2F5,Q8NHU2,Q96JA3,Q9ULK4,O94952,Q15386,Q9BXI3,Q9UPA5,P49754,Q9UDR5,O60879,Q99626,Q9UHV7,O15120,Q96KG9,Q6NUI2,O14939,P57678,Q9BYX2,P78527,Q96JH7,Q9NZJ9,Q6ZXV5,Q9H269,Q92522,Q9H4A6,Q86U38,P41587,Q8N5B7,Q8NFV4,O15055,Q8N9N2,Q9H4G4,Q8ND83,Q10469,Q9BQG0,O75129,O14975,O60716,P15735,Q9BTW9,…
TF	Factor: Elk-1:HOXA1; motif: ACCGGAAGTAATTA; match class: 1	TF:M08451_1	1.13005e-11	10.9469	2600	1321	271	19917	Q9P1T7,O95214,P45877,Q7Z3U7,Q9ULK4,A0A1B0GUJ8,Q9NSV4,Q9BW27,P82921,Q9H269,Q8N5B7,Q6YHU6,O15055,Q15006,Q10469,Q6NUK1,Q92616,Q9UID3,Q14139,Q92636,Q9BVJ6,Q8IWV7,Q9P253,Q9H3U1,P51159,Q9UL15,Q9BSJ2,Q96JG6,Q9Y3Y2,Q12798,Q9H5Q4,Q9NV35,Q8N1B4,Q9H0A8,Q99766,Q5JPH6,Q13619,O75533,Q5VIR6,Q8TEX9,P57740,Q15021,O43175,Q92878,O14735,Q9Y5T4,Q6P3W7,Q56VL3,Q5BJD5,Q9Y3C4,P62333,O76031,O15151,Q9NVI1,P12236,Q00610,O14…
TF	Factor: TIEG1; motif: NCCCNSNCCCCGCCCCC	TF:M12351	1.28148e-11	10.8923	12403	1321	953	19917	A3KMH1,Q9UPU5,Q9P1T7,Q05084,P61018,Q9Y3C7,Q99633,P13498,O43929,P45877,Q92685,Q7Z3U7,Q86XE0,O94768,Q96EL2,Q9NTI5,P30038,Q96JA3,Q15386,O76094,Q9BXI3,Q96LD8,Q9UPA5,Q9UDR5,Q9P227,Q9UHV7,Q8N4U5,O15120,Q96KG9,O14939,Q5JTH9,P57678,Q9BYX2,P78527,Q96JH7,Q9NZJ9,Q6ZXV5,Q92522,Q9H4A6,Q9Y6D5,Q86U38,P41587,Q8N5B7,Q6PIF6,Q8NFV4,O15055,Q8N9N2,Q6ZRQ5,Q15006,Q9H4G4,Q8N122,Q8ND83,P42345,O75129,O14975,O60716,Q13895,…
TF	Factor: E2F-4:DP-1; motif: TTTSGCGC	TF:M00738	2.15002e-11	10.6676	9912	1321	793	19917	Q9UPU5,Q9P1T7,O95260,P61018,Q29RF7,Q99633,P45877,Q92685,Q7Z3U7,Q86XE0,Q96EL2,Q9NTI5,O75694,Q9P2F5,P30038,Q96JA3,Q9ULK4,O94952,Q15386,O76094,Q9UPA5,A0A1B0GUJ8,Q9UDR5,Q6NUI2,P30559,P82921,P57678,Q9NW81,Q9BYX2,P78527,Q6ZXV5,Q9H269,Q92522,Q9H4A6,Q9Y6D5,Q86U38,O15055,O15111,Q9H4G4,Q8N122,Q10469,Q9BQG0,O14975,O60716,Q13895,P15735,Q9BTW9,O60684,Q6NUK1,Q6P9B6,Q96T76,Q9UBD5,A6NHN6,Q8TAG9,Q9H9A6,Q14139,Q6P…
TF	Factor: BTEB3; motif: CCNNSCCNSCCCCKCCCCC	TF:M09826	2.28219e-11	10.6416	11560	1321	899	19917	A3KMH1,Q9UPU5,Q9P1T7,O95260,Q05084,P61018,Q9Y3C7,Q29RF7,Q99633,P13498,O43929,P45877,Q92685,Q7Z3U7,O94768,Q96EL2,Q9NTI5,Q8NHU2,Q96JA3,O94952,Q15386,O76094,Q9BXI3,Q96LD8,Q9UPA5,Q9UDR5,Q9P227,Q9UHV7,Q8N4U5,O15120,Q96KG9,O14939,P57678,Q9BYX2,Q96JH7,Q9NZJ9,Q6ZXV5,Q92522,Q9H4A6,Q9Y6D5,Q86U38,P41587,Q8N5B7,Q8NFV4,Q9UBM1,O15055,Q8N9N2,Q6ZRQ5,Q15006,Q9H4G4,Q8N122,Q8ND83,Q10469,P42345,O75129,O60716,Q13895,…
TF	Factor: E2F-1:DP-2; motif: TTTSSCGC	TF:M00737	2.38313e-11	10.6229	8859	1321	723	19917	Q9UPU5,Q9P1T7,Q05084,P61018,Q29RF7,Q99633,P45877,Q86XE0,Q9NTI5,O75694,P30038,Q8NHU2,Q96JA3,Q9ULK4,O94952,Q15386,O76094,Q9NSV4,Q9BW27,Q6NUI2,O14939,Q5JTH9,P82921,P57678,Q9BYX2,P78527,Q96JH7,Q9H269,Q92522,Q9H4A6,Q86U38,Q8N5B7,Q8NFV4,O15055,Q8N9N2,Q6ZRQ5,Q8N122,Q10469,Q9BQG0,Q13895,P15735,Q9BTW9,Q6P9B6,Q9UBD5,A6NHN6,Q8TAG9,Q9UH62,Q9H9A6,Q8N2Z9,Q9BVJ6,Q8IWV7,P28702,P56192,Q5T160,Q9P253,Q9BRJ2,Q9H3U1,…
TF	Factor: SP2; motif: GNNGGGGGCGGGGSN	TF:M03807	2.56058e-11	10.5917	8460	1321	696	19917	A3KMH1,Q9UPU5,O95214,Q05084,P61018,Q9Y3C7,P13498,O43929,P45877,Q7Z3U7,O94768,Q96EL2,Q9NTI5,Q96JA3,Q15386,O76094,Q96LD8,Q9P227,Q8N4U5,O15120,Q96KG9,O14939,Q5JTH9,P57678,Q9BYX2,Q9NZJ9,Q9H269,Q9H4A6,Q9Y6D5,Q86U38,P41587,Q8NFV4,O15055,Q8N9N2,Q15006,Q8ND83,Q9BQG0,P42345,O60716,Q13895,Q9BTW9,Q6NUK1,O94925,Q6P9B6,Q96T76,Q92616,Q8TAG9,Q9UH62,P24468,Q6P9B9,Q3ZCQ8,Q8N2Z9,Q9HCE6,P28702,Q9P253,P51159,P42704,…
TF	Factor: Kaiso; motif: TCTCGCGAG; match class: 1	TF:M04691_1	2.62648e-11	10.5806	10595	1321	837	19917	A3KMH1,Q9P1T7,O95214,O95260,P61018,Q9Y3C7,Q29RF7,P13498,P45877,Q7Z3U7,O94768,Q96EL2,Q9P2F5,Q8NHU2,Q96JA3,O76094,Q9UPA5,A0A1B0GUJ8,O60879,Q9BW27,O14939,P30559,P82921,P57678,Q9NW81,Q9BYX2,P78527,Q9NZJ9,Q6ZXV5,Q92522,Q86U38,Q8N5B7,Q8NFV4,Q9UBM1,Q6YHU6,O15111,Q6ZRQ5,Q15006,Q9H4G4,Q10469,Q9BQG0,P42345,O14975,O60716,Q13895,P15735,Q9BTW9,O60684,Q6NUK1,Q9UJX4,O94925,Q6P9B6,A6NHN6,Q8TAG9,Q9UH62,P24468,Q9H…
TF	Factor: SP1; motif: RCCMCRCCCMC	TF:M03920	3.47804e-11	10.4587	7329	1321	618	19917	Q9UPU5,Q9P1T7,Q05084,P61018,Q9Y3C7,P13498,O43929,Q7Z3U7,O94768,Q96EL2,Q9NTI5,Q96JA3,Q15386,O76094,Q96LD8,Q9P227,O60879,Q8N4U5,O15120,Q96KG9,Q6NUI2,O14939,Q5JTH9,P57678,Q9NW81,Q9BYX2,P78527,Q9NZJ9,Q9H269,Q8NFV4,O15055,Q6ZRQ5,Q13895,Q9BTW9,Q6P9B6,Q96T76,Q8TAG9,Q9UID3,Q6P9B9,Q3ZCQ8,Q8N2Z9,Q9BVJ6,P28702,Q9P253,P51159,Q9UL15,Q9UNT1,Q6H8Q1,Q8N5L8,Q9BSJ2,Q96JG6,Q9Y3Y2,Q14204,Q9H0A8,Q8N1F7,Q96GQ5,P30536,…
TF	Factor: ETV5; motif: NCCGGAWGYN	TF:M03983	3.802e-11	10.42	3169	1321	314	19917	O95214,Q9Y3C7,Q99633,Q7Z3U7,O75694,Q8NHU2,O14939,Q5JTH9,P82921,Q9NW81,Q9BYX2,Q9H269,Q9H4A6,Q8N5B7,O15055,O15111,Q9BQG0,P42345,P15735,Q6NUK1,Q9UID3,P21964,Q14139,Q9P253,Q9H3U1,P42704,Q9UL15,Q9UNT1,Q9H5Q4,P24278,Q8N1B4,Q96GQ5,Q99766,Q5JPH6,Q13619,O75533,Q5VIR6,P35250,Q9NYU1,Q8TEX9,Q15021,Q92878,Q2M389,Q13795,Q5BJD5,Q9Y3C4,Q6P996,Q14997,P62333,O76031,O15151,Q12860,Q9NVI1,Q9BXW9,Q96KA5,Q12789,P12236,…
TF	Factor: Elk-1:TBR2; motif: TNRCACCGGAAGN	TF:M08213	4.14087e-11	10.3829	6334	1321	548	19917	A3KMH1,Q9UPU5,Q5T5N4,Q9P1T7,P61018,Q9Y3C7,Q99633,P13498,O94768,O75694,Q8NHU2,O94952,O76094,A0A1B0GUJ8,Q9NSV4,P49754,O15120,Q96KG9,O14939,Q5JTH9,P30559,P82921,P57678,Q9NW81,Q9BYX2,Q96JH7,Q9NZJ9,Q9H269,Q9H4A6,Q9Y6D5,P41587,Q6PIF6,O15055,O15111,Q8N9N2,Q8ND83,Q13895,Q96T76,Q92616,Q9UBD5,A6NHN6,Q8NDH2,P21964,Q14139,Q92636,P28702,P56192,Q5T160,P51159,Q9UL15,Q9BSJ2,Q12798,P24278,Q14204,Q8N1B4,O43166,Q9H…
TF	Factor: SREBP-1; motif: RTCRCGTGAY	TF:M11081	4.20354e-11	10.3764	11156	1321	872	19917	A3KMH1,Q9P1T7,O95214,O95260,Q05084,Q9Y3C7,Q29RF7,O43929,P45877,Q92685,Q86XE0,O94768,Q96EL2,Q9P2F5,P30038,Q96JA3,O94952,Q15386,O76094,Q96LD8,Q9UPA5,A0A1B0GUJ8,P49754,O60879,Q99626,Q9UHV7,Q8N4U5,Q96KG9,Q9BW27,Q6NUI2,Q5JTH9,P30559,P82921,P57678,Q9NW81,Q9H269,Q92522,Q9H4A6,Q9Y6D5,Q86U38,P41587,Q8NFV4,Q9UBM1,Q6YHU6,O15055,Q15006,Q8N122,Q9BQG0,P42345,O14975,O60716,Q13895,P15735,Q9BTW9,Q96EY7,O60684,Q6N…
TF	Factor: ER71:SREBP-2; motif: NTSACGTGACGGAARY	TF:M08457	4.38223e-11	10.3583	12171	1321	936	19917	Q9UPU5,Q5T5N4,Q9P1T7,O95214,Q05084,P61018,Q9Y3C7,Q29RF7,P13498,P45877,Q7Z3U7,O94768,Q8NHU2,Q9ULK4,O94952,O76094,Q96LD8,Q9UPA5,A0A1B0GUJ8,Q9NSV4,P49754,Q9UDR5,Q9P227,O60879,Q99626,Q9UHV7,Q8N4U5,O15120,Q96KG9,Q9BW27,Q6NUI2,O14939,Q9NW81,Q9NZJ9,Q6ZXV5,Q9H269,Q9H4A6,Q9Y6D5,P41587,Q8N5B7,Q6PIF6,Q8NFV4,Q9UBM1,O15055,O15111,Q6ZRQ5,Q15006,Q8ND83,Q10469,Q9BQG0,O75129,O14975,O60716,O75578,Q9BTW9,Q96EY7,O60…
TF	Factor: ER71:Pax-5; motif: ACCGGAACYACGCWTSANTG; match class: 1	TF:M08266_1	5.70935e-11	10.2434	9053	1321	734	19917	Q9UPU5,Q9P1T7,O95214,Q05084,Q9Y3C7,Q29RF7,Q99633,P13498,Q92685,Q7Z3U7,O94768,O75694,Q9P2F5,Q8NHU2,Q96JA3,O94952,Q15386,O76094,Q9BXI3,A0A1B0GUJ8,Q9NSV4,Q9P227,Q99626,O15120,Q96KG9,O14939,P57678,Q9BYX2,P78527,Q96JH7,Q9NZJ9,Q9H269,Q92522,Q9H4A6,Q86U38,P41587,Q8N5B7,Q6PIF6,Q8NFV4,Q6YHU6,O15055,O15111,Q6ZRQ5,Q15006,Q9H4G4,Q8N122,Q8ND83,Q10469,Q9BQG0,P42345,O75129,O14975,Q13895,P15735,Q9BTW9,Q96EY7,O60…
TF	Factor: Erg; motif: ACCGGAAGTN; match class: 1	TF:M02062_1	7.03769e-11	10.1526	2739	1321	279	19917	Q9UPU5,O95260,Q99633,O43929,O75694,O76094,Q9NSV4,O14939,Q5JTH9,P82921,P57678,Q9BYX2,Q96JH7,Q9NZJ9,Q9H269,Q9H4A6,Q9Y6D5,Q86U38,Q8N5B7,Q6YHU6,O15055,P15735,Q92616,Q9UID3,Q14139,Q92636,Q9BVJ6,Q8IWV7,P56192,Q9P253,Q9H3U1,Q9H5Q4,Q8N1B4,O15235,Q96GQ5,Q99766,Q5JPH6,O75533,Q5VIR6,P35250,Q8TEX9,Q14166,P57740,Q15021,Q92878,Q9Y5T4,Q2YD98,Q13795,Q5BJD5,Q9Y3C4,Q99643,Q14997,P62333,O15151,Q9NXR5,Q9NVI1,Q96KA5,…
TF	Factor: PEA3; motif: NACCGGAAGTN; match class: 1	TF:M11425_1	1.12278e-10	9.9497	2351	1321	247	19917	Q9UPU5,O95214,O43929,Q92685,Q9NSV4,O14939,Q5JTH9,P82921,P57678,Q9BYX2,Q9NZJ9,Q9H269,Q9H4A6,Q9Y6D5,Q86U38,Q8N5B7,Q6YHU6,O15055,O75129,Q6NUK1,Q92616,Q9UID3,Q14139,Q92636,Q8IWV7,Q9P253,Q9H3U1,Q9BSJ2,Q9Y3Y2,Q12798,Q9H5Q4,Q8N1B4,Q96GQ5,Q99766,O75533,Q5VIR6,P35250,Q8TEX9,P57740,Q15021,Q92878,Q9Y5T4,Q6P3W7,Q2YD98,Q13795,Q5BJD5,Q9Y3C4,P62333,O15151,Q9NXR5,Q9NVI1,Q96KA5,P12236,O14929,Q13043,O43592,Q9H0B6,…
TF	Factor: CPBP; motif: SNCCCNN; match class: 1	TF:M01822_1	1.55478e-10	9.80833	18835	1321	1301	19917	A3KMH1,Q9UPU5,Q5T5N4,Q9P1T7,O95214,O95260,Q05084,P61018,Q9Y3C7,Q29RF7,Q99633,P13498,O43929,P45877,Q92685,Q7Z3U7,Q86XE0,O94768,Q96EL2,Q9NTI5,O75694,Q9P2F5,P30038,Q8NHU2,Q96JA3,Q9ULK4,O94952,Q15386,O76094,Q9BXI3,Q96LD8,Q9UPA5,A0A1B0GUJ8,Q9NSV4,P49754,Q9UDR5,Q9P227,O60879,Q99626,Q9UHV7,Q8N4U5,O15120,Q96KG9,Q9BW27,Q6NUI2,O14939,Q5JTH9,P30559,P82921,P57678,Q9NW81,Q9BYX2,P78527,Q96JH7,Q9NZJ9,Q6ZXV5,Q9H…
TF	Factor: Egr-1; motif: NGCGTGCGY	TF:M04950	1.67249e-10	9.77664	11032	1321	861	19917	Q9UPU5,Q9P1T7,O95214,Q05084,P61018,Q9Y3C7,Q29RF7,Q99633,O43929,Q86XE0,O94768,Q96EL2,Q9NTI5,Q9P2F5,P30038,Q96JA3,O94952,Q15386,Q9BXI3,Q96LD8,Q9UPA5,Q9P227,Q99626,Q8N4U5,O15120,Q96KG9,Q9BW27,Q6NUI2,O14939,P30559,P82921,P57678,P78527,Q96JH7,Q9NZJ9,Q9H269,Q92522,Q9H4A6,Q86U38,P41587,Q8N5B7,O15055,O15111,Q8N9N2,Q6ZRQ5,Q15006,Q9H4G4,Q9BQG0,P42345,O75129,O14975,O60716,Q13895,P15735,Q9BTW9,Q96EY7,Q6NUK1,…
TF	Factor: Sp2; motif: NYSGCCCCGCCCCCY	TF:M03567	1.78926e-10	9.74733	7746	1321	643	19917	A3KMH1,Q9UPU5,Q05084,P61018,Q9Y3C7,P13498,O43929,P45877,Q7Z3U7,O94768,Q96EL2,Q9NTI5,Q96JA3,Q15386,O76094,Q96LD8,Q9UPA5,Q9UDR5,Q9P227,Q8N4U5,O15120,Q96KG9,O14939,P57678,Q9BYX2,Q9NZJ9,Q6ZXV5,Q9H269,Q92522,P41587,Q8NFV4,O15055,Q15006,Q8ND83,Q9BQG0,P42345,O60716,Q13895,Q9BTW9,Q6NUK1,O94925,Q6P9B6,Q96T76,Q92616,Q8TAG9,Q9UH62,P24468,Q6P9B9,Q3ZCQ8,Q9HCE6,Q9BVJ6,P28702,Q9P253,P51159,P42704,Q9UL15,Q6H8Q1,…
TF	Factor: c-Ets-1; motif: NNNRCCGGAWRYNNNN; match class: 1	TF:M01078_1	1.87544e-10	9.7269	2473	1321	256	19917	Q9UPU5,Q9P1T7,O95214,Q92685,O15120,Q5JTH9,P82921,Q9BYX2,Q96JH7,Q9NZJ9,Q9H269,Q9H4A6,Q9Y6D5,Q86U38,Q8N5B7,Q6YHU6,O15055,P15735,Q92616,Q9UID3,Q14139,Q92636,Q8IWV7,Q9H3U1,Q9UL15,Q12798,Q96A65,Q9H5Q4,Q8N1B4,Q96GQ5,Q99766,O75533,Q5VIR6,P35250,Q8TEX9,P57740,Q15021,Q92878,Q13795,Q5BJD5,Q9Y3C4,P62333,O15151,Q9NXR5,Q9NVI1,Q9BXW9,Q96KA5,P12236,O14929,Q13043,Q9NTJ5,O43592,Q659A1,Q9H0B6,Q14669,P61619,O75794,…
TF	Factor: E2F-7; motif: GRGGCGGGAANNN	TF:M09896	1.95807e-10	9.70817	10034	1321	796	19917	Q9UPU5,Q9P1T7,O95260,P61018,Q9Y3C7,Q29RF7,Q99633,P13498,O43929,P45877,O94768,Q96EL2,Q9NTI5,O75694,P30038,Q8NHU2,Q15386,Q96LD8,Q9UPA5,Q9NSV4,Q9P227,Q99626,Q9UHV7,O15120,Q96KG9,Q9BW27,Q6NUI2,O14939,P57678,Q9BYX2,P78527,Q9NZJ9,Q6ZXV5,Q9H269,Q92522,Q9Y6D5,P41587,Q8NFV4,O15111,Q8N9N2,Q6ZRQ5,Q15006,Q8N122,Q8ND83,P42345,O75129,O14975,O60716,Q13895,P15735,Q9BTW9,Q6NUK1,Q9UJX4,O94925,Q6P9B6,Q96T76,Q92616,…
TF	Factor: GABPalpha_GABPbeta; motif: CTTCCKGY	TF:M03791	2.06019e-10	9.68609	3004	1321	298	19917	Q9UPU5,Q9Y3C7,Q99633,Q8NHU2,Q9NSV4,Q96KG9,P82921,P57678,Q9NW81,Q9BYX2,Q9H4A6,Q9Y6D5,Q8N5B7,O15055,O15111,Q6NUK1,P21964,Q14139,Q8IWV7,Q9UL15,Q9UNT1,Q12798,Q14204,Q8N1B4,Q96GQ5,Q93008,Q99766,Q13619,P49917,Q5VIR6,P50748,P35250,Q9NYU1,Q15021,O43175,Q2M389,Q2YD98,Q56VL3,Q5BJD5,Q9Y3C4,P62333,O76031,O15151,Q9BXW9,Q96KA5,Q12789,P12236,O14929,O75477,P40967,Q13043,Q13506,Q9UI95,O43592,Q9NRX2,Q14669,P05141,…
TF	Factor: IRX2a; motif: ACRYGNNNNACRYGT	TF:M11022	2.56815e-10	9.59038	9572	1321	765	19917	A3KMH1,Q9UPU5,Q9P1T7,O95214,O95260,Q05084,Q29RF7,P45877,Q92685,Q7Z3U7,Q86XE0,Q96EL2,Q9NTI5,O75694,Q9P2F5,O94952,Q15386,O76094,Q9BXI3,Q9UPA5,Q9UDR5,Q9P227,Q99626,Q9BW27,Q6NUI2,O14939,P82921,P57678,P78527,Q96JH7,Q9NZJ9,Q92522,Q86U38,P41587,Q6YHU6,O15055,Q8N9N2,Q9H4G4,Q8N122,Q9BQG0,O14975,O60716,P15735,Q9BTW9,Q9UJX4,O94925,Q6P9B6,Q96T76,Q92616,Q8TAG9,P24468,Q8NDH2,Q8N2Z9,Q9HCE6,Q9BVJ6,P56192,Q9BRJ2,…
TF	Factor: Elk-1:HOXA1; motif: ACCGGAAGTAATTA	TF:M08451	3.10813e-10	9.5075	8515	1321	694	19917	Q9P1T7,O95214,Q99633,O43929,P45877,Q7Z3U7,O75694,Q96JA3,Q9ULK4,O94952,Q15386,O76094,Q9UPA5,A0A1B0GUJ8,Q9NSV4,P49754,O15120,Q96KG9,Q9BW27,Q5JTH9,P82921,Q9BYX2,Q96JH7,Q9NZJ9,Q9H269,Q9Y6D5,Q8N5B7,Q6YHU6,O15055,O15111,Q15006,Q10469,Q9BQG0,O75129,Q13895,P15735,Q6NUK1,Q9UJX4,Q92616,Q9UID3,Q8NDH2,Q14139,Q92636,Q9BVJ6,Q8IWV7,P56192,Q9P253,Q9H3U1,P51159,Q9UL15,Q9UNT1,Q9BSJ2,Q96JG6,Q9Y3Y2,Q12798,Q9H5Q4,P24…
TF	Factor: Pax-5; motif: RRMSWGANWYCTNRAGCGKRACSRYNSM	TF:M00144	3.61972e-10	9.44133	13330	1321	1003	19917	A3KMH1,Q9UPU5,Q5T5N4,O95260,Q05084,Q9Y3C7,Q29RF7,P13498,O43929,P45877,Q92685,Q7Z3U7,Q86XE0,O94768,Q9NTI5,O75694,Q9P2F5,P30038,Q8NHU2,Q96JA3,Q9ULK4,O94952,Q15386,O76094,Q96LD8,Q9UPA5,Q9NSV4,Q9UDR5,Q9P227,O60879,Q99626,O15120,Q96KG9,Q9BW27,Q6NUI2,O14939,Q5JTH9,P30559,P57678,Q9NW81,Q9BYX2,P78527,Q96JH7,Q9NZJ9,Q6ZXV5,Q9H269,Q92522,Q9H4A6,Q9Y6D5,P41587,Q8NFV4,Q9UBM1,O15055,O15111,Q8N9N2,Q6ZRQ5,Q15006,…
TF	Factor: Elf-1; motif: NANCCGGAAGTN; match class: 1	TF:M11451_1	3.62705e-10	9.44045	2130	1321	227	19917	Q9UPU5,O95214,O43929,P45877,P82921,P57678,Q9BYX2,Q96JH7,Q9NZJ9,Q9H269,Q9H4A6,Q86U38,Q8N5B7,O15055,Q92616,Q9UID3,Q14139,Q92636,Q8IWV7,Q9P253,Q9H3U1,Q9UL15,Q9Y3Y2,Q9H5Q4,P24278,Q8N1B4,Q96GQ5,Q99766,O75533,Q5VIR6,P35250,Q8TEX9,P57740,Q15021,Q92878,Q9Y5T4,Q13795,Q5BJD5,Q9Y3C4,P62333,O15151,Q9NXR5,Q9NVI1,Q9BXW9,Q96KA5,P12236,O14929,Q9UI12,Q13043,Q14669,P47897,O75794,O15530,Q15833,P49643,Q9H993,Q8IVV2,…
TF	Factor: GCMa:Erg; motif: ATGCGGGCGGAARKG	TF:M08487	5.00425e-10	9.30066	14054	1321	1046	19917	A3KMH1,Q9UPU5,Q5T5N4,Q9P1T7,O95214,O95260,Q05084,P61018,Q9Y3C7,Q29RF7,Q99633,P13498,O43929,P45877,Q92685,Q7Z3U7,Q86XE0,Q96EL2,Q9NTI5,O75694,Q9P2F5,P30038,Q96JA3,Q9ULK4,O94952,Q15386,O76094,Q9BXI3,Q9UPA5,P49754,Q9UDR5,Q9P227,O60879,Q99626,Q9UHV7,Q8N4U5,O15120,Q96KG9,O14939,Q5JTH9,P30559,P57678,Q9BYX2,Q9NZJ9,Q6ZXV5,Q9H269,Q92522,Q9H4A6,Q9Y6D5,Q86U38,P41587,Q8N5B7,Q8NFV4,O15055,Q8N9N2,Q6ZRQ5,Q15006,…
TF	Factor: GABP; motif: CACTTCCGGNNN	TF:M01258	5.1767e-10	9.28595	2860	1321	285	19917	Q9UPU5,O95214,Q9Y3C7,Q99633,Q7Z3U7,Q8NHU2,Q9NSV4,Q5JTH9,P82921,Q9H4A6,Q9Y6D5,Q8N5B7,O15055,O15111,P15735,Q6NUK1,Q92616,A6NHN6,Q9UID3,P21964,Q14139,Q9P253,Q9H3U1,Q9UNT1,Q8N1B4,Q96GQ5,Q5JPH6,Q13619,Q5VIR6,P50748,Q9NYU1,Q8TEX9,Q15021,Q92878,Q2M389,Q2YD98,Q13795,Q5BJD5,Q9Y3C4,O15439,Q6P996,Q14997,P62333,O15151,Q9BXW9,Q96KA5,Q9BT25,Q12789,P12236,O14929,Q9Y6K0,P54136,P40967,Q13043,Q9UI95,O43592,Q14669,…
TF	Factor: E2F-1; motif: NTTTCGCGCS	TF:M00940	5.68159e-10	9.24553	7873	1321	649	19917	Q5T5N4,Q9P1T7,O95260,Q05084,Q29RF7,Q99633,P45877,Q92685,Q7Z3U7,Q86XE0,Q96EL2,Q9NTI5,O75694,Q9P2F5,Q8NHU2,Q96JA3,Q15386,O76094,Q9UPA5,A0A1B0GUJ8,Q9NSV4,O60879,Q96KG9,P30559,P82921,P57678,Q9NW81,Q9BYX2,P78527,Q96JH7,Q6ZXV5,Q9H269,Q92522,Q9Y6D5,Q86U38,Q8NFV4,O15055,O15111,Q10469,Q9BQG0,O14975,Q13895,P15735,Q9BTW9,Q96EY7,Q6P9B6,Q9UBD5,Q8TAG9,Q9H9A6,Q14139,Q3ZCQ8,Q8N2Z9,Q9HCE6,P28702,P56192,Q5T160,Q9H…
TF	Factor: Churchill; motif: CGGGNN; match class: 1	TF:M00986_1	6.42142e-10	9.19237	10429	1321	819	19917	A3KMH1,Q9UPU5,O95214,O95260,Q05084,Q29RF7,P13498,P45877,Q7Z3U7,Q86XE0,O94768,Q96EL2,Q9NTI5,Q9P2F5,P30038,Q96JA3,Q9ULK4,O94952,O76094,Q9BXI3,Q96LD8,Q9UPA5,Q9P227,O60879,Q99626,Q9UHV7,Q8N4U5,O15120,Q96KG9,O14939,P57678,Q9BYX2,P78527,Q96JH7,Q9NZJ9,Q92522,Q9H4A6,Q9Y6D5,P41587,Q8N5B7,Q8NFV4,O15055,Q8N9N2,Q9H4G4,Q8ND83,Q10469,Q9BQG0,O75129,O14975,O60716,Q13895,P15735,Q9BTW9,O94925,Q6P9B6,Q96T76,Q92616,…
TF	Factor: GABP-alpha; motif: NRCCGGAAGTN	TF:M11415	6.49098e-10	9.18769	3289	1321	318	19917	Q9UPU5,O95214,Q9Y3C7,Q99633,Q7Z3U7,Q8NHU2,Q9NSV4,Q5JTH9,P82921,Q9NW81,Q9BYX2,Q9H4A6,Q9Y6D5,Q8N5B7,O15055,O15111,P15735,Q6NUK1,Q9UID3,P21964,Q14139,Q8IWV7,Q9P253,Q9H3U1,Q9UL15,Q9UNT1,Q12798,Q14204,Q8N1B4,Q96GQ5,Q99766,Q5JPH6,Q13619,P49917,Q5VIR6,P35250,Q9NYU1,Q8TEX9,Q15021,Q92878,Q2M389,Q2YD98,Q13795,Q56VL3,Q5BJD5,Q9Y3C4,Q6P996,Q14997,P62333,O76031,O15151,Q9BXW9,Q96KA5,Q12789,P12236,O14929,O75477,…
TF	Factor: GKLF; motif: NNCCMCRCCCN; match class: 1	TF:M12173_1	8.41655e-10	9.07487	4992	1321	445	19917	Q9UPU5,O95260,P61018,Q9Y3C7,P13498,O43929,P45877,O94768,Q96EL2,Q9NTI5,Q15386,Q96LD8,Q9P227,Q8N4U5,O15120,Q96KG9,Q6NUI2,O14939,P57678,Q9NW81,Q9BYX2,P78527,Q9H4A6,Q86U38,P41587,Q8N5B7,Q8NFV4,Q13895,Q9BTW9,Q6NUK1,O94925,Q96T76,Q8TAG9,Q3ZCQ8,P28702,Q9UIC8,P51159,Q9UL15,Q6H8Q1,Q8N5L8,Q9BSJ2,Q9Y3Y2,Q14204,Q8N1F7,Q96GQ5,P30536,Q93008,Q99766,Q13619,Q5VIR6,Q27J81,P35250,Q8IVH2,P20073,Q14166,P57740,P19784,…
TF	Factor: E2F1; motif: NNNNNGCGSSAAAN	TF:M08874	1.00476e-09	8.99794	7267	1321	606	19917	Q5T5N4,O95260,Q05084,Q29RF7,Q99633,O43929,Q92685,Q86XE0,Q96EL2,O75694,Q9P2F5,O94952,Q15386,O76094,Q9UPA5,Q9UDR5,O60879,Q96KG9,P82921,P57678,Q9BYX2,P78527,Q9H269,Q92522,Q9H4A6,Q9Y6D5,Q86U38,Q8NFV4,O15055,Q8N9N2,Q6ZRQ5,Q8N122,Q10469,Q9BQG0,O14975,Q13895,Q9BTW9,Q96EY7,Q6P9B6,Q9UBD5,Q8TAG9,P21964,Q3ZCQ8,Q8N2Z9,Q8IWV7,Q5T160,Q9H3U1,Q6H8Q1,Q9Y3Y2,Q12798,Q96A65,P24278,Q8N1B4,Q9H0A8,Q8N1F7,P30536,Q93008,…
TF	Factor: pax-6; motif: NYACGCNTSRNYGCNYN	TF:M11883	1.25561e-09	8.90114	13587	1321	1016	19917	Q9UPU5,Q5T5N4,Q9P1T7,O95260,Q05084,Q9Y3C7,Q29RF7,Q99633,P13498,O43929,P45877,Q92685,Q7Z3U7,Q86XE0,O94768,Q96EL2,Q9NTI5,O75694,P30038,Q96JA3,O94952,Q15386,O76094,Q96LD8,Q9UPA5,A0A1B0GUJ8,Q9UDR5,Q9P227,O60879,Q99626,Q9UHV7,Q8N4U5,O15120,Q96KG9,Q9BW27,Q6NUI2,O14939,Q5JTH9,P30559,P82921,P57678,Q9NW81,Q9BYX2,P78527,Q96JH7,Q9NZJ9,Q6ZXV5,Q9H269,Q9H4A6,Q86U38,P41587,Q8N5B7,Q6PIF6,Q8NFV4,Q6YHU6,O15055,O15…
TF	Factor: Elk-1:T-bet; motif: TCACACCGGAAGNN	TF:M08231	1.35074e-09	8.86943	6702	1321	566	19917	Q9UPU5,Q5T5N4,Q05084,Q9Y3C7,Q99633,P13498,O94768,O75694,Q8NHU2,O76094,Q9UPA5,A0A1B0GUJ8,Q9NSV4,P49754,Q96KG9,O14939,Q5JTH9,P30559,P82921,P57678,Q9NW81,Q9BYX2,Q96JH7,Q9NZJ9,Q9H269,Q92522,Q9H4A6,Q9Y6D5,Q86U38,P41587,Q6PIF6,Q6YHU6,O15055,O15111,Q8N9N2,Q8ND83,O14975,Q96T76,Q92616,Q9UBD5,A6NHN6,Q8NDH2,P21964,Q14139,P28702,P56192,Q5T160,P51159,Q9UL15,Q8N5L8,Q9BSJ2,Q12798,P24278,Q14204,Q8N1B4,O43166,Q9H…
TF	Factor: Net; motif: NRCCGGAAGTN	TF:M11439	1.42547e-09	8.84604	2580	1321	261	19917	Q9UPU5,O95214,Q99633,Q7Z3U7,Q8NHU2,Q5JTH9,P82921,Q9BYX2,Q9H4A6,Q8N5B7,O15055,O15111,P15735,Q6NUK1,Q9UID3,P21964,Q14139,Q8IWV7,Q9P253,Q9H3U1,Q9UNT1,Q12798,Q8N1B4,Q96GQ5,Q5JPH6,Q13619,P49917,Q5VIR6,Q9NYU1,Q8TEX9,Q15021,Q92878,Q2M389,Q13795,Q5BJD5,Q9Y3C4,Q6P996,Q14997,P62333,O15151,Q9BXW9,Q96KA5,Q12789,P12236,O14929,O75477,Q13043,Q14669,P05141,O75794,Q9UNE7,Q7Z460,Q6ZMV5,Q15388,Q5JVF3,Q9H993,Q9HD33,…
TF	Factor: ETV4; motif: ACCGGAAGTN; match class: 1	TF:M03982_1	1.59947e-09	8.79602	2026	1321	216	19917	Q9UPU5,Q99633,O43929,Q9NSV4,Q5JTH9,P82921,P57678,Q9BYX2,Q9NZJ9,Q9H269,Q9H4A6,Q9Y6D5,Q86U38,Q8N5B7,Q6YHU6,O15055,Q92616,Q9UID3,Q14139,Q92636,Q8IWV7,Q9P253,Q9H3U1,Q9H5Q4,Q8N1B4,Q96GQ5,Q99766,Q5JPH6,O75533,Q5VIR6,P35250,Q8TEX9,P57740,Q15021,Q92878,Q9Y5T4,Q2YD98,Q13795,Q5BJD5,Q9Y3C4,Q14997,P62333,O15151,Q9NXR5,Q9NVI1,Q96KA5,P12236,O14929,Q13043,O43592,Q9H0B6,Q14669,O75794,Q15833,Q9BV86,Q9H993,Q8IVV2,…
TF	Factor: Elk-1:Pax-5; motif: ACCGGAACYACGCWTSANYG	TF:M08225	1.67474e-09	8.77605	14162	1321	1050	19917	A3KMH1,Q9UPU5,Q5T5N4,Q9P1T7,O95214,O95260,Q05084,P61018,Q9Y3C7,Q29RF7,Q99633,P13498,O43929,Q92685,Q7Z3U7,Q86XE0,O94768,Q9NTI5,O75694,Q9P2F5,P30038,Q8NHU2,Q96JA3,O94952,O76094,Q9BXI3,Q96LD8,A0A1B0GUJ8,Q9NSV4,P49754,Q9P227,O60879,Q99626,O15120,Q96KG9,Q9BW27,Q6NUI2,O14939,Q5JTH9,P30559,P82921,P57678,Q9BYX2,P78527,Q9NZJ9,Q6ZXV5,Q9H269,Q92522,Q9H4A6,Q9Y6D5,Q86U38,P41587,Q8N5B7,Q6PIF6,Q8NFV4,Q6YHU6,O15…
TF	Factor: pax-6; motif: NYACGCNTSRNYGCNYN; match class: 1	TF:M11883_1	1.78372e-09	8.74867	7825	1321	643	19917	Q9UPU5,O95260,Q9Y3C7,Q29RF7,Q99633,O43929,P45877,Q86XE0,O94768,Q96EL2,O75694,P30038,Q15386,O76094,Q9UPA5,A0A1B0GUJ8,Q9UDR5,Q9P227,Q8N4U5,O15120,Q96KG9,Q6NUI2,O14939,P82921,P57678,Q9BYX2,P78527,Q96JH7,Q9NZJ9,Q86U38,P41587,Q8N5B7,Q8NFV4,O15055,O15111,Q6ZRQ5,Q9H4G4,Q10469,Q9BQG0,O60716,Q13895,P15735,O75578,Q9BTW9,Q96EY7,O60684,Q6NUK1,Q6P9B6,Q9UBD5,A6NHN6,Q6P9B9,Q92636,Q3ZCQ8,Q8N2Z9,Q5T160,Q9BRJ2,Q9H…
TF	Factor: AP-2; motif: MKCCCSCNGGCG	TF:M00189	2.04101e-09	8.69015	10687	1321	833	19917	A3KMH1,Q9UPU5,O95214,O95260,Q05084,P61018,Q9Y3C7,Q29RF7,Q99633,P13498,Q7Z3U7,O94768,Q96EL2,Q9NTI5,Q9P2F5,P30038,Q96JA3,O94952,Q15386,Q9UPA5,A0A1B0GUJ8,P49754,Q9P227,O60879,Q99626,Q9UHV7,O15120,Q96KG9,Q6NUI2,O14939,Q5JTH9,P57678,P78527,Q9NZJ9,Q6ZXV5,Q9H269,Q92522,Q9H4A6,Q9Y6D5,P41587,Q8N5B7,Q8NFV4,O15055,O15111,Q15006,Q9H4G4,Q8N122,Q8ND83,Q10469,Q9BQG0,P42345,O75129,O14975,P15735,Q9BTW9,Q9UJX4,O94…
TF	Factor: Elf-1; motif: NNANCCGGAAGTGS	TF:M09900	2.89694e-09	8.53806	5264	1321	462	19917	Q9UPU5,O95214,P61018,Q9Y3C7,Q99633,O43929,Q7Z3U7,Q9NTI5,O75694,Q8NHU2,O76094,Q9NSV4,Q5JTH9,P82921,P57678,Q9NW81,Q9BYX2,Q9H269,Q9H4A6,Q9Y6D5,Q86U38,Q8N5B7,Q8NFV4,Q9UBM1,Q6YHU6,O15055,O15111,Q10469,O75129,P15735,Q6NUK1,Q92616,A6NHN6,Q9UID3,P21964,Q14139,Q92636,P28702,Q9P253,Q9H3U1,P42704,Q9UNT1,Q9Y3Y2,Q12798,Q96A65,Q9H5Q4,Q8N1B4,O15235,Q96GQ5,Q93008,Q99766,Q5JPH6,Q13619,P49917,O75533,Q5VIR6,P50748,…
TF	Factor: E2F; motif: NNTTTCGCGCN	TF:M08875	3.0755e-09	8.51208	6260	1321	533	19917	Q5T5N4,Q9P1T7,O95260,Q05084,Q29RF7,Q99633,P45877,Q92685,Q7Z3U7,Q86XE0,Q96EL2,Q9NTI5,O75694,Q9P2F5,Q96JA3,O94952,Q15386,O76094,Q9UPA5,A0A1B0GUJ8,Q9UDR5,O60879,Q96KG9,O14939,P82921,P57678,Q9NW81,P78527,Q6ZXV5,Q9H269,Q92522,Q9Y6D5,Q86U38,O15055,Q6ZRQ5,Q10469,O14975,Q13895,Q9BTW9,Q96EY7,Q6P9B6,Q9UBD5,Q8TAG9,Q9H9A6,Q14139,Q3ZCQ8,Q8N2Z9,Q5T160,Q9H3U1,Q9UL15,Q6H8Q1,Q9BSJ2,Q9Y3Y2,Q12798,Q96A65,Q9H5Q4,Q9Y…
TF	Factor: NRF-1; motif: YGCGCMTGCGC	TF:M02102	3.18717e-09	8.49659	2040	1321	216	19917	P45877,Q86XE0,Q96LD8,Q9UPA5,P57678,P78527,Q96JH7,Q9NZJ9,Q9H269,Q8N9N2,Q9BQG0,Q13895,P15735,Q96EY7,Q96T76,Q6P9B9,Q8N2Z9,Q9BRJ2,Q9UNT1,Q6H8Q1,Q9H5Q4,Q9Y6J0,Q14204,O15235,P49917,O75533,A5YKK6,P52294,Q14166,P57740,O15121,Q2YD98,Q3SXM5,Q6P996,Q12768,Q9NYY8,Q00325,O76031,P36507,Q96KA5,Q12789,P12236,P31942,Q5VT52,Q9UNS1,Q9Y2K7,P51398,Q9NRX2,O60264,Q9NZ01,Q9UNE7,Q15388,Q68CZ6,Q8NF37,Q5T4F4,Q567U6,Q9UJX3,…
TF	Factor: E2F-1; motif: NKTSSCGC	TF:M00428	3.19418e-09	8.49564	9030	1321	723	19917	Q9P1T7,O95214,O95260,P61018,Q9Y3C7,Q29RF7,P45877,Q92685,Q86XE0,O94768,Q96EL2,Q9NTI5,O75694,Q9P2F5,Q8NHU2,Q96JA3,Q9ULK4,O94952,Q9BXI3,Q96LD8,Q9UPA5,A0A1B0GUJ8,Q9NSV4,P49754,Q9P227,Q99626,Q9UHV7,Q8N4U5,O15120,O14939,Q5JTH9,P30559,P82921,P57678,Q9NW81,P78527,Q9NZJ9,Q6ZXV5,Q9H269,Q92522,Q9H4A6,Q9Y6D5,Q86U38,Q8N5B7,Q8NFV4,O15055,Q6ZRQ5,Q15006,Q9H4G4,Q10469,O75129,O14975,O60716,O75578,Q9BTW9,O60684,Q6N…
TF	Factor: Sp1; motif: CCCCGCCCCN	TF:M00933	3.47525e-09	8.45901	9772	1321	772	19917	A3KMH1,Q9UPU5,O95214,O95260,Q05084,P61018,Q9Y3C7,Q99633,P13498,O43929,P45877,Q92685,Q7Z3U7,O94768,Q96EL2,Q9NTI5,Q8NHU2,Q96JA3,Q15386,O76094,Q9BXI3,Q96LD8,Q9P227,Q9UHV7,Q8N4U5,O15120,Q96KG9,O14939,Q5JTH9,P57678,Q9BYX2,Q9NZJ9,Q9H269,Q92522,P41587,Q8NFV4,Q9UBM1,O15055,Q8N9N2,Q15006,Q8N122,Q8ND83,Q9BQG0,P42345,O60716,Q13895,Q9BTW9,Q96EY7,O94925,Q6P9B6,Q96T76,A6NHN6,Q8TAG9,Q9UH62,P24468,P21964,Q6P9B9,…
TF	Factor: Elk-1; motif: AACCGGAAGTR	TF:M01163	3.57514e-09	8.44671	5326	1321	466	19917	O95214,O95260,Q9Y3C7,O43929,Q7Z3U7,O75694,Q8NHU2,Q9ULK4,O94952,O60879,Q9BW27,Q5JTH9,P82921,Q9NW81,P78527,Q9H269,Q6YHU6,O15055,O15111,Q8N9N2,Q15006,Q10469,Q9BQG0,P42345,O75129,O60716,P15735,O60684,Q6NUK1,Q9UJX4,Q9UID3,P21964,Q14139,Q9BVJ6,P28702,Q9P253,Q9BRJ2,Q9H3U1,P51159,P42704,Q9UL15,Q9UNT1,Q9BSJ2,Q9H5Q4,P24278,Q8N1B4,O43166,Q9H0A8,Q8N1F7,Q96GQ5,Q93008,Q99766,Q5JPH6,Q13619,O75533,Q5VIR6,Q27J81,…
TF	Factor: E2F; motif: TTTSGCGS	TF:M00426	4.13625e-09	8.38339	12013	1321	916	19917	Q9UPU5,Q9P1T7,O95214,O95260,P61018,Q29RF7,Q99633,P13498,Q92685,Q7Z3U7,Q86XE0,O94768,Q96EL2,Q9NTI5,O75694,Q9P2F5,P30038,Q96JA3,O94952,Q15386,O76094,A0A1B0GUJ8,Q9NSV4,P49754,Q9UDR5,O60879,Q99626,Q9BW27,Q6NUI2,O14939,P82921,P57678,Q9NW81,Q9BYX2,P78527,Q96JH7,Q9NZJ9,Q6ZXV5,Q9H269,Q92522,Q9H4A6,Q9Y6D5,Q86U38,Q8N5B7,Q6PIF6,Q8NFV4,O15055,O15111,Q15006,Q9H4G4,Q8N122,Q8ND83,P42345,O14975,O60716,Q13895,P15…
TF	Factor: ESE-1; motif: NWTRCGGAWGCN	TF:M11382	4.29925e-09	8.36661	10437	1321	815	19917	Q9UPU5,Q5T5N4,Q9P1T7,O95214,P61018,Q29RF7,Q99633,O43929,P45877,Q92685,Q7Z3U7,Q86XE0,Q9NTI5,O75694,Q8NHU2,Q9ULK4,O94952,Q15386,O76094,Q96LD8,P49754,Q9UDR5,Q9P227,Q99626,Q8N4U5,O15120,Q9BW27,Q5JTH9,P82921,P57678,Q9NW81,Q9BYX2,Q96JH7,Q9NZJ9,Q6ZXV5,Q9H269,Q92522,Q9H4A6,Q9Y6D5,Q86U38,P41587,Q8N5B7,Q8NFV4,Q6YHU6,O15111,Q8N9N2,Q15006,Q8ND83,Q10469,Q9BQG0,O75129,O14975,Q13895,P15735,Q96EY7,O60684,Q6NUK1,…
TF	Factor: CHD2; motif: TCTCGCGAG; match class: 1	TF:M04710_1	4.43887e-09	8.35273	11589	1321	889	19917	O95214,O95260,P61018,Q29RF7,P13498,P45877,Q92685,Q7Z3U7,O94768,Q9NTI5,Q9P2F5,Q8NHU2,Q96JA3,Q9ULK4,O94952,Q15386,O76094,Q9BXI3,Q96LD8,Q9UPA5,Q9UDR5,Q99626,Q9BW27,Q5JTH9,P82921,P57678,Q9NW81,Q9BYX2,P78527,Q9H269,Q92522,Q9Y6D5,Q86U38,Q8NFV4,Q9UBM1,Q6YHU6,O15111,Q8N9N2,Q6ZRQ5,Q15006,Q9H4G4,Q9BQG0,P42345,O75129,O14975,O60716,Q13895,O75578,O60684,Q6NUK1,Q9UJX4,O94925,Q6P9B6,Q96T76,A6NHN6,Q8TAG9,Q9UH62,…
TF	Factor: HES-7; motif: GNCACGYGNN; match class: 1	TF:M11066_1	4.73363e-09	8.32481	8227	1321	668	19917	O95214,O95260,Q05084,Q9Y3C7,Q29RF7,O43929,Q92685,Q86XE0,O94768,Q96EL2,P30038,O94952,Q15386,O76094,Q96LD8,A0A1B0GUJ8,O60879,Q99626,Q9UHV7,Q8N4U5,Q96KG9,Q9BW27,Q6NUI2,Q5JTH9,P57678,Q9NW81,Q9H269,Q92522,Q9Y6D5,P41587,Q6YHU6,O15055,Q15006,Q8N122,Q9BQG0,O14975,O60716,Q13895,P15735,Q9BTW9,Q96EY7,O60684,Q9UJX4,Q6P9B6,Q96T76,A6NHN6,Q9UH62,P24468,P21964,Q14139,Q92636,Q3ZCQ8,Q8N2Z9,Q9HCE6,Q9BVJ6,P28702,P56…
TF	Factor: BEN; motif: CWGCGAYA	TF:M01241	5.00244e-09	8.30082	7555	1321	622	19917	Q9UPU5,Q5T5N4,Q29RF7,Q99633,Q86XE0,O94768,Q96EL2,Q9NTI5,O75694,P30038,Q96JA3,O94952,Q9BXI3,Q96LD8,A0A1B0GUJ8,Q9NSV4,Q9UDR5,O60879,Q9BW27,Q6NUI2,Q5JTH9,P30559,P57678,Q9BYX2,P78527,Q9NZJ9,Q6ZXV5,Q9H269,Q6PIF6,Q6YHU6,O15111,Q8N9N2,Q9H4G4,Q10469,P42345,P15735,Q9BTW9,Q9UBD5,Q8TAG9,Q9UH62,P24468,Q9UID3,Q14139,Q3ZCQ8,Q8N2Z9,Q9HCE6,Q9BVJ6,P28702,P56192,Q5T160,Q9P253,Q9BRJ2,Q9H3U1,P51159,Q9UL15,Q9UNT1,Q6H…
TF	Factor: E2F; motif: TTTSGCGC	TF:M00050	6.61422e-09	8.17952	7130	1321	592	19917	Q9UPU5,Q9P1T7,P61018,Q29RF7,Q99633,P45877,Q7Z3U7,Q86XE0,O75694,P30038,Q96JA3,Q9ULK4,O94952,Q15386,O76094,A0A1B0GUJ8,Q9UDR5,Q6NUI2,P82921,P57678,Q9BYX2,P78527,Q6ZXV5,Q9H269,Q92522,Q9H4A6,Q86U38,O15055,O15111,Q8N122,Q10469,Q9BQG0,Q13895,P15735,Q9BTW9,O60684,Q6P9B6,Q96T76,Q9UBD5,A6NHN6,Q9H9A6,Q6P9B9,Q8N2Z9,Q9BVJ6,Q8IWV7,Q5T160,Q9P253,Q9H3U1,Q9UIC8,P51159,Q9UL15,Q6H8Q1,Q9BSJ2,Q96JG6,Q9Y3Y2,Q12798,Q9H…
TF	Factor: PEA3; motif: NACCGGAAGTN; match class: 1	TF:M11428_1	6.72077e-09	8.17258	2166	1321	225	19917	Q9UPU5,O43929,Q9NSV4,O14939,Q5JTH9,P82921,P57678,Q9BYX2,Q9NZJ9,Q9H269,Q9H4A6,Q9Y6D5,Q86U38,Q8N5B7,Q6YHU6,O15055,O75129,Q6NUK1,Q92616,Q9UID3,Q14139,Q92636,Q8IWV7,P28702,Q9P253,Q9H3U1,Q9H5Q4,Q8N1B4,Q96GQ5,Q99766,O75533,Q5VIR6,P35250,Q8TEX9,P57740,Q15021,Q92878,Q9Y5T4,Q2YD98,Q13795,Q5BJD5,Q9Y3C4,P62333,O15151,Q9NXR5,Q9NVI1,Q96KA5,P12236,O14929,Q9Y6K0,Q13043,O43592,Q9H0B6,Q14669,O75794,Q15833,Q9BV86,…
TF	Factor: Elf-1; motif: NAANCMGGAAGTGN	TF:M09605	6.78731e-09	8.1683	5835	1321	501	19917	Q9UPU5,O95214,P61018,Q9Y3C7,Q99633,O43929,P45877,Q92685,Q7Z3U7,Q9NTI5,Q8NHU2,O76094,A0A1B0GUJ8,Q9NSV4,Q5JTH9,P82921,P57678,Q9NW81,Q9BYX2,Q9H269,Q9H4A6,Q9Y6D5,Q86U38,Q8N5B7,Q9UBM1,Q6YHU6,O15055,O15111,O75129,P15735,Q6NUK1,Q92616,A6NHN6,Q9UID3,P21964,Q14139,Q92636,Q8IWV7,Q9P253,Q9H3U1,Q9UL15,Q9UNT1,Q9BSJ2,Q12798,Q9H5Q4,Q14204,Q9NV35,Q8N1B4,O15235,Q8N1F7,Q96GQ5,Q93008,Q99766,Q5JPH6,Q13619,P49917,O75…
TF	Factor: TR4; motif: ACCCCGS; match class: 1	TF:M04934_1	6.94058e-09	8.1586	15594	1321	1131	19917	A3KMH1,Q9UPU5,Q9P1T7,O95214,O95260,Q05084,P61018,Q9Y3C7,Q29RF7,Q99633,P13498,O43929,Q92685,Q7Z3U7,Q86XE0,Q96EL2,Q9NTI5,Q9P2F5,P30038,Q96JA3,Q9ULK4,O94952,Q15386,O76094,Q9BXI3,Q96LD8,Q9UPA5,A0A1B0GUJ8,Q9NSV4,P49754,Q9UDR5,Q9P227,O60879,Q9UHV7,Q8N4U5,O15120,Q96KG9,Q9BW27,Q6NUI2,O14939,Q5JTH9,P30559,P57678,Q9NW81,P78527,Q96JH7,Q9NZJ9,Q6ZXV5,Q9H269,Q92522,Q9H4A6,Q9Y6D5,Q86U38,P41587,Q8N5B7,Q6PIF6,Q8N…
TF	Factor: Elf-1; motif: NANSCGGAAGTR	TF:M11450	7.02487e-09	8.15336	5640	1321	487	19917	Q9P1T7,O95214,P61018,P13498,O43929,P45877,Q92685,Q7Z3U7,O75694,Q8NHU2,Q9ULK4,Q99626,O15120,Q6NUI2,O14939,Q5JTH9,Q9NW81,Q9BYX2,Q96JH7,Q9H269,Q8N5B7,Q8NFV4,O15055,O15111,Q10469,Q9BQG0,P15735,Q96EY7,O60684,Q6NUK1,Q96T76,Q92616,Q9UBD5,A6NHN6,Q9UID3,Q14139,Q92636,Q9BVJ6,Q5T160,Q9P253,Q9H3U1,P42704,Q9UL15,Q9UNT1,Q9BSJ2,Q96JG6,Q9Y3Y2,Q12798,Q96A65,Q9H5Q4,P24278,Q8N1B4,O43166,Q96GQ5,Q99766,Q5JPH6,Q13619,…
TF	Factor: Foxn2; motif: NNGCGTCNNNNNGACGCNN	TF:M11541	7.92823e-09	8.10082	5784	1321	497	19917	A3KMH1,O95260,Q05084,P45877,Q96EL2,O75694,Q9P2F5,Q96JA3,Q15386,O76094,Q96LD8,Q9UPA5,A0A1B0GUJ8,Q99626,Q9UHV7,Q96KG9,O14939,P82921,P57678,P78527,Q9H269,Q92522,Q9H4A6,Q86U38,P41587,O15111,Q6ZRQ5,Q15006,Q13895,Q9UJX4,O94925,Q6P9B6,Q9UBD5,P24468,Q9H9A6,Q9UID3,Q92636,Q3ZCQ8,Q8N2Z9,Q5T160,Q9UIC8,P51159,Q6H8Q1,Q8N5L8,Q9Y3Y2,Q14204,Q9H0A8,Q8N1F7,P30536,Q99766,Q13619,Q5VIR6,Q9NP92,P52294,Q8IVH2,Q15021,Q9B…
TF	Factor: SAP-1; motif: NRCCGGAWGYN	TF:M11437	9.87633e-09	8.0054	2803	1321	275	19917	Q9UPU5,O95214,Q99633,Q7Z3U7,Q8NHU2,Q5JTH9,P82921,Q9BYX2,Q9H4A6,Q9Y6D5,Q8N5B7,O15055,O15111,P42345,P15735,Q6NUK1,Q92616,Q9UID3,P21964,Q14139,Q8IWV7,Q9P253,Q9H3U1,Q9UNT1,Q12798,Q14204,Q8N1B4,Q96GQ5,Q5JPH6,Q13619,P49917,Q5VIR6,Q9NYU1,Q8TEX9,Q15021,Q92878,Q2M389,Q13795,Q5BJD5,Q9Y3C4,Q6P996,Q14997,P62333,O15151,Q9BXW9,Q96KA5,Q12789,P12236,O14929,Q9Y6K0,O75477,Q13043,Q9H0B6,Q14669,P05141,O75794,Q9UNE7,…
TF	Factor: E2F-4; motif: NGGCGGGAARN; match class: 1	TF:M07084_1	9.95984e-09	8.00175	5470	1321	474	19917	Q9UPU5,Q9P1T7,O95214,O95260,P61018,Q29RF7,Q99633,Q96EL2,Q9NTI5,O75694,P30038,O94952,Q15386,O76094,Q9UPA5,Q9NSV4,Q9UHV7,O15120,Q96KG9,Q9BW27,Q6NUI2,O14939,P78527,Q9H269,Q92522,Q9H4A6,Q9Y6D5,P41587,Q8NFV4,Q8N9N2,Q6ZRQ5,O75129,Q13895,P15735,Q96T76,Q8TAG9,Q8N2Z9,Q9HCE6,P28702,Q9P253,P51159,Q9UL15,Q9UNT1,Q6H8Q1,Q9BSJ2,P24278,P30536,Q93008,Q5JPH6,P50748,A5YKK6,Q27J81,Q8TE12,O75884,Q9NYU1,P52294,Q8IVH2,…
TF	Factor: TIEG1; motif: NCCCNSNCCCCGCCCCC; match class: 1	TF:M12351_1	1.0698e-08	7.9707	8242	1321	667	19917	Q9UPU5,Q05084,P61018,Q99633,P13498,O43929,P45877,Q7Z3U7,O94768,Q96EL2,Q9NTI5,Q96JA3,Q15386,Q96LD8,Q9UPA5,Q9UDR5,Q9P227,Q9UHV7,Q8N4U5,O15120,Q96KG9,O14939,P57678,Q9BYX2,P78527,Q9NZJ9,Q92522,Q9Y6D5,Q86U38,P41587,Q8NFV4,O15055,Q8N9N2,Q6ZRQ5,Q15006,Q8ND83,O75129,Q13895,P15735,Q9BTW9,O94925,Q6P9B6,Q96T76,A6NHN6,Q8TAG9,Q9UH62,P24468,Q9UID3,P21964,Q92636,Q3ZCQ8,Q9HCE6,P28702,Q9P253,Q9UIC8,P51159,P42704,…
TF	Factor: E2F; motif: TTTCGCGC	TF:M00425	1.0725e-08	7.9696	11168	1321	860	19917	A3KMH1,Q9UPU5,Q5T5N4,Q9P1T7,O95214,O95260,Q05084,P61018,Q29RF7,Q99633,P13498,Q92685,Q7Z3U7,Q86XE0,O94768,Q96EL2,Q9NTI5,O75694,Q9P2F5,P30038,Q96JA3,O94952,Q15386,O76094,A0A1B0GUJ8,Q9NSV4,Q9UDR5,O60879,Q99626,Q9BW27,Q6NUI2,O14939,P82921,P57678,Q9NW81,P78527,Q6ZXV5,Q9H269,Q92522,Q9H4A6,Q9Y6D5,Q86U38,Q8NFV4,O15111,Q15006,Q9H4G4,Q8ND83,Q9BQG0,P42345,O14975,O60716,Q13895,P15735,Q9BTW9,Q96EY7,O60684,Q6N…
TF	Factor: Sp1; motif: NWRGCCACGCCCMCN	TF:M12152	1.14217e-08	7.94227	7381	1321	608	19917	Q9UPU5,Q5T5N4,O95214,O95260,P61018,Q9Y3C7,P13498,O43929,P45877,Q7Z3U7,Q96EL2,Q9NTI5,Q8NHU2,Q96JA3,Q15386,Q96LD8,Q9P227,Q8N4U5,O15120,Q96KG9,Q6NUI2,O14939,Q5JTH9,P30559,P57678,Q9NW81,Q9BYX2,P78527,Q9NZJ9,Q9H269,Q92522,P41587,Q8N5B7,Q8NFV4,O15055,Q8N9N2,P42345,Q13895,P15735,Q9BTW9,O94925,Q96T76,Q8TAG9,Q9UID3,Q3ZCQ8,Q9HCE6,P28702,Q9P253,Q9UL15,Q9UNT1,Q6H8Q1,Q8N5L8,Q9BSJ2,Q9Y3Y2,Q12798,Q14204,Q9NV35,…
TF	Factor: WT1; motif: GNGGGGGCGGGG	TF:M03893	1.23828e-08	7.90718	8336	1321	673	19917	Q9UPU5,Q9P1T7,O95214,P61018,Q9Y3C7,P13498,O43929,P45877,O94768,Q96EL2,Q9NTI5,Q8NHU2,Q96JA3,Q15386,Q96LD8,Q9UPA5,Q9UDR5,Q9P227,O60879,Q9UHV7,Q8N4U5,Q96KG9,O14939,Q5JTH9,P57678,Q9BYX2,Q9NZJ9,Q9H269,Q92522,Q9H4A6,Q9Y6D5,P41587,Q8NFV4,O15055,Q8N9N2,Q15006,Q9H4G4,Q8ND83,P42345,O75129,O60716,Q13895,Q9BTW9,O94925,Q96T76,Q8TAG9,Q9UH62,P24468,Q9UID3,Q3ZCQ8,Q8N2Z9,Q9HCE6,Q9BVJ6,P28702,P56192,Q9P253,P51159,…
TF	Factor: Elk-1; motif: NRCCGGAAGTN; match class: 1	TF:M11433_1	1.38878e-08	7.85736	2281	1321	233	19917	Q9UPU5,O94952,Q5JTH9,P82921,Q9BYX2,Q96JH7,Q9H269,Q9H4A6,Q9Y6D5,Q86U38,Q8N5B7,Q6YHU6,O15055,Q15006,O75129,P15735,Q6NUK1,Q92616,Q9UID3,Q14139,Q8IWV7,P28702,Q9H3U1,P51159,Q9BSJ2,Q9H5Q4,Q8N1B4,Q96GQ5,Q93008,Q99766,O75533,Q5VIR6,P35250,Q8TEX9,P57740,Q15021,Q92878,Q2YD98,Q13795,Q5BJD5,Q9Y3C4,Q86YH6,P62333,O76031,O15151,Q9NXR5,Q9BXW9,Q96KA5,Q9BT25,P12236,O14929,Q9Y6K0,Q9UI12,Q13043,Q13506,Q9NTJ5,Q9UI95,…
TF	Factor: isx; motif: NTCRTTAA; match class: 1	TF:M10956_1	1.47927e-08	7.82995	3370	1321	318	19917	Q9P1T7,O95260,Q29RF7,Q9NTI5,Q96JA3,Q96LD8,P30559,P82921,P57678,Q9NZJ9,Q9H269,Q9H4A6,Q9Y6D5,Q6YHU6,Q8N9N2,Q15006,Q10469,O75129,Q13895,Q96EY7,O94925,Q96T76,Q92616,Q8N2Z9,P56192,O76090,Q9H3U1,Q9H5Q4,Q14204,P49917,Q8TE12,P52294,P20073,Q9BZQ4,P62745,Q92878,O15121,Q2M389,Q99986,Q2YD98,Q5BJD5,Q7Z3C6,Q86YH6,Q14008,Q12768,Q9NYY8,Q00325,Q9H583,Q9BXW9,P36507,P12236,Q00610,P31942,Q5VT52,O14929,O75177,P51398,…
TF	Factor: GABP-ALPHA; motif: RCCGGAARTNN	TF:M08917	1.50813e-08	7.82156	2724	1321	268	19917	O95214,Q7Z3U7,Q8NHU2,P49754,Q5JTH9,P82921,P78527,Q9H269,Q6YHU6,O15055,O15111,Q13895,P15735,Q6NUK1,Q9UID3,P21964,Q14139,Q9P253,Q9H3U1,Q9UNT1,Q9H5Q4,Q8N1B4,Q96GQ5,P30536,Q5JPH6,Q13619,Q5VIR6,Q9NYU1,Q8TEX9,Q15021,Q92878,Q2M389,Q13795,Q5BJD5,Q9Y3C4,O95470,Q6P996,Q14997,P62333,O15151,Q12860,Q9BXW9,Q96KA5,Q12789,P12236,O14929,Q13043,Q14669,P61619,O75794,Q9UNE7,Q7Z460,Q6ZMV5,O15530,Q15388,Q5JVF3,Q9BV86,…
TF	Factor: Foxn2; motif: NNGCGTCNNNNNGACGCNN; match class: 1	TF:M11541_1	1.53527e-08	7.81381	5526	1321	477	19917	A3KMH1,O95260,Q05084,P45877,Q96EL2,O75694,Q9P2F5,Q96JA3,Q15386,O76094,Q96LD8,Q9UPA5,A0A1B0GUJ8,Q99626,Q96KG9,O14939,P82921,P57678,P78527,Q9H269,Q92522,Q9H4A6,Q86U38,P41587,O15111,Q6ZRQ5,Q15006,Q13895,Q9UJX4,O94925,Q6P9B6,Q9UBD5,P24468,Q9UID3,Q92636,Q3ZCQ8,Q8N2Z9,Q5T160,Q9UIC8,P51159,Q6H8Q1,Q8N5L8,Q9Y3Y2,Q14204,Q9H0A8,Q8N1F7,P30536,Q99766,Q13619,Q5VIR6,Q9NP92,P52294,Q8IVH2,Q15021,Q9BZQ4,O14735,O15…
TF	Factor: ZIC4; motif: NNCCNCCCRYNGYGN	TF:M12227	1.55691e-08	7.80774	11151	1321	858	19917	Q9UPU5,Q5T5N4,Q9P1T7,O95214,O95260,Q05084,Q9Y3C7,Q29RF7,P13498,P45877,Q92685,Q7Z3U7,O94768,Q96EL2,Q9NTI5,Q9P2F5,P30038,Q96JA3,Q9ULK4,Q15386,O76094,Q9BXI3,Q96LD8,Q9UPA5,Q9NSV4,Q9UDR5,Q9P227,Q99626,Q9UHV7,Q8N4U5,O15120,Q96KG9,Q9BW27,Q6NUI2,O14939,Q5JTH9,P30559,P57678,P78527,Q9NZJ9,Q6ZXV5,Q9H269,Q92522,Q9H4A6,Q9Y6D5,P41587,Q8N5B7,Q6PIF6,Q8NFV4,O15055,Q9H4G4,Q8ND83,O75129,O14975,O60716,P15735,O75578,…
TF	Factor: E2F-1; motif: NTTTTGGCGCCAWWWN; match class: 1	TF:M11533_1	1.64504e-08	7.78382	8777	1321	702	19917	A3KMH1,Q5T5N4,O95260,Q05084,P61018,Q9Y3C7,Q29RF7,Q99633,P13498,O43929,P45877,Q92685,Q7Z3U7,Q86XE0,Q96EL2,Q9NTI5,O75694,Q9P2F5,Q8NHU2,Q9ULK4,O94952,Q15386,Q9BXI3,Q9UPA5,P49754,Q9UDR5,O60879,Q99626,Q9UHV7,Q96KG9,Q6NUI2,O14939,P57678,Q9BYX2,P78527,Q96JH7,Q6ZXV5,Q9H269,Q92522,Q9H4A6,Q86U38,Q8NFV4,Q6YHU6,O15055,Q15006,Q9H4G4,Q10469,Q9BQG0,O75129,O14975,O60716,Q13895,P15735,Q9BTW9,Q96EY7,Q6NUK1,Q6P9B6,…
TF	Factor: ELF1; motif: AACCCGGAAGTR	TF:M03966	1.78956e-08	7.74725	6662	1321	557	19917	Q9UPU5,Q9P1T7,O95214,Q05084,P61018,O43929,Q92685,Q7Z3U7,Q9NTI5,O75694,Q9P2F5,Q8NHU2,Q9ULK4,O94952,Q9NSV4,P49754,Q9BW27,Q5JTH9,P57678,Q9NW81,Q9BYX2,P78527,Q96JH7,Q9NZJ9,Q9H269,Q86U38,Q8N5B7,Q8NFV4,Q9UBM1,Q6YHU6,O15055,O15111,Q8N122,Q10469,Q9BQG0,O75129,P15735,Q96EY7,O60684,Q6NUK1,Q9UJX4,Q92616,A6NHN6,Q9UID3,Q14139,Q92636,Q8IWV7,P28702,P56192,Q9P253,Q9H3U1,Q9UIC8,P51159,P42704,Q9UNT1,Q6H8Q1,Q9BSJ2,…
TF	Factor: Erg; motif: NNACCGGAARTSN	TF:M09608	2.03183e-08	7.69211	8251	1321	666	19917	A3KMH1,O95214,O95260,Q9Y3C7,Q99633,O43929,Q92685,Q7Z3U7,O94768,Q96EL2,O75694,Q8NHU2,Q9ULK4,O94952,Q96LD8,Q9NSV4,P49754,O60879,Q9BW27,O14939,Q5JTH9,P30559,P82921,Q9NW81,P78527,Q9H269,Q86U38,P41587,Q6PIF6,Q6YHU6,O15055,O15111,Q8N9N2,Q15006,Q9H4G4,Q8N122,Q10469,Q9BQG0,P42345,O75129,O60716,Q13895,P15735,O60684,Q6NUK1,Q9UJX4,Q9UBD5,Q9UID3,P21964,Q14139,Q92636,Q9BVJ6,P28702,P56192,Q5T160,Q9P253,Q9BRJ2,…
TF	Factor: Kaiso; motif: GCMGGGRGCRGS	TF:M03876	2.11194e-08	7.67532	13737	1321	1019	19917	Q9UPU5,Q5T5N4,Q9P1T7,O95214,O95260,Q05084,P61018,Q9Y3C7,Q29RF7,Q99633,P13498,O43929,P45877,Q92685,Q7Z3U7,O94768,Q96EL2,Q9NTI5,Q9P2F5,P30038,Q96JA3,Q9ULK4,O94952,Q15386,Q9BXI3,Q96LD8,Q9UPA5,A0A1B0GUJ8,Q9UDR5,Q9P227,O60879,Q99626,Q9UHV7,Q8N4U5,O15120,Q96KG9,O14939,Q5JTH9,P82921,P57678,Q9BYX2,P78527,Q9NZJ9,Q6ZXV5,Q9H269,Q92522,Q9H4A6,Q9Y6D5,Q86U38,P41587,Q8N5B7,Q8NFV4,O15055,O15111,Q8N9N2,Q6ZRQ5,Q9H…
TF	Factor: GABP-alpha; motif: NACCGGAAGTN	TF:M11414	2.15623e-08	7.66631	2938	1321	284	19917	Q9UPU5,O95214,Q9Y3C7,Q7Z3U7,Q8NHU2,Q5JTH9,P82921,Q9NW81,Q9BYX2,Q9H4A6,Q8N5B7,Q6YHU6,O15055,O15111,P15735,Q6NUK1,Q9UID3,P21964,Q14139,Q8IWV7,Q9P253,Q9H3U1,Q9UL15,Q9UNT1,Q12798,Q8N1B4,Q96GQ5,Q99766,Q5JPH6,Q13619,P49917,Q5VIR6,P35250,Q9NYU1,Q8TEX9,Q15021,Q92878,Q2M389,Q13795,Q5BJD5,Q9Y3C4,Q6P996,Q14997,P62333,O76031,O15151,Q9BXW9,Q96KA5,Q12789,P12236,O14929,P40967,Q13043,Q14669,P05141,O75794,Q9UNE7,…
TF	Factor: Erm; motif: NRCMGGAAGTN	TF:M11422	2.38823e-08	7.62192	4711	1321	417	19917	A3KMH1,Q9UPU5,O95214,Q9Y3C7,Q99633,O43929,Q7Z3U7,O75694,Q8NHU2,Q5JTH9,P82921,Q9NW81,Q9BYX2,Q9H269,Q9H4A6,Q9Y6D5,Q8N5B7,O15055,O15111,Q15006,Q9BQG0,O75129,P15735,Q6NUK1,Q9UID3,P21964,Q14139,Q9BVJ6,Q8IWV7,P28702,Q9P253,Q9H3U1,P42704,Q9UL15,Q9UNT1,Q8N5L8,Q12798,Q9H5Q4,P24278,Q9NV35,Q8N1B4,Q96GQ5,Q99766,Q5JPH6,Q13619,P49917,O75533,Q5VIR6,P35250,Q9NYU1,Q8TEX9,Q15021,Q92878,Q6P3W7,Q2M389,Q13795,Q56VL3,…
TF	Factor: ER81; motif: NACCGGAAGTN	TF:M11420	2.57488e-08	7.58924	3241	1321	307	19917	O95214,O95260,Q9Y3C7,Q7Z3U7,Q8NHU2,Q5JTH9,P82921,Q9NW81,Q9BYX2,Q8N5B7,Q6YHU6,O15055,O15111,Q8N9N2,Q15006,P42345,P15735,Q6NUK1,Q9UID3,P21964,Q14139,P28702,Q9P253,Q9H3U1,Q9UL15,Q9UNT1,Q8N1B4,Q96GQ5,Q99766,Q5JPH6,Q13619,Q5VIR6,P35250,Q9NYU1,Q8TEX9,Q15021,Q92878,Q2M389,Q13795,Q5BJD5,Q9Y3C4,Q7Z3C6,Q6P996,Q14997,P62333,O76031,O15151,Q9BXW9,Q96KA5,Q12789,P12236,O14929,Q9Y6K0,Q9Y303,O75477,P40967,Q13043,…
TF	Factor: GABP; motif: VCCGGAAGNGCR	TF:M00341	3.07052e-08	7.51279	8296	1321	668	19917	A3KMH1,Q9UPU5,O95214,Q05084,P61018,Q9Y3C7,Q29RF7,Q99633,P45877,Q92685,Q7Z3U7,Q9NTI5,O75694,Q9P2F5,P30038,Q8NHU2,Q9ULK4,O94952,Q15386,O76094,Q9BXI3,Q9UPA5,Q9NSV4,Q9P227,O60879,Q9UHV7,O15120,Q96KG9,O14939,Q5JTH9,P82921,P57678,Q9NW81,Q96JH7,Q6ZXV5,Q9H269,Q92522,Q9H4A6,Q9Y6D5,P41587,Q8N5B7,Q9UBM1,O15055,O15111,Q6ZRQ5,Q9H4G4,Q8N122,Q10469,O14975,P15735,Q9BTW9,Q6NUK1,Q92616,A6NHN6,Q9UID3,P21964,Q14139,…
TF	Factor: GABP-alpha; motif: CACTTCCGG	TF:M04698	3.23496e-08	7.49013	3221	1321	305	19917	O95214,P61018,O43929,Q7Z3U7,O75694,Q6NUI2,Q5JTH9,Q9H269,O15055,O15111,Q10469,Q9BQG0,P15735,Q6NUK1,Q9UBD5,Q9UID3,Q14139,Q9BVJ6,Q5T160,Q9P253,Q9H3U1,P42704,Q9UL15,Q9UNT1,Q9BSJ2,Q96JG6,Q9Y3Y2,Q12798,Q96A65,Q9H5Q4,P24278,Q8N1B4,Q96GQ5,Q5JPH6,Q13619,O75533,Q5VIR6,P35250,Q9NYU1,Q8IVH2,Q8TEX9,Q15021,Q92878,Q2M389,Q13795,Q5BJD5,Q9Y3C4,Q99643,Q6P996,Q14997,P62333,Q12768,O15151,Q12860,Q9NVI1,Q9BXW9,Q96KA5,…
TF	Factor: SAP-1; motif: ACCGGAAGTNN	TF:M09607	3.27171e-08	7.48523	4762	1321	420	19917	Q9P1T7,O95214,P61018,O43929,Q92685,Q7Z3U7,O75694,Q9ULK4,Q6NUI2,Q5JTH9,Q9H269,Q6YHU6,O15055,O15111,Q15006,Q10469,Q9BQG0,O75129,O60716,P15735,Q6NUK1,Q9UBD5,Q9UID3,Q14139,Q92636,Q9BVJ6,P28702,Q5T160,Q9P253,Q9H3U1,P51159,P42704,Q9UL15,Q9UNT1,Q9BSJ2,Q96JG6,Q9Y3Y2,Q12798,Q96A65,Q9H5Q4,P24278,Q9NV35,Q8N1B4,Q8N1F7,Q96GQ5,Q5JPH6,Q13619,O75533,Q5VIR6,P35250,Q9NYU1,Q8IVH2,Q8TEX9,Q15021,Q92878,Q6P3W7,Q2M389,…
TF	Factor: E2F-4; motif: NNTTCCCGCCNN; match class: 1	TF:M04823_1	3.30368e-08	7.481	7916	1321	642	19917	Q9UPU5,Q9P1T7,O95214,O95260,P61018,Q29RF7,Q99633,O43929,Q7Z3U7,Q96EL2,Q9NTI5,O75694,P30038,Q96JA3,O94952,Q15386,O76094,Q9UPA5,Q9NSV4,Q9P227,O60879,Q9UHV7,Q8N4U5,O15120,Q96KG9,Q9BW27,Q6NUI2,O14939,P30559,P57678,P78527,Q9NZJ9,Q9H269,Q92522,Q9H4A6,Q9Y6D5,P41587,Q8NFV4,Q8N9N2,Q6ZRQ5,O75129,O14975,Q13895,P15735,Q9BTW9,Q6P9B6,Q96T76,Q8TAG9,Q8N2Z9,Q9HCE6,P28702,P56192,Q9P253,Q9BRJ2,P51159,P42704,Q9UL15,…
TF	Factor: BTEB2; motif: RGGGNGKGGN	TF:M07277	3.6088e-08	7.44264	8539	1321	684	19917	A3KMH1,Q9UPU5,Q9P1T7,O95214,Q05084,P61018,Q9Y3C7,Q99633,P13498,O43929,P45877,Q7Z3U7,O94768,Q96EL2,Q9NTI5,O76094,Q9BXI3,Q96LD8,Q9P227,Q8N4U5,O15120,Q96KG9,Q6NUI2,O14939,P57678,Q9BYX2,Q9NZJ9,Q9H269,P41587,Q8N5B7,Q8NFV4,O15055,Q8N9N2,Q8ND83,Q9BQG0,P42345,O60716,Q13895,Q9BTW9,O94925,Q6P9B6,Q96T76,Q8TAG9,Q9UH62,P24468,P21964,Q6P9B9,Q3ZCQ8,Q9HCE6,P28702,Q9P253,P42704,Q9UL15,Q6H8Q1,Q8N5L8,Q9BSJ2,Q9Y3Y2,…
TF	Factor: SP1; motif: NCCCCKCCCCC	TF:M07226	3.74006e-08	7.42712	8333	1321	670	19917	A3KMH1,Q9UPU5,Q05084,P61018,Q9Y3C7,P13498,O43929,P45877,Q92685,Q7Z3U7,O94768,Q96EL2,Q9NTI5,Q96JA3,O76094,Q9BXI3,Q96LD8,Q9P227,Q9UHV7,Q8N4U5,O15120,Q96KG9,O14939,Q5JTH9,P57678,Q9BYX2,Q9NZJ9,Q92522,P41587,Q8NFV4,Q9UBM1,O15055,Q6ZRQ5,Q8N122,Q8ND83,Q9BQG0,P42345,O60716,Q13895,Q9BTW9,O94925,Q6P9B6,Q96T76,A6NHN6,Q8TAG9,Q9UH62,P24468,Q6P9B9,Q3ZCQ8,Q8N2Z9,Q9BVJ6,P28702,Q9P253,P51159,P42704,Q9UL15,Q6H8Q1,…
TF	Factor: Nkx3-2; motif: NTCGTTAN; match class: 1	TF:M10625_1	4.03093e-08	7.39459	1326	1321	152	19917	Q96LD8,P82921,Q9NZJ9,Q9H4A6,Q6YHU6,O75129,Q96EY7,Q96T76,Q8N2Z9,P49917,Q8TE12,Q9BZQ4,P62745,Q7Z3C6,Q86YH6,Q14008,Q00325,Q00610,Q5VT52,O14929,P51398,Q9NTJ5,O95140,Q9NRX2,O60264,Q13416,P61619,O75794,Q7Z460,Q15388,Q9BQ95,Q9P289,Q9HD33,Q6ZRR7,Q9H6D7,Q9UJX3,Q9H490,P08754,Q6PGP7,Q14152,Q8WWY3,O95168,Q6ZR08,P42224,Q9NVU7,P16278,P78382,Q5W0V3,O95155,O75431,P28331,P42772,O96008,Q96ET8,Q9BTE7,Q8WU49,O60921,…
TF	Factor: Elf-1; motif: NANCCGGAAGTN	TF:M11449	5.01319e-08	7.29989	4339	1321	388	19917	Q9UPU5,O95214,P61018,O43929,Q92685,Q7Z3U7,O75694,Q8NHU2,Q9ULK4,P49754,Q5JTH9,Q9NW81,Q9BYX2,P78527,Q9H269,Q8NFV4,O15055,O15111,Q8N122,Q10469,P15735,Q6NUK1,Q92616,Q9UID3,Q14139,Q92636,P28702,Q9P253,Q9H3U1,Q9UIC8,P42704,Q9UNT1,Q9BSJ2,Q12798,Q96A65,Q9H5Q4,Q8N1B4,Q8N1F7,Q96GQ5,Q93008,Q99766,Q5JPH6,Q13619,P49917,Q5VIR6,Q9NYU1,Q8TEX9,P57740,Q15021,Q92878,O14735,Q2M389,Q2YD98,Q13795,Q5BJD5,Q9Y3C4,Q7Z3C6,…
TF	Factor: ER71:E2A; motif: CASSTGNACCGGAWRYN; match class: 1	TF:M08568_1	5.16884e-08	7.28661	15263	1321	1108	19917	A3KMH1,Q9UPU5,Q5T5N4,Q9P1T7,O95214,O95260,Q05084,P61018,Q9Y3C7,Q29RF7,Q99633,P13498,O43929,P45877,Q92685,Q7Z3U7,Q86XE0,O94768,Q96EL2,Q9NTI5,O75694,Q9P2F5,P30038,Q8NHU2,Q96JA3,O94952,O76094,Q9BXI3,Q96LD8,Q9UPA5,A0A1B0GUJ8,Q9NSV4,O60879,Q99626,Q9UHV7,Q8N4U5,O15120,Q96KG9,Q9BW27,Q6NUI2,O14939,Q5JTH9,P30559,Q9BYX2,P78527,Q96JH7,Q9NZJ9,Q6ZXV5,Q9H269,Q9H4A6,Q9Y6D5,Q86U38,P41587,Q8N5B7,Q6YHU6,O15055,O15…
TF	Factor: DP-1; motif: NRNNGGCGGGAANN	TF:M10098	5.20752e-08	7.28337	7103	1321	585	19917	Q9P1T7,P61018,Q29RF7,Q99633,P13498,P45877,O94768,Q96EL2,Q9NTI5,P30038,Q8NHU2,Q15386,Q96LD8,Q9UPA5,Q9NSV4,Q9P227,Q99626,Q9UHV7,O15120,Q96KG9,Q9BW27,Q6NUI2,O14939,P78527,Q9NZJ9,Q6ZXV5,Q9H269,Q92522,Q8NFV4,O15111,Q8N9N2,Q6ZRQ5,Q15006,Q13895,P15735,Q9UJX4,Q96T76,Q8TAG9,Q9UID3,Q92636,Q8N2Z9,Q9HCE6,P28702,P56192,Q9P253,P51159,Q9UL15,Q9UNT1,Q6H8Q1,Q9BSJ2,Q9Y3Y2,Q12798,Q96A65,P24278,Q14204,O15235,Q93008,…
TF	Factor: BSX; motif: NNCGTTAN	TF:M10591	6.09288e-08	7.21518	7851	1321	636	19917	A3KMH1,Q9UPU5,Q9P1T7,P61018,Q29RF7,Q99633,Q7Z3U7,O94768,Q9NTI5,Q9P2F5,P30038,Q8NHU2,Q96JA3,Q96LD8,A0A1B0GUJ8,Q9NSV4,O60879,Q99626,Q9UHV7,Q8N4U5,O15120,Q9BW27,P30559,P82921,P57678,Q9NZJ9,Q9H269,Q9H4A6,Q9Y6D5,Q9UBM1,Q6YHU6,O15111,Q8N9N2,Q15006,Q8N122,Q8ND83,Q10469,Q9BQG0,O75129,O14975,O60716,Q13895,Q9BTW9,Q96EY7,O94925,Q96T76,Q92616,Q9UBD5,Q9H9A6,Q6P9B9,Q3ZCQ8,Q8N2Z9,Q9BVJ6,P56192,Q5T160,Q9P253,O76…
TF	Factor: Sp1; motif: NNGGGGCGGGGNN; match class: 1	TF:M00932_1	8.38915e-08	7.07628	6076	1321	512	19917	Q9UPU5,O95214,O95260,Q05084,P61018,Q9Y3C7,P13498,O43929,P45877,O94768,Q96EL2,Q9NTI5,Q15386,O76094,Q96LD8,Q9UPA5,Q9P227,Q8N4U5,O15120,Q96KG9,Q6NUI2,O14939,P57678,Q9BYX2,Q9NZJ9,Q6ZXV5,Q9H269,Q9H4A6,P41587,Q8NFV4,O15055,Q13895,Q9BTW9,O94925,Q96T76,Q8TAG9,P21964,Q6P9B9,Q3ZCQ8,Q9HCE6,P28702,Q9P253,P51159,P42704,Q9UL15,Q6H8Q1,Q8N5L8,Q9BSJ2,Q96JG6,Q9Y3Y2,Q14204,Q9H0A8,Q8N1F7,Q96GQ5,P30536,Q99766,Q13619,…
TF	Factor: WT1; motif: CGCCCCCNCN	TF:M02036	8.94013e-08	7.04866	9820	1321	767	19917	A3KMH1,Q9UPU5,Q9P1T7,O95214,Q05084,P61018,Q9Y3C7,Q99633,P13498,O43929,P45877,Q7Z3U7,Q86XE0,O94768,Q96EL2,Q9NTI5,Q9P2F5,Q8NHU2,Q96JA3,O94952,Q15386,Q96LD8,Q9UPA5,Q9UDR5,Q9P227,O60879,Q9UHV7,Q8N4U5,O15120,Q96KG9,O14939,Q5JTH9,P57678,Q9BYX2,P78527,Q9NZJ9,Q6ZXV5,Q92522,Q9H4A6,Q9Y6D5,P41587,Q8N5B7,Q8NFV4,O15055,Q8N9N2,Q15006,Q8ND83,Q9BQG0,P42345,O75129,O60716,P15735,O75578,Q9BTW9,O94925,Q96T76,Q8TAG9,…
TF	Factor: AP-2beta; motif: NSCCNNNGGSN	TF:M11478	9.47581e-08	7.02338	10020	1321	780	19917	Q9UPU5,Q9P1T7,O95214,O95260,Q05084,Q29RF7,Q99633,P13498,P45877,Q7Z3U7,O94768,Q9NTI5,O75694,Q9P2F5,P30038,Q8NHU2,Q96JA3,O94952,Q15386,Q9BXI3,Q96LD8,Q9UPA5,Q9P227,O60879,Q99626,Q9UHV7,Q8N4U5,O15120,Q96KG9,Q6NUI2,O14939,Q5JTH9,P30559,P57678,P78527,Q96JH7,Q6ZXV5,Q9H269,Q92522,Q9H4A6,P41587,Q8N5B7,Q8NFV4,O15055,Q8N9N2,Q9H4G4,Q8N122,Q8ND83,Q10469,O75129,O14975,Q13895,Q9BTW9,O60684,Q9UJX4,O94925,Q6P9B6,…
TF	Factor: EKLF; motif: NGGGYGKGGCNNGG	TF:M09969	1.13722e-07	6.94416	4610	1321	406	19917	Q9UPU5,P61018,Q9Y3C7,P13498,P45877,Q7Z3U7,O94768,Q96EL2,Q9NTI5,O75694,Q15386,O76094,Q96LD8,Q9P227,Q8N4U5,O15120,Q96KG9,P57678,Q9BYX2,P78527,Q9NZJ9,Q92522,Q8N5B7,Q8NFV4,Q6ZRQ5,Q13895,Q9BTW9,O94925,Q6P9B6,Q96T76,Q8TAG9,Q6P9B9,Q3ZCQ8,P28702,Q6H8Q1,Q9BSJ2,Q9Y3Y2,Q14204,Q8N1F7,Q96GQ5,P30536,Q99766,Q13619,P50748,Q27J81,O75884,Q9NYU1,P52294,Q8IVH2,Q8TEX9,Q14166,P62745,O15121,P19784,Q6P3W7,Q6UWP2,Q2YD98,…
TF	Factor: c-Ets-1(p54); motif: NCMGGAWGYN	TF:M00032	1.20636e-07	6.91852	7921	1321	639	19917	A3KMH1,Q9UPU5,Q5T5N4,Q9P1T7,O95214,O95260,Q9Y3C7,Q99633,P13498,P45877,Q92685,Q7Z3U7,Q9P2F5,Q8NHU2,Q9ULK4,O94952,Q9UPA5,A0A1B0GUJ8,O14939,Q5JTH9,P82921,P57678,Q9NW81,Q9BYX2,Q96JH7,Q9NZJ9,Q6ZXV5,Q9H4A6,Q9Y6D5,Q86U38,Q8N5B7,Q9UBM1,Q6YHU6,O15055,O15111,Q8N9N2,Q15006,Q9H4G4,P42345,O75129,P15735,Q6NUK1,Q92616,A6NHN6,Q9UID3,Q8NDH2,P21964,Q14139,Q8IWV7,P28702,Q9P253,Q9H3U1,Q9UNT1,Q8N5L8,Q9BSJ2,Q12798,Q96…
TF	Factor: ESE-1; motif: NSMGGAARTN; match class: 1	TF:M01214_1	1.26636e-07	6.89744	2194	1321	222	19917	Q9UPU5,O95214,P49754,P30559,Q9H269,Q9H4A6,Q86U38,Q8N5B7,Q6YHU6,O15055,Q9BQG0,Q6NUK1,Q9UID3,Q14139,Q9BVJ6,Q8IWV7,Q9H3U1,Q9BSJ2,Q12798,Q9H5Q4,P24278,Q9NV35,Q8N1B4,Q96GQ5,Q5JPH6,Q13619,O75533,Q5VIR6,Q8TEX9,P57740,Q15021,Q92878,O14735,Q6P3W7,Q5BJD5,Q9Y3C4,Q6P996,Q9NXR5,Q9NVI1,Q9BXW9,Q96KA5,P12236,O14929,Q13043,P51398,Q659A1,Q8WUP2,Q14669,P05141,P47897,O15530,Q15833,Q5T4F4,Q9BZE1,Q8IVV2,Q9H490,Q15645,…
TF	Factor: ESE-1; motif: NSMGGAARTN; match class: 1	TF:M02055_1	1.26636e-07	6.89744	2194	1321	222	19917	Q9UPU5,O95214,P49754,P30559,Q9H269,Q9H4A6,Q86U38,Q8N5B7,Q6YHU6,O15055,Q9BQG0,Q6NUK1,Q9UID3,Q14139,Q9BVJ6,Q8IWV7,Q9H3U1,Q9BSJ2,Q12798,Q9H5Q4,P24278,Q9NV35,Q8N1B4,Q96GQ5,Q5JPH6,Q13619,O75533,Q5VIR6,Q8TEX9,P57740,Q15021,Q92878,O14735,Q6P3W7,Q5BJD5,Q9Y3C4,Q6P996,Q9NXR5,Q9NVI1,Q9BXW9,Q96KA5,P12236,O14929,Q13043,P51398,Q659A1,Q8WUP2,Q14669,P05141,P47897,O15530,Q15833,Q5T4F4,Q9BZE1,Q8IVV2,Q9H490,Q15645,…
TF	Factor: Erg; motif: NNACCGGAARTSN; match class: 1	TF:M09608_1	1.43985e-07	6.84168	2398	1321	238	19917	O95260,Q9Y3C7,Q8NHU2,O94952,P49754,Q5JTH9,P82921,Q9NW81,P78527,Q9H269,O15055,O15111,Q15006,P15735,O60684,Q6NUK1,Q9UID3,Q9BVJ6,P28702,P56192,Q9H3U1,P51159,Q9UL15,Q9H5Q4,Q8N1B4,Q9H0A8,O15235,Q93008,Q5JPH6,Q5VIR6,P35250,Q8TEX9,Q15021,Q92878,Q2YD98,Q5BJD5,Q9Y3C4,Q99643,Q14997,P62333,O76031,O15151,Q96KA5,P12236,Q9P2K8,O14929,Q9Y2K7,Q9Y303,Q13043,A6NJ78,Q9H0B6,Q14669,O75794,Q9UNE7,Q7Z460,O15530,Q15833,…
TF	Factor: BSX; motif: NNCGTTAN; match class: 1	TF:M10591_1	1.52543e-07	6.81661	2286	1321	229	19917	Q9P1T7,Q96LD8,P30559,P82921,P57678,Q9NZJ9,Q9H269,Q9H4A6,Q9Y6D5,Q6YHU6,Q8N9N2,Q15006,O75129,Q13895,Q96EY7,Q96T76,Q92616,Q8N2Z9,Q9H3U1,Q9H5Q4,P49917,Q8TE12,P20073,Q9BZQ4,P62745,Q92878,O15121,Q2M389,Q99986,Q7Z3C6,Q86YH6,Q14008,Q00325,Q9H583,Q9BXW9,P36507,P12236,Q00610,Q5VT52,O14929,P51398,Q9NTJ5,O95140,O43592,Q9NRX2,O60264,Q13416,P61619,O75794,Q7Z460,Q15388,Q9BQ95,Q9P289,Q9HD33,Q6ZRR7,Q9H6D7,Q9UJX3,…
TF	Factor: ERF; motif: ACCGGAARYN	TF:M02061	1.60873e-07	6.79352	2604	1321	254	19917	O43929,O75694,Q8NHU2,Q9ULK4,O15120,Q5JTH9,P82921,Q9H269,Q8NFV4,Q6YHU6,O15055,O15111,Q9BQG0,P15735,Q6NUK1,P21964,Q14139,Q9BVJ6,P42704,Q9UNT1,Q9H5Q4,P24278,Q8N1B4,Q96GQ5,Q13619,O75533,Q5VIR6,P35250,Q9NYU1,Q8TEX9,Q15021,Q9BZQ4,Q92878,Q2M389,Q13795,Q5BJD5,Q9Y3C4,Q14997,Q8N3P4,O15151,Q12860,Q9NVI1,Q9BXW9,Q96KA5,Q12789,P12236,O14929,Q13043,Q14669,P61619,P47897,Q9UNE7,Q7Z460,Q6ZMV5,Q15388,Q5JVF3,Q9BV86,…
TF	Factor: ATF-3; motif: GGCGCSSNSNGRTSACGTSA	TF:M04744	1.70651e-07	6.76789	10196	1321	790	19917	Q9P1T7,O95214,O95260,Q05084,P61018,Q9Y3C7,Q99633,P13498,O43929,P45877,Q92685,Q7Z3U7,O94768,Q9NTI5,O75694,Q9P2F5,P30038,Q15386,Q96LD8,Q9UPA5,A0A1B0GUJ8,Q9NSV4,Q9UDR5,Q9P227,Q99626,Q9UHV7,Q8N4U5,Q96KG9,O14939,Q5JTH9,P82921,P57678,P78527,Q96JH7,Q9NZJ9,Q9H269,Q92522,Q9H4A6,Q9Y6D5,Q86U38,P41587,Q8N5B7,Q8NFV4,Q9UBM1,Q6YHU6,O15055,Q8N9N2,Q15006,Q8N122,Q10469,P42345,O14975,O60716,Q13895,P15735,Q9BTW9,O60…
TF	Factor: AP2; motif: GCCYGSGGSN	TF:M08867	1.72087e-07	6.76425	10120	1321	785	19917	Q9UPU5,O95214,O95260,Q29RF7,Q99633,P13498,Q92685,O94768,Q96EL2,Q9NTI5,P30038,Q96JA3,O94952,Q15386,Q9BXI3,Q96LD8,Q9UPA5,Q9P227,O60879,Q99626,Q9UHV7,Q8N4U5,O15120,Q96KG9,O14939,Q5JTH9,P30559,P57678,P78527,Q96JH7,Q9NZJ9,Q6ZXV5,Q92522,Q9H4A6,P41587,Q8N5B7,Q8NFV4,O15055,Q9H4G4,Q8N122,Q8ND83,Q10469,Q9BQG0,O75129,O14975,O60716,Q13895,P15735,Q9BTW9,O60684,Q9UJX4,O94925,Q6P9B6,Q96T76,Q92616,Q8TAG9,Q9UH62,…
TF	Factor: CPBP; motif: GNNRGGGHGGGGNNGGGRN	TF:M09973	1.85534e-07	6.73158	10922	1321	837	19917	A3KMH1,Q9UPU5,Q9P1T7,O95214,O95260,Q05084,P61018,Q9Y3C7,Q29RF7,Q99633,P13498,O43929,P45877,Q92685,Q7Z3U7,Q86XE0,O94768,Q96EL2,Q9NTI5,P30038,Q8NHU2,Q15386,O76094,Q9BXI3,Q96LD8,Q9UPA5,P49754,Q9P227,O60879,Q9UHV7,Q8N4U5,O15120,Q96KG9,Q9BW27,O14939,P57678,Q9NW81,Q9BYX2,P78527,Q96JH7,Q9NZJ9,Q6ZXV5,Q92522,Q9H4A6,Q9Y6D5,P41587,Q8N5B7,Q8NFV4,Q8N9N2,Q6ZRQ5,Q8N122,Q8ND83,O60716,Q13895,P15735,Q9BTW9,Q6NUK1,…
TF	Factor: Fli-1; motif: ACCGGAAGYN; match class: 1	TF:M02073_1	1.89551e-07	6.72227	1495	1321	164	19917	Q9UPU5,Q99633,Q5JTH9,P82921,Q9BYX2,Q9H4A6,Q86U38,Q8N5B7,Q6YHU6,O15055,Q92616,Q9UID3,Q14139,Q8IWV7,P56192,Q9H3U1,Q8N1B4,O15235,Q96GQ5,Q99766,Q5JPH6,Q5VIR6,P35250,Q8TEX9,P57740,Q15021,Q92878,Q2YD98,Q13795,Q5BJD5,Q9Y3C4,Q99643,Q14997,P62333,O15151,Q9NXR5,Q96KA5,P12236,O14929,Q9Y6K0,Q9NTJ5,Q9H0B6,Q14669,O75794,Q15833,Q9H993,Q8IVV2,Q15047,P39748,P08754,Q9H0C5,Q9UHD2,Q9Y262,P58557,Q14833,P49589,Q969Z0,…
TF	Factor: Sp1; motif: GGGGCGGGGC	TF:M07063	2.03676e-07	6.69106	7736	1321	625	19917	A3KMH1,Q9UPU5,O95214,Q05084,P61018,Q9Y3C7,Q99633,P13498,O43929,P45877,Q7Z3U7,O94768,Q96EL2,Q9NTI5,Q96JA3,O76094,Q96LD8,Q9P227,Q8N4U5,O15120,Q96KG9,O14939,Q5JTH9,P57678,Q9BYX2,Q9NZJ9,P41587,Q8NFV4,O15055,Q8N9N2,Q8ND83,Q9BQG0,P42345,O60716,Q13895,Q9BTW9,O94925,Q6P9B6,Q96T76,Q8TAG9,Q9UH62,P24468,P21964,Q6P9B9,Q8N2Z9,Q9HCE6,Q9BVJ6,P28702,Q9P253,P51159,P42704,Q9UL15,Q6H8Q1,Q8N5L8,Q9BSJ2,Q96JG6,Q9Y3Y2,…
TF	Factor: Sp2; motif: GGGGCGGGG	TF:M10435	2.03676e-07	6.69106	7736	1321	625	19917	A3KMH1,Q9UPU5,O95214,Q05084,P61018,Q9Y3C7,Q99633,P13498,O43929,P45877,Q7Z3U7,O94768,Q96EL2,Q9NTI5,Q96JA3,O76094,Q96LD8,Q9P227,Q8N4U5,O15120,Q96KG9,O14939,Q5JTH9,P57678,Q9BYX2,Q9NZJ9,P41587,Q8NFV4,O15055,Q8N9N2,Q8ND83,Q9BQG0,P42345,O60716,Q13895,Q9BTW9,O94925,Q6P9B6,Q96T76,Q8TAG9,Q9UH62,P24468,P21964,Q6P9B9,Q8N2Z9,Q9HCE6,Q9BVJ6,P28702,Q9P253,P51159,P42704,Q9UL15,Q6H8Q1,Q8N5L8,Q9BSJ2,Q96JG6,Q9Y3Y2,…
TF	Factor: LIM-1; motif: NNCGTTAN	TF:M10999	2.21897e-07	6.65385	5955	1321	501	19917	A3KMH1,Q9UPU5,Q9P1T7,O95260,Q29RF7,Q99633,Q9NTI5,Q9P2F5,Q8NHU2,Q96JA3,Q96LD8,Q9NSV4,O60879,Q99626,Q9UHV7,Q8N4U5,Q9BW27,P30559,P82921,P57678,Q9H269,Q9H4A6,Q9Y6D5,Q6YHU6,O15111,Q8N9N2,Q15006,Q8ND83,Q10469,O75129,O14975,O60716,Q9BTW9,Q96EY7,O94925,Q96T76,Q92616,Q9UBD5,Q6P9B9,Q3ZCQ8,Q8N2Z9,Q9BVJ6,P56192,Q5T160,Q9P253,O76090,Q9H3U1,Q9UIC8,Q9UNT1,Q8N5L8,Q96JG6,Q9H5Q4,Q8N1B4,O15235,Q99766,Q13619,P49917,…
TF	Factor: E2F-1; motif: TTGGCGCGRAANNGNM	TF:M00938	2.29685e-07	6.63887	7376	1321	600	19917	Q9UPU5,Q5T5N4,Q9P1T7,Q05084,P61018,Q9Y3C7,Q29RF7,O43929,P45877,Q92685,Q86XE0,O94768,Q96EL2,Q9NTI5,O75694,Q9P2F5,Q96JA3,O94952,Q15386,Q9BXI3,Q96LD8,A0A1B0GUJ8,Q9NSV4,Q9UDR5,Q9P227,Q9UHV7,Q8N4U5,O15120,Q96KG9,Q6NUI2,P30559,P82921,P57678,Q9BYX2,P78527,Q9NZJ9,Q9H269,Q9H4A6,Q8N5B7,Q6YHU6,O15055,O15111,Q8N9N2,Q10469,P15735,Q9BTW9,Q96EY7,O60684,Q6NUK1,Q9UJX4,O94925,Q6P9B6,Q8TAG9,P24468,P21964,Q6P9B9,Q92…
TF	Factor: GCMa:PEA3; motif: ATRCGGGCGGAAGTR	TF:M08313	2.32547e-07	6.63349	15556	1321	1122	19917	A3KMH1,Q9UPU5,Q5T5N4,Q9P1T7,O95214,O95260,P61018,Q9Y3C7,Q29RF7,Q99633,P13498,P45877,Q92685,Q7Z3U7,Q96EL2,Q9NTI5,O75694,Q9P2F5,P30038,Q8NHU2,Q96JA3,O94952,Q15386,O76094,Q96LD8,Q9UPA5,P49754,Q9UDR5,Q9P227,O60879,Q99626,Q9UHV7,Q8N4U5,O15120,Q96KG9,Q9BW27,Q6NUI2,O14939,Q5JTH9,P82921,P57678,Q9NW81,P78527,Q96JH7,Q9NZJ9,Q6ZXV5,Q9H269,Q92522,Q9H4A6,Q9Y6D5,Q86U38,P41587,Q8N5B7,Q8NFV4,Q9UBM1,Q6YHU6,O15055,…
TF	Factor: ER81; motif: NNNGRCMGGAAGYRNNNNNNNS	TF:M09611	2.49085e-07	6.60365	2692	1321	260	19917	A3KMH1,Q9UPU5,Q9Y3C7,Q9NTI5,Q8NHU2,Q9NSV4,O15120,Q96KG9,Q5JTH9,P57678,Q9H4A6,Q9Y6D5,Q8N5B7,O15055,O15111,P15735,Q6NUK1,A6NHN6,Q14139,Q8IWV7,Q9H3U1,Q9UL15,Q9UNT1,Q9BSJ2,Q14204,Q9NV35,Q8N1B4,O43166,O15235,Q96GQ5,Q5JPH6,Q13619,Q5VIR6,P50748,P35250,Q9NYU1,Q15021,Q9Y5T4,Q6P3W7,Q2M389,Q2YD98,Q56VL3,Q5BJD5,Q9Y3C4,Q6P996,Q14997,O15151,Q9BXW9,Q96KA5,Q9BT25,P12236,Q00610,O14929,P40967,Q13043,Q13506,Q9UI95,…
TF	Factor: CREB,; motif: NTGACGTNA	TF:M00981	2.56e-07	6.59176	8437	1321	672	19917	Q9P1T7,O95214,O95260,Q05084,P61018,Q9Y3C7,P13498,Q7Z3U7,Q86XE0,Q96EL2,O94952,Q96LD8,Q9UPA5,A0A1B0GUJ8,Q9NSV4,Q9UDR5,Q9P227,Q8N4U5,O15120,Q96KG9,Q6NUI2,O14939,Q5JTH9,P82921,P57678,Q9NW81,Q9BYX2,Q6ZXV5,Q9H269,Q9H4A6,Q9Y6D5,Q86U38,Q6PIF6,Q8NFV4,Q6YHU6,O15111,Q6ZRQ5,Q15006,Q10469,O75129,O60716,Q13895,P15735,O60684,Q9UJX4,O94925,Q96T76,Q9UH62,Q9H9A6,Q9UID3,P21964,Q14139,Q6P9B9,Q3ZCQ8,Q8N2Z9,Q9BVJ6,Q8I…
TF	Factor: MOVO-B; motif: GNGGGGG	TF:M01104	2.64328e-07	6.57786	10336	1321	798	19917	A3KMH1,Q9UPU5,O95214,O95260,Q05084,Q29RF7,P13498,O43929,P45877,Q7Z3U7,Q86XE0,O94768,Q96EL2,Q9NTI5,Q9P2F5,P30038,Q8NHU2,Q9ULK4,O76094,Q9BXI3,Q96LD8,Q9UPA5,P49754,Q9UDR5,Q9P227,O60879,Q99626,Q9UHV7,Q8N4U5,O15120,Q6NUI2,O14939,P57678,Q9NW81,Q9BYX2,P78527,Q9NZJ9,Q92522,Q9H4A6,Q9Y6D5,P41587,Q8N5B7,Q8NFV4,O15055,Q8N9N2,Q9H4G4,Q8ND83,Q10469,Q9BQG0,O75129,O60716,Q13895,P15735,Q9BTW9,O94925,Q96T76,Q92616,…
TF	Factor: Sp1; motif: NGGGGGCGGGGYN; match class: 1	TF:M00196_1	2.78255e-07	6.55556	5949	1321	500	19917	Q9UPU5,O95214,O95260,Q05084,P61018,Q9Y3C7,P13498,O43929,P45877,O94768,Q96EL2,Q9NTI5,Q15386,O76094,Q96LD8,Q9P227,Q8N4U5,O15120,Q96KG9,Q6NUI2,O14939,P57678,Q9BYX2,Q9NZJ9,Q6ZXV5,Q9H269,Q86U38,P41587,Q8NFV4,O15055,Q15006,Q13895,Q9BTW9,O94925,Q96T76,Q8TAG9,Q9UH62,P21964,Q6P9B9,Q9HCE6,P28702,Q9P253,P51159,P42704,Q9UL15,Q6H8Q1,Q8N5L8,Q9BSJ2,Q96JG6,Q9Y3Y2,Q14204,Q9H0A8,Q8N1F7,Q96GQ5,P30536,Q99766,Q13619,…
TF	Factor: Sp1; motif: NGGGGCGGGGN; match class: 1	TF:M07395_1	2.85225e-07	6.54481	6376	1321	530	19917	Q9UPU5,O95260,Q05084,P61018,Q9Y3C7,P13498,O43929,P45877,O94768,Q96EL2,Q9NTI5,Q15386,O76094,Q96LD8,Q9P227,Q8N4U5,O15120,Q96KG9,Q6NUI2,O14939,P57678,Q9BYX2,Q9NZJ9,Q9H269,P41587,Q8NFV4,O15055,Q10469,Q13895,Q9BTW9,O94925,Q96T76,Q8TAG9,Q9UH62,P21964,Q6P9B9,Q9HCE6,P28702,Q9P253,P51159,P42704,Q9UL15,Q6H8Q1,Q8N5L8,Q9BSJ2,Q9Y3Y2,Q14204,Q9H0A8,Q8N1F7,Q96GQ5,P30536,Q99766,Q13619,Q27J81,Q96Q15,Q8IVH2,P20073,…
TF	Factor: Sp1; motif: NWRGCCMCGCCCMCN	TF:M12151	2.90298e-07	6.53716	6864	1321	564	19917	Q9UPU5,P61018,Q9Y3C7,P13498,O43929,P45877,Q7Z3U7,Q96EL2,Q9NTI5,Q8NHU2,Q96JA3,Q15386,Q96LD8,Q9P227,Q8N4U5,O15120,Q96KG9,Q6NUI2,O14939,P30559,P57678,Q9NW81,Q9BYX2,P78527,Q9NZJ9,Q9H269,P41587,Q8NFV4,O15055,Q8N9N2,P42345,Q13895,Q9BTW9,O94925,Q6P9B6,Q96T76,Q8TAG9,Q9UID3,Q3ZCQ8,Q9P253,Q9UIC8,Q9UL15,Q6H8Q1,Q8N5L8,Q9BSJ2,Q9Y3Y2,Q14204,Q9H0A8,Q8N1F7,Q96GQ5,P30536,Q93008,Q99766,Q5JPH6,Q5VIR6,P50748,Q27J81,…
TF	Factor: Elf-1; motif: NANGCGGAAGTR; match class: 1	TF:M11452_1	3.12076e-07	6.50574	1709	1321	181	19917	O95214,O43929,P45877,Q92685,Q8NHU2,P49754,Q9H269,Q8NFV4,O15055,Q9BQG0,P15735,Q96EY7,Q9UID3,Q14139,Q92636,Q9P253,Q9H3U1,Q96JG6,Q12798,Q9H5Q4,P24278,Q8N1B4,Q13619,Q5VIR6,Q8TEX9,Q15021,Q92878,Q99986,Q5BJD5,Q9Y3C4,P62333,O15151,Q9NXR5,Q9NVI1,Q9BXW9,Q9BT25,Q13043,Q659A1,Q14669,P47897,O15530,P49643,Q9BV86,Q9H490,Q96P16,Q15645,P08754,Q9Y262,O15479,Q99615,Q9NRG9,Q96Q11,Q8ND04,O96008,Q8TE77,P37268,Q9BTE7,…
TF	Factor: E2F-4; motif: GCGGGAAANA; match class: 1	TF:M02090_1	3.55696e-07	6.44892	6427	1321	533	19917	O95260,Q05084,P61018,O43929,P45877,Q86XE0,Q96EL2,Q9NTI5,P30038,O94952,Q15386,O76094,Q9UPA5,Q9UDR5,O60879,Q99626,Q9UHV7,O15120,Q96KG9,O14939,P57678,P78527,Q9H269,Q9H4A6,P41587,Q8NFV4,Q6ZRQ5,Q9H4G4,Q13895,P15735,Q9BTW9,O94925,Q8TAG9,P24468,Q14139,Q8N2Z9,Q9P253,Q9BRJ2,Q9H3U1,P42704,Q9UL15,Q9BSJ2,P24278,Q8N1B4,Q9H0A8,O15235,P30536,Q93008,Q5JPH6,P50748,A5YKK6,Q27J81,O75884,Q9NP92,Q9NYU1,Q96Q15,Q8IVH2,…
TF	Factor: PRX-2; motif: NNCRTTAN	TF:M10887	3.62579e-07	6.4406	5775	1321	487	19917	Q9UPU5,Q9P1T7,O95260,Q29RF7,Q99633,Q9NTI5,Q9P2F5,Q8NHU2,Q96JA3,Q96LD8,Q9NSV4,O60879,Q99626,Q9UHV7,Q8N4U5,Q9BW27,P30559,P82921,P57678,Q9H269,Q9H4A6,Q9Y6D5,Q6YHU6,O15111,Q8N9N2,Q15006,Q8ND83,Q10469,O75129,O14975,O60716,Q9BTW9,Q96EY7,O94925,Q96T76,Q92616,Q9UBD5,Q6P9B9,Q3ZCQ8,Q8N2Z9,Q9BVJ6,P56192,Q5T160,Q9P253,O76090,Q9H3U1,Q9UIC8,Q9UNT1,Q8N5L8,Q96JG6,Q9H5Q4,Q8N1B4,O15235,Q99766,Q13619,P49917,Q5VIR6,…
TF	Factor: PRX-2; motif: NKCGTTAN	TF:M10885	3.62579e-07	6.4406	5775	1321	487	19917	Q9UPU5,Q9P1T7,O95260,Q29RF7,Q99633,Q9NTI5,Q9P2F5,Q8NHU2,Q96JA3,Q96LD8,Q9NSV4,O60879,Q99626,Q9UHV7,Q8N4U5,Q9BW27,P30559,P82921,P57678,Q9H269,Q9H4A6,Q9Y6D5,Q6YHU6,O15111,Q8N9N2,Q15006,Q8ND83,Q10469,O75129,O14975,O60716,Q9BTW9,Q96EY7,O94925,Q96T76,Q92616,Q9UBD5,Q6P9B9,Q3ZCQ8,Q8N2Z9,Q9BVJ6,P56192,Q5T160,Q9P253,O76090,Q9H3U1,Q9UIC8,Q9UNT1,Q8N5L8,Q96JG6,Q9H5Q4,Q8N1B4,O15235,Q99766,Q13619,P49917,Q5VIR6,…
TF	Factor: NRF-1; motif: SYGCGCMTGCGCRNNGSN	TF:M09641	4.26227e-07	6.37036	3253	1321	302	19917	P45877,Q86XE0,Q9P2F5,Q96JA3,Q15386,Q96LD8,Q9UPA5,P82921,P57678,P78527,Q96JH7,Q9H269,Q92522,P41587,Q8N9N2,Q9BQG0,Q13895,P15735,Q96EY7,Q6P9B6,Q96T76,Q14139,Q6P9B9,Q9BRJ2,Q6H8Q1,Q8N5L8,Q9Y3Y2,Q9H5Q4,Q9Y6J0,Q14204,Q9NV35,O15235,P49917,O75533,A5YKK6,O75884,P52294,Q14166,P57740,O15121,Q2YD98,Q5BJD5,Q3SXM5,O95470,Q6P996,Q14738,O60443,Q12768,Q9NYY8,Q00325,O76031,P36507,Q96KA5,Q9BT25,Q12789,P12236,O00429,…
TF	Factor: Erm; motif: ACCGGAAGTN; match class: 1	TF:M02069_1	4.64853e-07	6.33268	1975	1321	202	19917	Q9UPU5,Q9Y3C7,Q8NHU2,Q9NSV4,O14939,Q5JTH9,P82921,P57678,Q9BYX2,Q9H4A6,Q9Y6D5,Q86U38,Q8N5B7,Q6YHU6,O15055,O15111,Q92616,Q9UID3,Q14139,Q92636,Q8IWV7,Q9P253,Q9H3U1,Q8N1B4,Q96GQ5,Q93008,Q99766,Q5VIR6,P57740,Q15021,O43175,Q92878,Q9Y5T4,Q2YD98,Q13795,Q5BJD5,Q9Y3C4,Q14997,P62333,O15151,Q9NXR5,Q9NVI1,Q96KA5,P12236,O14929,Q9Y6K0,O43592,Q9NRX2,Q9H0B6,Q14669,O75794,Q9UNE7,O15530,Q15833,Q9BV86,Q9H993,Q8IVV2,…
TF	Factor: E2F-6; motif: NGGGCGGGARRNN	TF:M09895	4.74992e-07	6.32331	7857	1321	631	19917	Q9P1T7,O95260,P61018,Q9Y3C7,Q29RF7,Q99633,O43929,O94768,Q96EL2,Q9NTI5,O75694,P30038,Q8NHU2,Q15386,Q96LD8,Q9UPA5,Q9NSV4,Q9UDR5,Q9P227,Q99626,Q9UHV7,O15120,Q96KG9,Q9BW27,Q6NUI2,O14939,Q9BYX2,Q9NZJ9,Q6ZXV5,Q9H269,Q92522,Q9Y6D5,P41587,Q6PIF6,Q8NFV4,O15111,Q8N9N2,Q6ZRQ5,Q15006,O75129,O60716,Q13895,P15735,Q9BTW9,Q9UJX4,O94925,Q6P9B6,Q96T76,Q92616,A6NHN6,Q8TAG9,Q8N2Z9,Q9HCE6,P28702,Q9P253,P51159,Q9UL15,…
TF	Factor: REX-1; motif: GGCMGCCATTTT	TF:M10119	4.88468e-07	6.31116	1902	1321	196	19917	Q9UPU5,Q92685,Q96EL2,Q9NTI5,O94952,Q9NW81,Q9H4A6,Q9Y6D5,Q8N122,Q3ZCQ8,P28702,Q9BRJ2,Q9Y3Y2,Q96A65,O15235,Q93008,P50748,A5YKK6,O75884,Q9NP92,Q5VW36,O96028,Q99643,Q86YH6,Q9NXR5,Q9NVR0,Q5VT52,Q9Y2K7,Q92552,O75177,P51398,Q659A1,Q15031,P61619,Q15833,Q9BQ95,Q5T4F4,Q9HD33,Q9BYD6,Q8IVV2,Q9UJX3,Q9P2H0,Q96P16,O43156,Q5VSL9,Q14152,Q9H0H5,Q8WVM8,P27540,Q99615,Q9Y679,Q9NR80,Q13505,Q9UMN6,O95155,P28331,P78344,…
TF	Factor: E2F-3:FOXI1; motif: NGACACCGCGCCCAC; match class: 1	TF:M08208_1	5.16885e-07	6.28661	7175	1321	584	19917	Q9UPU5,Q9P1T7,O95214,O95260,Q05084,P61018,Q9Y3C7,P13498,O43929,P45877,Q9NTI5,Q9P2F5,Q96JA3,O94952,Q15386,Q96LD8,Q9UDR5,Q9P227,O15120,Q96KG9,Q9BW27,Q6NUI2,P82921,Q9NW81,P78527,Q92522,Q9H4A6,Q86U38,P41587,Q8N5B7,Q8NFV4,O15055,Q6ZRQ5,Q15006,Q8N122,Q8ND83,Q10469,O75129,Q13895,O75578,Q9BTW9,O60684,Q6NUK1,O94925,Q6P9B6,Q96T76,P21964,Q6P9B9,Q92636,Q8N2Z9,Q9HCE6,Q9BVJ6,P56192,Q9BRJ2,Q9H3U1,Q9UIC8,P51159,…
TF	Factor: ATF-3; motif: GGCGCSSNSNGRTSACGTSA; match class: 1	TF:M04744_1	5.40881e-07	6.2669	4937	1321	426	19917	O95214,O95260,P61018,Q9Y3C7,P13498,P45877,Q7Z3U7,O94768,Q9P2F5,Q96LD8,Q9UPA5,A0A1B0GUJ8,Q9NSV4,Q9UDR5,Q8N4U5,Q96KG9,Q5JTH9,P57678,P78527,Q9NZJ9,Q9H269,Q9H4A6,Q9Y6D5,Q8NFV4,Q6YHU6,O15055,Q8N9N2,Q15006,O14975,O60716,Q13895,P15735,Q9UH62,Q14139,Q6P9B9,Q9BVJ6,O76090,Q9UL15,Q9UNT1,Q9BSJ2,Q9Y3Y2,Q9Y6J0,P24278,Q14204,Q9H0A8,Q8N1F7,Q93008,Q5JPH6,Q13619,P49917,O75533,Q5VIR6,A5YKK6,P35250,Q9NYU1,Q96Q15,Q9B…
TF	Factor: etv3; motif: ACCGGAAGYN	TF:M02068	5.45572e-07	6.26315	3485	1321	319	19917	O95214,Q9Y3C7,Q99633,O43929,Q7Z3U7,O75694,Q8NHU2,Q9ULK4,O15120,Q5JTH9,P82921,Q9NW81,Q9BYX2,Q96JH7,Q9H269,Q9H4A6,Q8N5B7,Q8NFV4,Q6YHU6,O15055,O15111,Q8ND83,Q9BQG0,P15735,Q6NUK1,Q9UID3,P21964,Q14139,Q9BVJ6,Q9H3U1,P42704,Q9UL15,Q9UNT1,Q9H5Q4,P24278,Q8N1B4,Q96GQ5,Q99766,Q5JPH6,Q13619,O75533,Q5VIR6,P35250,Q9NYU1,Q8TEX9,Q15021,Q9BZQ4,Q2M389,Q13795,Q5BJD5,Q9Y3C4,Q6P996,Q14997,P62333,Q8N3P4,O76031,O15151,…
TF	Factor: NRF-1; motif: GCGCMTGCGCN	TF:M07052	5.56386e-07	6.25462	2141	1321	215	19917	P45877,Q86XE0,Q9UPA5,P57678,P78527,Q96JH7,Q9H269,P41587,Q8N9N2,Q9BQG0,P15735,Q96T76,Q14139,Q6P9B9,Q9BRJ2,Q6H8Q1,Q9Y6J0,Q14204,O15235,P49917,O75533,A5YKK6,Q14166,P57740,O15121,Q2YD98,Q3SXM5,Q6P996,Q12768,Q9NYY8,Q00325,O76031,P36507,Q96KA5,Q12789,P12236,P31942,Q5VT52,Q9UNS1,Q9Y2K7,P51398,Q9NRX2,O60264,Q9NZ01,Q9UNE7,Q7Z460,Q15388,Q8NF37,Q5T4F4,Q567U6,Q9UJX3,O95104,Q96QK1,P23919,Q13155,Q6PGP7,Q9UHD2,…
TF	Factor: Fli-1; motif: NACCGGATATCCGGTN; match class: 1	TF:M11401_1	5.72454e-07	6.24226	11904	1321	897	19917	A3KMH1,Q9UPU5,Q5T5N4,O95214,Q05084,Q9Y3C7,Q29RF7,Q99633,P13498,O43929,P45877,Q92685,Q7Z3U7,O94768,O75694,Q9P2F5,P30038,Q8NHU2,Q9ULK4,O94952,Q15386,O76094,Q9BXI3,Q96LD8,Q9UPA5,Q9NSV4,Q9P227,Q8N4U5,O15120,Q9BW27,Q6NUI2,O14939,Q5JTH9,P30559,P57678,Q9NW81,Q9BYX2,P78527,Q6ZXV5,Q9H269,Q92522,Q9H4A6,P41587,Q6PIF6,Q6YHU6,O15055,O15111,Q8N9N2,Q6ZRQ5,Q15006,Q9H4G4,Q8ND83,Q10469,Q9BQG0,P42345,O75129,O60716,…
TF	Factor: LHX4; motif: NNCRTTAN; match class: 1	TF:M11005_1	5.7516e-07	6.24021	4253	1321	376	19917	Q9P1T7,O95260,Q29RF7,Q9NTI5,Q96JA3,Q96LD8,P30559,P82921,P57678,Q96JH7,Q9NZJ9,Q9H269,Q9H4A6,Q9Y6D5,Q6YHU6,Q8N9N2,Q15006,Q10469,O75129,Q13895,Q96EY7,O94925,Q96T76,Q92616,Q9UBD5,Q8N2Z9,P56192,Q5T160,O76090,Q9H3U1,Q9H5Q4,Q14204,P49917,Q8TE12,Q9NP92,Q9NYU1,P52294,P20073,Q9BZQ4,P62745,Q92878,O15121,Q2M389,Q99986,Q2YD98,Q5BJD5,Q7Z3C6,O96028,Q86YH6,Q14008,Q12768,Q9NYY8,Q00325,Q9H583,Q9BXW9,P36507,P12236,…
TF	Factor: TEF-3:ER81; motif: ACCGGAAATRCC	TF:M08423	5.80211e-07	6.23641	3888	1321	349	19917	A3KMH1,Q9UPU5,O95214,O95260,Q29RF7,Q7Z3U7,Q96EL2,O75694,O94952,P49754,Q5JTH9,P30559,P82921,P78527,Q9H269,Q86U38,Q8NFV4,Q6YHU6,O15055,O15111,Q9BQG0,Q13895,O60684,Q6NUK1,Q9UBD5,Q9UID3,Q14139,Q9BVJ6,Q5T160,Q9P253,Q9H3U1,Q9UIC8,P51159,Q9UNT1,Q9BSJ2,Q8N1B4,Q96GQ5,P30536,Q5JPH6,Q13619,Q5VIR6,Q27J81,Q9NYU1,P52294,Q8TEX9,Q15021,O43175,Q92878,Q5VW36,Q2M389,Q99986,Q2YD98,Q13795,Q5BJD5,Q9Y3C4,Q99643,Q3SXM5,…
TF	Factor: YY1; motif: NNCGCCATTNN; match class: 1	TF:M03924_1	6.54392e-07	6.18416	3744	1321	338	19917	Q5T5N4,O95260,Q92685,Q96EL2,O94952,Q15386,O76094,Q9UPA5,P49754,Q9UHV7,Q9BW27,Q5JTH9,P57678,Q92522,Q9Y6D5,Q8N5B7,Q6YHU6,Q8N9N2,Q8N122,Q10469,O14975,Q13895,Q96EY7,O60684,Q6NUK1,P24468,Q9UID3,P21964,Q3ZCQ8,Q9HCE6,Q8IWV7,Q9Y3Y2,Q8N1B4,Q8N1F7,Q93008,Q5JPH6,Q13619,O75533,P50748,A5YKK6,Q9NYU1,P52294,P62745,Q92878,Q2M389,Q99986,Q3SXM5,Q14738,Q00325,Q9UBP6,O15151,Q9BT25,Q00610,P31942,Q9NVR0,Q5VT52,Q9Y2K7,…
TF	Factor: ER71; motif: NACCGGAARTN	TF:M11413	7.18315e-07	6.14369	2122	1321	213	19917	O95214,Q7Z3U7,Q8NHU2,Q5JTH9,P82921,Q6YHU6,O15055,O15111,P15735,Q6NUK1,Q9UID3,P21964,Q14139,Q9P253,Q9H3U1,Q9UNT1,Q8N1B4,Q96GQ5,Q5JPH6,Q13619,Q5VIR6,Q9NYU1,Q8TEX9,Q15021,Q92878,Q2M389,Q13795,Q5BJD5,Q9Y3C4,Q6P996,Q14997,P62333,O15151,Q9BXW9,Q96KA5,Q12789,P12236,O14929,Q13043,Q14669,O75794,Q9UNE7,Q7Z460,Q15388,Q5JVF3,Q9BV86,Q9HD33,Q9H4H8,Q8IVV2,O43156,P08754,Q9UHD2,Q9H0H5,Q9Y262,Q9NVU7,Q9BPX3,P58557,…
TF	Factor: YY1; motif: CAANATGGCGGC	TF:M10436	7.24822e-07	6.13977	8301	1321	660	19917	Q9UPU5,Q5T5N4,O95260,P61018,Q9Y3C7,Q92685,Q96EL2,Q9NTI5,Q9P2F5,Q8NHU2,O94952,Q15386,O76094,Q9BXI3,Q9UPA5,A0A1B0GUJ8,P49754,Q99626,Q9UHV7,Q8N4U5,Q9BW27,Q6NUI2,Q5JTH9,P82921,P57678,Q9NW81,Q9BYX2,P78527,Q96JH7,Q9H269,Q92522,Q9H4A6,Q9Y6D5,Q86U38,Q8N5B7,Q8NFV4,Q8N122,Q8ND83,Q10469,O75129,O14975,O60716,P15735,O75578,Q96EY7,O60684,Q6NUK1,Q9UJX4,Q6P9B6,Q96T76,Q92616,Q8TAG9,P24468,Q9UID3,P21964,Q3ZCQ8,Q9H…
TF	Factor: Sp2; motif: GYCCCGCCYCYNNNN	TF:M07129	7.31881e-07	6.13556	6297	1321	522	19917	Q9UPU5,P61018,Q9Y3C7,P13498,O43929,P45877,O94768,Q96EL2,Q9NTI5,P30038,Q96JA3,O76094,Q96LD8,Q9P227,Q8N4U5,O15120,Q96KG9,O14939,Q5JTH9,P57678,Q9BYX2,Q9NZJ9,Q8NFV4,O15055,Q8N9N2,Q8ND83,P42345,O60716,Q9BTW9,O94925,Q6P9B6,Q96T76,Q8TAG9,Q9UH62,P24468,Q6P9B9,Q8N2Z9,P56192,Q9P253,P51159,Q9UL15,Q9UNT1,Q6H8Q1,Q8N5L8,Q9BSJ2,Q9Y3Y2,Q14204,Q9H0A8,Q8N1F7,Q96GQ5,P30536,Q99766,Q5JPH6,Q13619,Q27J81,O75884,P35250,…
TF	Factor: RUNX2; motif: WRACCGCANWAACCGCAN; match class: 1	TF:M04107_1	7.65074e-07	6.1163	6513	1321	537	19917	Q9UPU5,Q9P1T7,O95260,P61018,Q29RF7,Q99633,P13498,Q86XE0,O94768,Q9NTI5,O75694,Q9P2F5,Q96JA3,O76094,Q96LD8,Q9P227,O60879,Q99626,Q9UHV7,O15120,P30559,P82921,P57678,P78527,Q96JH7,Q9NZJ9,Q6ZXV5,Q9H269,Q92522,Q9H4A6,P41587,O15055,Q8N9N2,Q15006,Q9H4G4,Q8ND83,O75129,O60716,Q13895,P15735,Q9UJX4,O94925,Q6P9B6,P24468,Q9UID3,P21964,Q6P9B9,Q92636,Q3ZCQ8,Q8N2Z9,Q9HCE6,P28702,Q6H8Q1,Q9BSJ2,Q9Y6J0,P24278,Q14204,…
TF	Factor: ELF1; motif: NCCGGAARTN; match class: 1	TF:M02053_1	7.88827e-07	6.10302	1571	1321	168	19917	Q9UPU5,Q9Y3C7,Q8NHU2,Q5JTH9,P82921,Q9H269,Q86U38,Q8N5B7,Q6YHU6,O15055,O15111,O60684,Q92616,Q9UID3,Q14139,Q9H3U1,P51159,Q96A65,Q9H5Q4,Q8N1B4,Q96GQ5,Q5JPH6,Q5VIR6,P57740,Q15021,Q92878,Q13795,Q5BJD5,Q9Y3C4,Q14997,Q9H583,O15151,Q9NXR5,Q9BXW9,Q96KA5,P12236,O14929,Q9Y6K0,O75477,Q13043,Q9H0B6,Q14669,O75794,Q9UNE7,O15530,Q15833,Q5T4F4,Q15645,P08754,Q9H0C5,Q9UHD2,Q8WVM8,Q9Y262,Q9NVU7,Q99615,P49589,Q96Q11,…
TF	Factor: SP4; motif: NWRGCCACGCCCMCTYN	TF:M03922	8.06484e-07	6.0934	6073	1321	506	19917	Q9UPU5,O95214,P61018,Q9Y3C7,P13498,O43929,P45877,Q96EL2,Q9NTI5,Q8NHU2,Q15386,Q96LD8,Q9P227,Q8N4U5,O15120,Q96KG9,O14939,P30559,P57678,Q9NW81,Q9BYX2,P78527,Q9NZJ9,Q9H269,Q8NFV4,O15055,Q13895,Q9BTW9,O94925,Q96T76,Q8TAG9,Q9UID3,Q3ZCQ8,Q9HCE6,P28702,Q9P253,Q9UL15,Q6H8Q1,Q8N5L8,Q9BSJ2,Q9Y3Y2,Q14204,Q9H0A8,Q8N1F7,Q96GQ5,P30536,Q93008,Q99766,Q5JPH6,Q13619,Q5VIR6,P50748,Q27J81,O75884,P35250,Q9NP92,Q9NYU1,…
TF	Factor: pax-6; motif: NYACGCNTSANYGCNYN	TF:M11881	8.43006e-07	6.07417	13307	1321	984	19917	Q9UPU5,Q5T5N4,Q9P1T7,O95260,Q05084,Q9Y3C7,Q29RF7,Q99633,P13498,O43929,P45877,Q7Z3U7,Q86XE0,O94768,Q96EL2,Q9NTI5,O75694,P30038,Q96JA3,O94952,Q15386,O76094,Q96LD8,Q9UPA5,A0A1B0GUJ8,Q9UDR5,Q9P227,O60879,Q99626,Q9UHV7,Q8N4U5,O15120,Q96KG9,Q9BW27,Q6NUI2,O14939,Q5JTH9,P30559,P82921,P57678,Q9NW81,Q9BYX2,P78527,Q96JH7,Q9NZJ9,Q9H269,Q9H4A6,Q86U38,P41587,Q8N5B7,Q6PIF6,Q8NFV4,Q6YHU6,O15055,O15111,Q8N9N2,Q6Z…
TF	Factor: Elf-1; motif: NANGCGGAAGTN; match class: 1	TF:M11448_1	8.74971e-07	6.05801	2341	1321	230	19917	Q9P1T7,O95214,O43929,P45877,Q92685,Q96JH7,Q9H269,O15055,Q9BQG0,P15735,Q96EY7,O60684,Q92616,Q9UID3,Q14139,Q92636,Q9P253,Q9H3U1,P42704,Q96JG6,Q9Y3Y2,Q12798,Q9H5Q4,P24278,Q8N1B4,Q9H0A8,Q13619,Q5VIR6,P35250,Q8IVH2,Q8TEX9,Q15021,Q92878,Q13795,Q5BJD5,Q9Y3C4,P62333,O76031,O15151,Q9NXR5,Q9NVI1,Q9BXW9,Q96KA5,Q9BT25,O14929,Q9UI12,Q13043,Q659A1,Q14669,P61619,P47897,Q9UNE7,Q15833,P49643,Q9BV86,Q9H993,Q6ZRR7,…
TF	Factor: E2F-1; motif: NNNSSCGCSAANN; match class: 1	TF:M07250_1	9.11699e-07	6.04015	5555	1321	469	19917	Q9UPU5,Q9P1T7,O95214,O95260,Q29RF7,Q92685,Q86XE0,O94768,Q96EL2,Q9NTI5,O75694,Q9P2F5,Q96JA3,Q15386,O76094,Q9UPA5,Q9UDR5,O60879,Q99626,P82921,P57678,Q9NW81,Q6ZXV5,Q9H269,Q92522,Q86U38,Q8NFV4,O15111,Q9H4G4,O14975,O60716,P15735,Q9BTW9,Q6NUK1,Q8TAG9,Q9H9A6,Q6P9B9,Q8N2Z9,P28702,Q9UIC8,P51159,P42704,Q9UL15,Q6H8Q1,Q9H5Q4,Q9Y6J0,Q9H0A8,Q8N1F7,P11217,Q93008,Q5JPH6,Q13619,O75533,P50748,A5YKK6,P35250,Q9NP92,…
TF	Factor: pax-6; motif: NYACGCWTSANYGMNCN; match class: 1	TF:M11880_1	9.54929e-07	6.02003	7112	1321	578	19917	Q9UPU5,O95260,Q05084,Q9Y3C7,Q29RF7,Q99633,O43929,P45877,Q86XE0,Q96EL2,O75694,O76094,Q9UPA5,Q9UDR5,Q9P227,Q6NUI2,O14939,Q5JTH9,P82921,P57678,Q9BYX2,P78527,Q96JH7,P41587,Q8NFV4,O15055,Q6ZRQ5,Q10469,Q9BQG0,O75129,O60716,P15735,O75578,Q9BTW9,Q96EY7,O60684,Q6NUK1,Q6P9B6,Q9UBD5,A6NHN6,Q92636,Q8N2Z9,Q5T160,Q9P253,Q9BRJ2,Q9UL15,Q9UNT1,Q6H8Q1,Q9Y3Y2,Q12798,Q9Y6J0,P24278,Q8N1B4,Q8N1F7,P30536,Q93008,Q99766,…
TF	Factor: RNF96; motif: BCCCGCRGCC	TF:M01199	9.68181e-07	6.01404	8535	1321	675	19917	Q9UPU5,O95214,Q05084,P61018,Q29RF7,P13498,P45877,Q92685,Q7Z3U7,Q86XE0,Q96EL2,Q9NTI5,P30038,Q96JA3,O94952,O76094,Q9BXI3,Q96LD8,Q9NSV4,Q9UDR5,Q9P227,O60879,Q99626,Q9UHV7,O15120,Q96KG9,O14939,Q5JTH9,P78527,Q9NZJ9,Q6ZXV5,Q9H269,Q92522,Q9H4A6,Q9Y6D5,P41587,Q8N5B7,Q6PIF6,O15055,O15111,Q15006,Q9H4G4,Q8ND83,Q9BQG0,O14975,Q13895,P15735,Q9BTW9,Q6NUK1,O94925,Q6P9B6,Q96T76,Q92616,Q8TAG9,P24468,Q9UID3,Q92636,…
TF	Factor: ATF; motif: CNSTGACGTNNNYC	TF:M00017	1.01498e-06	5.99354	7303	1321	591	19917	Q9P1T7,O95214,O95260,Q05084,P61018,Q9Y3C7,Q99633,P13498,O43929,Q7Z3U7,Q96EL2,Q8NHU2,O94952,Q15386,Q9BXI3,Q9UPA5,A0A1B0GUJ8,Q9NSV4,Q9UDR5,Q9P227,Q99626,Q8N4U5,O15120,Q96KG9,Q6NUI2,Q5JTH9,P30559,P82921,P57678,Q9NW81,Q9BYX2,Q6ZXV5,Q92522,Q9H4A6,Q9Y6D5,Q86U38,Q6PIF6,Q8NFV4,Q6YHU6,O15111,Q6ZRQ5,Q15006,Q10469,O75129,O60716,Q13895,P15735,Q96EY7,O60684,O94925,Q96T76,Q9UH62,Q9H9A6,Q9UID3,P21964,Q14139,Q6P…
TF	Factor: GKLF; motif: GCCMCRCCCNNN	TF:M01588	1.11977e-06	5.95087	9003	1321	706	19917	Q9UPU5,P61018,Q9Y3C7,P13498,Q7Z3U7,O94768,Q96EL2,Q9NTI5,O75694,Q15386,O76094,Q96LD8,Q9NSV4,Q9P227,Q8N4U5,O15120,Q96KG9,Q6NUI2,O14939,P57678,Q9NW81,Q9BYX2,P78527,Q9NZJ9,Q9H269,Q92522,Q8N5B7,Q6PIF6,Q8NFV4,O15055,Q6ZRQ5,Q8N122,Q13895,Q9BTW9,O60684,Q6NUK1,O94925,Q6P9B6,Q96T76,Q92616,Q8TAG9,Q9H9A6,Q9UID3,Q6P9B9,Q3ZCQ8,P28702,Q9P253,P51159,Q9UL15,Q6H8Q1,Q8N5L8,Q9BSJ2,Q9Y3Y2,Q12798,Q9H5Q4,Q14204,Q9H0A8,…
TF	Factor: Net; motif: NACCGGAAGTN	TF:M11442	1.21849e-06	5.91418	2022	1321	204	19917	O95214,Q7Z3U7,Q8NHU2,Q5JTH9,P82921,O15055,O15111,P15735,Q6NUK1,Q9UID3,P21964,Q14139,Q9P253,Q9H3U1,Q9UNT1,Q8N1B4,Q96GQ5,Q5JPH6,Q13619,Q5VIR6,Q9NYU1,Q8TEX9,Q15021,Q92878,Q2M389,Q13795,Q5BJD5,Q9Y3C4,Q6P996,Q14997,O15151,Q9BXW9,Q96KA5,Q12789,P12236,O14929,Q13043,Q14669,O75794,Q9UNE7,Q7Z460,Q6ZMV5,Q15388,Q5JVF3,Q9HD33,Q9H4H8,Q8IVV2,O43156,P08754,Q9UHD2,Q9H0H5,Q9Y262,Q9BPX3,P58557,Q99615,Q96Q11,O75431,…
TF	Factor: E2F-3:FOXO6; motif: NAATGACACGCGCCCMC	TF:M08209	1.46694e-06	5.83359	13784	1321	1012	19917	Q9UPU5,O95214,O95260,Q05084,Q29RF7,Q99633,P13498,P45877,Q92685,Q86XE0,O94768,Q96EL2,Q9NTI5,O75694,Q9P2F5,Q8NHU2,Q96JA3,O94952,Q15386,O76094,Q9BXI3,Q96LD8,Q9UPA5,A0A1B0GUJ8,Q9NSV4,P49754,Q9UDR5,Q9P227,O60879,Q99626,Q9UHV7,Q8N4U5,O15120,Q96KG9,Q6NUI2,Q5JTH9,P82921,P57678,Q9BYX2,P78527,Q96JH7,Q9NZJ9,Q6ZXV5,Q9H269,Q92522,Q9H4A6,Q9Y6D5,Q86U38,P41587,Q6PIF6,Q8NFV4,O15055,O15111,Q8N9N2,Q15006,Q9H4G4,Q8N…
TF	Factor: YY1; motif: NAANATGGCGNNN	TF:M08982	1.50705e-06	5.82187	7188	1321	582	19917	Q9UPU5,O95260,P61018,Q9Y3C7,Q92685,Q96EL2,Q9NTI5,Q9P2F5,Q8NHU2,O94952,Q15386,O76094,Q96LD8,Q9UPA5,Q9UHV7,Q9BW27,Q6NUI2,Q9NW81,Q9BYX2,Q9NZJ9,Q92522,Q9H4A6,Q9Y6D5,Q86U38,Q8N5B7,Q8N9N2,Q15006,Q8N122,Q8ND83,O14975,O60716,Q96EY7,O60684,Q92616,Q9UBD5,A6NHN6,Q8TAG9,Q9UID3,P21964,Q6P9B9,Q3ZCQ8,Q9BVJ6,Q8IWV7,P28702,Q5T160,Q9P253,O76090,Q9BRJ2,Q9H3U1,P51159,Q8N5L8,Q9Y3Y2,Q96A65,Q9H5Q4,Q14204,Q9NV35,Q8N1B4,…
TF	Factor: GCMa:Erg; motif: ATGCGGGCGGAARKG; match class: 1	TF:M08487_1	1.58295e-06	5.80053	8853	1321	695	19917	Q9UPU5,Q9P1T7,P61018,Q29RF7,Q99633,P13498,P45877,Q92685,Q7Z3U7,Q86XE0,Q9NTI5,O75694,Q15386,Q9BXI3,Q9UPA5,Q9UDR5,Q9P227,O60879,Q99626,Q8N4U5,O15120,Q96KG9,O14939,P57678,Q9BYX2,Q9NZJ9,Q6ZXV5,Q9H269,Q92522,Q9H4A6,Q9Y6D5,P41587,Q8N5B7,O15055,Q8N9N2,Q15006,Q9H4G4,Q8N122,Q8ND83,Q10469,P42345,O75129,O14975,O60716,Q13895,P15735,Q9BTW9,Q96EY7,O60684,Q9UJX4,O94925,Q92616,Q8TAG9,Q9UH62,P24468,Q8N2Z9,Q9HCE6,…
TF	Factor: Pet-1; motif: ACCGGAWRTN	TF:M02072	1.65411e-06	5.78143	2408	1321	234	19917	O95214,Q7Z3U7,Q8NHU2,Q5JTH9,P82921,Q6YHU6,O15055,O15111,P42345,Q13895,P15735,Q6NUK1,Q9UID3,P21964,Q14139,Q9P253,Q9H3U1,Q9UNT1,Q8N1B4,Q96GQ5,Q5JPH6,Q13619,Q5VIR6,Q9NYU1,Q8TEX9,Q15021,Q92878,Q2M389,Q13795,Q5BJD5,Q9Y3C4,Q6P996,Q14997,P62333,O15151,Q9BXW9,Q96KA5,Q12789,P12236,O14929,Q13043,Q9H0B6,Q14669,O75794,Q9UNE7,Q7Z460,Q6ZMV5,Q15388,Q5JVF3,Q9BV86,Q9HD33,Q9H4H8,Q8IVV2,O43156,P08754,Q9UHD2,Q9H0H5,…
TF	Factor: Elk-1; motif: NACMGGAAGTN; match class: 1	TF:M11432_1	1.65668e-06	5.78076	1538	1321	164	19917	Q9UPU5,Q9ULK4,Q5JTH9,P82921,Q9BYX2,Q9H269,Q9H4A6,Q9Y6D5,Q8N5B7,Q6YHU6,O15055,Q6NUK1,Q92616,Q9UID3,Q14139,Q8IWV7,Q9H3U1,Q9H5Q4,Q8N1B4,Q96GQ5,Q99766,O75533,Q5VIR6,P35250,Q8TEX9,P57740,Q15021,Q92878,Q13795,Q5BJD5,Q9Y3C4,P62333,O15151,Q96KA5,P12236,O14929,Q13043,O43592,Q9H0B6,Q14669,O75794,Q9BV86,Q9H993,Q8IVV2,Q15645,P08754,Q9H0C5,Q9UHD2,Q9H4M9,Q9Y262,O15479,P58557,Q14833,Q5JWF2,Q9NRG9,Q969Z0,Q96Q11,…
TF	Factor: ETV3; motif: ACCGGAAGTN	TF:M03981	1.76709e-06	5.75274	2346	1321	229	19917	O95214,O43929,Q7Z3U7,O75694,Q5JTH9,Q9H269,Q6YHU6,O15055,O15111,P42345,P15735,Q6NUK1,Q9UID3,Q14139,Q9BVJ6,Q9P253,Q9H3U1,Q9UNT1,Q9H5Q4,Q8N1B4,Q96GQ5,Q5JPH6,Q13619,Q5VIR6,Q9NYU1,Q8TEX9,Q15021,Q92878,Q2M389,Q13795,Q5BJD5,Q9Y3C4,Q6P996,Q14997,P62333,O15151,Q12860,Q9NVI1,Q9BXW9,Q96KA5,P12236,O14929,Q13043,Q9H0B6,Q14669,O75794,Q9UNE7,Q7Z460,Q15388,Q5JVF3,Q9BV86,Q9HD33,Q8IVV2,O43156,P08754,Q9UHD2,Q9H0H5,…
TF	Factor: Elk-1:OC-2; motif: RCCGGAASCGATCGATNN	TF:M08223	1.82582e-06	5.73854	12856	1321	954	19917	A3KMH1,Q9UPU5,Q5T5N4,Q9P1T7,O95214,O95260,Q05084,P61018,Q9Y3C7,Q29RF7,O43929,P45877,Q7Z3U7,Q86XE0,O94768,Q9NTI5,O75694,P30038,Q96JA3,Q9ULK4,O94952,O76094,Q96LD8,Q9UPA5,A0A1B0GUJ8,Q9NSV4,P49754,Q9UDR5,Q9P227,O60879,Q8N4U5,Q96KG9,Q9BW27,Q6NUI2,O14939,P30559,P82921,P57678,Q9NW81,Q96JH7,Q9NZJ9,Q6ZXV5,Q9H269,Q9H4A6,Q9Y6D5,Q86U38,P41587,Q8N5B7,Q6PIF6,Q8NFV4,Q9UBM1,O15055,O15111,Q6ZRQ5,Q15006,Q9H4G4,Q8N…
TF	Factor: E2F; motif: TTTSGCGS; match class: 1	TF:M00426_1	1.879e-06	5.72607	5892	1321	491	19917	Q9UPU5,O95260,Q29RF7,Q92685,Q7Z3U7,O94768,Q96EL2,Q9NTI5,O75694,Q9P2F5,P30038,Q96JA3,O94952,Q15386,O76094,Q9NSV4,Q9UDR5,P57678,Q9NW81,P78527,Q6ZXV5,Q9H269,Q92522,Q9H4A6,O15111,Q15006,Q9H4G4,P42345,Q9BTW9,O60684,Q6NUK1,Q9UBD5,Q8TAG9,Q6P9B9,Q92636,Q8N2Z9,P28702,Q5T160,Q9H3U1,P51159,P42704,Q6H8Q1,Q9Y3Y2,Q9H5Q4,Q9Y6J0,Q8N1B4,Q9H0A8,Q8N1F7,Q96GQ5,Q93008,Q5JPH6,Q13619,O75533,P50748,A5YKK6,Q9NYU1,P57740,…
TF	Factor: Sp3; motif: NGCCACGCCCMCN	TF:M12153	2.08524e-06	5.68084	6237	1321	515	19917	Q9UPU5,Q5T5N4,O95214,O95260,P61018,Q9Y3C7,P13498,O43929,Q96EL2,Q8NHU2,Q96JA3,Q15386,Q96LD8,Q9P227,Q8N4U5,Q96KG9,O14939,Q5JTH9,P57678,Q9NW81,Q9BYX2,P78527,Q9NZJ9,Q9H269,Q92522,P41587,Q8NFV4,O15055,Q8N9N2,Q9BTW9,Q96EY7,O94925,Q96T76,Q8TAG9,P24468,Q9UID3,Q3ZCQ8,Q8N2Z9,Q9BVJ6,P28702,Q9P253,P51159,Q9UL15,Q9UNT1,Q6H8Q1,Q8N5L8,Q9BSJ2,Q9Y3Y2,Q12798,Q14204,Q9H0A8,Q8N1F7,P30536,Q93008,Q99766,Q5JPH6,O75533,…
TF	Factor: Elk-1:OC-2; motif: RCCGGAASCGATCGATNN; match class: 1	TF:M08223_1	2.32236e-06	5.63407	5900	1321	491	19917	A3KMH1,Q9UPU5,Q9P1T7,O95214,Q05084,P61018,O43929,Q7Z3U7,Q86XE0,Q9NTI5,O75694,Q9ULK4,O94952,A0A1B0GUJ8,Q9NSV4,Q9UDR5,O14939,P30559,P82921,Q9NW81,Q96JH7,Q9NZJ9,Q9H269,Q9Y6D5,Q8N5B7,Q8NFV4,Q9UBM1,O15055,O15111,Q6ZRQ5,Q15006,Q9H4G4,Q8N122,Q10469,O75129,Q13895,Q9BTW9,Q96EY7,Q6NUK1,Q96T76,Q92616,Q9UBD5,A6NHN6,Q6P9B9,Q92636,Q3ZCQ8,Q8IWV7,P56192,Q5T160,Q9P253,Q9UIC8,P51159,Q9UL15,Q9UNT1,Q8N5L8,Q9BSJ2,Q9Y…
TF	Factor: ELK1; motif: NACTTCCGSCGGAAGYN; match class: 1	TF:M03971_1	2.33283e-06	5.63212	7220	1321	583	19917	A3KMH1,Q9P1T7,O95214,Q05084,Q29RF7,Q99633,P13498,O94768,Q9P2F5,O94952,O76094,Q9BXI3,Q9NSV4,Q9UHV7,O15120,Q5JTH9,P30559,P82921,P57678,Q9BYX2,Q6ZXV5,Q9H269,Q9H4A6,Q9Y6D5,Q86U38,O15055,Q6ZRQ5,Q9H4G4,Q9BQG0,P42345,P15735,Q9BTW9,O60684,Q96T76,Q9UH62,P24468,Q9UID3,Q92636,Q9HCE6,P56192,Q9BRJ2,P51159,P42704,Q9UL15,Q9BSJ2,Q9H5Q4,Q14204,O43166,O15235,Q8N1F7,P30536,Q93008,Q99766,Q13619,Q5VIR6,P50748,A5YKK6,…
TF	Factor: Pet-1; motif: GCNGGAAGYG	TF:M09918	2.36552e-06	5.62607	13738	1321	1008	19917	A3KMH1,Q9UPU5,Q5T5N4,Q9P1T7,O95214,O95260,Q05084,P61018,Q9Y3C7,Q29RF7,Q99633,O43929,P45877,Q92685,Q7Z3U7,Q9NTI5,O75694,Q9P2F5,Q8NHU2,Q9ULK4,O94952,Q15386,O76094,Q9BXI3,Q9UPA5,Q9NSV4,P49754,Q9UDR5,Q9P227,O60879,Q9UHV7,Q8N4U5,O15120,Q96KG9,Q9BW27,O14939,Q5JTH9,P82921,P57678,Q9NW81,Q9BYX2,Q96JH7,Q6ZXV5,Q9H269,Q92522,Q9H4A6,Q9Y6D5,Q8N5B7,Q6PIF6,Q8NFV4,Q9UBM1,O15055,O15111,Q6ZRQ5,Q9H4G4,Q8N122,Q8ND83,…
TF	Factor: sp4; motif: NNGNARGRGGCGGRGCNNRR; match class: 1	TF:M10072_1	2.46594e-06	5.60802	6272	1321	517	19917	Q9UPU5,Q05084,P61018,Q9Y3C7,P13498,O43929,P45877,O94768,Q96EL2,Q9NTI5,Q15386,O76094,Q96LD8,Q9P227,Q8N4U5,O15120,Q96KG9,O14939,Q5JTH9,P57678,P78527,Q9NZJ9,P41587,Q8NFV4,Q8N9N2,Q15006,Q8ND83,O75129,Q13895,P15735,Q9BTW9,O94925,Q96T76,A6NHN6,Q8TAG9,P24468,Q6P9B9,Q8N2Z9,P28702,Q9P253,Q9UL15,Q6H8Q1,Q8N5L8,Q9BSJ2,Q9Y3Y2,Q14204,Q9H0A8,Q8N1F7,Q96GQ5,P30536,P11217,Q99766,Q5JPH6,Q13619,P49917,Q27J81,P52294,…
TF	Factor: Elk-1:Pax-9; motif: ACCGGAACYACGCWYSANTG	TF:M08226	2.47952e-06	5.60563	12154	1321	909	19917	A3KMH1,Q9UPU5,Q5T5N4,Q9P1T7,O95214,Q05084,P61018,Q9Y3C7,Q29RF7,Q99633,P13498,O43929,P45877,Q92685,Q7Z3U7,Q86XE0,O94768,Q9NTI5,O75694,Q9P2F5,Q96JA3,O94952,Q15386,O76094,Q9BXI3,A0A1B0GUJ8,Q9NSV4,P49754,Q9P227,O60879,Q99626,Q9UHV7,O15120,Q96KG9,Q6NUI2,O14939,P30559,P57678,Q9BYX2,P78527,Q9NZJ9,Q6ZXV5,Q9H269,Q92522,Q9H4A6,Q9Y6D5,Q86U38,P41587,Q8N5B7,Q6PIF6,Q8NFV4,Q6YHU6,O15055,O15111,Q6ZRQ5,Q15006,Q9H…
TF	Factor: ER81; motif: NACCGGAAGTN	TF:M11421	2.6121e-06	5.58301	2356	1321	229	19917	O95214,Q7Z3U7,Q8NHU2,Q5JTH9,P82921,O15055,O15111,P15735,Q6NUK1,Q9UID3,P21964,Q14139,Q9P253,Q9H3U1,Q9UNT1,Q8N1B4,Q96GQ5,Q5JPH6,Q13619,Q5VIR6,Q9NYU1,Q8TEX9,Q15021,Q92878,Q2M389,Q13795,Q5BJD5,Q9Y3C4,Q6P996,Q14997,P62333,O15151,Q9BXW9,Q96KA5,Q12789,P12236,O14929,Q13043,Q14669,O75794,Q9UNE7,Q7Z460,Q6ZMV5,Q15388,Q5JVF3,Q9BV86,Q9HD33,Q9H4H8,Q8IVV2,O43156,P08754,Q9UHD2,Q9H0H5,Q9Y262,Q9NVU7,Q9BPX3,P58557,…
TF	Factor: KLF14; motif: NRCCACRCCCMCN	TF:M12183	2.74915e-06	5.5608	6908	1321	561	19917	Q9UPU5,Q5T5N4,O95214,P61018,Q9Y3C7,P13498,O43929,P45877,Q96EL2,Q8NHU2,Q96JA3,O94952,Q15386,Q96LD8,Q9P227,O60879,Q8N4U5,Q96KG9,Q6NUI2,O14939,Q5JTH9,P57678,Q9NW81,Q9BYX2,P78527,Q9NZJ9,P41587,Q8NFV4,Q8N9N2,Q8ND83,P42345,O60716,Q9BTW9,O94925,Q96T76,Q8TAG9,Q9UH62,P24468,Q9UID3,Q3ZCQ8,Q8N2Z9,Q9HCE6,Q9BVJ6,P28702,Q9P253,P51159,P42704,Q9UL15,Q9UNT1,Q6H8Q1,Q8N5L8,Q9BSJ2,Q9Y3Y2,P24278,Q14204,Q9H0A8,Q8N1F7,…
TF	Factor: E2F-4; motif: TTTTGGCGCCAWWN; match class: 1	TF:M11535_1	2.90491e-06	5.53687	6579	1321	538	19917	O95260,P61018,Q9Y3C7,Q29RF7,Q99633,P13498,O43929,P45877,Q92685,Q86XE0,O94768,Q96EL2,Q9NTI5,O75694,Q96JA3,O94952,Q15386,Q9BXI3,P49754,Q9UDR5,Q99626,O15120,Q96KG9,Q6NUI2,P57678,Q9BYX2,P78527,Q96JH7,Q9H269,Q92522,Q9H4A6,Q86U38,Q8N5B7,Q8NFV4,Q8N9N2,Q9H4G4,Q9BQG0,O14975,O60716,P15735,Q9BTW9,Q96EY7,Q6NUK1,Q6P9B6,A6NHN6,Q9H9A6,Q6P9B9,Q92636,Q9HCE6,Q9UIC8,P42704,Q9UL15,Q6H8Q1,Q9H5Q4,P24278,Q9H0A8,Q8N1F7,…
TF	Factor: ELF4; motif: NCCGGAARTN; match class: 1	TF:M02056_1	3.14138e-06	5.50288	1300	1321	143	19917	O95214,Q9Y3C7,Q9H269,O15055,O15111,Q9BQG0,O60684,Q9UBD5,Q9UID3,Q9BVJ6,Q5T160,Q9H3U1,P51159,Q9BSJ2,Q9H5Q4,Q8N1B4,Q5JPH6,Q5VIR6,Q15021,Q92878,Q5BJD5,Q9Y3C4,Q14997,Q12768,O15151,Q9BXW9,Q96KA5,O14929,P51398,Q14669,P47897,O75794,Q9UNE7,O15530,Q9H490,Q15645,P08754,Q9UHD2,Q9NVU7,O15479,Q96Q11,O96008,Q9UM00,O75964,Q9UJX6,P48556,Q9UBB6,P08240,O15258,P41252,Q96C34,P18031,Q14232,Q9NVA1,O95486,Q7L8L6,O60563,…
TF	Factor: KLF15; motif: NCCMCGCCCMCN	TF:M12158	3.25949e-06	5.48685	11165	1321	845	19917	Q9UPU5,Q5T5N4,Q9P1T7,O95260,P61018,Q9Y3C7,P13498,O43929,P45877,Q96EL2,Q9NTI5,Q8NHU2,Q96JA3,Q15386,O76094,Q9BXI3,Q96LD8,Q9UPA5,P49754,Q9UDR5,Q9P227,O60879,Q9UHV7,Q8N4U5,O15120,Q96KG9,Q6NUI2,O14939,Q5JTH9,P57678,Q9NW81,Q9BYX2,P78527,Q96JH7,Q9NZJ9,Q6ZXV5,Q9H269,Q92522,Q86U38,P41587,Q8N5B7,Q8NFV4,Q9UBM1,O15055,Q8N9N2,Q6ZRQ5,Q15006,Q9H4G4,Q8N122,Q8ND83,Q9BQG0,P42345,O75129,O60716,P15735,Q9BTW9,Q96EY7,…
TF	Factor: BTEB2; motif: NCCACRCCCN	TF:M12165	3.29656e-06	5.48194	4931	1321	421	19917	Q5T5N4,O95260,O43929,Q8NHU2,Q96JA3,Q96LD8,Q9UDR5,Q9BW27,Q6NUI2,O14939,Q5JTH9,P82921,P57678,Q9NW81,Q9BYX2,P78527,Q9H4A6,Q86U38,P41587,Q8N5B7,Q8N9N2,Q8N122,Q13895,Q6NUK1,O94925,Q8TAG9,Q9UID3,Q92636,Q3ZCQ8,Q9BRJ2,Q9UIC8,P42704,Q9UL15,Q9UNT1,Q6H8Q1,Q9Y3Y2,Q12798,Q9H5Q4,Q8N1F7,P30536,Q93008,Q5JPH6,O75533,Q5VIR6,P35250,Q9NP92,Q9NYU1,Q14166,P57740,M0QZD8,Q9Y5T4,Q2YD98,Q13795,Q9Y3C4,Q7Z3C6,Q3SXM5,O15287,…
TF	Factor: Sp6; motif: WGGGCGG	TF:M05361	3.76376e-06	5.42438	8651	1321	679	19917	Q9P1T7,O95214,P61018,Q29RF7,P13498,P45877,Q96EL2,Q9NTI5,Q9P2F5,Q8NHU2,Q96JA3,Q9ULK4,Q96LD8,Q9UPA5,A0A1B0GUJ8,P49754,Q9UDR5,Q9P227,O60879,Q99626,Q9UHV7,Q8N4U5,O15120,Q96KG9,Q9BW27,Q6NUI2,O14939,Q9NZJ9,Q6ZXV5,Q9H269,Q92522,Q9Y6D5,Q8N5B7,Q8NFV4,Q9UBM1,O15055,Q15006,Q9H4G4,Q8ND83,Q9BQG0,P42345,O75129,P15735,Q9BTW9,Q6NUK1,Q9UJX4,O94925,Q6P9B6,Q92616,Q9UH62,Q6P9B9,Q92636,Q8N2Z9,P28702,P56192,Q9P253,Q9B…
TF	Factor: Sp2; motif: WGGGCGG	TF:M05332	3.76376e-06	5.42438	8651	1321	679	19917	Q9P1T7,O95214,P61018,Q29RF7,P13498,P45877,Q96EL2,Q9NTI5,Q9P2F5,Q8NHU2,Q96JA3,Q9ULK4,Q96LD8,Q9UPA5,A0A1B0GUJ8,P49754,Q9UDR5,Q9P227,O60879,Q99626,Q9UHV7,Q8N4U5,O15120,Q96KG9,Q9BW27,Q6NUI2,O14939,Q9NZJ9,Q6ZXV5,Q9H269,Q92522,Q9Y6D5,Q8N5B7,Q8NFV4,Q9UBM1,O15055,Q15006,Q9H4G4,Q8ND83,Q9BQG0,P42345,O75129,P15735,Q9BTW9,Q6NUK1,Q9UJX4,O94925,Q6P9B6,Q92616,Q9UH62,Q6P9B9,Q92636,Q8N2Z9,P28702,P56192,Q9P253,Q9B…
TF	Factor: CPBP; motif: NGGGCGG	TF:M05444	3.76376e-06	5.42438	8651	1321	679	19917	Q9P1T7,O95214,P61018,Q29RF7,P13498,P45877,Q96EL2,Q9NTI5,Q9P2F5,Q8NHU2,Q96JA3,Q9ULK4,Q96LD8,Q9UPA5,A0A1B0GUJ8,P49754,Q9UDR5,Q9P227,O60879,Q99626,Q9UHV7,Q8N4U5,O15120,Q96KG9,Q9BW27,Q6NUI2,O14939,Q9NZJ9,Q6ZXV5,Q9H269,Q92522,Q9Y6D5,Q8N5B7,Q8NFV4,Q9UBM1,O15055,Q15006,Q9H4G4,Q8ND83,Q9BQG0,P42345,O75129,P15735,Q9BTW9,Q6NUK1,Q9UJX4,O94925,Q6P9B6,Q92616,Q9UH62,Q6P9B9,Q92636,Q8N2Z9,P28702,P56192,Q9P253,Q9B…
TF	Factor: BTEB4; motif: NCCACGCCCM; match class: 1	TF:M12186_1	3.88877e-06	5.41019	3976	1321	351	19917	P61018,Q9Y3C7,P13498,O43929,O94768,Q96EL2,Q9NTI5,Q96JA3,Q96LD8,Q9P227,Q8N4U5,O15120,Q96KG9,O14939,Q5JTH9,P57678,Q9NW81,Q9BYX2,P78527,Q8N5B7,Q13895,Q9BTW9,Q96T76,Q8TAG9,Q9UIC8,Q9UL15,Q6H8Q1,Q8N5L8,Q9BSJ2,Q9Y3Y2,Q14204,Q8N1F7,P30536,Q93008,Q99766,Q13619,P49917,Q27J81,P35250,P52294,Q96Q15,Q14166,P19784,Q6P3W7,Q6UWP2,Q2YD98,Q5BJD5,Q7Z3C6,Q3SXM5,O15287,Q6P996,Q14997,Q8N3P4,Q00325,Q9UHQ9,O76031,Q9NXR5,…
TF	Factor: Elk-1; motif: RACCGGAAGTR; match class: 1	TF:M01165_1	3.89151e-06	5.40988	2201	1321	216	19917	Q9UPU5,Q7Z3U7,Q9ULK4,Q5JTH9,P82921,Q9BYX2,Q9H269,Q8N5B7,Q6YHU6,O15055,Q8N9N2,Q15006,P15735,Q6NUK1,Q92616,Q9UID3,P28702,Q9H3U1,Q12798,Q9H5Q4,Q8N1B4,Q96GQ5,Q93008,Q99766,O75533,Q5VIR6,P35250,Q8TEX9,Q15021,Q92878,Q2YD98,Q13795,Q5BJD5,Q9Y3C4,P40937,Q14997,P62333,O15151,Q9NVI1,Q96KA5,P12236,O14929,Q9Y303,Q13043,Q13506,Q9H0B6,Q14669,P61619,O75794,Q7Z460,Q9H223,Q15833,Q9H4H8,Q6ZRR7,Q15645,Q13155,P08754,…
TF	Factor: Sp1; motif: GGGGCGGGGC; match class: 1	TF:M00931_1	3.90374e-06	5.40852	5934	1321	492	19917	Q9UPU5,Q9P1T7,O95214,O95260,Q05084,P61018,Q9Y3C7,P13498,O43929,P45877,O94768,Q96EL2,Q9NTI5,Q15386,O76094,Q9BXI3,Q96LD8,Q9UPA5,Q9P227,Q8N4U5,O15120,Q96KG9,Q6NUI2,O14939,P57678,Q9BYX2,Q9NZJ9,Q6ZXV5,Q9H269,Q9H4A6,P41587,Q8NFV4,O15055,Q13895,Q9BTW9,O94925,Q96T76,Q8TAG9,P21964,Q6P9B9,Q9HCE6,P28702,Q9P253,P51159,P42704,Q9UL15,Q6H8Q1,Q8N5L8,Q9BSJ2,Q96JG6,Q9Y3Y2,Q14204,Q9H0A8,Q8N1F7,Q96GQ5,P30536,Q99766,…
TF	Factor: E2F; motif: TTTSGCGS	TF:M00427	3.90602e-06	5.40827	9597	1321	742	19917	Q9UPU5,Q9P1T7,O95260,Q29RF7,Q99633,P13498,Q92685,Q7Z3U7,Q86XE0,O94768,Q96EL2,Q9NTI5,O75694,Q9P2F5,P30038,Q96JA3,O94952,Q15386,O76094,A0A1B0GUJ8,Q9NSV4,Q9UDR5,O60879,Q6NUI2,P57678,Q9NW81,Q9BYX2,P78527,Q6ZXV5,Q9H269,Q92522,Q9H4A6,Q9Y6D5,Q86U38,O15055,O15111,Q9H4G4,Q8N122,O14975,O60716,Q13895,P15735,Q9BTW9,Q96EY7,O60684,Q6NUK1,Q6P9B6,Q96T76,Q92616,Q9UBD5,A6NHN6,Q8TAG9,Q14139,Q6P9B9,Q8N2Z9,Q9HCE6,P28…
TF	Factor: ER71; motif: ACCGGAARYN; match class: 1	TF:M02067_1	4.1196e-06	5.38514	1630	1321	170	19917	Q9UPU5,Q9Y3C7,Q99633,P82921,Q96JH7,Q9H269,Q9H4A6,Q86U38,Q8N5B7,Q6YHU6,O15055,P15735,Q92616,Q9UID3,Q14139,Q9BVJ6,Q8IWV7,Q9H3U1,Q9H5Q4,Q8N1B4,Q9H0A8,Q96GQ5,Q5JPH6,O75533,Q5VIR6,P35250,Q8TEX9,P57740,Q15021,Q92878,Q13795,Q5BJD5,Q9Y3C4,Q14997,P62333,O15151,Q9NXR5,Q96KA5,P12236,O14929,Q9Y6K0,O75477,Q13043,Q14669,P61619,O75794,Q5T4F4,Q8IVV2,Q6ZRR7,Q15645,P08754,Q9H0C5,Q9UHD2,Q8WWY3,Q9Y262,Q9NVU7,O15479,…
TF	Factor: YY1; motif: GCCGCCATTTTG	TF:M02044	4.19009e-06	5.37778	6150	1321	507	19917	Q9UPU5,Q5T5N4,O95214,O95260,P61018,Q9Y3C7,Q92685,Q96EL2,Q9NTI5,Q9P2F5,O94952,Q15386,O76094,Q9BXI3,Q9UPA5,Q99626,Q9UHV7,Q9BW27,Q6NUI2,Q9NW81,Q9H4A6,Q9Y6D5,Q86U38,Q8N5B7,Q6PIF6,Q15006,Q8N122,Q8ND83,Q96EY7,O60684,Q6P9B6,Q92616,A6NHN6,Q8TAG9,Q9UID3,P21964,Q6P9B9,Q3ZCQ8,Q8IWV7,P28702,Q9P253,O76090,Q9BRJ2,Q9H3U1,Q9UL15,Q8N5L8,Q9Y3Y2,Q96A65,Q9H5Q4,Q14204,Q9NV35,Q8N1B4,O15235,Q93008,Q5JPH6,O75533,P50748,…
TF	Factor: RUNX2; motif: NRACCGCAAACCGCAN; match class: 1	TF:M04106_1	4.3293e-06	5.36358	8449	1321	665	19917	Q9UPU5,Q5T5N4,Q9P1T7,O95214,O95260,Q9Y3C7,P13498,P45877,Q86XE0,O94768,Q96EL2,Q9NTI5,O75694,Q9P2F5,Q8NHU2,Q96JA3,Q9ULK4,Q15386,O76094,Q9BXI3,Q96LD8,A0A1B0GUJ8,Q9NSV4,Q9P227,Q99626,Q9UHV7,Q96KG9,Q9BYX2,P78527,Q96JH7,Q9NZJ9,Q9H4A6,Q9Y6D5,Q86U38,P41587,Q9UBM1,O15055,Q9H4G4,Q10469,P42345,O75129,O14975,Q9BTW9,Q6NUK1,O94925,Q6P9B6,Q96T76,Q9UBD5,Q8TAG9,Q9UH62,P24468,Q9UID3,P21964,Q6P9B9,Q8N2Z9,Q8IWV7,Q5T…
TF	Factor: Fli-1; motif: NACCGGATATCCGGTN	TF:M11401	4.78809e-06	5.31984	12056	1321	901	19917	A3KMH1,Q9UPU5,Q5T5N4,O95214,Q05084,Q9Y3C7,Q29RF7,Q99633,P13498,O43929,P45877,Q92685,Q7Z3U7,O94768,O75694,Q9P2F5,P30038,Q8NHU2,Q9ULK4,O94952,Q15386,O76094,Q9BXI3,Q96LD8,Q9UPA5,Q9NSV4,Q9P227,Q8N4U5,O15120,Q9BW27,Q6NUI2,O14939,Q5JTH9,P30559,P57678,Q9NW81,Q9BYX2,P78527,Q6ZXV5,Q9H269,Q92522,Q9H4A6,P41587,Q6PIF6,Q6YHU6,O15055,O15111,Q8N9N2,Q6ZRQ5,Q15006,Q9H4G4,Q8ND83,Q10469,Q9BQG0,P42345,O75129,O60716,…
TF	Factor: AP-2rep; motif: NGGGGCGGGGC	TF:M09967	5.2067e-06	5.28344	4040	1321	355	19917	Q9UPU5,P61018,Q9Y3C7,P13498,Q7Z3U7,O94768,Q96EL2,Q9NTI5,O76094,Q96LD8,Q9P227,Q8N4U5,O15120,Q96KG9,O14939,Q9BYX2,O15055,Q9BTW9,Q6P9B6,Q96T76,Q8TAG9,P28702,Q9P253,Q9UL15,Q6H8Q1,Q8N5L8,Q9BSJ2,Q9Y3Y2,Q14204,Q8N1F7,Q96GQ5,P30536,Q99766,Q13619,Q27J81,O75884,P35250,P52294,Q96Q15,Q8IVH2,Q14166,Q15021,O15121,P19784,Q6P3W7,Q6UWP2,Q2YD98,Q5BJD5,Q3SXM5,Q6P996,Q14997,P62333,Q9UHQ9,Q9NXR5,Q9BT25,Q9NVR0,Q9UNS1,…
TF	Factor: Nkx3-2; motif: NTCGTTAN	TF:M10625	5.34169e-06	5.27232	6131	1321	505	19917	A3KMH1,Q9UPU5,Q9P1T7,P61018,Q29RF7,Q99633,Q7Z3U7,O94768,Q9NTI5,Q9P2F5,Q8NHU2,Q96JA3,Q96LD8,A0A1B0GUJ8,O60879,Q99626,Q9UHV7,Q8N4U5,Q9BW27,P30559,P82921,P57678,Q9NZJ9,Q9H269,Q9H4A6,Q9Y6D5,Q6YHU6,O15111,Q8N9N2,Q15006,Q8ND83,Q10469,O75129,O14975,O60716,Q13895,Q9BTW9,Q96EY7,Q96T76,Q92616,Q9UBD5,Q6P9B9,Q3ZCQ8,Q8N2Z9,Q9BVJ6,P56192,Q5T160,Q9P253,O76090,Q9H3U1,Q9UIC8,Q9UNT1,Q8N5L8,Q96JG6,Q9H5Q4,Q8N1B4,O15…
TF	Factor: HES-1; motif: GGCRCGTGNC	TF:M11061	5.54287e-06	5.25627	6318	1321	518	19917	Q9UPU5,Q9P1T7,O95214,O95260,Q05084,Q9Y3C7,O43929,Q86XE0,O94768,Q96EL2,Q9P2F5,P30038,Q15386,Q96LD8,Q9UPA5,O60879,Q99626,Q9UHV7,Q96KG9,Q9BW27,P30559,Q9H269,Q9Y6D5,Q86U38,P41587,Q8N5B7,Q15006,Q9H4G4,Q9BQG0,O75129,O14975,O60716,P15735,Q9BTW9,Q96EY7,Q96T76,Q92616,A6NHN6,Q9UH62,Q92636,Q3ZCQ8,Q9BVJ6,P28702,P56192,Q9P253,Q9BRJ2,Q96JG6,Q9Y6J0,P24278,Q9H0A8,P30536,Q93008,Q99766,Q13619,O75533,Q27J81,Q9NP92,…
TF	Factor: BTEB2; motif: GCCCCRCCCH	TF:M07409	5.58631e-06	5.25287	5229	1321	441	19917	Q9UPU5,P61018,Q9Y3C7,P13498,Q7Z3U7,O94768,Q96EL2,Q9NTI5,O76094,Q96LD8,Q9P227,Q8N4U5,O15120,Q96KG9,O14939,Q9BYX2,O15055,Q6ZRQ5,Q13895,Q9BTW9,Q6P9B6,Q96T76,Q8TAG9,Q6P9B9,P28702,Q9P253,Q9UL15,Q6H8Q1,Q8N5L8,Q9BSJ2,Q9Y3Y2,Q14204,Q8N1F7,Q96GQ5,P30536,Q99766,Q13619,Q27J81,O75884,P35250,P52294,Q96Q15,Q8IVH2,Q8TEX9,Q14166,Q15021,Q9BZQ4,O15121,P19784,Q6P3W7,Q6UWP2,Q2YD98,Q02410,Q5BJD5,Q7Z3C6,Q3SXM5,Q6P996,…
TF	Factor: TAFII250; motif: RARRWGGCGGMGGNGR	TF:M10086	5.69954e-06	5.24416	9342	1321	724	19917	Q9UPU5,Q5T5N4,Q9P1T7,O95214,O95260,Q05084,P61018,Q29RF7,P13498,O43929,P45877,Q92685,O94768,Q96EL2,Q9NTI5,O75694,P30038,Q8NHU2,O94952,Q9BXI3,Q96LD8,Q9UPA5,A0A1B0GUJ8,Q9UDR5,Q9P227,O15120,Q96KG9,Q9BW27,Q5JTH9,P82921,P57678,Q96JH7,Q9NZJ9,Q6ZXV5,Q92522,Q9H4A6,Q9Y6D5,Q86U38,P41587,Q8NFV4,O15055,Q8N9N2,Q15006,Q10469,Q9BQG0,O75129,O14975,P15735,Q9BTW9,Q96EY7,Q6NUK1,Q96T76,Q92616,Q9UBD5,A6NHN6,Q8TAG9,P24…
TF	Factor: E2F-1; motif: TTTSGCGCGMNR	TF:M00516	6.54367e-06	5.18418	6972	1321	563	19917	Q5T5N4,Q9P1T7,O95260,Q29RF7,Q92685,Q7Z3U7,Q86XE0,Q96EL2,Q9NTI5,O75694,Q9P2F5,Q96JA3,O94952,O76094,Q9BXI3,A0A1B0GUJ8,Q9UDR5,Q9P227,O60879,Q9BW27,Q6NUI2,P82921,P57678,Q9NW81,P78527,Q6ZXV5,Q9H269,Q92522,Q9Y6D5,Q86U38,Q8NFV4,O15111,Q9H4G4,O14975,O60716,P15735,Q9BTW9,O60684,Q6NUK1,Q6P9B6,Q96T76,Q9UBD5,A6NHN6,Q8TAG9,Q14139,Q6P9B9,Q8N2Z9,Q9BVJ6,P28702,Q5T160,Q9H3U1,Q9UIC8,P51159,P42704,Q9UL15,Q9BSJ2,Q9H…
TF	Factor: E2F-1:DP-1; motif: TTTCSCGC; match class: 1	TF:M00736_1	6.85744e-06	5.16384	4694	1321	402	19917	Q9P1T7,O95260,Q29RF7,Q99633,Q9NTI5,O75694,Q96JA3,O94952,Q15386,O76094,Q9BW27,P57678,P78527,Q96JH7,Q6ZXV5,Q9H269,Q92522,Q9H4A6,Q86U38,Q6ZRQ5,Q8N122,Q13895,P15735,Q9BTW9,Q9UBD5,Q8TAG9,Q8N2Z9,P28702,Q5T160,P51159,Q6H8Q1,Q9BSJ2,Q12798,P24278,Q8N1B4,Q93008,Q5JPH6,A5YKK6,Q9NYU1,Q14166,P57740,Q92878,Q99986,Q2YD98,Q02410,Q5BJD5,O96028,O15287,Q86YH6,Q00325,P40938,O76031,Q9UBP6,Q9NVI1,P27144,Q9BT25,P12236,…
TF	Factor: Erg; motif: NACCGGATATCCGGTN	TF:M11397	7.39535e-06	5.13104	12122	1321	904	19917	A3KMH1,Q9UPU5,Q5T5N4,O95214,Q05084,Q9Y3C7,Q99633,O43929,P45877,Q92685,Q7Z3U7,O94768,Q9P2F5,P30038,Q8NHU2,Q9ULK4,O94952,Q15386,O76094,Q9BXI3,Q96LD8,Q9UPA5,Q9NSV4,Q9P227,Q8N4U5,O15120,Q9BW27,Q6NUI2,O14939,Q5JTH9,P30559,P57678,Q9NW81,Q9BYX2,P78527,Q6ZXV5,Q9H269,Q92522,Q9H4A6,Q86U38,P41587,Q6PIF6,Q8NFV4,Q9UBM1,Q6YHU6,O15055,O15111,Q8N9N2,Q6ZRQ5,Q15006,Q9H4G4,Q8ND83,Q10469,Q9BQG0,O75129,O60716,Q13895,…
TF	Factor: Erg; motif: NACCGGATATCCGGTN; match class: 1	TF:M11397_1	8.61125e-06	5.06493	11846	1321	886	19917	A3KMH1,Q9UPU5,Q5T5N4,O95214,Q05084,Q9Y3C7,Q99633,O43929,P45877,Q92685,Q7Z3U7,O94768,Q9P2F5,P30038,Q8NHU2,Q9ULK4,O94952,Q15386,O76094,Q9BXI3,Q96LD8,Q9UPA5,Q9NSV4,Q9P227,Q8N4U5,O15120,Q9BW27,Q6NUI2,O14939,Q5JTH9,P30559,P57678,Q9NW81,Q9BYX2,P78527,Q6ZXV5,Q9H269,Q92522,Q9H4A6,Q86U38,P41587,Q6PIF6,Q8NFV4,Q6YHU6,O15055,O15111,Q8N9N2,Q6ZRQ5,Q15006,Q9H4G4,Q8ND83,Q10469,Q9BQG0,O75129,O60716,Q13895,P15735,…
TF	Factor: isx; motif: NTCRTTAA	TF:M10956	8.83083e-06	5.054	9557	1321	737	19917	A3KMH1,Q9UPU5,Q9P1T7,O95260,Q29RF7,Q99633,Q92685,Q7Z3U7,O94768,Q9NTI5,O75694,Q9P2F5,P30038,Q8NHU2,Q96JA3,O76094,Q96LD8,A0A1B0GUJ8,Q9NSV4,O60879,Q99626,Q9UHV7,Q8N4U5,O15120,Q9BW27,P30559,P82921,P57678,Q96JH7,Q9NZJ9,Q9H269,Q9H4A6,Q9Y6D5,Q9UBM1,Q6YHU6,O15111,Q8N9N2,Q15006,Q8N122,Q8ND83,Q10469,Q9BQG0,O75129,O14975,O60716,Q13895,Q9BTW9,Q96EY7,O94925,Q96T76,Q92616,Q9UBD5,Q9H9A6,Q6P9B9,Q3ZCQ8,Q8N2Z9,Q9B…
TF	Factor: SREBP-1; motif: RTCRCGTGAY; match class: 1	TF:M11081_1	1.02523e-05	4.98918	7954	1321	629	19917	O95214,O95260,Q05084,Q9Y3C7,Q29RF7,O43929,Q92685,Q86XE0,O94768,Q96EL2,P30038,O94952,Q15386,O76094,Q96LD8,A0A1B0GUJ8,O60879,Q99626,Q9UHV7,Q96KG9,Q9BW27,Q6NUI2,Q5JTH9,P57678,Q9NW81,Q9H269,Q92522,Q9H4A6,Q9Y6D5,Q86U38,P41587,Q8NFV4,Q6YHU6,O15055,Q15006,Q8N122,Q9BQG0,O14975,O60716,Q13895,P15735,Q9BTW9,Q96EY7,O60684,Q6NUK1,Q6P9B6,Q96T76,A6NHN6,Q9UH62,P21964,Q14139,Q92636,Q3ZCQ8,Q8N2Z9,Q9HCE6,Q9BVJ6,P28…
TF	Factor: E2F; motif: TTTCGCGC; match class: 1	TF:M00425_1	1.04818e-05	4.97956	5407	1321	452	19917	Q9UPU5,Q9P1T7,O95260,P61018,Q29RF7,Q92685,Q86XE0,O94768,Q96EL2,O75694,Q9P2F5,P30038,Q96JA3,O94952,O60879,P57678,Q9NW81,Q6ZXV5,Q9H269,Q92522,Q9H4A6,Q86U38,Q8NFV4,O15111,Q9H4G4,O60716,P15735,Q9BTW9,Q96EY7,O60684,Q6NUK1,Q96T76,Q92616,Q8TAG9,P24468,Q14139,Q6P9B9,Q8N2Z9,P51159,P42704,Q9UL15,Q6H8Q1,Q9BSJ2,Q9H5Q4,Q9Y6J0,Q8N1B4,Q9H0A8,Q96GQ5,P11217,Q93008,Q99766,Q13619,P50748,A5YKK6,Q9NP92,Q9NYU1,Q15021,…
TF	Factor: Tax/CREB; motif: GGGGGTTGACGYANA	TF:M00114	1.22031e-05	4.91353	6608	1321	536	19917	Q9UPU5,Q5T5N4,O95214,O95260,Q05084,Q9Y3C7,Q29RF7,Q99633,P13498,Q7Z3U7,Q96EL2,Q9P2F5,Q96JA3,O94952,Q15386,Q9UPA5,A0A1B0GUJ8,Q9UDR5,Q99626,Q8N4U5,Q96KG9,Q6NUI2,O14939,P30559,P57678,Q9NW81,P78527,Q96JH7,Q9H269,Q9H4A6,Q9Y6D5,Q6PIF6,Q8NFV4,Q9UBM1,Q6YHU6,O15055,Q8N9N2,Q6ZRQ5,Q15006,Q8ND83,Q10469,O75129,O60716,P15735,Q6NUK1,Q9UJX4,O94925,Q96T76,Q8TAG9,Q9UH62,Q9H9A6,Q9UID3,Q6P9B9,Q92636,Q3ZCQ8,Q8IWV7,O76…
TF	Factor: pax-6; motif: NYACGCNTSANYGCNYN; match class: 1	TF:M11881_1	1.23653e-05	4.9078	7216	1321	578	19917	Q9UPU5,O95260,Q9Y3C7,Q29RF7,Q99633,O43929,P45877,Q86XE0,O94768,Q96EL2,O75694,O94952,O76094,Q9UPA5,A0A1B0GUJ8,Q9UDR5,Q9P227,O15120,Q96KG9,Q6NUI2,O14939,P82921,Q9BYX2,P78527,Q96JH7,Q86U38,P41587,Q8N5B7,Q8NFV4,O15055,Q6ZRQ5,Q9H4G4,Q10469,Q9BQG0,O60716,Q13895,P15735,O75578,Q9BTW9,Q96EY7,O60684,Q6NUK1,Q6P9B6,Q9UBD5,A6NHN6,Q8TAG9,Q6P9B9,Q92636,Q8N2Z9,Q5T160,Q9P253,Q9BRJ2,Q9H3U1,Q9UL15,Q6H8Q1,Q9BSJ2,Q9Y…
TF	Factor: Fli-1; motif: NACCGGAWWTCCGGTY; match class: 1	TF:M11399_1	1.26773e-05	4.89697	11613	1321	870	19917	A3KMH1,Q9UPU5,Q5T5N4,O95214,Q05084,Q9Y3C7,Q99633,P13498,O43929,P45877,Q92685,Q7Z3U7,Q9P2F5,P30038,Q8NHU2,Q9ULK4,O94952,Q15386,O76094,Q9BXI3,Q96LD8,Q9UPA5,Q9NSV4,Q9P227,Q8N4U5,O15120,Q9BW27,Q6NUI2,O14939,Q5JTH9,P30559,P57678,Q9NW81,Q9BYX2,P78527,Q9H269,Q92522,Q9H4A6,Q86U38,P41587,Q6PIF6,Q6YHU6,O15055,O15111,Q8N9N2,Q6ZRQ5,Q15006,Q9H4G4,Q8N122,Q8ND83,Q9BQG0,P42345,O75129,O60716,Q13895,P15735,Q9BTW9,…
TF	Factor: REX1; motif: AANATGGCKGCN	TF:M01744	1.2902e-05	4.88934	632	1321	82	19917	Q92685,Q96EL2,O94952,Q9NW81,Q9H4A6,Q3ZCQ8,P28702,O15235,Q9NP92,Q99643,Q9NVR0,Q5VT52,Q92552,Q659A1,Q9P2H0,Q5VSL9,Q8WVM8,P27540,Q99615,Q13505,Q9UMN6,P28331,P78344,Q96ET8,Q9NXC5,Q9H270,P15056,Q5HYK3,O00231,Q9BW72,Q6AI08,P48556,A3KN83,O75420,Q96C34,Q9BTE3,Q15042,P45954,P31930,Q5C9Z4,Q14BN4,Q86WB0,Q7Z6Z7,O75352,Q9Y2R9,Q71SY5,O14617,P55347,Q9HCN4,O14656,O75165,Q9H0V9,Q12996,P21912,Q9H9B4,Q9H3H5,Q96SN8,…
TF	Factor: TR4; motif: ACCCCGS	TF:M04934	1.32401e-05	4.87811	18272	1321	1264	19917	A3KMH1,Q9UPU5,Q5T5N4,Q9P1T7,O95214,O95260,Q05084,P61018,Q9Y3C7,Q29RF7,Q99633,P13498,O43929,P45877,Q92685,Q7Z3U7,Q86XE0,Q96EL2,Q9NTI5,O75694,Q9P2F5,P30038,Q8NHU2,Q96JA3,Q9ULK4,O94952,Q15386,O76094,Q9BXI3,Q96LD8,Q9UPA5,A0A1B0GUJ8,Q9NSV4,P49754,Q9UDR5,Q9P227,O60879,Q99626,Q9UHV7,Q8N4U5,O15120,Q96KG9,Q9BW27,Q6NUI2,O14939,Q5JTH9,P30559,P57678,Q9NW81,Q9BYX2,P78527,Q96JH7,Q9NZJ9,Q6ZXV5,Q9H269,Q92522,Q9H…
TF	Factor: CREM; motif: TGACGTCASYN	TF:M01820	1.56152e-05	4.80645	6374	1321	519	19917	Q9UPU5,O95214,O95260,Q05084,P61018,Q9Y3C7,Q99633,P13498,P45877,Q7Z3U7,Q86XE0,Q96EL2,O94952,Q15386,Q96LD8,Q9UPA5,A0A1B0GUJ8,Q9NSV4,Q9UDR5,Q9P227,Q8N4U5,Q5JTH9,P30559,Q9BYX2,Q9NZJ9,Q6ZXV5,Q9H269,Q9H4A6,Q9Y6D5,Q6PIF6,Q8NFV4,Q6YHU6,Q15006,Q10469,O75129,O60716,Q13895,P15735,O60684,Q9UJX4,Q9UH62,Q9H9A6,Q14139,Q6P9B9,Q3ZCQ8,Q8N2Z9,Q9BVJ6,O76090,Q9H3U1,Q9UIC8,P42704,Q9BSJ2,Q9Y3Y2,P24278,Q14204,O15235,Q96…
TF	Factor: c-Ets-2; motif: NACCGGAAGYRCTTCCGGTN	TF:M11417	1.64625e-05	4.7835	14456	1321	1047	19917	Q9UPU5,O95260,Q05084,Q9Y3C7,Q29RF7,Q99633,P45877,Q92685,Q7Z3U7,O94768,Q9NTI5,O75694,Q9P2F5,P30038,Q8NHU2,Q96JA3,Q9ULK4,O94952,O76094,Q9BXI3,Q96LD8,Q9UPA5,A0A1B0GUJ8,Q9NSV4,Q9UDR5,O60879,Q9UHV7,Q8N4U5,O15120,Q96KG9,Q9BW27,Q6NUI2,O14939,Q5JTH9,P30559,P82921,P57678,Q9BYX2,P78527,Q96JH7,Q9NZJ9,Q9H269,Q92522,Q9H4A6,Q9Y6D5,Q86U38,P41587,Q8N5B7,Q6PIF6,Q8NFV4,Q9UBM1,Q6YHU6,O15055,O15111,Q8N9N2,Q15006,Q9H…
TF	Factor: Egr-1; motif: CCGCCCMCG	TF:M04797	1.79422e-05	4.74612	5133	1321	431	19917	Q9UPU5,O95260,P13498,O43929,Q86XE0,Q96EL2,Q9NTI5,Q96JA3,Q15386,Q96LD8,Q9P227,Q8N4U5,O15120,Q96KG9,O14939,Q5JTH9,Q9BYX2,P78527,Q9H269,P41587,Q8NFV4,O15055,Q8ND83,Q9BQG0,O75129,O60716,O75578,Q9BTW9,O94925,Q8TAG9,Q8N2Z9,Q9HCE6,Q9BVJ6,Q9P253,Q9UIC8,P42704,Q6H8Q1,Q9BSJ2,Q14204,Q9H0A8,Q8N1F7,Q93008,Q99766,Q5JPH6,Q5VIR6,Q27J81,Q8TE12,Q9NYU1,Q8IVH2,P20073,Q15021,O43175,P62745,O15121,P19784,Q6P3W7,Q6UWP2,…
TF	Factor: ETS1; motif: GCCGGAWGTACTTCCGGN	TF:M03978	1.89032e-05	4.72346	12179	1321	905	19917	A3KMH1,Q9UPU5,Q5T5N4,O95260,Q05084,Q9Y3C7,Q29RF7,Q99633,P13498,O43929,P45877,Q92685,Q7Z3U7,O94768,Q9NTI5,O75694,Q9P2F5,P30038,Q96JA3,Q9ULK4,O94952,O76094,Q9BXI3,Q96LD8,A0A1B0GUJ8,Q9NSV4,P49754,Q9P227,O60879,Q9UHV7,Q8N4U5,O15120,Q96KG9,O14939,Q5JTH9,P30559,P57678,Q9BYX2,P78527,Q96JH7,Q9NZJ9,Q9H269,Q92522,Q9H4A6,Q9Y6D5,Q86U38,P41587,Q8N5B7,Q6PIF6,Q8NFV4,O15055,Q8N9N2,Q15006,Q9H4G4,Q8N122,Q9BQG0,P42…
TF	Factor: Elf-1; motif: NANSCGGAAGTR; match class: 1	TF:M11450_1	1.92991e-05	4.71446	1324	1321	142	19917	O95214,Q92685,Q5JTH9,Q96JH7,Q9H269,O15055,Q9BQG0,Q9UID3,Q14139,Q92636,Q9H3U1,Q96JG6,Q12798,Q9H5Q4,P24278,Q8N1B4,Q5VIR6,Q8TEX9,Q15021,Q92878,Q5BJD5,Q9Y3C4,Q6P996,P62333,O15151,Q9NVI1,Q9BXW9,Q659A1,Q14669,P47897,P49643,Q9H490,Q96P16,P08754,Q9Y262,O15479,Q99615,Q9NRG9,Q96Q11,O96008,Q8TE77,P37268,Q9BTE7,Q8N680,Q9UM00,A1L4K1,Q9H1A4,Q9BZD4,P48556,Q9Y606,Q14232,O95486,Q7L8L6,O60563,Q5C9Z4,Q8IV38,Q5VZE5,…
TF	Factor: KLF17; motif: NGGGCGG	TF:M05386	1.93336e-05	4.71369	7952	1321	627	19917	Q9P1T7,O95260,Q05084,P61018,Q9Y3C7,Q29RF7,P13498,O43929,Q92685,Q9P2F5,O94952,Q15386,Q96LD8,Q9NSV4,Q9P227,O15120,Q6NUI2,O14939,P57678,Q9NW81,Q9BYX2,Q9NZJ9,Q9H269,Q92522,Q9H4A6,P41587,Q8N5B7,Q8NFV4,Q6YHU6,O15055,Q15006,Q9BQG0,O14975,O60716,Q13895,P15735,Q9BTW9,Q96EY7,O60684,Q6NUK1,O94925,Q96T76,Q92636,Q3ZCQ8,Q8N2Z9,Q9HCE6,P56192,Q9P253,Q9UIC8,Q9UNT1,Q9BSJ2,Q9Y3Y2,Q9Y6J0,P24278,Q8N1B4,O15235,P30536,…
TF	Factor: LKLF; motif: NGGGCGG	TF:M05499	1.93336e-05	4.71369	7952	1321	627	19917	Q9P1T7,O95260,Q05084,P61018,Q9Y3C7,Q29RF7,P13498,O43929,Q92685,Q9P2F5,O94952,Q15386,Q96LD8,Q9NSV4,Q9P227,O15120,Q6NUI2,O14939,P57678,Q9NW81,Q9BYX2,Q9NZJ9,Q9H269,Q92522,Q9H4A6,P41587,Q8N5B7,Q8NFV4,Q6YHU6,O15055,Q15006,Q9BQG0,O14975,O60716,Q13895,P15735,Q9BTW9,Q96EY7,O60684,Q6NUK1,O94925,Q96T76,Q92636,Q3ZCQ8,Q8N2Z9,Q9HCE6,P56192,Q9P253,Q9UIC8,Q9UNT1,Q9BSJ2,Q9Y3Y2,Q9Y6J0,P24278,Q8N1B4,O15235,P30536,…
TF	Factor: E2F-7; motif: GRGGCGGGAANNN; match class: 1	TF:M09896_1	1.95216e-05	4.70949	4566	1321	390	19917	Q9P1T7,P61018,Q29RF7,Q99633,O43929,Q96EL2,P30038,Q15386,Q96LD8,Q9UPA5,Q9NSV4,Q9P227,Q99626,O15120,Q96KG9,Q6NUI2,O14939,Q9NZJ9,Q9H269,Q92522,Q9Y6D5,P41587,Q8NFV4,Q8N9N2,O75129,O14975,Q13895,P15735,O94925,Q8TAG9,Q9HCE6,P28702,Q9P253,P51159,Q9UL15,Q9UNT1,Q9BSJ2,Q9Y3Y2,P24278,O15235,A5YKK6,Q27J81,Q8TE12,Q9NYU1,P52294,Q8IVH2,Q14166,P19784,Q99986,Q02410,O96028,O15439,O15287,Q6P996,Q8WYA6,Q9UBP6,Q9NXR5,…
TF	Factor: CREB1; motif: RTGACGYGTCAN	TF:M11221	1.95921e-05	4.70792	9789	1321	750	19917	O95214,O95260,Q9Y3C7,Q29RF7,P13498,Q92685,Q7Z3U7,Q86XE0,O94768,Q96EL2,Q9NTI5,Q9P2F5,Q96JA3,O94952,Q15386,A0A1B0GUJ8,P49754,O60879,Q99626,O15120,Q6NUI2,P30559,P82921,Q9NW81,Q96JH7,Q6ZXV5,Q9H4A6,Q9Y6D5,Q86U38,P41587,Q8NFV4,Q9UBM1,O15055,O15111,Q15006,Q9H4G4,Q10469,Q9BQG0,O14975,O60716,O75578,Q96EY7,Q9UJX4,O94925,Q6P9B6,Q96T76,Q92616,A6NHN6,Q8TAG9,Q9UH62,P24468,Q8NDH2,Q14139,Q92636,Q3ZCQ8,Q8N2Z9,Q9H…
TF	Factor: Sp3; motif: GGGGCGGGGSNN	TF:M07615	2.00777e-05	4.69729	6845	1321	551	19917	A3KMH1,Q9UPU5,O95214,Q05084,P61018,Q9Y3C7,Q99633,P13498,O43929,P45877,Q7Z3U7,O94768,Q96EL2,Q9NTI5,O76094,Q96LD8,Q9P227,Q8N4U5,O15120,Q96KG9,O14939,Q9BYX2,P41587,Q8NFV4,O15055,Q8N9N2,Q8ND83,Q9BQG0,O60716,Q13895,Q9BTW9,O94925,Q6P9B6,Q96T76,Q8TAG9,Q9UH62,P24468,P21964,Q6P9B9,Q9HCE6,Q9BVJ6,P28702,Q9P253,P42704,Q9UL15,Q6H8Q1,Q8N5L8,Q9BSJ2,Q96JG6,Q9Y3Y2,Q14204,Q9H0A8,Q8N1F7,Q96GQ5,P30536,Q99766,Q13619,…
TF	Factor: KLF15; motif: RCCMCRCCCMCN	TF:M12160	2.2754e-05	4.64294	12836	1321	946	19917	Q9UPU5,Q5T5N4,Q9P1T7,O95214,O95260,Q05084,P61018,Q9Y3C7,P13498,O43929,P45877,Q92685,Q7Z3U7,O94768,Q96EL2,Q9NTI5,O75694,Q8NHU2,Q96JA3,O94952,Q15386,O76094,Q9BXI3,Q96LD8,Q9UPA5,P49754,Q9UDR5,Q9P227,O60879,Q9UHV7,Q8N4U5,O15120,Q96KG9,Q6NUI2,O14939,Q5JTH9,P57678,Q9NW81,Q9BYX2,P78527,Q9NZJ9,Q6ZXV5,Q9H269,Q92522,Q9H4A6,Q86U38,P41587,Q8N5B7,Q8NFV4,Q9UBM1,O15055,Q8N9N2,Q6ZRQ5,Q8N122,Q8ND83,Q10469,Q9BQG0,…
TF	Factor: c-Ets-2; motif: NACCGGAAGYRCTTCCGGTN; match class: 1	TF:M11417_1	2.39604e-05	4.62051	14160	1321	1028	19917	Q9UPU5,O95260,Q05084,Q9Y3C7,Q29RF7,Q99633,P45877,Q92685,Q7Z3U7,O94768,Q9NTI5,O75694,Q9P2F5,P30038,Q8NHU2,Q96JA3,Q9ULK4,O94952,O76094,Q9BXI3,Q96LD8,Q9UPA5,A0A1B0GUJ8,Q9NSV4,Q9UDR5,O60879,Q9UHV7,Q8N4U5,O15120,Q96KG9,Q9BW27,Q6NUI2,O14939,Q5JTH9,P30559,P57678,Q9BYX2,P78527,Q96JH7,Q9NZJ9,Q9H269,Q92522,Q9H4A6,Q9Y6D5,Q86U38,P41587,Q8N5B7,Q6PIF6,Q8NFV4,Q9UBM1,Q6YHU6,O15055,O15111,Q8N9N2,Q15006,Q9H4G4,Q8N…
TF	Factor: Erg; motif: NACCGGATATCCGGTN	TF:M11393	2.4088e-05	4.6182	14242	1321	1033	19917	A3KMH1,Q9UPU5,Q5T5N4,O95214,Q05084,Q9Y3C7,Q29RF7,Q99633,P13498,O43929,P45877,Q92685,Q7Z3U7,O94768,O75694,Q9P2F5,P30038,Q8NHU2,Q96JA3,Q9ULK4,O94952,Q15386,O76094,Q9BXI3,Q96LD8,Q9UPA5,Q9NSV4,Q9P227,Q9UHV7,Q8N4U5,O15120,Q9BW27,Q6NUI2,O14939,Q5JTH9,P30559,P57678,Q9NW81,Q9BYX2,P78527,Q9NZJ9,Q6ZXV5,Q9H269,Q92522,Q9H4A6,Q9Y6D5,Q86U38,P41587,Q6PIF6,Q6YHU6,O15055,O15111,Q8N9N2,Q6ZRQ5,Q15006,Q9H4G4,Q8ND83,…
TF	Factor: Sp2; motif: NTWAGTCCCGCCCMCTT	TF:M12155	2.47131e-05	4.60707	4630	1321	394	19917	Q9UPU5,P61018,Q9Y3C7,P13498,P45877,Q7Z3U7,Q9NTI5,Q15386,Q96LD8,Q9P227,Q8N4U5,Q96KG9,O14939,Q9BYX2,Q9NZJ9,Q92522,Q8NFV4,Q15006,Q8ND83,Q10469,Q9BTW9,Q96T76,Q9UH62,P28702,P56192,Q9P253,Q9UIC8,Q9UNT1,Q6H8Q1,Q8N5L8,Q9BSJ2,Q9Y3Y2,Q96A65,Q9H0A8,O15235,Q8N1F7,P11217,Q93008,Q99766,Q5JPH6,Q13619,P50748,Q8TE12,O75884,P35250,Q8IVH2,P20073,Q14166,Q15021,O43175,P62745,O14735,Q6P3W7,Q6UWP2,Q2YD98,Q5BJD5,Q7Z3C6,…
TF	Factor: ELK1; motif: ACCGGAAGTN; match class: 1	TF:M03970_1	2.49848e-05	4.60232	1104	1321	123	19917	Q9UPU5,Q5JTH9,P82921,Q9H269,Q9H4A6,Q86U38,Q8N5B7,Q6YHU6,O15055,Q6NUK1,Q92616,Q9UID3,Q14139,Q8IWV7,Q9H3U1,Q9H5Q4,Q8N1B4,O75533,Q5VIR6,P35250,Q8TEX9,P57740,Q15021,Q92878,Q13795,Q5BJD5,Q9Y3C4,P62333,O15151,Q96KA5,P12236,O14929,Q9Y6K0,Q13043,Q9H0B6,Q14669,O75794,Q15833,Q8IVV2,P08754,Q9H0C5,Q9UHD2,Q9Y262,O15479,P58557,P49589,Q9NRG9,Q969Z0,Q96Q11,O96008,Q9UM00,Q09161,P61011,Q8WZ82,P67812,P18085,Q9Y606,…
TF	Factor: RREB-1; motif: GGGWCSA	TF:M05439	2.51222e-05	4.59994	8689	1321	676	19917	Q9UPU5,Q5T5N4,Q9P1T7,O95214,Q05084,Q9Y3C7,Q29RF7,Q86XE0,O94768,Q96EL2,Q9NTI5,Q9P2F5,P30038,Q8NHU2,Q96JA3,O94952,O76094,Q9BXI3,Q96LD8,Q9P227,Q99626,Q9UHV7,Q8N4U5,Q96KG9,Q9BW27,Q6NUI2,O14939,Q5JTH9,P30559,P82921,Q9BYX2,Q96JH7,Q9NZJ9,Q6ZXV5,Q9H269,Q9H4A6,Q86U38,P41587,Q8NFV4,O15055,Q8N9N2,Q6ZRQ5,Q9H4G4,Q8ND83,Q10469,Q9BQG0,O14975,P15735,Q6NUK1,Q9UBD5,Q8TAG9,Q9UID3,P21964,Q14139,Q6P9B9,Q3ZCQ8,Q8N2Z9,…
TF	Factor: E2F-1; motif: NTTSGCGG	TF:M00430	2.63602e-05	4.57905	8113	1321	637	19917	Q9UPU5,O95214,O95260,P61018,Q29RF7,Q99633,P13498,Q92685,Q86XE0,O94768,O75694,P30038,Q96JA3,O94952,Q15386,O76094,A0A1B0GUJ8,Q9NSV4,Q9UDR5,O60879,Q99626,Q9UHV7,Q6NUI2,P82921,P57678,Q9NW81,P78527,Q9NZJ9,Q6ZXV5,Q9H269,Q92522,P41587,Q6ZRQ5,Q9H4G4,Q10469,O75129,O14975,O60716,P15735,Q9BTW9,Q96EY7,O60684,Q6NUK1,Q6P9B6,Q96T76,Q92616,Q9UBD5,P24468,Q9UID3,Q14139,Q8N2Z9,Q9HCE6,Q9BVJ6,Q5T160,Q9BRJ2,Q9H3U1,P51…
TF	Factor: AhR; motif: NTNGCGTGNNN	TF:M00778	2.67306e-05	4.57299	3567	1321	316	19917	P61018,Q9Y3C7,Q29RF7,P13498,P45877,Q96EL2,Q9NTI5,O75694,P30038,O94952,Q15386,Q9BXI3,Q99626,Q8N4U5,Q96KG9,O14939,Q9NZJ9,Q9H4A6,Q86U38,O15111,Q15006,Q8N122,Q8ND83,Q9BQG0,O14975,Q96EY7,Q96T76,Q9UBD5,Q92636,Q9HCE6,P56192,Q5T160,Q9P253,P42704,Q6H8Q1,Q9Y6J0,P30536,Q93008,P49917,Q5VIR6,P35250,Q9NYU1,Q14166,P57740,O14735,Q2YD98,Q02410,Q5BJD5,O95470,Q12768,Q9UHQ9,Q9H583,P27144,Q9BT25,Q53GQ0,Q9P2K8,Q9Y2K7,…
TF	Factor: AP-2; motif: SNNNCCNCAGGCN	TF:M00915	2.73204e-05	4.56351	9683	1321	742	19917	Q9UPU5,Q5T5N4,O95260,Q05084,P61018,Q29RF7,P13498,P45877,Q92685,O94768,Q96EL2,Q9NTI5,Q9P2F5,P30038,Q96JA3,Q15386,Q9BXI3,Q9UPA5,P49754,Q9P227,Q99626,Q9UHV7,Q8N4U5,O15120,Q6NUI2,O14939,Q5JTH9,P30559,P57678,P78527,Q6ZXV5,Q92522,Q8NFV4,O15055,Q6ZRQ5,Q9H4G4,Q8N122,Q8ND83,Q10469,Q9BQG0,O75129,Q13895,P15735,Q9BTW9,O60684,Q9UJX4,O94925,Q6P9B6,Q96T76,Q92616,Q8TAG9,P24468,Q9UID3,P21964,Q14139,Q92636,Q3ZCQ8,…
TF	Factor: RUNX3; motif: NRACCGCANWAACCRCAN	TF:M04110	2.77706e-05	4.55642	9352	1321	720	19917	A3KMH1,Q9UPU5,Q5T5N4,Q9P1T7,O95214,O95260,Q05084,P61018,Q29RF7,Q99633,P13498,O43929,P45877,Q86XE0,O94768,Q96EL2,Q9NTI5,O75694,Q9P2F5,Q8NHU2,Q96JA3,O76094,Q96LD8,Q9NSV4,Q9P227,O60879,Q99626,Q9UHV7,O15120,Q96KG9,Q6NUI2,P30559,P82921,P57678,P78527,Q96JH7,Q9NZJ9,Q6ZXV5,Q9H269,Q92522,Q9H4A6,P41587,Q6YHU6,O15055,Q15006,Q9H4G4,Q8ND83,O75129,O60716,Q13895,P15735,Q9BTW9,Q9UJX4,Q6P9B6,Q96T76,Q8TAG9,P24468,…
TF	Factor: Pet-1; motif: GCNGGAAGYG; match class: 1	TF:M09918_1	3.20497e-05	4.49418	7213	1321	575	19917	Q9UPU5,Q9P1T7,O95214,O95260,Q05084,P61018,Q29RF7,Q99633,P45877,Q8NHU2,Q9ULK4,O76094,Q9BXI3,Q9UPA5,Q9NSV4,Q9P227,O60879,O15120,O14939,P82921,P57678,Q96JH7,Q9H269,Q9H4A6,Q9Y6D5,Q8N5B7,Q6PIF6,Q9H4G4,Q8ND83,Q10469,P15735,Q9BTW9,Q6NUK1,Q96T76,Q92616,A6NHN6,Q9UID3,P21964,Q14139,Q6P9B9,Q8IWV7,Q9H3U1,P51159,Q9UL15,Q9UNT1,Q9BSJ2,Q12798,P24278,Q8N1B4,Q8N1F7,P30536,P11217,Q93008,Q5JPH6,Q5VIR6,P50748,A5YKK6,…
TF	Factor: Pax-3; motif: NNNNNNCGTCACGSTYNNNNN	TF:M00327	3.35064e-05	4.47487	13445	1321	983	19917	A3KMH1,Q5T5N4,Q9P1T7,O95214,O95260,Q9Y3C7,Q29RF7,Q99633,P13498,O43929,P45877,Q7Z3U7,Q86XE0,O94768,Q96EL2,Q9NTI5,O75694,Q9P2F5,P30038,Q8NHU2,Q96JA3,O94952,Q15386,O76094,Q9BXI3,Q96LD8,Q9UPA5,Q9NSV4,Q9UDR5,Q9P227,Q8N4U5,O15120,Q96KG9,Q9BW27,Q6NUI2,Q5JTH9,P30559,P82921,Q9NW81,P78527,Q96JH7,Q9NZJ9,Q6ZXV5,Q9H269,Q92522,Q9H4A6,Q9Y6D5,P41587,Q8N5B7,Q6PIF6,Q8NFV4,Q9UBM1,Q6YHU6,O15055,O15111,Q15006,Q8N122,…
TF	Factor: SAP-1; motif: NRNCGGAWRYN	TF:M11436	3.47688e-05	4.45881	1445	1321	151	19917	O75694,Q8NHU2,P82921,Q9H269,O15055,O15111,Q6NUK1,P21964,Q14139,Q9UNT1,Q9H5Q4,Q8N1B4,Q96GQ5,Q13619,Q5VIR6,Q9NYU1,Q15021,Q2M389,Q5BJD5,Q9Y3C4,O15151,Q12860,Q9BXW9,Q96KA5,Q12789,P12236,O14929,Q13043,Q14669,Q9UNE7,Q7Z460,Q6ZMV5,Q15388,Q5JVF3,Q9HD33,Q9H4H8,O43156,P08754,Q9UHD2,Q9Y262,Q9BPX3,P58557,Q99615,Q12965,P28331,O96008,O75146,P35249,Q68E01,Q9UM00,Q8WZ82,Q9NXF7,P67812,O00232,P28340,P18085,P48556,…
TF	Factor: ER71:E2A; motif: CASSTGNACCGGAWRYN	TF:M08568	3.7739e-05	4.42321	18420	1321	1270	19917	A3KMH1,Q9UPU5,Q5T5N4,Q9P1T7,O95214,O95260,Q05084,P61018,Q9Y3C7,Q29RF7,Q99633,P13498,O43929,P45877,Q92685,Q7Z3U7,Q86XE0,O94768,Q96EL2,Q9NTI5,O75694,Q9P2F5,P30038,Q8NHU2,Q96JA3,O94952,O76094,Q9BXI3,Q96LD8,Q9UPA5,A0A1B0GUJ8,Q9NSV4,P49754,Q9UDR5,Q9P227,O60879,Q99626,Q9UHV7,Q8N4U5,O15120,Q96KG9,Q9BW27,Q6NUI2,O14939,Q5JTH9,P30559,P82921,P57678,Q9BYX2,P78527,Q96JH7,Q9NZJ9,Q6ZXV5,Q9H269,Q92522,Q9H4A6,Q9Y…
TF	Factor: nerf; motif: NNNCCGGAAGTGN; match class: 1	TF:M09901_1	3.94558e-05	4.40389	1375	1321	145	19917	Q9UPU5,O95214,Q9NSV4,P82921,P57678,Q9BYX2,Q9H269,Q9Y6D5,Q86U38,Q8N5B7,O15055,Q92616,Q9UID3,Q14139,Q92636,Q8IWV7,Q9P253,Q9H3U1,Q9BSJ2,Q9Y3Y2,Q9H5Q4,Q8N1B4,Q99766,Q5VIR6,Q15021,Q92878,Q2YD98,Q13795,Q5BJD5,Q9Y3C4,P62333,Q9NXR5,Q9NVI1,Q96KA5,P12236,O14929,Q13043,Q14669,O75794,Q15833,Q9H993,Q9H490,P08754,Q9H0C5,Q8WVM8,P42224,Q9Y262,O15479,Q99615,Q9Y679,Q14833,P49589,Q96Q11,Q9HBL8,Q8ND04,O96008,P37268,…
TF	Factor: A-Myb:Elf-1; motif: NMCCGGAACCGTTA	TF:M08390	4.00008e-05	4.39793	11199	1321	840	19917	A3KMH1,Q9UPU5,Q9P1T7,O95214,Q05084,P61018,Q9Y3C7,Q29RF7,Q99633,P45877,Q92685,O94768,Q96EL2,O75694,Q9P2F5,Q8NHU2,Q96JA3,Q9ULK4,O94952,Q15386,Q96LD8,Q9NSV4,Q9P227,Q99626,Q9UHV7,Q8N4U5,O15120,O14939,P30559,P82921,P57678,Q9NW81,P78527,Q96JH7,Q6ZXV5,Q92522,Q9H4A6,Q9Y6D5,Q86U38,P41587,Q8N5B7,Q9UBM1,O15055,O15111,Q8N9N2,Q6ZRQ5,Q9H4G4,Q8N122,Q10469,P42345,O75129,O14975,Q13895,Q9BTW9,Q96EY7,O60684,Q6NUK1,…
TF	Factor: AP-2alpha; motif: NGCCYSNNGSN	TF:M01857	4.42816e-05	4.35378	9223	1321	710	19917	Q9UPU5,O95260,P61018,Q29RF7,Q99633,P13498,P45877,Q7Z3U7,O94768,Q96EL2,Q9NTI5,Q9P2F5,P30038,Q96JA3,O94952,Q15386,Q9BXI3,Q96LD8,A0A1B0GUJ8,Q9P227,O60879,Q99626,Q9UHV7,Q8N4U5,O15120,Q96KG9,O14939,Q5JTH9,P57678,P78527,Q9H269,Q92522,Q9H4A6,Q9Y6D5,Q86U38,P41587,Q8N5B7,Q8NFV4,O15055,O15111,Q9H4G4,Q8ND83,Q9BQG0,P42345,O75129,Q9BTW9,O94925,Q96T76,Q92616,Q8TAG9,P24468,Q9UID3,P21964,Q14139,Q6P9B9,Q92636,Q3Z…
TF	Factor: Alx-4; motif: NNCRTTAN; match class: 1	TF:M10880_1	4.5805e-05	4.33909	2720	1321	251	19917	Q9P1T7,O95260,Q29RF7,Q96LD8,P30559,P82921,P57678,Q9NZJ9,Q9H4A6,Q6YHU6,Q15006,O75129,Q13895,Q96EY7,Q96T76,Q92616,Q8N2Z9,O76090,Q9H5Q4,Q14204,P49917,Q8TE12,P52294,P20073,Q9BZQ4,P62745,Q92878,Q2M389,Q2YD98,Q7Z3C6,Q86YH6,Q14008,Q9NYY8,Q00325,Q9H583,P12236,Q00610,P31942,Q5VT52,O14929,P51398,Q9NTJ5,O95140,O43592,Q9NRX2,O60264,P56545,P05141,Q13416,P61619,O75794,Q7Z460,P23469,Q15388,Q9BQ95,Q9P289,Q9HD33,…
TF	Factor: Erg; motif: NACCGGATATCCGGTN; match class: 1	TF:M11393_1	4.97834e-05	4.30292	13785	1321	1003	19917	A3KMH1,Q9UPU5,Q5T5N4,O95214,Q05084,Q9Y3C7,Q29RF7,Q99633,P13498,O43929,P45877,Q92685,Q7Z3U7,O94768,O75694,Q9P2F5,P30038,Q8NHU2,Q96JA3,Q9ULK4,O94952,Q15386,O76094,Q9BXI3,Q96LD8,Q9UPA5,Q9NSV4,Q9P227,Q9UHV7,Q8N4U5,O15120,Q9BW27,Q6NUI2,O14939,Q5JTH9,P30559,P57678,Q9NW81,Q9BYX2,P78527,Q6ZXV5,Q9H269,Q92522,Q9H4A6,Q9Y6D5,Q86U38,P41587,Q6PIF6,Q6YHU6,O15055,O15111,Q8N9N2,Q6ZRQ5,Q15006,Q9H4G4,Q8ND83,Q10469,…
TF	Factor: NRF-1; motif: CNSTGCGCATGCGCNNS	TF:M10018	5.32098e-05	4.27401	1838	1321	182	19917	P45877,Q86XE0,Q96LD8,Q9UPA5,P57678,Q96JH7,Q9H269,Q8N9N2,Q9BQG0,P15735,Q96EY7,Q96T76,Q14139,Q6P9B9,Q8N2Z9,Q9BRJ2,Q9UNT1,Q6H8Q1,O15235,P49917,O75533,Q14166,P57740,Q2YD98,Q3SXM5,Q6P996,Q12768,Q9NYY8,Q00325,P36507,Q96KA5,Q9BT25,Q12789,P12236,Q5VT52,Q9UNS1,Q9Y2K7,Q9NRX2,O60264,Q9NZ01,Q7Z460,Q15388,Q68CZ6,Q5T4F4,Q567U6,Q9UJX3,Q96QK1,Q13155,Q6PGP7,Q9UHD2,Q9Y5N6,O95168,P50851,Q9HAU5,Q8WUM4,Q9Y4R8,Q9NZL6,…
TF	Factor: ATF-3; motif: GGTSACGTGAN	TF:M09868	5.59906e-05	4.25188	6456	1321	521	19917	A3KMH1,Q9P1T7,O95214,O95260,P61018,Q9Y3C7,Q29RF7,P13498,O43929,Q7Z3U7,O94768,Q96EL2,Q96JA3,Q15386,Q96LD8,Q9UPA5,A0A1B0GUJ8,Q9NSV4,Q9UDR5,Q9UHV7,Q96KG9,Q5JTH9,P82921,Q9NW81,Q6ZXV5,Q9H269,Q9H4A6,Q9Y6D5,P41587,Q8NFV4,Q6YHU6,O15055,O15111,Q15006,O14975,O60716,P15735,Q9UJX4,Q6P9B6,Q96T76,Q92616,Q9UBD5,Q9UH62,Q14139,Q9BVJ6,Q5T160,Q9H3U1,Q9UL15,Q9BSJ2,Q96JG6,Q9H5Q4,Q9Y6J0,P24278,Q8N1B4,Q9H0A8,O15235,P11…
TF	Factor: Fli-1; motif: NACCGGAWWTCCGGTY	TF:M11399	6.49816e-05	4.18721	13090	1321	959	19917	A3KMH1,Q9UPU5,Q5T5N4,O95214,Q05084,Q9Y3C7,Q99633,P13498,O43929,P45877,Q92685,Q7Z3U7,O75694,Q9P2F5,P30038,Q8NHU2,Q9ULK4,O94952,Q15386,O76094,Q9BXI3,Q96LD8,Q9UPA5,Q9NSV4,Q9P227,Q9UHV7,Q8N4U5,O15120,Q9BW27,Q6NUI2,O14939,Q5JTH9,P30559,P57678,Q9NW81,Q9BYX2,P78527,Q96JH7,Q6ZXV5,Q9H269,Q92522,Q9H4A6,Q86U38,P41587,Q8N5B7,Q6PIF6,Q8NFV4,Q6YHU6,O15055,O15111,Q8N9N2,Q6ZRQ5,Q15006,Q9H4G4,Q8N122,Q8ND83,Q10469,…
TF	Factor: Fli-1; motif: NACCGGAARTN	TF:M11402	6.69547e-05	4.17422	3924	1321	340	19917	O95214,Q99633,Q7Z3U7,Q96EL2,Q8NHU2,Q5JTH9,P30559,P82921,P78527,Q6YHU6,O15055,O15111,Q15006,P42345,O75129,O60716,Q13895,P15735,Q6NUK1,Q9UID3,P21964,Q14139,Q92636,P28702,Q9P253,Q9H3U1,Q9UNT1,Q9BSJ2,Q9NV35,Q8N1B4,Q96GQ5,P30536,Q5JPH6,Q13619,Q5VIR6,Q9NYU1,Q8TEX9,Q15021,Q92878,Q2M389,Q2YD98,Q13795,Q5BJD5,Q9Y3C4,Q7Z3C6,Q99643,Q6P996,Q14997,P62333,O15151,Q9BXW9,P36507,Q96KA5,Q12789,P12236,Q9UNS1,O14929,…
TF	Factor: Cdx-2; motif: NRTCGTAANNNN; match class: 1	TF:M10849_1	6.78166e-05	4.16866	4557	1321	386	19917	O95260,Q96EL2,O75694,Q8NHU2,Q96JA3,Q15386,Q96LD8,Q9UPA5,A0A1B0GUJ8,O14939,P57678,Q9BYX2,Q96JH7,Q6YHU6,Q6ZRQ5,Q15006,Q10469,O14975,O60716,Q96EY7,Q9UJX4,Q96T76,Q9UBD5,Q9H9A6,Q9UID3,Q14139,Q8N2Z9,Q8IWV7,P28702,Q5T160,Q9P253,Q9BRJ2,Q9H3U1,Q9UL15,Q8N5L8,Q9BSJ2,Q96JG6,Q9Y3Y2,Q96A65,Q9H5Q4,Q9Y6J0,Q8N1B4,O15235,Q99766,P49917,O75533,P50748,Q8TE12,Q9NYU1,P20073,Q8TEX9,Q15021,O43175,P62745,Q9Y5T4,Q6P3W7,Q2M…
TF	Factor: ELF3; motif: WACCCGGAAGTAN	TF:M03967	7.14533e-05	4.14598	7672	1321	604	19917	Q9UPU5,Q9P1T7,O95214,P61018,O43929,Q7Z3U7,Q9NTI5,O75694,Q9P2F5,Q8NHU2,Q9ULK4,O94952,Q9BXI3,Q9NSV4,P49754,Q9UDR5,O60879,Q9BW27,Q5JTH9,P82921,P57678,Q9NW81,Q9BYX2,P78527,Q96JH7,Q9H269,Q8N5B7,Q8NFV4,Q9UBM1,Q6YHU6,O15055,O15111,Q8N9N2,Q8N122,Q10469,P15735,Q96EY7,O60684,Q6NUK1,Q9UJX4,Q96T76,Q92616,Q9UID3,Q14139,Q92636,Q8N2Z9,Q8IWV7,P28702,Q9P253,Q9H3U1,Q9UIC8,P51159,P42704,Q9UNT1,Q6H8Q1,Q9BSJ2,Q96JG6,…
TF	Factor: E2F-4:DP-2; motif: TTTCSCGC	TF:M00739	7.34231e-05	4.13417	5682	1321	466	19917	Q9P1T7,Q05084,Q29RF7,Q99633,Q86XE0,O75694,Q8NHU2,Q96JA3,Q15386,Q6NUI2,O14939,P82921,P57678,Q9BYX2,P78527,Q9H269,Q92522,Q8N5B7,Q8NFV4,O15055,Q8N9N2,Q6ZRQ5,Q8N122,Q9BQG0,Q13895,P15735,Q9BTW9,Q6P9B6,Q9UBD5,Q8TAG9,Q9H9A6,Q8N2Z9,Q8IWV7,P28702,Q5T160,Q9BRJ2,Q9H3U1,Q6H8Q1,Q9Y3Y2,Q12798,P24278,Q8N1B4,Q9H0A8,Q5JPH6,O75533,P50748,A5YKK6,Q8TEX9,Q14166,P57740,Q92878,Q99986,Q2YD98,Q02410,Q5BJD5,O96028,O15287,…
TF	Factor: IRX2a; motif: ACRYGNNNNACRYGT; match class: 1	TF:M11022_1	7.82802e-05	4.10635	6298	1321	509	19917	Q9UPU5,O95214,O95260,Q05084,Q29RF7,Q86XE0,Q96EL2,Q9NTI5,Q9P2F5,O94952,Q9UPA5,Q9P227,Q99626,Q6NUI2,O14939,P82921,P57678,P78527,Q96JH7,Q9NZJ9,P41587,Q6YHU6,O15055,Q8N9N2,Q9BQG0,O14975,O60716,Q9BTW9,O94925,Q96T76,Q92616,Q8TAG9,P24468,Q8N2Z9,Q9HCE6,Q9BVJ6,Q9BRJ2,Q6H8Q1,Q9BSJ2,P24278,Q14204,Q8N1F7,P30536,P11217,Q93008,Q13619,Q27J81,Q8IVH2,P20073,Q14166,Q15021,O43175,P62745,Q92878,O14735,O15121,Q99986,…
TF	Factor: Sp1; motif: CCCCGCCCCN; match class: 1	TF:M00933_1	7.9215e-05	4.10119	5191	1321	431	19917	Q05084,P61018,Q9Y3C7,P13498,O43929,O94768,Q96EL2,Q9NTI5,O76094,Q96LD8,Q9P227,Q8N4U5,O15120,Q96KG9,O14939,P57678,Q9NZJ9,Q92522,P41587,Q8NFV4,O15055,Q9BQG0,Q13895,Q9BTW9,O94925,Q96T76,A6NHN6,Q8TAG9,Q9UH62,Q6P9B9,Q3ZCQ8,P28702,Q9P253,P42704,Q9UL15,Q6H8Q1,Q8N5L8,Q9BSJ2,Q9Y3Y2,Q14204,Q9H0A8,Q8N1F7,Q96GQ5,P30536,Q93008,Q99766,Q13619,Q27J81,P52294,Q96Q15,Q8IVH2,P20073,Q14166,O43175,P62745,P19784,Q6P3W7,…
TF	Factor: HES-1; motif: GNCACGTGNC	TF:M08767	7.99135e-05	4.09738	7868	1321	617	19917	O95214,O95260,Q05084,Q9Y3C7,O43929,Q92685,Q86XE0,O94768,Q96EL2,Q9P2F5,P30038,Q15386,O76094,Q96LD8,A0A1B0GUJ8,O60879,Q99626,Q9UHV7,Q96KG9,Q6NUI2,Q5JTH9,P30559,P57678,Q9NW81,Q9H269,Q92522,Q9Y6D5,P41587,Q8N5B7,Q6YHU6,O15055,Q15006,Q9H4G4,Q8N122,Q9BQG0,O75129,O14975,O60716,Q13895,P15735,Q9BTW9,Q96EY7,O60684,Q6P9B6,Q96T76,A6NHN6,Q9UH62,P24468,P21964,Q14139,Q92636,Q3ZCQ8,Q8N2Z9,Q9BVJ6,P28702,P56192,Q9P…
TF	Factor: E2F-1; motif: NTTTCGCGCS; match class: 1	TF:M00940_1	8.20095e-05	4.08614	2672	1321	246	19917	Q9P1T7,O95260,Q29RF7,Q99633,O75694,Q15386,Q96KG9,P82921,P57678,P78527,Q6ZXV5,Q92522,Q86U38,Q9BTW9,Q8TAG9,Q8N2Z9,Q6H8Q1,P24278,Q9H0A8,Q93008,O75533,P50748,A5YKK6,P35250,Q9NYU1,P57740,Q92878,Q2YD98,Q02410,Q5BJD5,O96028,Q8N3P4,P40938,O76031,Q9NXR5,Q9NVI1,Q9BXW9,P27144,P12236,P31942,Q5VT52,Q9UNS1,Q9P2K8,O14929,Q9Y6K0,Q9UI12,O75177,Q13506,Q9UI95,Q99501,A6NJ78,Q13416,Q9BZE1,Q96TA1,Q9H993,O95104,P23919,…
TF	Factor: hoxa9; motif: RTCGTWANNN	TF:M10785	8.65685e-05	4.06264	5703	1321	467	19917	Q9UPU5,P13498,O94768,Q96EL2,Q9NTI5,O75694,P30038,Q96JA3,Q15386,Q96LD8,Q99626,O15120,Q9BW27,O14939,P57678,Q9NW81,Q9BYX2,Q9H269,Q9H4A6,O15111,Q8N9N2,Q15006,Q10469,O75129,O14975,O60716,Q96EY7,Q9UJX4,Q96T76,Q14139,Q92636,Q8N2Z9,Q8IWV7,P56192,Q9P253,Q9H3U1,Q9UIC8,Q9UL15,Q96JG6,Q9Y3Y2,Q9H5Q4,Q8N1B4,O15235,P11217,Q13619,P49917,O75533,Q5VIR6,P50748,Q8TE12,P35250,Q9NP92,Q9NYU1,P20073,Q9Y394,Q15021,O43175,…
TF	Factor: AhR,; motif: NRCGTGNGN	TF:M00976	8.79594e-05	4.05572	4387	1321	373	19917	O95214,Q29RF7,O43929,Q86XE0,Q9NTI5,Q9P2F5,P30038,O94952,Q15386,Q96LD8,Q99626,Q8N4U5,Q9BW27,O14939,P30559,P82921,P57678,P78527,Q9NZJ9,Q92522,Q9H4A6,Q86U38,Q15006,O14975,O60716,Q9BTW9,Q6P9B6,Q9UBD5,P24468,Q9UID3,Q8N2Z9,Q5T160,Q9BRJ2,Q9H3U1,Q9UIC8,P51159,Q9UNT1,Q8N5L8,Q9BSJ2,Q9Y6J0,P24278,Q14204,Q9NV35,O15235,P11217,Q99766,O75533,Q5VIR6,Q8TE12,Q9NP92,Q9NYU1,P52294,Q14166,P57740,P62745,Q92878,O15121,…
TF	Factor: Pax-5; motif: RRMSWGANWYCTNRAGCGKRACSRYNSM; match class: 1	TF:M00144_1	9.59898e-05	4.01778	7203	1321	571	19917	A3KMH1,Q9UPU5,Q5T5N4,O95260,Q29RF7,P13498,P45877,Q92685,Q7Z3U7,O94768,Q9NTI5,P30038,O94952,Q96LD8,Q9UDR5,Q9P227,O14939,P57678,Q9NW81,P78527,Q96JH7,Q9H269,Q92522,Q9H4A6,Q9Y6D5,O15111,Q8N9N2,Q6ZRQ5,Q9H4G4,Q10469,O75129,O60716,P15735,Q9BTW9,O60684,Q6NUK1,O94925,Q6P9B6,Q9UBD5,A6NHN6,Q9UH62,P24468,Q9UID3,Q92636,Q3ZCQ8,Q9HCE6,Q5T160,Q9P253,Q9UIC8,P51159,P42704,Q9UL15,Q9UNT1,Q6H8Q1,Q8N5L8,Q9BSJ2,Q9Y3Y2,…
TF	Factor: Sp1; motif: NGGGGGCGGGGCCNGGGGGGGG; match class: 1	TF:M10071_1	9.93695e-05	4.00275	4641	1321	391	19917	Q9UPU5,Q05084,P61018,Q9Y3C7,P13498,P45877,O94768,Q96EL2,Q9NTI5,Q15386,Q96LD8,Q9UPA5,Q9P227,Q8N4U5,O15120,Q96KG9,O14939,Q9BYX2,Q9NZJ9,P41587,Q8N5B7,Q8NFV4,Q8N9N2,Q8ND83,Q9BTW9,O94925,Q96T76,Q8TAG9,P21964,Q3ZCQ8,P51159,Q9UL15,Q6H8Q1,Q8N5L8,Q9BSJ2,Q9Y3Y2,Q14204,Q9H0A8,Q8N1F7,P30536,Q99766,Q5JPH6,Q13619,Q27J81,P35250,P52294,Q96Q15,Q8IVH2,P20073,Q14166,Q15021,P19784,Q6P3W7,Q2M389,Q6UWP2,Q2YD98,O96028,…
TF	Factor: AP-2; motif: MKCCCSCNGGCG; match class: 1	TF:M00189_1	0.00011517	3.93866	6114	1321	495	19917	O95214,O95260,Q05084,Q29RF7,Q99633,P13498,Q96EL2,Q9NTI5,Q96JA3,O94952,Q15386,Q9UPA5,Q9P227,O60879,Q99626,Q9UHV7,O15120,Q96KG9,O14939,P78527,Q9H269,Q9Y6D5,P41587,Q8N5B7,Q9H4G4,Q8ND83,P42345,O75129,P15735,Q9BTW9,O94925,Q92616,Q8TAG9,P24468,Q9UID3,Q92636,Q8N2Z9,Q9HCE6,P28702,P56192,P51159,Q6H8Q1,Q9BSJ2,Q12798,P24278,Q14204,O15235,P30536,Q93008,Q99766,Q13619,Q27J81,Q9NP92,Q96Q15,Q8IVH2,P20073,Q15021,…
TF	Factor: Egr-1; motif: GCGGGGGCGG	TF:M07354	0.000118862	3.92496	7842	1321	614	19917	A3KMH1,Q9UPU5,Q9P1T7,O95214,O95260,Q05084,Q9Y3C7,O43929,O94768,Q96EL2,Q9NTI5,Q8NHU2,Q96JA3,Q15386,Q96LD8,Q9UDR5,Q9P227,O60879,Q9UHV7,Q8N4U5,O15120,Q96KG9,O14939,Q5JTH9,P57678,Q9BYX2,Q9NZJ9,P41587,Q8NFV4,O15055,O15111,Q8N9N2,Q15006,Q9H4G4,Q8ND83,Q9BQG0,O75129,O60716,Q9BTW9,O94925,Q96T76,Q8TAG9,P24468,Q9UID3,Q92636,Q8N2Z9,Q9HCE6,Q9BVJ6,P28702,P56192,Q9P253,Q9UIC8,Q9UL15,Q6H8Q1,Q8N5L8,Q9BSJ2,Q9Y6J0,…
TF	Factor: Zbtb37; motif: NYACCGCRNTCACCGCR	TF:M12345	0.000129651	3.88722	5578	1321	457	19917	Q05084,P61018,P13498,P45877,Q9NTI5,Q9P2F5,Q8NHU2,Q96JA3,Q9ULK4,Q96LD8,Q9UPA5,Q9P227,Q99626,Q9UHV7,O15120,P57678,Q9NZJ9,Q6ZXV5,Q9H269,P41587,Q8N5B7,Q6YHU6,O15055,Q8ND83,Q10469,P42345,O75129,O14975,O60716,Q13895,P15735,Q9BTW9,Q6NUK1,Q6P9B6,Q96T76,P21964,Q92636,Q8N2Z9,Q9HCE6,P28702,Q9H3U1,P51159,Q9UL15,Q8N1F7,Q93008,Q5JPH6,Q13619,P52294,Q96Q15,Q8IVH2,Q14166,Q9BZQ4,P62745,Q6P3W7,Q2M389,Q6UWP2,Q2YD98,…
TF	Factor: Rb:E2F-1:DP-1; motif: TTTSGCGC; match class: 1	TF:M00740_1	0.000131578	3.88082	4638	1321	390	19917	Q9P1T7,O95260,P61018,Q29RF7,Q99633,Q92685,Q96EL2,O75694,P30038,Q96JA3,O94952,Q15386,O76094,O60879,P82921,P57678,P78527,Q6ZXV5,Q9H269,Q92522,Q9H4A6,Q86U38,Q13895,Q9BTW9,O60684,Q9UBD5,A6NHN6,Q8TAG9,Q6P9B9,Q8N2Z9,Q8IWV7,Q5T160,Q9H3U1,P51159,Q6H8Q1,Q9H5Q4,Q9Y6J0,P24278,Q8N1B4,Q9H0A8,Q93008,P50748,A5YKK6,Q9NP92,Q14166,P57740,Q9Y5T4,Q6P3W7,Q99986,Q2YD98,Q13795,Q02410,Q5BJD5,P40937,Q86YH6,Q14997,Q8NHH9,…
TF	Factor: Sp2; motif: TGGGCGCGCCCA	TF:M06948	0.00013685	3.86376	8931	1321	687	19917	A3KMH1,O95214,O95260,Q05084,Q9Y3C7,Q29RF7,Q99633,P13498,O43929,P45877,Q86XE0,O94768,Q96EL2,O75694,Q9P2F5,P30038,Q96JA3,Q9ULK4,O94952,Q15386,O76094,Q96LD8,A0A1B0GUJ8,Q9NSV4,Q9P227,O60879,Q99626,Q8N4U5,O15120,O14939,P82921,P57678,Q9BYX2,Q9NZJ9,Q9H269,Q92522,Q9H4A6,Q86U38,P41587,Q8N5B7,Q8NFV4,Q9UBM1,O15055,O15111,Q9H4G4,Q10469,Q9BQG0,O75129,P15735,Q9BTW9,O60684,O94925,Q96T76,Q92616,A6NHN6,Q8TAG9,Q9U…
TF	Factor: ATF-3; motif: GGTSACGTGAN; match class: 1	TF:M09868_1	0.000141897	3.84803	2143	1321	204	19917	P13498,O94768,A0A1B0GUJ8,Q5JTH9,Q9NW81,Q9H4A6,Q9Y6D5,Q6YHU6,O15055,Q15006,O60716,P15735,Q9UH62,Q14139,Q9BVJ6,Q9BSJ2,Q9H5Q4,P24278,Q9H0A8,Q93008,Q5JPH6,Q13619,Q5VIR6,Q6P3W7,Q2YD98,O96028,P40938,Q9H583,Q9BXW9,Q96KA5,Q12789,P12236,Q9Y303,Q9UI12,O95140,O94885,P12277,Q5T4F4,Q15773,Q6ZRR7,P39748,Q96P16,P23919,Q8WUM0,Q14152,Q9H0H5,P27540,Q96BN2,O95155,Q9NZL6,Q96Q11,Q9HBL8,P27815,P56182,O75390,Q8TAD4,Q02…
TF	Factor: HES-1; motif: GNCACGTGNC; match class: 1	TF:M08767_1	0.000142056	3.84754	7762	1321	608	19917	O95214,O95260,Q05084,Q9Y3C7,O43929,Q92685,Q86XE0,O94768,Q96EL2,Q9P2F5,P30038,Q15386,O76094,Q96LD8,A0A1B0GUJ8,O60879,Q99626,Q9UHV7,Q96KG9,Q6NUI2,Q5JTH9,P30559,P57678,Q9NW81,Q9H269,Q92522,Q9Y6D5,P41587,Q8N5B7,Q6YHU6,O15055,Q15006,Q9H4G4,Q8N122,Q9BQG0,O75129,O14975,O60716,Q13895,P15735,Q9BTW9,Q96EY7,O60684,Q6P9B6,Q96T76,A6NHN6,Q9UH62,P24468,P21964,Q14139,Q92636,Q3ZCQ8,Q8N2Z9,Q9BVJ6,P28702,P56192,Q9P…
TF	Factor: ATF-1; motif: TNACGTCAN	TF:M01861	0.000145954	3.83578	6368	1321	512	19917	O95214,O95260,Q05084,P61018,Q9Y3C7,P13498,Q7Z3U7,Q86XE0,O94768,Q96EL2,Q96LD8,Q9UPA5,A0A1B0GUJ8,Q9NSV4,Q9UDR5,Q9P227,Q8N4U5,Q96KG9,Q5JTH9,P82921,P57678,Q9NW81,Q6ZXV5,Q9H269,Q9H4A6,Q9Y6D5,Q86U38,Q6PIF6,Q8NFV4,Q6YHU6,O15111,Q6ZRQ5,Q15006,Q10469,O60716,P15735,O60684,O94925,Q96T76,Q9UH62,Q9UID3,P21964,Q14139,Q6P9B9,Q3ZCQ8,Q8N2Z9,Q9BVJ6,Q9H3U1,P42704,Q9UNT1,Q9BSJ2,Q96JG6,Q9Y3Y2,P24278,Q14204,Q8N1B4,O43…
TF	Factor: KLF15; motif: RCCACGCCCCCC	TF:M12157	0.000149187	3.82627	3626	1321	316	19917	Q9UPU5,Q5T5N4,Q9Y3C7,P13498,O43929,Q96EL2,Q8NHU2,Q96LD8,Q9P227,Q8N4U5,Q96KG9,O14939,P57678,Q9NW81,Q9BYX2,P78527,P41587,Q8N9N2,Q9BTW9,Q96T76,Q8TAG9,Q9UID3,Q3ZCQ8,Q9P253,P51159,Q9UL15,Q9UNT1,Q6H8Q1,Q8N5L8,Q9Y3Y2,Q8N1F7,Q93008,Q99766,Q5JPH6,Q27J81,O75884,P35250,Q9NP92,Q96Q15,Q8IVH2,Q14166,P57740,Q15021,O15121,M0QZD8,Q6P3W7,Q6UWP2,Q2YD98,Q3SXM5,Q14008,Q9UHQ9,O76031,Q9UBP6,Q9NXR5,P12236,Q9UNS1,O95140,…
TF	Factor: SAP-1; motif: NTCGTAAATGCN	TF:M11438	0.000153001	3.81531	5969	1321	484	19917	A3KMH1,Q9UPU5,Q5T5N4,Q9P1T7,O95260,Q9Y3C7,Q29RF7,P13498,O43929,Q7Z3U7,O94768,Q96EL2,O75694,Q9ULK4,Q15386,Q9BXI3,P49754,O60879,Q8N4U5,O15120,O14939,Q5JTH9,P30559,P82921,P57678,P78527,Q6ZXV5,Q86U38,Q8N5B7,Q8NFV4,Q6YHU6,Q8N9N2,Q15006,Q8ND83,Q9BQG0,O14975,Q13895,Q96EY7,O60684,Q9UJX4,Q92636,Q3ZCQ8,Q9BVJ6,Q8IWV7,P28702,Q9P253,Q9BRJ2,Q9UIC8,P51159,Q9UL15,Q9BSJ2,Q9Y3Y2,Q96A65,Q9H5Q4,Q14204,Q9NV35,Q9H0A8,…
TF	Factor: ATF2; motif: VGTGACGTMACN	TF:M00179	0.000154616	3.81075	6141	1321	496	19917	O95214,Q05084,P61018,Q9Y3C7,P13498,Q7Z3U7,Q86XE0,Q96EL2,Q15386,Q96LD8,Q9UPA5,A0A1B0GUJ8,Q9NSV4,Q9UDR5,Q9P227,Q8N4U5,Q96KG9,Q5JTH9,P82921,P57678,Q9BYX2,Q6ZXV5,Q9H269,Q9H4A6,Q9Y6D5,Q86U38,Q8NFV4,Q6YHU6,O15111,Q6ZRQ5,Q15006,Q10469,O60716,Q13895,P15735,O60684,O94925,Q96T76,Q9UH62,Q9H9A6,P21964,Q14139,Q6P9B9,Q3ZCQ8,Q9BVJ6,Q9BRJ2,Q9H3U1,Q9UIC8,Q8N5L8,Q9BSJ2,Q9Y3Y2,P24278,Q14204,Q9H0A8,P11217,Q93008,Q99…
TF	Factor: Sp1; motif: GGGGCGGGGT; match class: 1	TF:M00008_1	0.000157153	3.80368	4966	1321	413	19917	Q9UPU5,Q9P1T7,P61018,Q9Y3C7,P13498,O43929,O94768,Q96EL2,Q9NTI5,P30038,Q15386,O76094,Q96LD8,Q9P227,Q8N4U5,O15120,Q96KG9,Q6NUI2,O14939,Q5JTH9,Q9BYX2,Q6ZXV5,Q9H269,Q86U38,P41587,Q8NFV4,O15055,Q13895,Q9BTW9,O94925,Q6P9B6,Q96T76,Q8TAG9,P21964,Q8N2Z9,P28702,Q9P253,P51159,Q9UL15,Q6H8Q1,Q8N5L8,Q9BSJ2,Q96JG6,Q14204,Q8N1F7,P30536,Q99766,Q13619,P49917,Q27J81,O75884,P35250,P52294,Q96Q15,Q8IVH2,Q14166,O43175,…
TF	Factor: E2F; motif: NKCGCGCSAAAN	TF:M00920	0.000177702	3.75031	5719	1321	466	19917	Q5T5N4,Q9P1T7,O95260,Q29RF7,Q92685,Q7Z3U7,Q86XE0,Q96EL2,Q9NTI5,O75694,Q96JA3,O94952,A0A1B0GUJ8,Q9NSV4,Q9UDR5,O60879,Q6NUI2,P82921,P57678,P78527,Q6ZXV5,Q9H269,Q92522,Q9Y6D5,Q86U38,Q8NFV4,O15111,Q9H4G4,O14975,O60716,P15735,Q9BTW9,O60684,Q6P9B6,Q92616,Q9UBD5,Q8TAG9,Q5T160,Q9H3U1,Q9UL15,Q9BSJ2,Q9Y3Y2,Q9H5Q4,Q9Y6J0,Q8N1B4,Q9H0A8,Q96GQ5,P11217,Q93008,Q5JPH6,Q13619,O75533,Q5VIR6,P50748,A5YKK6,Q8TE12,Q9N…
TF	Factor: E2F; motif: TTTSGCGS; match class: 1	TF:M00427_1	0.000180845	3.74269	3878	1321	334	19917	O95260,Q29RF7,Q99633,Q92685,Q86XE0,O94768,Q96EL2,O75694,Q96JA3,O94952,Q15386,P57678,P78527,Q6ZXV5,Q9H269,Q92522,Q9H4G4,O60716,P15735,Q9BTW9,O60684,Q6NUK1,Q9UBD5,Q8TAG9,Q6P9B9,Q8N2Z9,Q5T160,Q9H3U1,P51159,Q6H8Q1,Q9Y3Y2,Q9H5Q4,Q9Y6J0,Q9H0A8,Q93008,Q13619,P50748,A5YKK6,Q9NYU1,Q14166,Q92878,O14735,Q99986,Q02410,Q5BJD5,P40937,Q3SXM5,Q9NYY8,Q00325,P40938,Q9H583,O76031,Q9NXR5,Q9NVI1,P27144,Q96KA5,Q9BT25,…
TF	Factor: BTEB3; motif: CCNNSCCNSCCCCKCCCCC; match class: 1	TF:M09826_1	0.000196846	3.70587	7557	1321	593	19917	Q05084,P61018,P13498,O43929,P45877,Q7Z3U7,O94768,Q96EL2,Q9NTI5,Q15386,Q9BXI3,Q96LD8,Q9UPA5,Q9P227,Q9UHV7,Q8N4U5,O15120,Q96KG9,O14939,P57678,Q9BYX2,Q96JH7,Q9NZJ9,Q92522,Q9H4A6,P41587,Q8NFV4,Q8N9N2,Q6ZRQ5,Q8N122,Q8ND83,Q13895,P15735,Q9BTW9,O94925,Q6P9B6,Q96T76,A6NHN6,Q8TAG9,Q9UH62,P24468,Q3ZCQ8,Q9HCE6,P28702,Q9P253,Q9UL15,Q6H8Q1,Q8N5L8,Q9BSJ2,Q9Y3Y2,Q96A65,P24278,Q14204,Q8N1F7,P30536,Q93008,Q99766,…
TF	Factor: AP-2beta; motif: NSCCNNNGGSN; match class: 1	TF:M11478_1	0.000199976	3.69902	8102	1321	630	19917	Q9P1T7,O95214,O95260,Q05084,Q29RF7,Q99633,P13498,P45877,O94768,Q9NTI5,O75694,P30038,Q8NHU2,Q96JA3,Q15386,Q9BXI3,Q96LD8,Q9UPA5,Q9P227,O60879,Q9UHV7,Q8N4U5,O15120,O14939,Q5JTH9,P30559,P57678,P78527,Q96JH7,Q6ZXV5,Q9H269,Q92522,Q9H4A6,P41587,Q8N5B7,Q8NFV4,O15055,Q9H4G4,Q8ND83,Q10469,O75129,O14975,Q9BTW9,O60684,O94925,Q6P9B6,Q96T76,Q92616,Q8TAG9,Q9UH62,P24468,Q14139,Q6P9B9,Q3ZCQ8,Q9HCE6,Q8IWV7,P28702,…
TF	Factor: SAP-1a; motif: NACCGGAAGTV	TF:M01167	0.000211952	3.67376	1975	1321	190	19917	Q9Y3C7,Q8NHU2,P82921,Q9NW81,Q6YHU6,O15055,O15111,Q6NUK1,P21964,Q14139,Q9UL15,Q9UNT1,Q8N1B4,Q96GQ5,Q99766,Q13619,Q5VIR6,P35250,Q9NYU1,Q15021,Q2M389,Q5BJD5,Q9Y3C4,P62333,O76031,O15151,Q9BXW9,Q96KA5,Q12789,P12236,O14929,P40967,Q13043,O95140,Q14669,O75794,Q7Z460,Q6ZMV5,Q15388,P49643,Q5JVF3,Q9BV86,Q9HD33,Q9H4H8,P45984,Q6ZRR7,P39748,O43156,Q13155,P08754,Q9UHD2,Q9Y262,Q9NVU7,Q9BPX3,P58557,Q99615,Q96Q11,…
TF	Factor: BTEB1; motif: GGGGGCGGGGCNGSGGGNGS; match class: 1	TF:M09723_1	0.000219774	3.65802	6142	1321	495	19917	Q05084,P61018,P13498,O43929,P45877,Q7Z3U7,O94768,Q96EL2,Q9NTI5,Q15386,Q96LD8,Q9UPA5,Q9P227,Q9UHV7,Q8N4U5,O15120,Q96KG9,O14939,P57678,Q9BYX2,P78527,Q9NZJ9,P41587,Q8NFV4,Q8N9N2,Q6ZRQ5,Q8ND83,Q13895,P15735,Q9BTW9,O94925,Q6P9B6,Q96T76,A6NHN6,Q8TAG9,Q9UH62,P24468,P21964,Q6P9B9,Q3ZCQ8,Q9HCE6,P28702,Q9P253,Q9UL15,Q6H8Q1,Q8N5L8,Q9BSJ2,Q9Y3Y2,Q9H0A8,Q8N1F7,P30536,Q93008,Q99766,Q13619,P49917,Q27J81,P52294,…
TF	Factor: E2F; motif: TTTSGCGSG	TF:M00939	0.000269975	3.56868	6496	1321	519	19917	O95260,Q29RF7,Q92685,Q7Z3U7,Q86XE0,O94768,Q96EL2,Q9NTI5,O75694,Q96JA3,O94952,A0A1B0GUJ8,Q9NSV4,Q9UDR5,Q6NUI2,P57678,P78527,Q6ZXV5,Q9H269,Q92522,Q9Y6D5,Q86U38,O15055,O15111,Q9H4G4,Q8ND83,O14975,O60716,P15735,Q9BTW9,O60684,Q6NUK1,Q6P9B6,Q96T76,Q92616,Q9UBD5,Q8TAG9,Q8N2Z9,P28702,Q5T160,Q9H3U1,P51159,Q9UL15,Q9BSJ2,Q9Y3Y2,Q9H5Q4,Q9Y6J0,Q8N1B4,Q9H0A8,Q96GQ5,P11217,Q93008,Q5JPH6,Q13619,O75533,Q5VIR6,P50…
TF	Factor: pax-6; motif: NYACGCWTSANYGMNCN	TF:M11880	0.000297682	3.52625	13224	1321	963	19917	A3KMH1,Q9UPU5,Q5T5N4,Q9P1T7,O95260,Q05084,Q9Y3C7,Q29RF7,Q99633,P13498,O43929,P45877,Q7Z3U7,Q86XE0,O94768,Q96EL2,Q9NTI5,O75694,P30038,Q96JA3,O94952,Q15386,O76094,Q9UPA5,A0A1B0GUJ8,Q9UDR5,Q9P227,O60879,Q99626,Q9UHV7,Q8N4U5,O15120,Q96KG9,Q9BW27,Q6NUI2,O14939,Q5JTH9,P30559,P82921,P57678,Q9NW81,Q9BYX2,P78527,Q96JH7,Q9NZJ9,Q6ZXV5,Q9H269,Q9H4A6,P41587,Q8N5B7,Q6PIF6,Q8NFV4,O15055,O15111,Q8N9N2,Q6ZRQ5,Q15…
TF	Factor: ctcf; motif: CCRSCAGGGGGCGCN	TF:M10426	0.000302691	3.519	9389	1321	715	19917	Q9P1T7,O95214,O95260,Q05084,P61018,Q9Y3C7,Q29RF7,Q99633,Q92685,Q7Z3U7,O94768,Q96EL2,Q9NTI5,O75694,Q9P2F5,Q96JA3,Q9ULK4,O94952,Q9BXI3,Q96LD8,Q9UPA5,A0A1B0GUJ8,Q9NSV4,Q9UDR5,Q9P227,O60879,Q99626,Q9UHV7,Q8N4U5,O15120,Q96KG9,O14939,Q5JTH9,P30559,P57678,P78527,Q9NZJ9,Q9H269,Q92522,Q9H4A6,Q9Y6D5,Q86U38,P41587,Q8N5B7,O15055,Q15006,Q9H4G4,Q8ND83,Q10469,P42345,O75129,O14975,P15735,O75578,Q9BTW9,O94925,Q6P…
TF	Factor: Elk-1:HOXB13; motif: ACCGGAAGTNGTAAAN	TF:M08222	0.000310389	3.50809	7725	1321	603	19917	Q5T5N4,Q9P1T7,O95214,O95260,P61018,Q9Y3C7,O43929,Q9NTI5,O75694,Q9P2F5,Q8NHU2,Q9ULK4,A0A1B0GUJ8,Q9NSV4,P49754,O60879,Q99626,Q6NUI2,Q5JTH9,P30559,P82921,P57678,Q96JH7,Q9NZJ9,Q9H269,Q9Y6D5,O15055,O15111,Q15006,Q10469,O75129,O14975,O60716,P15735,Q6NUK1,Q9UJX4,Q6P9B6,Q92616,A6NHN6,P24468,Q9UID3,Q8NDH2,Q14139,Q9BVJ6,Q8IWV7,P56192,Q9P253,Q9H3U1,P42704,Q9UL15,Q9UNT1,Q9Y3Y2,Q12798,Q96A65,Q9H5Q4,Q9Y6J0,P24…
TF	Factor: VSX1; motif: NTCRTTAN	TF:M10945	0.000321982	3.49217	3060	1321	272	19917	Q9UPU5,Q9NTI5,Q96JA3,Q96LD8,Q99626,Q8N4U5,Q9BW27,P82921,Q9H269,Q9H4A6,Q9Y6D5,O15111,Q8N9N2,Q15006,Q8ND83,Q10469,O75129,O14975,O60716,Q96EY7,Q96T76,Q3ZCQ8,Q8N2Z9,P56192,Q9P253,O76090,Q9H3U1,Q9UIC8,Q9UNT1,Q96JG6,Q9H5Q4,Q8N1B4,O15235,Q13619,P49917,Q5VIR6,P50748,P20073,Q5BJD5,Q7Z3C6,Q14008,Q12768,Q8N3P4,Q9UHQ9,O76031,Q9NXR5,Q9BXW9,Q9BT25,P12236,Q53GQ0,Q00610,Q9NVR0,Q5VT52,O14929,P54136,Q9C0D3,O75177,…
TF	Factor: Msx-1; motif: NTCRTTAN	TF:M10563	0.000321982	3.49217	3060	1321	272	19917	Q9UPU5,Q9NTI5,Q96JA3,Q96LD8,Q99626,Q8N4U5,Q9BW27,P82921,Q9H269,Q9H4A6,Q9Y6D5,O15111,Q8N9N2,Q15006,Q8ND83,Q10469,O75129,O14975,O60716,Q96EY7,Q96T76,Q3ZCQ8,Q8N2Z9,P56192,Q9P253,O76090,Q9H3U1,Q9UIC8,Q9UNT1,Q96JG6,Q9H5Q4,Q8N1B4,O15235,Q13619,P49917,Q5VIR6,P50748,P20073,Q5BJD5,Q7Z3C6,Q14008,Q12768,Q8N3P4,Q9UHQ9,O76031,Q9NXR5,Q9BXW9,Q9BT25,P12236,Q53GQ0,Q00610,Q9NVR0,Q5VT52,O14929,P54136,Q9C0D3,O75177,…
TF	Factor: CHX10; motif: NTCRTTAN	TF:M10936	0.000321982	3.49217	3060	1321	272	19917	Q9UPU5,Q9NTI5,Q96JA3,Q96LD8,Q99626,Q8N4U5,Q9BW27,P82921,Q9H269,Q9H4A6,Q9Y6D5,O15111,Q8N9N2,Q15006,Q8ND83,Q10469,O75129,O14975,O60716,Q96EY7,Q96T76,Q3ZCQ8,Q8N2Z9,P56192,Q9P253,O76090,Q9H3U1,Q9UIC8,Q9UNT1,Q96JG6,Q9H5Q4,Q8N1B4,O15235,Q13619,P49917,Q5VIR6,P50748,P20073,Q5BJD5,Q7Z3C6,Q14008,Q12768,Q8N3P4,Q9UHQ9,O76031,Q9NXR5,Q9BXW9,Q9BT25,P12236,Q53GQ0,Q00610,Q9NVR0,Q5VT52,O14929,P54136,Q9C0D3,O75177,…
TF	Factor: VSX1; motif: NTCRTTAN	TF:M10942	0.000321982	3.49217	3060	1321	272	19917	Q9UPU5,Q9NTI5,Q96JA3,Q96LD8,Q99626,Q8N4U5,Q9BW27,P82921,Q9H269,Q9H4A6,Q9Y6D5,O15111,Q8N9N2,Q15006,Q8ND83,Q10469,O75129,O14975,O60716,Q96EY7,Q96T76,Q3ZCQ8,Q8N2Z9,P56192,Q9P253,O76090,Q9H3U1,Q9UIC8,Q9UNT1,Q96JG6,Q9H5Q4,Q8N1B4,O15235,Q13619,P49917,Q5VIR6,P50748,P20073,Q5BJD5,Q7Z3C6,Q14008,Q12768,Q8N3P4,Q9UHQ9,O76031,Q9NXR5,Q9BXW9,Q9BT25,P12236,Q53GQ0,Q00610,Q9NVR0,Q5VT52,O14929,P54136,Q9C0D3,O75177,…
TF	Factor: alx3; motif: NKCRTTAN	TF:M10874	0.000321982	3.49217	3060	1321	272	19917	Q9UPU5,Q9NTI5,Q96JA3,Q96LD8,Q99626,Q8N4U5,Q9BW27,P82921,Q9H269,Q9H4A6,Q9Y6D5,O15111,Q8N9N2,Q15006,Q8ND83,Q10469,O75129,O14975,O60716,Q96EY7,Q96T76,Q3ZCQ8,Q8N2Z9,P56192,Q9P253,O76090,Q9H3U1,Q9UIC8,Q9UNT1,Q96JG6,Q9H5Q4,Q8N1B4,O15235,Q13619,P49917,Q5VIR6,P50748,P20073,Q5BJD5,Q7Z3C6,Q14008,Q12768,Q8N3P4,Q9UHQ9,O76031,Q9NXR5,Q9BXW9,Q9BT25,P12236,Q53GQ0,Q00610,Q9NVR0,Q5VT52,O14929,P54136,Q9C0D3,O75177,…
TF	Factor: GSH2; motif: NTCRTTAN	TF:M10747	0.000321982	3.49217	3060	1321	272	19917	Q9UPU5,Q9NTI5,Q96JA3,Q96LD8,Q99626,Q8N4U5,Q9BW27,P82921,Q9H269,Q9H4A6,Q9Y6D5,O15111,Q8N9N2,Q15006,Q8ND83,Q10469,O75129,O14975,O60716,Q96EY7,Q96T76,Q3ZCQ8,Q8N2Z9,P56192,Q9P253,O76090,Q9H3U1,Q9UIC8,Q9UNT1,Q96JG6,Q9H5Q4,Q8N1B4,O15235,Q13619,P49917,Q5VIR6,P50748,P20073,Q5BJD5,Q7Z3C6,Q14008,Q12768,Q8N3P4,Q9UHQ9,O76031,Q9NXR5,Q9BXW9,Q9BT25,P12236,Q53GQ0,Q00610,Q9NVR0,Q5VT52,O14929,P54136,Q9C0D3,O75177,…
TF	Factor: CHX10; motif: NTCRTTAN	TF:M10939	0.000321982	3.49217	3060	1321	272	19917	Q9UPU5,Q9NTI5,Q96JA3,Q96LD8,Q99626,Q8N4U5,Q9BW27,P82921,Q9H269,Q9H4A6,Q9Y6D5,O15111,Q8N9N2,Q15006,Q8ND83,Q10469,O75129,O14975,O60716,Q96EY7,Q96T76,Q3ZCQ8,Q8N2Z9,P56192,Q9P253,O76090,Q9H3U1,Q9UIC8,Q9UNT1,Q96JG6,Q9H5Q4,Q8N1B4,O15235,Q13619,P49917,Q5VIR6,P50748,P20073,Q5BJD5,Q7Z3C6,Q14008,Q12768,Q8N3P4,Q9UHQ9,O76031,Q9NXR5,Q9BXW9,Q9BT25,P12236,Q53GQ0,Q00610,Q9NVR0,Q5VT52,O14929,P54136,Q9C0D3,O75177,…
TF	Factor: LHX4; motif: NNCRTTAN	TF:M11005	0.000330338	3.48104	10745	1321	804	19917	A3KMH1,Q9UPU5,Q9P1T7,O95260,P61018,Q29RF7,Q99633,Q92685,Q7Z3U7,O94768,Q9NTI5,O75694,Q9P2F5,P30038,Q8NHU2,Q96JA3,O76094,Q96LD8,A0A1B0GUJ8,Q9NSV4,O60879,Q99626,Q9UHV7,Q8N4U5,O15120,Q9BW27,P30559,P82921,P57678,Q96JH7,Q9NZJ9,Q6ZXV5,Q9H269,Q9H4A6,Q9Y6D5,Q9UBM1,Q6YHU6,O15111,Q8N9N2,Q15006,Q8N122,Q8ND83,Q10469,Q9BQG0,O75129,O14975,O60716,Q13895,Q9BTW9,Q96EY7,Q6NUK1,O94925,Q96T76,Q92616,Q9UBD5,Q8TAG9,Q9H…
TF	Factor: E2F-1; motif: TTTSGCGS	TF:M00431	0.000334636	3.47543	7333	1321	576	19917	Q9P1T7,O95260,Q29RF7,Q99633,P13498,Q92685,Q86XE0,O94768,Q96EL2,Q9NTI5,O75694,Q9P2F5,Q96JA3,Q15386,A0A1B0GUJ8,Q9UDR5,Q6NUI2,P57678,Q9NW81,P78527,Q6ZXV5,Q9H269,Q92522,Q9Y6D5,Q86U38,O15055,Q9H4G4,O14975,O60716,Q13895,P15735,Q9BTW9,Q96EY7,Q6NUK1,Q6P9B6,Q96T76,Q9UBD5,Q8TAG9,Q14139,Q8N2Z9,P28702,Q5T160,Q9H3U1,P51159,P42704,Q9UL15,Q6H8Q1,Q9Y3Y2,Q12798,Q9H5Q4,Q9Y6J0,P24278,Q8N1B4,Q9H0A8,Q93008,Q5JPH6,Q13…
TF	Factor: CREB; motif: NNGNTGACGTNN	TF:M00113	0.000381132	3.41892	4862	1321	403	19917	O95214,O95260,Q05084,Q9Y3C7,Q29RF7,Q99633,P13498,P45877,Q7Z3U7,Q96EL2,P30038,O94952,Q15386,Q9UPA5,A0A1B0GUJ8,Q9NSV4,Q9UDR5,Q8N4U5,O14939,Q5JTH9,P82921,Q9BYX2,Q9H269,Q9H4A6,Q9Y6D5,P41587,Q8N5B7,Q6PIF6,Q6YHU6,O15055,Q15006,Q10469,O60716,Q13895,P15735,Q6NUK1,Q9UJX4,Q6P9B6,Q96T76,Q9UH62,Q14139,Q3ZCQ8,Q8N2Z9,Q12798,Q14204,Q9NV35,Q96GQ5,P30536,Q93008,Q5VIR6,P35250,P52294,P62745,Q92878,O14735,Q6P3W7,Q6U…
TF	Factor: pax-2; motif: NCGTCACGCNYSRNYGCNYN	TF:M11877	0.000383983	3.41569	11632	1321	861	19917	Q9UPU5,Q5T5N4,Q9P1T7,O95214,O95260,Q29RF7,P13498,P45877,Q92685,Q7Z3U7,Q86XE0,O94768,Q96EL2,Q9NTI5,Q9P2F5,Q8NHU2,Q96JA3,O94952,Q15386,Q96LD8,Q9UPA5,Q9NSV4,Q9UDR5,Q9P227,O60879,Q8N4U5,Q96KG9,O14939,Q5JTH9,P82921,P57678,Q9NW81,Q9BYX2,P78527,Q92522,Q9H4A6,Q8N5B7,O15055,O15111,Q15006,Q9H4G4,Q10469,Q9BQG0,O75129,O60716,Q13895,O75578,Q9BTW9,O60684,Q6NUK1,O94925,Q96T76,Q92616,A6NHN6,Q8TAG9,Q9H9A6,Q9UID3,…
TF	Factor: LRF; motif: RCGACCACCNN	TF:M12230	0.000405313	3.39221	8640	1321	664	19917	Q9UPU5,Q5T5N4,O95214,O95260,Q05084,Q9Y3C7,Q99633,P13498,P45877,Q86XE0,Q9NTI5,Q9P2F5,P30038,Q8NHU2,Q9ULK4,O94952,Q15386,O76094,Q9BXI3,Q96LD8,Q9UPA5,O60879,O15120,Q9BW27,Q6NUI2,O14939,Q5JTH9,P57678,Q9NW81,Q9BYX2,Q9H269,Q92522,P41587,Q8N5B7,Q8NFV4,Q6YHU6,O15055,O15111,Q6ZRQ5,Q10469,O14975,Q9BTW9,Q9UJX4,O94925,Q6P9B6,Q96T76,Q92616,Q9UBD5,A6NHN6,Q9UID3,P21964,Q92636,Q8N2Z9,Q9HCE6,Q8IWV7,P28702,P56192,…
TF	Factor: RUNX2; motif: WRACCGCANWAACCGCAN	TF:M04107	0.000407816	3.38954	12479	1321	915	19917	A3KMH1,Q9UPU5,Q5T5N4,Q9P1T7,O95214,O95260,Q05084,P61018,Q29RF7,Q99633,P13498,O43929,P45877,Q92685,Q86XE0,O94768,Q96EL2,Q9NTI5,O75694,Q9P2F5,Q8NHU2,Q96JA3,Q9ULK4,O94952,O76094,Q9BXI3,Q96LD8,Q9UPA5,Q9NSV4,P49754,Q9UDR5,Q9P227,O60879,Q99626,Q9UHV7,Q8N4U5,O15120,Q96KG9,Q6NUI2,O14939,P30559,P82921,P57678,Q9NW81,P78527,Q96JH7,Q9NZJ9,Q6ZXV5,Q9H269,Q92522,Q9H4A6,Q9Y6D5,P41587,Q6YHU6,O15055,Q8N9N2,Q15006,…
TF	Factor: SP4; motif: SCCCCGCCCCS	TF:M01273	0.000421383	3.37532	3311	1321	290	19917	Q9UPU5,Q9Y3C7,P13498,Q7Z3U7,O94768,Q96EL2,Q9NTI5,Q96LD8,Q9P227,Q8N4U5,O15120,Q96KG9,O14939,Q9BYX2,Q9BTW9,Q6P9B6,Q96T76,Q8TAG9,P28702,Q9P253,Q6H8Q1,Q8N5L8,Q9BSJ2,Q14204,Q8N1F7,P30536,Q99766,Q13619,Q27J81,O75884,P35250,P52294,Q96Q15,Q8IVH2,Q14166,Q15021,O15121,P19784,Q6P3W7,Q6UWP2,Q2YD98,Q5BJD5,Q6P996,Q14997,Q9UHQ9,Q9NXR5,Q9NVR0,Q9UNS1,Q9P2K8,P48735,Q8IUF8,Q9NTJ5,O95140,Q15031,Q9H9J2,Q9H0B6,P61619,…
TF	Factor: Cdx-2; motif: NRTCGTAANNNN	TF:M10849	0.000427242	3.36933	11281	1321	838	19917	A3KMH1,Q9UPU5,Q5T5N4,Q9P1T7,O95260,P61018,P13498,P45877,Q92685,Q86XE0,O94768,Q96EL2,O75694,P30038,Q8NHU2,Q96JA3,Q15386,O76094,Q9BXI3,Q96LD8,Q9UPA5,A0A1B0GUJ8,O60879,Q8N4U5,O15120,Q96KG9,Q9BW27,O14939,Q5JTH9,P57678,Q9NW81,Q9BYX2,P78527,Q96JH7,Q9NZJ9,Q6ZXV5,Q9H269,Q92522,Q9H4A6,Q86U38,Q8N5B7,Q6PIF6,Q9UBM1,Q6YHU6,O15111,Q8N9N2,Q6ZRQ5,Q15006,Q10469,P42345,O14975,O60716,P15735,Q96EY7,Q6NUK1,Q9UJX4,O94…
TF	Factor: CREB; motif: NNTKACGTCANNNS	TF:M00916	0.000450276	3.34652	5959	1321	480	19917	O95214,O95260,Q05084,P61018,Q9Y3C7,P13498,Q7Z3U7,Q96EL2,Q96LD8,Q9UPA5,A0A1B0GUJ8,Q9NSV4,Q9UDR5,Q9P227,Q8N4U5,Q96KG9,Q5JTH9,P82921,P57678,Q9NW81,Q9H4A6,Q9Y6D5,Q86U38,Q6PIF6,Q8NFV4,Q6YHU6,O15111,Q6ZRQ5,Q15006,Q10469,O60716,P15735,O60684,O94925,Q96T76,Q9UH62,Q9H9A6,Q9UID3,P21964,Q14139,Q6P9B9,Q3ZCQ8,Q9BVJ6,Q9H3U1,P42704,Q9UNT1,Q8N5L8,Q9BSJ2,Q9Y3Y2,Q14204,O43166,Q9H0A8,Q8N1F7,Q96GQ5,Q93008,Q99766,Q5J…
TF	Factor: NRF-1; motif: CGCATGCGCR	TF:M00652	0.000484065	3.3151	1382	1321	141	19917	Q86XE0,Q96LD8,Q9UPA5,P57678,Q9H269,Q8N9N2,Q9BQG0,Q96T76,Q6P9B9,Q8N2Z9,P28702,Q9BRJ2,Q9UNT1,Q9H5Q4,Q9Y6J0,Q14204,Q14166,P57740,Q02410,Q3SXM5,Q6P996,Q96KA5,Q12789,P12236,Q5VT52,Q9UNS1,Q9Y2K7,Q9NRX2,O60264,Q9UJX3,Q96QK1,Q13155,Q9UHD2,Q9Y5N6,O95168,P50851,Q9BUB7,O95674,Q9H0U3,Q8N680,Q68E01,P61011,O75964,Q9NTJ3,Q9UHQ1,O15294,A3KN83,Q5VW32,Q5TEU4,P36776,Q14C86,Q14CX7,Q9NVA1,Q8N6M0,P23258,Q9UJV9,Q9P035,…
TF	Factor: Alx-4; motif: NNCRTTAN	TF:M10880	0.000487275	3.31223	8649	1321	664	19917	A3KMH1,Q9UPU5,Q9P1T7,O95260,P61018,Q29RF7,Q99633,Q7Z3U7,O94768,Q9NTI5,O75694,Q9P2F5,Q8NHU2,Q96JA3,Q96LD8,A0A1B0GUJ8,Q9NSV4,O60879,Q99626,Q9UHV7,Q8N4U5,Q9BW27,P30559,P82921,P57678,Q9NZJ9,Q9H269,Q9H4A6,Q9Y6D5,Q9UBM1,Q6YHU6,O15111,Q8N9N2,Q15006,Q8ND83,Q10469,O75129,O14975,O60716,Q13895,Q9BTW9,Q96EY7,O94925,Q96T76,Q92616,Q9UBD5,Q6P9B9,Q3ZCQ8,Q8N2Z9,Q9BVJ6,P56192,Q5T160,Q9P253,O76090,Q9H3U1,Q9UIC8,P42…
TF	Factor: GABP-alpha; motif: NNNRCCGGAAGTGN; match class: 1	TF:M09935_1	0.000522844	3.28163	1057	1321	114	19917	O95214,Q9H269,Q9Y6D5,Q8N5B7,O15055,Q92616,Q9UID3,Q14139,Q9H3U1,Q9UL15,Q12798,Q9H5Q4,Q8N1B4,Q5VIR6,P35250,Q8TEX9,Q15021,Q92878,Q13795,Q5BJD5,Q9Y3C4,P62333,Q9NVI1,Q9BXW9,Q96KA5,O14929,Q13043,Q14669,O75794,Q9H993,Q9H490,P08754,Q9Y262,O15479,Q9NRG9,Q9HBL8,O96008,Q8TE77,Q8N680,Q9UM00,Q09161,P61011,P67812,P48556,O15258,Q14232,O95486,Q7L8L6,O60563,Q5TBB1,O94826,Q5C9Z4,Q6IAN0,Q13098,Q9NPQ8,Q92922,Q07960,…
TF	Factor: GABP-alpha; motif: AACCGGAAR	TF:M04748	0.000542383	3.26569	16173	1321	1141	19917	A3KMH1,Q9UPU5,Q5T5N4,Q9P1T7,O95214,Q05084,P61018,Q9Y3C7,Q29RF7,Q99633,P13498,P45877,Q92685,Q7Z3U7,Q86XE0,O94768,Q96EL2,Q9NTI5,O75694,Q9P2F5,P30038,Q8NHU2,Q96JA3,Q9ULK4,Q15386,O76094,Q9BXI3,Q96LD8,Q9UPA5,Q9NSV4,P49754,Q9P227,O60879,Q99626,Q9UHV7,Q8N4U5,O15120,Q96KG9,Q9BW27,Q5JTH9,P30559,Q9NW81,Q9BYX2,P78527,Q96JH7,Q6ZXV5,Q9H269,Q92522,Q9H4A6,Q9Y6D5,Q86U38,P41587,Q8N5B7,Q6PIF6,Q8NFV4,Q9UBM1,Q6YHU6,…
TF	Factor: GABP-alpha; motif: AACCGGAAR; match class: 1	TF:M04748_1	0.00058048	3.23621	10467	1321	784	19917	Q9P1T7,O95214,Q05084,Q99633,P13498,P45877,Q92685,Q7Z3U7,O94768,Q96EL2,O75694,P30038,Q8NHU2,Q96JA3,Q9ULK4,Q15386,O76094,Q9BXI3,Q96LD8,Q9UPA5,Q9P227,O60879,Q9UHV7,Q8N4U5,O15120,Q9BW27,Q9NW81,Q9BYX2,P78527,Q96JH7,Q6ZXV5,Q9H269,Q92522,Q9H4A6,P41587,Q6PIF6,Q8NFV4,Q6YHU6,Q8N9N2,Q8N122,Q8ND83,Q10469,Q9BQG0,Q13895,P15735,O75578,Q9BTW9,O60684,O94925,A6NHN6,Q9H9A6,Q9UID3,Q9HCE6,P56192,Q9P253,O76090,Q9BRJ2,…
TF	Factor: CTCF; motif: NCCRSTAGGGGGCGC	TF:M08911	0.000607634	3.21636	9168	1321	698	19917	Q9P1T7,O95214,Q05084,P61018,Q9Y3C7,Q29RF7,Q7Z3U7,O94768,Q96EL2,Q9NTI5,O75694,Q96JA3,Q9ULK4,O94952,Q9BXI3,Q96LD8,Q9UPA5,A0A1B0GUJ8,Q9NSV4,Q9UDR5,Q9P227,Q9UHV7,Q8N4U5,O15120,Q96KG9,O14939,Q5JTH9,P30559,P82921,P57678,P78527,Q9NZJ9,Q6ZXV5,Q9H269,Q86U38,P41587,Q8N5B7,O15055,Q8N9N2,Q15006,Q9H4G4,Q8ND83,P42345,O75129,O14975,O60716,P15735,O75578,Q9BTW9,O94925,Q6P9B6,Q96T76,Q8TAG9,P24468,Q6P9B9,Q92636,Q3Z…
TF	Factor: RREB-1; motif: GGGWCSA; match class: 1	TF:M05439_1	0.000641596	3.19274	3218	1321	282	19917	Q9UPU5,O95214,Q9Y3C7,Q29RF7,Q86XE0,Q96EL2,Q9P2F5,O94952,Q9P227,Q99626,Q9UHV7,Q8N4U5,Q9H269,Q86U38,P41587,Q8NFV4,Q9BQG0,Q6NUK1,Q8TAG9,Q6P9B9,Q9P253,Q6H8Q1,Q9H0A8,O15235,Q93008,Q99766,A5YKK6,Q8TE12,P57740,Q99986,Q6UWP2,Q2YD98,Q13795,O96028,Q3SXM5,Q6P996,Q14738,P62333,Q8NHH9,O76031,Q9BXW9,P27144,P36507,Q9BT25,P31942,Q9NVR0,Q9Y303,Q92552,O75477,Q13506,Q9UI95,P47775,O95140,Q99501,P04350,Q8WUP2,Q9H9J2,…
TF	Factor: AP-2alphaA; motif: ANMGCCTNAGGCKNT	TF:M01047	0.000643941	3.19115	9306	1321	707	19917	Q9UPU5,Q9P1T7,O95214,Q05084,Q29RF7,P13498,P45877,Q7Z3U7,O94768,O75694,Q9P2F5,P30038,Q96JA3,Q9BXI3,Q96LD8,Q9UPA5,A0A1B0GUJ8,Q9NSV4,Q9P227,O60879,Q99626,Q9UHV7,O15120,Q96KG9,O14939,Q5JTH9,P30559,P57678,P78527,Q96JH7,Q6ZXV5,Q9H269,Q92522,Q9H4A6,Q9Y6D5,Q86U38,Q8N5B7,Q8NFV4,O15055,Q8N9N2,Q8N122,Q8ND83,Q10469,O75129,O14975,O60716,Q9BTW9,O60684,O94925,Q6P9B6,Q96T76,Q92616,Q8TAG9,Q9UH62,P24468,Q9H9A6,Q6P…
[truncated: 862 more rows]
