# Supplementary material for: NMS-873 Leads to Dysfunctional Glycometabolism in A p97-Independent Manner in HCT116 Colon Cancer Cells
Source: Pharmaceutics. 2022 Mar 31;14(4):764. doi: 10.3390/pharmaceutics14040764 (PMC9024726; doi:10.3390/pharmaceutics14040764)
Supplement: Supplementary file 1 [file pharmaceutics-14-00764-s001.zip › Table S6. Mitochondrial complexes DS proteins.xlsx]

## Sheet: mitochondrial complex
Table S6. Mitochondrial complexes DS proteins from PISA T assay using cell lysate and two temperature ranges
Complex I
Accession	Description	Gene Symbol	45-54 logFC	45-54 P.Value	45-54 adj.P.Val	57-66 logFC	57-66 P.Value	57-66 adj.P.Val	DMSO_45-54_1	DMSO_45-54_2	NMS873_45-54_1	NMS873_45-54_2	DMSO_57-66_1	DMSO_57-66_2	NMS873_57-66_1	NMS873_57-66_2
P03915	NADH-ubiquinone oxidoreductase chain 5 OS=Homo sapiens (Human) OX=9606 GN=MT-ND5 PE=1 SV=2	MT-ND5	0.276029	0.00900768	0.15752	0.157558	0.238648	0.497764	100.6	100.1	116.9	126.3	95.4	109.1	106.4	121.7
O43674	NADH dehydrogenase [ubiquinone] 1 beta subcomplex subunit 5, mitochondrial OS=Homo sapiens (Human) OX=9606 GN=NDUFB5 PE=1 SV=1	NDUFB5	0.256413	0.00418332	0.15752	0.0817039	0.153244	0.407796	430.7	439.1	510.2	528.9	287	278.7	298.4	300.2
O43676	NADH dehydrogenase [ubiquinone] 1 beta subcomplex subunit 3 OS=Homo sapiens (Human) OX=9606 GN=NDUFB3 PE=1 SV=3	NDUFB3	0.184369	0.0467878	0.198928	0.0498766	0.441183	0.668459	510.7	467.2	565.5	544.8	462.6	491.7	484.1	503.5
P28331	NADH-ubiquinone oxidoreductase 75 kDa subunit, mitochondrial OS=Homo sapiens (Human) OX=9606 GN=NDUFS1 PE=1 SV=3	NDUFS1	-0.11582	0.0277102	0.173289	-0.349341	0.00220641	0.117528	1573.8	1585.1	1460.2	1455	460.4	457.2	356.3	364
Q9BQ95	Evolutionarily conserved signaling intermediate in Toll pathway, mitochondrial OS=Homo sapiens (Human) OX=9606 GN=ECSIT PE=1 SV=1	ECSIT	-0.134236	0.435043	0.625786	-0.403215	0.00634968	0.138197	74.2	57.6	56.5	62.8	47.7	46.1	33.8	37.2
Q5TEU4	Arginine-hydroxylase NDUFAF5, mitochondrial OS=Homo sapiens (Human) OX=9606 GN=NDUFAF5 PE=1 SV=1	NDUFAF5	-0.180128	0.0112133	0.15752	-0.307771	0.224144	0.483402	64.5	62.3	55.9	56	37.2	34.3	24	34.7
O95168	NADH dehydrogenase [ubiquinone] 1 beta subcomplex subunit 4 OS=Homo sapiens (Human) OX=9606 GN=NDUFB4 PE=1 SV=3	NDUFB4	-0.184128	0.25547	0.451513	-0.380877	0.00668762	0.138978	65.4	61.7	62.9	49.7	47.6	44.1	36.2	34.2
P56556	NADH dehydrogenase [ubiquinone] 1 alpha subcomplex subunit 6 OS=Homo sapiens (Human) OX=9606 GN=NDUFA6 PE=1 SV=4	NDUFA6	-0.242446	0.0179449	0.162353	-0.2727	0.0128058	0.158988	173.7	169.9	139.1	151.6	58	62.4	49.4	50.2
P17568	NADH dehydrogenase [ubiquinone] 1 beta subcomplex subunit 7 OS=Homo sapiens (Human) OX=9606 GN=NDUFB7 PE=1 SV=4	NDUFB7	0.148923	0.0376739	0.188771	-0.283228	0.0201995	0.189161	265.1	256.3	281.8	296.4	171.9	162.1	143.2	131.4
Q9Y375	Complex I intermediate-associated protein 30, mitochondrial OS=Homo sapiens (Human) OX=9606 GN=NDUFAF1 PE=1 SV=2	NDUFAF1	-0.229656	0.00512577	0.15752	0.511111	0.0694771	0.299587	32.5	33.4	27.8	28.4	7.8	10.2	11.3	14.3
ATP synthase complex
Accession	Description	Gene Symbol	45-54 logFC	45-54 P.Value	45-54 adj.P.Val	57-66 logFC	57-66 P.Value	57-66 adj.P.Val	DMSO_45-54_1	DMSO_45-54_2	NMS873_45-54_1	NMS873_45-54_2	DMSO_57-66_1	DMSO_57-66_2	NMS873_57-66_1	NMS873_57-66_2
P48047	ATP synthase subunit O, mitochondrial OS=Homo sapiens (Human) OX=9606 GN=ATP5PO PE=1 SV=1	ATP5PO	-0.239199	0.0154276	0.161795	-0.201133	0.0120818	0.158062	2865.3	2693.1	2292.9	2415.6	805.1	799.4	695.7	700
O75964	ATP synthase subunit g, mitochondrial OS=Homo sapiens (Human) OX=9606 GN=ATP5MG PE=1 SV=3	ATP5MG	-0.429136	0.0522178	0.20571	-0.330878	0.00547108	0.133373	143.4	111.8	98.7	89.6	143.2	139.7	115.8	109.2
P27144	Adenylate kinase 4, mitochondrial OS=Homo sapiens (Human) OX=9606 GN=AK4 PE=1 SV=1	AK4	-0.192987	0.00594844	0.15752	-0.447354	0.0149768	0.167429	1393.6	1398.9	1214	1228.9	777.1	774.8	523	619.2
Q99766	ATP synthase subunit s, mitochondrial OS=Homo sapiens (Human) OX=9606 GN=DMAC2L PE=1 SV=3	DMAC2L	-0.121849	0.230328	0.42472	-0.513068	0.0243176	0.204308	31.2	36	30.9	30.7	24.5	26.6	20	16
