# Supplementary material for: NMS-873 Leads to Dysfunctional Glycometabolism in A p97-Independent Manner in HCT116 Colon Cancer Cells
Source: Pharmaceutics. 2022 Mar 31;14(4):764. doi: 10.3390/pharmaceutics14040764 (PMC9024726; doi:10.3390/pharmaceutics14040764)
Supplement: Supplementary file 1 [file pharmaceutics-14-00764-s001.zip › Table S7. DS proteins in both PISA T.xlsx]

## Sheet: 2 PISA overlap
Table S7. DS proteins identified in both PISA T assays
73 proteins were identified as DS proteins in both PISA T assays.			Blue labeled is the data from PISA T using two temperature ranges of 45-54oC and 57-66oC.															Green labeled is the data from crude lysate PISA T using one temperature range of 45-60oC
Accession	Description	Gene Symbol	45-54 logFC	45-54 P.Value	45-54 adj.P.Val	57-66 logFC	57-66 P.Value	57-66 adj.P.Val	DMSO_45-54_1	DMSO_45-54_2	NMS873_45-54_1	NMS873_45-54_2	DMSO_57-66_1	DMSO_57-66_2	NMS873_57-66_1	NMS873_57-66_2		logFC	P.Value	adj.P.Val	DMSO_1	DMSO_2	DMSO_3	NMS873_1	NMS873_2	NMS873_3
Q9UPU5	Ubiquitin carboxyl-terminal hydrolase 24 OS=Homo sapiens (Human) OX=9606 GN=USP24 PE=1 SV=3	USP24	-0.397285	0.0105489	0.15752	-1.43006	0.00223897	0.117528	28.3	28.6	20.2	23.1	11.4	10.7	4.8	3.5		-0.153294	0.0177826	0.571877	170.1	165.8	162.2	154.7	149.4	143.9
P61018	Ras-related protein Rab-4B OS=Homo sapiens (Human) OX=9606 GN=RAB4B PE=1 SV=1	RAB4B	-0.319377	0.0713918	0.234188	-1.15608	0.0122203	0.158143	32.2	25.8	22.9	23.3	12.7	11.7	4.4	6.8		-0.263234	0.0184365	0.571877	94	109.5	91.1	82.2	84.6	78
P82921	28S ribosomal protein S21, mitochondrial OS=Homo sapiens (Human) OX=9606 GN=MRPS21 PE=1 SV=3	MRPS21	-0.142705	0.0713189	0.233819	-0.780528	0.025481	0.208521	64	64.5	55.8	60.7	43.8	39.6	29.1	20.2		0.206191	0.0394229	0.58117	34	31.1	33.8	42	36.7	35.6
Q9BYX2	TBC1 domain family member 2A OS=Homo sapiens (Human) OX=9606 GN=TBC1D2 PE=1 SV=3	TBC1D2	-0.16042	0.178715	0.36638	-0.766455	0.00201775	0.117528	10.6	12.5	10.4	10.2	6.7	7.8	4.3	4.2		-0.173709	0.0354573	0.58117	100	97.5	102.4	96.2	86.3	83.8
Q8N5B7	Ceramide synthase 5 OS=Homo sapiens (Human) OX=9606 GN=CERS5 PE=1 SV=1	CERS5	-0.200626	0.114013	0.2929	-0.699861	0.0223387	0.198475	51.1	49.7	40.4	47.6	17.9	20.8	10.3	13.7		-0.608433	0.0318377	0.58117	14.3	11.3	12.3	9.7	9.8	5.9
Q9H9A6	Leucine-rich repeat-containing protein 40 OS=Homo sapiens (Human) OX=9606 GN=LRRC40 PE=1 SV=1	LRRC40	-0.263206	0.00467816	0.15752	-0.593868	0.00165592	0.117528	246.9	245.5	200.3	210.1	81.2	86.6	53.5	57.7		-0.275254	0.010468	0.512556	27.7	27.6	28.2	22.5	21.2	25.5
Q6H8Q1	Actin-binding LIM protein 2 OS=Homo sapiens (Human) OX=9606 GN=ABLIM2 PE=1 SV=2	ABLIM2	-0.301511	0.00209197	0.15752	-0.551238	0.149808	0.404818	258.5	262.9	214.8	208.3	16.8	10.4	7.9	10.3		-0.323713	0.00571511	0.472013	35.7	30.9	35.8	26.1	28.8	26.8
Q8N5L8	Ribonuclease P protein subunit p25-like protein OS=Homo sapiens (Human) OX=9606 GN=RPP25L PE=1 SV=1	RPP25L	0.209089	0.13582	0.317993	-0.550532	0.00145179	0.117528	6.6	7.3	7.4	8.7	9	9	5.9	6.4		-0.193357	0.00489696	0.430368	22	23	22.8	19.5	20.4	19.4
P11217	Glycogen phosphorylase, muscle form OS=Homo sapiens (Human) OX=9606 GN=PYGM PE=1 SV=6	PYGM	-0.691899	7.97019e-05	0.15752	-0.520585	0.0839094	0.323007	11.6	11.5	7.2	7.1	10.2	6.9	5.7	6		-0.204242	0.0185385	0.571877	262.9	246.9	240.2	221.8	202.6	226.9
Q99766	ATP synthase subunit s, mitochondrial OS=Homo sapiens (Human) OX=9606 GN=DMAC2L PE=1 SV=3	DMAC2L	-0.121849	0.230328	0.42472	-0.513068	0.0243176	0.204308	31.2	36	30.9	30.7	24.5	26.6	20	16		0.263472	0.0112198	0.526792	9.9	9.5	10.2	12.9	11.8	10.9
Q9NP92	39S ribosomal protein S30, mitochondrial OS=Homo sapiens (Human) OX=9606 GN=MRPS30 PE=1 SV=2	MRPS30	-0.369417	0.00208222	0.15752	-0.506164	0.0749136	0.309548	69.6	68.7	52	55.1	13.3	16.7	12.1	9.1		-0.158755	0.0220052	0.58117	30.9	29.7	31	25.9	28.2	28
Q8TEX9	Importin-4 OS=Homo sapiens (Human) OX=9606 GN=IPO4 PE=1 SV=2	IPO4	-0.136413	0.0241002	0.168902	-0.496693	0.00105074	0.117528	1836.1	1856	1655.2	1704.1	1862.2	1934.5	1367.2	1323.5		-0.171175	0.00569184	0.472013	188.6	188.8	187.5	172.1	164.7	165
O14735	CDP-diacylglycerol--inositol 3-phosphatidyltransferase OS=Homo sapiens (Human) OX=9606 GN=CDIPT PE=1 SV=1	CDIPT	-0.254046	0.0470987	0.198928	-0.491448	0.0122901	0.158437	170.6	158.6	146.8	129.6	89.7	100.7	72.2	63.3		-0.229971	0.00876338	0.512556	193.6	201.4	193.5	155.1	173.7	173.6
Q9Y3C4	EKC/KEOPS complex subunit TPRKB OS=Homo sapiens (Human) OX=9606 GN=TPRKB PE=1 SV=1	TPRKB	0.0487715	0.577401	0.735677	-0.475985	0.00135283	0.117528	75.6	78.8	85.1	74.9	57.1	54.6	40.8	39.5		0.348251	0.00112449	0.334893	31	29.1	33.1	39	40.5	39
O96028	Histone-lysine N-methyltransferase NSD2 OS=Homo sapiens (Human) OX=9606 GN=NSD2 PE=1 SV=1	NSD2	-0.462284	0.0418038	0.194246	-0.474898	0.340774	0.591116	18.3	17.5	14.8	11.4	6.7	5.1	6.1	2.9		-0.494642	0.0241742	0.58117	15.1	19.9	23.9	14.3	13.5	13.3
Q14997	Proteasome activator complex subunit 4 OS=Homo sapiens (Human) OX=9606 GN=PSME4 PE=1 SV=2	PSME4	-0.252902	0.0132954	0.159262	-0.465467	0.01115	0.157998	528.5	511.3	420.2	452.9	175.9	191	142	124.1		-0.147795	0.0485438	0.600395	186.9	173.7	169.9	166.3	151.5	161
O60443	Gasdermin-E OS=Homo sapiens (Human) OX=9606 GN=GSDME PE=1 SV=2	GSDME	-0.192489	0.179413	0.36696	-0.465368	0.00803258	0.147949	36.9	32.6	28	32.9	15.4	16.9	11.1	12.3		-0.337045	0.00174262	0.334893	41.8	40.7	37.2	31.3	33	30.4
P62333	26S proteasome regulatory subunit 10B OS=Homo sapiens (Human) OX=9606 GN=PSMC6 PE=1 SV=1	PSMC6	-0.170524	0.0218534	0.166958	-0.464041	0.00108348	0.117528	4898.2	4708.4	4187.5	4348	2082.8	2017.7	1503.7	1468.8		-0.120475	0.0451532	0.594319	908	841.4	889.2	796.6	802	827.7
Q9NYY8	FAST kinase domain-containing protein 2, mitochondrial OS=Homo sapiens (Human) OX=9606 GN=FASTKD2 PE=1 SV=1	FASTKD2	-0.261525	0.0157874	0.161795	-0.460327	0.00261572	0.117528	416.1	390.7	325	348.1	234.5	252.7	179.6	174.3		-0.514718	0.0394064	0.58117	10.5	14.5	12.5	7.7	11.3	7.5
Q9Y6K0	Choline/ethanolaminephosphotransferase 1 OS=Homo sapiens (Human) OX=9606 GN=CEPT1 PE=1 SV=1	CEPT1	-0.574167	0.0154723	0.161795	-0.442543	0.0188801	0.185641	47.7	45.8	28	35.2	18	19.7	12.8	15		-0.247066	0.0306302	0.58117	179.1	186.2	199.9	157.2	176.3	143.9
Q9H9J2	39S ribosomal protein L44, mitochondrial OS=Homo sapiens (Human) OX=9606 GN=MRPL44 PE=1 SV=1	MRPL44	-0.125804	0.0412367	0.193476	-0.419117	0.0261655	0.210084	1046.5	1037.7	934.3	976.3	414.4	375	271.2	320.5		-0.25565	0.0121625	0.529432	72.1	81.3	79.9	61.7	64	69.7
Q15833	Syntaxin-binding protein 2 OS=Homo sapiens (Human) OX=9606 GN=STXBP2 PE=1 SV=2	STXBP2	-0.182331	0.0189108	0.164759	-0.403678	0.0147118	0.166384	767.7	728.4	666.1	652	215.9	231.2	158.2	180.3		-0.150972	0.0331523	0.58117	374.3	420.4	390.8	354	358.5	354
Q9BQ95	Evolutionarily conserved signaling intermediate in Toll pathway, mitochondrial OS=Homo sapiens (Human) OX=9606 GN=ECSIT PE=1 SV=1	ECSIT	-0.134236	0.435043	0.625786	-0.403215	0.00634968	0.138197	74.2	57.6	56.5	62.8	47.7	46.1	33.8	37.2		-0.254855	0.00123528	0.334893	56.8	58.5	59	47.2	48.8	50.1
Q8IVV2	Lipoxygenase homology domain-containing protein 1 OS=Homo sapiens (Human) OX=9606 GN=LOXHD1 PE=2 SV=4	LOXHD1	-0.242967	0.00811468	0.15752	-0.398277	0.0192207	0.186327	149.4	140.9	122.6	122.6	176.7	191.3	130	149.7		-0.589848	0.00942104	0.512556	14.1	14.5	13.2	8.6	7.8	11.8
Q96P16	Regulation of nuclear pre-mRNA domain-containing protein 1A OS=Homo sapiens (Human) OX=9606 GN=RPRD1A PE=1 SV=1	RPRD1A	-0.228437	0.0141727	0.160729	-0.390302	0.00445211	0.129069	261.3	274.8	222.9	234.7	124.1	117.2	94.6	89.5		-0.123029	0.0243779	0.58117	93.4	96.6	95.2	86.4	86.1	89.4
Q9BQB6	Vitamin K epoxide reductase complex subunit 1 OS=Homo sapiens (Human) OX=9606 GN=VKORC1 PE=1 SV=1	VKORC1	-0.116418	0.393165	0.587137	-0.38811	0.00904634	0.152288	102	92.3	98.3	81.5	106.3	114.7	88	80.9		-0.226183	0.00618104	0.481489	87.2	92.9	84.7	78.2	72.9	75.2
Q8IV48	3'-5' exoribonuclease 1 OS=Homo sapiens (Human) OX=9606 GN=ERI1 PE=1 SV=3	ERI1	-0.148149	0.0187702	0.164759	-0.362201	0.00635596	0.138197	91.5	92.1	84.1	81.6	46.8	43	34.8	35		-0.145194	0.0396586	0.582812	32.6	32.5	33.1	27.8	29.8	31.3
O75431	Metaxin-2 OS=Homo sapiens (Human) OX=9606 GN=MTX2 PE=1 SV=1	MTX2	-0.0200784	0.755956	0.858152	-0.351586	0.0054861	0.133373	176.2	163.5	162.8	172.1	233.2	226.2	186.1	174.1		-0.148877	0.0476439	0.595167	79.7	90.7	85.8	79	75.6	76.2
Q96LD4	E3 ubiquitin-protein ligase TRIM47 OS=Homo sapiens (Human) OX=9606 GN=TRIM47 PE=1 SV=2	TRIM47	-0.299645	0.0037858	0.15752	-0.349159	0.0287723	0.217572	172.4	171	135.7	143.4	36.8	35.1	30.5	26.1		0.162806	0.0237486	0.58117	296.2	319.7	315.8	341.9	337.2	363.9
Q68E01	Integrator complex subunit 3 OS=Homo sapiens (Human) OX=9606 GN=INTS3 PE=1 SV=1	INTS3	-0.0234756	0.61019	0.761789	-0.334834	0.00783528	0.147949	487.1	510.1	495.7	485.2	622.7	654.9	490	523.2		-0.328047	0.0426774	0.589826	24.5	26.9	26.1	20.6	17.3	24.4
Q9H270	Vacuolar protein sorting-associated protein 11 homolog OS=Homo sapiens (Human) OX=9606 GN=VPS11 PE=1 SV=1	VPS11	-0.196962	0.0392482	0.191074	-0.330695	0.00846996	0.150293	242.5	243.3	201.9	222.4	100.1	92.1	75.8	76.9		-0.192274	0.0173125	0.571877	200.6	192.6	204.4	164.9	185.7	172.9
Q8N239	Kelch-like protein 34 OS=Homo sapiens (Human) OX=9606 GN=KLHL34 PE=2 SV=1	KLHL34	-0.0728813	0.341339	0.538155	-0.317057	0.0426478	0.251769	113	106.2	99.7	108.8	41.4	37.6	29.5	34		0.111697	0.0348491	0.58117	266.3	266.1	266.3	296.3	281.3	285.6
Q5PRF9	Protein Smaug homolog 2 OS=Homo sapiens (Human) OX=9606 GN=SAMD4B PE=1 SV=1	SAMD4B	-0.0958313	0.049015	0.20044	-0.315332	0.00466787	0.130548	261.7	262.8	246.9	243.9	207.1	217.2	170.9	170		-0.38508	0.0108525	0.521434	26	21.9	24.3	17.3	21	17.1
Q5TEU4	Arginine-hydroxylase NDUFAF5, mitochondrial OS=Homo sapiens (Human) OX=9606 GN=NDUFAF5 PE=1 SV=1	NDUFAF5	-0.180128	0.0112133	0.15752	-0.307771	0.224144	0.483402	64.5	62.3	55.9	56	37.2	34.3	24	34.7		-0.492782	0.00888179	0.512556	15.4	17.7	12.9	10.5	11.9	10.1
Q96C34	RUN domain-containing protein 1 OS=Homo sapiens (Human) OX=9606 GN=RUNDC1 PE=1 SV=3	RUNDC1	-0.0439942	0.336188	0.534597	-0.303638	0.00350446	0.121037	216.4	219.2	215.7	206.9	290.3	285	234.4	231.7		0.177132	0.0263346	0.58117	17.9	16.4	17.7	20.6	18.6	19.6
P30837	Aldehyde dehydrogenase X, mitochondrial OS=Homo sapiens (Human) OX=9606 GN=ALDH1B1 PE=1 SV=3	ALDH1B1	-0.17775	0.0127892	0.15752	-0.300554	0.00858597	0.150633	957.7	943.8	825.7	855.6	276.4	276.5	216.7	232.5		-0.105719	0.0486759	0.600395	671.1	645.9	639.2	593.5	616.4	607.9
P22694	cAMP-dependent protein kinase catalytic subunit beta OS=Homo sapiens (Human) OX=9606 GN=PRKACB PE=1 SV=2	PRKACB	-0.163664	0.173752	0.361355	-0.294811	0.0308899	0.221969	227.3	208.2	180.9	208.5	68.7	65.4	58.2	51.3		-0.225389	0.0178869	0.571877	162.7	155.2	142.4	135.1	135.2	123.2
P56556	NADH dehydrogenase [ubiquinone] 1 alpha subcomplex subunit 6 OS=Homo sapiens (Human) OX=9606 GN=NDUFA6 PE=1 SV=4	NDUFA6	-0.242446	0.0179449	0.162353	-0.2727	0.0128058	0.158988	173.7	169.9	139.1	151.6	58	62.4	49.4	50.2		0.158045	0.0317318	0.58117	172.2	151.9	161.4	179.9	181	180.1
Q9Y2R9	28S ribosomal protein S7, mitochondrial OS=Homo sapiens (Human) OX=9606 GN=MRPS7 PE=1 SV=2	MRPS7	-0.221395	0.0124026	0.15752	-0.266289	0.0244696	0.204346	986.5	931.6	811.2	833.5	310.2	323.9	276.4	251.3		0.15197	0.0118262	0.529432	104.9	108.7	108.5	116.3	121.9	119.7
Q7Z4Q2	HEAT repeat-containing protein 3 OS=Homo sapiens (Human) OX=9606 GN=HEATR3 PE=1 SV=2	HEATR3	0.0112856	0.771013	0.867025	-0.257699	0.0353717	0.233592	555.8	569.9	572.5	562	588.2	614	475.2	531.7		-0.111536	0.0499397	0.600395	220.1	218.4	213.5	201.3	194	208.4
Q9HBM0	Vezatin OS=Homo sapiens (Human) OX=9606 GN=VEZT PE=1 SV=3	VEZT	-0.0429081	0.814739	0.89975	-0.253555	0.00561956	0.134499	151	145.1	167.3	123.4	110.6	110.9	92.9	92.9		-0.251871	0.0189445	0.571877	61.4	63.8	66.4	53.2	59.1	49
Q9UGQ2	Calcium channel flower homolog OS=Homo sapiens (Human) OX=9606 GN=CACFD1 PE=1 SV=1	CACFD1	0.296391	0.249495	0.44519	-0.249963	0.0269936	0.212957	3.2	2.3	3.7	3	21	20	16.5	18		-0.469864	0.0258301	0.58117	13.1	11.2	10.7	9.8	9	6.7
P56962	Syntaxin-17 OS=Homo sapiens (Human) OX=9606 GN=STX17 PE=1 SV=2	STX17	0.0310142	0.80825	0.895524	-0.246778	0.00670697	0.138978	211	183.9	217.9	185.9	273.3	268.5	227.7	228.9		-0.327309	0.0101152	0.512556	28.9	23.2	26.6	20.6	21.7	20.2
Q9NRG7	Epimerase family protein SDR39U1 OS=Homo sapiens (Human) OX=9606 GN=SDR39U1 PE=1 SV=3	SDR39U1	0.269382	0.0118834	0.15752	-0.246386	0.0100555	0.153315	110.8	118.4	141.8	134.4	117.8	121.7	99.3	102.6		0.682545	0.000138248	0.188049	38.9	36.1	38.7	66.4	55.2	61.3
P27707	Deoxycytidine kinase OS=Homo sapiens (Human) OX=9606 GN=DCK PE=1 SV=1	DCK	-0.0233079	0.561979	0.72599	-0.244157	0.011315	0.157998	692.8	714.7	696.5	688.3	482.8	471.3	393.8	411.9		0.186791	0.0312083	0.58117	816.2	901.1	943.1	1039	972.6	1012.2
Q9H3H5	UDP-N-acetylglucosamine--dolichyl-phosphate N-acetylglucosaminephosphotransferase OS=Homo sapiens (Human) OX=9606 GN=DPAGT1 PE=1 SV=2	DPAGT1	0.249686	0.038548	0.190308	-0.2389	0.430649	0.660887	52.8	46.4	58.5	59.2	12.5	16.6	14.9	10		-0.243444	0.0168149	0.571877	97.7	90.1	89.1	73.8	75.1	85.3
Q14318	Peptidyl-prolyl cis-trans isomerase FKBP8 OS=Homo sapiens (Human) OX=9606 GN=FKBP8 PE=1 SV=2	FKBP8	-0.164304	0.0364702	0.186775	-0.236965	0.0325721	0.225321	252.7	243.7	214.8	228.3	148.6	161.1	135.4	127.3		-0.187982	0.0341357	0.58117	87.4	76.9	87.3	70.8	72.9	76.9
Q99797	Mitochondrial intermediate peptidase OS=Homo sapiens (Human) OX=9606 GN=MIPEP PE=1 SV=2	MIPEP	-0.0992649	0.122543	0.30177	-0.236871	0.0259585	0.208871	744.6	788.8	702.1	729	198.8	194.8	159.9	174.4		-0.509923	0.0305164	0.58117	10.3	9.6	11.3	9.3	7.3	5.7
Q9NZN8	CCR4-NOT transcription complex subunit 2 OS=Homo sapiens (Human) OX=9606 GN=CNOT2 PE=1 SV=1	CNOT2	-0.18022	0.0301585	0.179295	-0.230766	0.0221254	0.197297	139.9	136.2	117.7	126.1	29.3	27.4	23.7	24.6		-0.227108	0.0198903	0.57251	83.1	78.7	81.6	71.4	74.1	62.9
Q14353	Guanidinoacetate N-methyltransferase OS=Homo sapiens (Human) OX=9606 GN=GAMT PE=1 SV=1	GAMT	-0.0843061	0.204074	0.397249	-0.230507	0.0292345	0.218327	393.4	424.4	390.8	380.1	137.4	135	121.4	111		-0.346834	0.000316433	0.197195	39.8	39.7	42.1	32.8	31.4	31.4
Q8TB72	Pumilio homolog 2 OS=Homo sapiens (Human) OX=9606 GN=PUM2 PE=1 SV=2	PUM2	-0.246855	0.0102684	0.15752	-0.196671	0.168854	0.424324	181.4	179.6	147	157.4	102	114.4	87.1	102		-0.162543	0.0200461	0.57251	136.3	132.6	125	120.7	117.2	113.9
P18433	Receptor-type tyrosine-protein phosphatase alpha OS=Homo sapiens (Human) OX=9606 GN=PTPRA PE=1 SV=3	PTPRA	-0.188403	0.018792	0.164759	-0.155583	0.0577774	0.276865	153.2	159.7	134.3	140.3	73.4	68.9	64.7	63		-0.198091	0.0137066	0.55236	105.9	95.9	97.1	89.8	83.8	86.8
P04181	Ornithine aminotransferase, mitochondrial OS=Homo sapiens (Human) OX=9606 GN=OAT PE=1 SV=1	OAT	-0.240439	0.00537644	0.15752	-0.148211	0.0652509	0.293589	2250.6	2177.1	1849.3	1898.5	629.2	603.8	571.6	541.2		-0.14836	0.019103	0.571877	1252.7	1184.7	1252.8	1076.4	1122.8	1130
Q66K14	TBC1 domain family member 9B OS=Homo sapiens (Human) OX=9606 GN=TBC1D9B PE=1 SV=3	TBC1D9B	-0.258719	0.0494895	0.201114	-0.145095	0.267696	0.526089	128.1	110.7	97.7	101.4	77.5	83.1	66.5	79.2		-0.31101	0.0162933	0.571877	13.8	16.1	15.2	13.4	12	11
Q6Y1H2	Very-long-chain (3R)-3-hydroxyacyl-CoA dehydratase 2 OS=Homo sapiens (Human) OX=9606 GN=HACD2 PE=1 SV=1	HACD2	-0.228341	0.0142053	0.160729	-0.139357	0.173844	0.428365	329.4	308.4	268.1	276.1	142	134.1	132.8	118.2		-0.163569	0.0164104	0.571877	467.3	498.1	459.8	413.1	432	426.8
O75150	E3 ubiquitin-protein ligase BRE1B OS=Homo sapiens (Human) OX=9606 GN=RNF40 PE=1 SV=5	RNF40	-0.248621	0.023762	0.168902	-0.130141	0.0601728	0.284876	178.1	163.4	139.4	147.9	100.7	104.3	92.6	94.7		-0.145552	0.0384616	0.58117	130.3	121.9	117.9	107.5	113.7	113.2
Q9HD45	Transmembrane 9 superfamily member 3 OS=Homo sapiens (Human) OX=9606 GN=TM9SF3 PE=1 SV=2	TM9SF3	-0.248848	0.00379104	0.15752	-0.125291	0.120045	0.371403	477.6	468.1	403.2	392.7	154.7	157	148.8	137.2		-0.190707	0.00985842	0.512556	330.3	347.3	317.2	288.2	298.5	284.5
P53701	Cytochrome c-type heme lyase OS=Homo sapiens (Human) OX=9606 GN=HCCS PE=1 SV=1	HCCS	-0.208353	0.0282285	0.174861	-0.115968	0.129165	0.38406	177.1	163.8	144.3	150.6	98.6	105.9	95.5	93.1		-0.223574	0.0042507	0.409249	190.3	189.4	184.5	153	167.3	163.2
Q9Y6X9	ATPase MORC2 OS=Homo sapiens (Human) OX=9606 GN=MORC2 PE=1 SV=2	MORC2	-0.227527	0.0116351	0.15752	-0.0910636	0.823345	0.911377	9.4	9.8	8	8.4	8	4.1	5.9	4.9		-0.277516	0.0140766	0.55457	27.8	25.9	24.2	23.4	20.2	20.7
O75954	Tetraspanin-9 OS=Homo sapiens (Human) OX=9606 GN=TSPAN9 PE=1 SV=1	TSPAN9	0.279977	0.0118673	0.15752	-0.0868122	0.332369	0.582766	23	21.1	26.4	27.1	52.4	57.1	53.7	49.4		-0.560427	0.0386472	0.58117	15.7	11.3	10.6	6.5	9.3	9.7
P15924	Desmoplakin OS=Homo sapiens (Human) OX=9606 GN=DSP PE=1 SV=3	DSP	-0.256525	0.0207009	0.166859	-0.0631525	0.347648	0.595185	3503	3203.3	2734.9	2875.1	1165.3	1141.8	1065.1	1144.5		-0.154971	0.0231347	0.58117	1564.3	1450.8	1507.9	1373.7	1388.5	1299.9
Q9NUY8	TBC1 domain family member 23 OS=Homo sapiens (Human) OX=9606 GN=TBC1D23 PE=1 SV=3	TBC1D23	-0.289658	0.0178767	0.162353	-0.0495576	0.625405	0.789932	33.9	35.2	29.8	26.8	21	21	18.8	21.9		-0.198594	0.0163089	0.571877	82.5	81.1	72.9	69.3	69.2	67.3
Q9NQ92	Coordinator of PRMT5 and differentiation stimulator OS=Homo sapiens (Human) OX=9606 GN=COPRS PE=1 SV=3	COPRS	0.202977	0.020662	0.166859	-0.0243818	0.868948	0.938099	66.8	66.9	79.8	74.2	163	156.4	139.4	176.8		0.248173	0.0314192	0.58117	19.3	22.9	22	27.6	24.8	23.8
P28065	Proteasome subunit beta type-9 OS=Homo sapiens (Human) OX=9606 GN=PSMB9 PE=1 SV=2	PSMB9	0.342125	0.0182957	0.163655	-0.000676309	0.989577	0.996029	59.2	66.6	76.7	82.6	160	166.4	164.7	161.5		-0.157758	0.0243464	0.58117	59.8	55.8	54.4	51	49.4	51.9
Q8TBA6	Golgin subfamily A member 5 OS=Homo sapiens (Human) OX=9606 GN=GOLGA5 PE=1 SV=3	GOLGA5	0.20024	0.00706183	0.15752	0.0141086	0.77727	0.882833	204.3	208	239.6	234.1	424.2	410.3	423.9	418.7		-0.13672	0.0457536	0.594319	446.8	441.1	417.4	393.6	415.1	378.9
Q9Y3C0	WASH complex subunit 3 OS=Homo sapiens (Human) OX=9606 GN=WASHC3 PE=1 SV=1	WASHC3	0.265281	0.0211663	0.166859	0.0247019	0.602574	0.774118	280	256.8	332.9	312	778.3	775.4	782.8	797.8		-0.14597	0.0411588	0.583346	76.8	79.1	70.8	66.4	68.9	69.4
P82094	TATA element modulatory factor OS=Homo sapiens (Human) OX=9606 GN=TMF1 PE=1 SV=2	TMF1	0.207973	0.00436021	0.15752	0.0327106	0.486702	0.699329	1147.2	1151.2	1329.7	1325.1	3259.2	3253.9	3319.4	3343.1		-0.121571	0.0441498	0.594319	463.9	470.6	441.2	435.3	417.4	411.7
Q13503	Mediator of RNA polymerase II transcription subunit 21 OS=Homo sapiens (Human) OX=9606 GN=MED21 PE=1 SV=1	MED21	0.303628	0.02947	0.177546	0.0361784	0.708089	0.839927	54.7	61.4	74.8	68.4	258.1	233.2	264.9	238.9		0.278231	0.046103	0.594319	26.6	29.4	35.7	37.1	37.7	35.6
Q6UN15	Pre-mRNA 3'-end-processing factor FIP1 OS=Homo sapiens (Human) OX=9606 GN=FIP1L1 PE=1 SV=1	FIP1L1	0.193742	0.00842285	0.15752	0.0432055	0.475131	0.690982	395.6	406.2	454.2	462.8	1609.3	1711.8	1699.6	1720.9		-0.129347	0.0235456	0.58117	306.1	304.9	302.9	272.7	288.8	274.3
Q8NFD5	AT-rich interactive domain-containing protein 1B OS=Homo sapiens (Human) OX=9606 GN=ARID1B PE=1 SV=2	ARID1B	-0.404679	0.00681159	0.15752	0.10635	0.341375	0.591678	10.3	9.8	8	7.2	10.6	9.3	10.2	11.2		-0.195702	0.0109005	0.521434	176.3	159.8	162.7	147.7	146.1	141.4
Q99879	Histone H2B type 1-M OS=Homo sapiens (Human) OX=9606 GN=H2BC14 PE=1 SV=3	H2BC14	0.287501	0.00302294	0.15752	0.34251	0.20294	0.459962	78.4	78.3	93.6	97.7	98.4	129.8	124.3	165.2		0.184466	0.0490812	0.600395	810.2	919.2	961.3	1029.2	977.8	1044
O43924	Retinal rod rhodopsin-sensitive cGMP 3',5'-cyclic phosphodiesterase subunit delta OS=Homo sapiens (Human) OX=9606 GN=PDE6D PE=1 SV=1	PDE6D	-0.132323	0.224765	0.419588	0.659096	0.0159764	0.173449	24.2	26.5	21.7	24.6	13.6	11.6	17.8	22.1		0.344506	0.0262476	0.58117	16.4	17.7	19.2	20.1	26.4	21.5
O95259	Potassium voltage-gated channel subfamily H member 1 OS=Homo sapiens (Human) OX=9606 GN=KCNH1 PE=1 SV=1	KCNH1	0.612259	0.0862878	0.256932	0.87701	0.00316426	0.119283	10.8	7	12.1	14.6	7.4	9	14.4	15.6		0.595044	0.00376599	0.409023	8.9	10.5	7.4	12.8	14	13.3
